# Supplementary material for: A Metagenome-Wide Association Study and Arrayed Mutant Library Confirm Acetobacter Lipopolysaccharide Genes Are Necessary for Association with Drosophila melanogaster
Source: G3 (Bethesda). 2018 Feb 27;8(4):1119–27. doi: 10.1534/g3.117.300530 (PMC5873903; doi:10.1534/g3.117.300530)
Supplement: Supplementary file 3 [file 1119FileS3.xlsx]

## Sheet: Genes
	GeneID	The associated gene identification as assigned in RAST
	Location in Library	Plate and well number of the associated mutant
	Start/Stop	The beginning and ending nucleotides of the gene. Individual mutants list the insertion site in the 'start' column
	Length	Nucleotide length of the gene
	Funtion	Gene function assigned in RAST. All insertion mutants listed below an identified gene lie within that gene.
	KO#	KEGG number assignment
num	GeneID	Location in Library	Start	Stop	Strand	Length	Function	KO #
1	6666666.222946.peg.1	0	289	1716	-	1428	diheme cytochrome c-553	0
	6666666.222946.peg.1	Plate99-C3	386		+			0
	6666666.222946.peg.1	Plate37-H3	703		+			0
	6666666.222946.peg.1	Plate49-G12	725		+			0
	6666666.222946.peg.1	Plate31-E4	1198		+			0
2	6666666.222946.peg.2	0	1756	3987	-	2232	alcohol dehydrogenase, PQQ-dependent (EC 1.1.99.8)	K00114
	6666666.222946.peg.2	Plate10-D6	1964		-			K00114
	6666666.222946.peg.2	Plate21-G4	2007		-			K00114
	6666666.222946.peg.2	Plate5-F1	2182		+			K00114
	6666666.222946.peg.2	Plate34-A3	3145		+			K00114
	6666666.222946.peg.2	Plate40-B1	3386		-			K00114
	6666666.222946.peg.2	Plate9-H5	3391		+			K00114
	6666666.222946.peg.2	0	3544		+			K00114
	6666666.222946.peg.2	Plate36-A8	3669		+			K00114
3	6666666.222946.peg.3	0	4196	4756	-	561	protein	K01975
	6666666.222946.peg.3	Plate94-E8	4489		+			K01975
	6666666.222946.peg.3	Plate28-D11	4582		-			K01975
	6666666.222946.peg.3	Plate86-G9	4614		-			K01975
	6666666.222946.peg.3	Plate41-C9	4621		-			K01975
	6666666.222946.peg.3	Plate26-G5	4702		-			K01975
4	6666666.222946.peg.4	0	4918	5691	+	774	membrane protein	K06890
	6666666.222946.peg.4	Plate79-H6	4965		-			K06890
	6666666.222946.peg.4	Plate36-H6	5633		+			K06890
5	6666666.222946.peg.5	0	6387	7211	+	825	O ubiquinol oxidase subunit II (EC 1.10.3.-)	K02297
6	6666666.222946.peg.6	0	7217	9208	+	1992	O ubiquinol oxidase subunit I (EC 1.10.3.-)	K02298
7	6666666.222946.peg.7	0	9208	9813	+	606	O ubiquinol oxidase subunit III (EC 1.10.3.-)	K02299
8	6666666.222946.peg.8	0	9813	10145	+	333	O ubiquinol oxidase subunit IV (EC 1.10.3.-)	K02300
9	6666666.222946.peg.9	0	10373	10711	-	339		K05524
10	6666666.222946.peg.10	0	10871	13570	-	2700	DNA HELICASE	K17675
	6666666.222946.peg.10	Plate44-G2	11261		+			K17675
	6666666.222946.peg.10	Plate30-A4	11313		+			K17675
	6666666.222946.peg.10	Plate30-E7	11344		+			K17675
	6666666.222946.peg.10	Plate40-A1	11350		-			K17675
	6666666.222946.peg.10	Plate16-A7	11720		+			K17675
	6666666.222946.peg.10	Plate15-B5	11762		+			K17675
	6666666.222946.peg.10	Plate92-A8	11827		-			K17675
	6666666.222946.peg.10	Plate81-H8	11878		-			K17675
	6666666.222946.peg.10	Plate48-F11	11961		+			K17675
	6666666.222946.peg.10	Plate1-B3	12171		-			K17675
	6666666.222946.peg.10	Plate21-H2	12448		-			K17675
	6666666.222946.peg.10	Plate72-H4	12800		-			K17675
	6666666.222946.peg.10	Plate2-C1	13018		+			K17675
	6666666.222946.peg.10	Plate50-F11	13166		+			K17675
	6666666.222946.peg.10	Plate35-G2	13235		-			K17675
	6666666.222946.peg.10	Plate22-C5	13248		+			K17675
	6666666.222946.peg.10	Plate78-A5	13348		+			K17675
11	6666666.222946.peg.11	0	13569	14996	+	1428	B (EC 3.4.11.23)	K01255
	6666666.222946.peg.11	Plate68-D7	13801		-			K01255
	6666666.222946.peg.11	Plate23-G6	13881		-			K01255
	6666666.222946.peg.11	Plate47-D10	13938		-			K01255
	6666666.222946.peg.11	0	14132		-			K01255
	6666666.222946.peg.11	Plate43-A2	14342		+			K01255
	6666666.222946.peg.11	0	14378		-			K01255
	6666666.222946.peg.11	0	14478		+			K01255
	6666666.222946.peg.11	Plate55-E1	14537		-			K01255
	6666666.222946.peg.11	Plate12-C3	14714		+			K01255
12	6666666.222946.peg.12	Plate52-B11	15167	15580	+	414	regulator, MarR family	0
	6666666.222946.peg.12	Plate52-B11	15199		+			0
13	6666666.222946.peg.13	0	15780	16223	+	444	hypothetical protein	0
	6666666.222946.peg.13	Plate38-A8	15905		-			0
	6666666.222946.peg.13	Plate2-C6	16032		+			0
14	6666666.222946.peg.14	0	16245	17270	-	1026	N-acetylglucosaminyl 1-phosphate transferase (EC 2.7.8.-)	0
	6666666.222946.peg.14	Plate2-H1	16518		-			0
	6666666.222946.peg.14	Plate72-A7	16524		+			0
	6666666.222946.peg.14	Plate84-D3	16778		+			0
	6666666.222946.peg.14	Plate18-A6	16862		+			0
	6666666.222946.peg.14	0	16872		+			0
	6666666.222946.peg.14	Plate55-A1	16891		-			0
	6666666.222946.peg.14	Plate66-H7	17214		+			0
15	6666666.222946.peg.15	0	17337	19355	+	2019	4,6-dehydratase (EC 4.2.1.-)	K13013
	6666666.222946.peg.15	0	17468		+			K13013
	6666666.222946.peg.15	Plate13-H6	17612		+			K13013
	6666666.222946.peg.15	Plate2-A1	17671		+			K13013
	6666666.222946.peg.15	Plate36-D4	18670		-			K13013
	6666666.222946.peg.15	0	18956		+			K13013
16	6666666.222946.peg.16	0	19352	20488	+	1137	family protein	0
	6666666.222946.peg.16	0	19993		-			0
	6666666.222946.peg.16	Plate81-F2	20269		-			0
	6666666.222946.peg.16	Plate27-B8	20358		+			0
17	6666666.222946.peg.17	0	20501	20965	+	465	hypothetical protein	0
18	6666666.222946.peg.18	0	21018	22562	-	1545	oxidase	0
19	6666666.222946.peg.19	0	23423	24655	-	1233	protein	0
20	6666666.222946.peg.20	0	24903	25067	+	165	protein	K02651
21	6666666.222946.peg.21	0	25672	26499	+	828	pilus assembly protein RcpC/CpaB	K02279
	6666666.222946.peg.21	0	26072		+			K02279
22	6666666.222946.peg.22	0	26555	27940	+	1386	II/IV secretion system secretin RcpA/CpaC, associated with Flp pilus assembly	K02280
	6666666.222946.peg.22	Plate67-G7	27195		+			K02280
	6666666.222946.peg.22	Plate43-B4	27649		-			K02280
23	6666666.222946.peg.23	0	28013	28285	+	273	protein	0
24	6666666.222946.peg.24	0	28568	29551	+	984	II/IV secretion system ATPase TadZ/CpaE, associated with Flp pilus assembly	K02282
25	6666666.222946.peg.25	0	29620	30948	+	1329	II/IV secretion system ATP hydrolase TadA/VirB11/CpaF, TadA subfamily	K02283
	6666666.222946.peg.25	Plate89-H1	30702		+			K02283
26	6666666.222946.peg.26	0	30945	31910	+	966	pilus assembly protein TadB	K12510
	6666666.222946.peg.26	Plate29-C12	31006		-			K12510
	6666666.222946.peg.26	Plate71-C5	31087		+			K12510
27	6666666.222946.peg.27	0	31910	32848	+	939	II/IV secretion system protein TadC, associated with Flp pilus assembly	K12511
	6666666.222946.peg.27	0	32667		+			K12511
28	6666666.222946.peg.28	0	32955	33620	+	666	pilus assembly protein TadD, contains TPR repeat	0
	6666666.222946.peg.28	Plate59-A12	33456		-			0
	6666666.222946.peg.28	Plate57-H4	33492		+			0
29	6666666.222946.peg.29	0	33607	34089	+	483	protein	0
	6666666.222946.peg.29	0	33915		-			0
30	6666666.222946.peg.30	0	34058	34666	+	609	protein	0
	6666666.222946.peg.30	Plate86-F11	34150		+			0
31	6666666.222946.peg.31	0	34684	36207	+	1524	protein	0
	6666666.222946.peg.31	Plate51-F12	34985		-			0
	6666666.222946.peg.31	Plate89-A2	35864		-			0
32	6666666.222946.peg.32	0	36350	37699	-	1350	(EC 3.5.2.3)	K01465
33	6666666.222946.peg.33	0	37711	39108	-	1398	reductase (EC 1.8.1.7)	K00383
	6666666.222946.peg.33	Plate71-E8	37808		+			K00383
	6666666.222946.peg.33	Plate13-A1	37983		+			K00383
	6666666.222946.peg.33	Plate83-A1	38264		+			K00383
	6666666.222946.peg.33	0	38366		-			K00383
	6666666.222946.peg.33	Plate44-G5	38719		+			K00383
	6666666.222946.peg.33	Plate68-G8	38745		+			K00383
	6666666.222946.peg.33	Plate50-B9	38914		+			K00383
34	6666666.222946.peg.34	0	39167	40063	-	897	reductase (EC 1.18.1.2)	K00528
35	6666666.222946.peg.35	Plate89-D5	40112	40372	+	261	protein	0
	6666666.222946.peg.35	Plate89-D5	40230		+			0
36	6666666.222946.peg.36	0	40426	42777	+	2352	hypothetical protein	K17675
	6666666.222946.peg.36	0	40578		+			K17675
	6666666.222946.peg.36	Plate86-A1	40762		-			K17675
	6666666.222946.peg.36	Plate43-C3	40902		-			K17675
	6666666.222946.peg.36	Plate99-F11	40999		+			K17675
	6666666.222946.peg.36	Plate132-C10	41079		+			K17675
	6666666.222946.peg.36	0	41387		-			K17675
	6666666.222946.peg.36	Plate4-G8	41397		-			K17675
	6666666.222946.peg.36	Plate66-H1	41400		+			K17675
	6666666.222946.peg.36	Plate1-H9	41504		+			K17675
	6666666.222946.peg.36	Plate5-C4	41565		+			K17675
	6666666.222946.peg.36	Plate36-G7	41910		-			K17675
	6666666.222946.peg.36	Plate4-E12	42015		-			K17675
	6666666.222946.peg.36	Plate61-E4	42381		+			K17675
37	6666666.222946.peg.37	0	42790	43740	-	951	oxidoreductase/Short-chain dehydrogenase	0
	6666666.222946.peg.37	Plate77-F5	42948		-			0
	6666666.222946.peg.37	Plate53-A2	42983		+			0
	6666666.222946.peg.37	Plate17-E11	43017		+			0
	6666666.222946.peg.37	Plate2-E10	43561		+			0
	6666666.222946.peg.37	Plate27-D3	43575		-			0
38	6666666.222946.peg.38	0	43737	44420	-	684	protein	0
	6666666.222946.peg.38	Plate79-E5	43847		-			0
	6666666.222946.peg.38	Plate26-C8	44115		-			0
	6666666.222946.peg.38	Plate60-F7	44339		+			0
39	6666666.222946.peg.39	0	44584	46548	+	1965	oligopeptidase family protein	0
	6666666.222946.peg.39	Plate46-G7	44758		-			0
	6666666.222946.peg.39	Plate84-C12	44931		-			0
	6666666.222946.peg.39	Plate10-C12	45051		+			0
	6666666.222946.peg.39	Plate59-B10	45215		-			0
	6666666.222946.peg.39	0	45233		+			0
	6666666.222946.peg.39	Plate34-D2	45242		-			0
	6666666.222946.peg.39	Plate34-D1	45255		+			0
	6666666.222946.peg.39	Plate51-F4	45381		-			0
	6666666.222946.peg.39	Plate81-E12	45580		+			0
	6666666.222946.peg.39	Plate3-D2	45768		+			0
	6666666.222946.peg.39	Plate11-B6	45790		-			0
	6666666.222946.peg.39	Plate87-E8	45808		+			0
	6666666.222946.peg.39	Plate49-D10	45964		+			0
	6666666.222946.peg.39	Plate56-C5	46021		-			0
	6666666.222946.peg.39	Plate27-D1	46142		+			0
40	6666666.222946.peg.40	0	46625	48316	-	1692	malic enzyme (EC 1.1.1.38)	K00029
	6666666.222946.peg.40	Plate27-B1	46836		+			K00029
	6666666.222946.peg.40	Plate32-G11	47628		-			K00029
	6666666.222946.peg.40	Plate66-B11	47684		+			K00029
	6666666.222946.peg.40	Plate96-C6	47703		+			K00029
	6666666.222946.peg.40	Plate17-C4	47777		+			K00029
41	6666666.222946.peg.41	0	48443	48973	-	531	antitermination protein NusG	K02601
42	6666666.222946.peg.42	0	48983	49177	-	195	translocase subunit SecE	K03073
43	6666666.222946.peg.43	0	49786	49959	-	174	protein	0
44	6666666.222946.peg.44	0	50030	50614	+	585	synthase delta chain (EC 3.6.3.14)	K02113
45	6666666.222946.peg.45	0	50614	52149	+	1536	synthase alpha chain (EC 3.6.3.14)	K02111
46	6666666.222946.peg.46	0	52235	53053	+	819	synthase gamma chain (EC 3.6.3.14)	K02115
47	6666666.222946.peg.47	0	53085	54557	+	1473	synthase beta chain (EC 3.6.3.14)	K02112
48	6666666.222946.peg.48	Plate56-F4	54586	54993	+	408	synthase epsilon chain (EC 3.6.3.14)	K02114
	6666666.222946.peg.48	Plate56-F4	54809		-			K02114
49	6666666.222946.peg.49	0	55057	55527	-	471	dependent preQ0 reductase (EC 1.7.1.13)	K09457
50	6666666.222946.peg.50	Plate11-H4	55650	56852	+	1203	D (EC 3.1.26.3)	K03684
	6666666.222946.peg.50	Plate11-H4	56554		-			K03684
51	6666666.222946.peg.51	0	56888	57958	-	1071	(EC 2.7.1.4)	0
	6666666.222946.peg.51	Plate67-C4	56989		-			0
	6666666.222946.peg.51	Plate83-C9	57209		+			0
	6666666.222946.peg.51	Plate66-G3	57219		-			0
	6666666.222946.peg.51	Plate67-B5	57394		+			0
	6666666.222946.peg.51	0	57705		+			0
	6666666.222946.peg.51	Plate81-B6	57766		+			0
	6666666.222946.peg.51	Plate61-A1	57821		+			0
	6666666.222946.peg.51	Plate64-E8	57860		+			0
52	6666666.222946.peg.52	0	58288	58791	+	504	of unknown function DUF583	0
	6666666.222946.peg.52	Plate58-G7	58439		-			0
	6666666.222946.peg.52	Plate2-B5	58483		+			0
	6666666.222946.peg.52	Plate5-B10	58640		-			0
53	6666666.222946.peg.53	0	58859	59476	-	618	hypothetical protein	K13583
54	6666666.222946.peg.54	0	59665	60528	-	864	phosphoribosyltransferase [decarboxylating] (EC 2.4.2.19)	K00767
	6666666.222946.peg.54	Plate10-D2	60192		-			K00767
	6666666.222946.peg.54	Plate42-B3	60247		+			K00767
	6666666.222946.peg.54	Plate8-G2	60353		+			K00767
55	6666666.222946.peg.55	Plate92-H8	60550	61530	-	981	synthetase (EC 2.5.1.72)	K03517
	6666666.222946.peg.55	Plate92-H8	61142		-			K03517
56	6666666.222946.peg.56	0	61617	62486	-	870	NAD regulator in Alphaproteobacteria	0
	6666666.222946.peg.56	Plate131-B2	62009		+			0
	6666666.222946.peg.56	Plate10-H1	62293		+			0
57	6666666.222946.peg.57	0	62509	62634	+	126	protein	0
58	6666666.222946.peg.58	0	62660	64864	-	2205	cyclase/phosphodiesterase (GGDEF & EAL domains) with PAS/PAC sensor(s)	0
59	6666666.222946.peg.59	0	65606	65932	+	327	of unknown function UPF0060	K09771
60	6666666.222946.peg.60	0	65967	66638	+	672	S-methyltransferase (EC 2.1.1.67)	K00569
61	6666666.222946.peg.61	0	66871	69672	+	2802	cyclase/phosphodiesterase (GGDEF & EAL domains) with PAS/PAC sensor(s)	0
62	6666666.222946.peg.62	0	69872	70813	+	942	hypothetical protein	0
	6666666.222946.peg.62	Plate62-C7	70001		-			0
	6666666.222946.peg.62	Plate52-B6	70140		-			0
63	6666666.222946.peg.63	0	70833	71636	-	804	protein	0
	6666666.222946.peg.63	0	71336		+			0
64	6666666.222946.peg.64	0	71973	72179	+	207	shock protein CspA	K03704
	6666666.222946.peg.64	0	72021		-			K03704
65	6666666.222946.peg.65	0	72253	73563	-	1311	transporter,putative	0
	6666666.222946.peg.65	Plate46-F6	72505		+			0
	6666666.222946.peg.65	Plate30-A6	72697		-			0
	6666666.222946.peg.65	Plate68-H1	72954		-			0
66	6666666.222946.peg.66	0	73658	74251	+	594	regulator, TetR family	K16137
67	6666666.222946.peg.67	Plate29-A3	74648	76039	+	1392	dehydrogenase [NAD] (EC 1.2.1.24); Succinate-semialdehyde dehydrogenase [NAD(P)+] (EC 1.2.1.16)	K00135
	6666666.222946.peg.67	Plate29-A3	74750		+			K00135
68	6666666.222946.peg.68	0	76229	77521	+	1293	dehydrogenase (EC 1.6.99.3)	K03885
69	6666666.222946.peg.69	0	77612	79477	-	1866	hypothetical protein	0
	6666666.222946.peg.69	Plate3-B2	77832		+			0
	6666666.222946.peg.69	Plate99-A8	78763		-			0
	6666666.222946.peg.69	Plate48-G6	78776		+			0
	6666666.222946.peg.69	Plate81-E8	79171		-			0
	6666666.222946.peg.69	Plate68-C8	79295		-			0
70	6666666.222946.peg.70	0	79616	79732	-	117	protein	0
71	6666666.222946.peg.71	Plate79-F8	79823	80425	-	603	regulator, Crp/Fnr family	K01420
	6666666.222946.peg.71	Plate79-F8	80082		-			K01420
72	6666666.222946.peg.72	Plate21-C7	80700	81365	-	666	protein	0
	6666666.222946.peg.72	Plate21-C7	81272		-			0
73	6666666.222946.peg.73	0	81716	84463	+	2748	serine protease precursor (EC 3.4.21.-)	0
	6666666.222946.peg.73	Plate36-A12	81869		+			0
	6666666.222946.peg.73	Plate29-C6	81956		-			0
	6666666.222946.peg.73	0	82433		-			0
	6666666.222946.peg.73	Plate79-G4	82752		-			0
	6666666.222946.peg.73	Plate6-B10	82829		+			0
	6666666.222946.peg.73	Plate66-B12	83188		+			0
	6666666.222946.peg.73	Plate27-B7	83588		-			0
	6666666.222946.peg.73	Plate3-A5	83854		-			0
	6666666.222946.peg.73	Plate58-E10	83982		-			0
	6666666.222946.peg.73	Plate66-D6	83990		+			0
	6666666.222946.peg.73	Plate96-C4	83995		+			0
	6666666.222946.peg.73	Plate26-A4	84218		+			0
74	6666666.222946.peg.74	0	84477	84608	-	132	protein	0
75	6666666.222946.peg.75	0	84870	85478	+	609	dehydrogenase (EC 1.1.99.4), membrane-bound, gamma subunit	0
	6666666.222946.peg.75	Plate100-G6	84911		+			0
	6666666.222946.peg.75	Plate99-B3	84965		-			0
	6666666.222946.peg.75	Plate14-D5	84991		-			0
	6666666.222946.peg.75	Plate14-A4	85052		+			0
	6666666.222946.peg.75	0	85118		-			0
	6666666.222946.peg.75	Plate21-D1	85396		-			0
76	6666666.222946.peg.76	0	85501	87138	+	1638	dehydrogenase (EC 1.1.99.4), membrane-bound, flavoprotein	K19813
	6666666.222946.peg.76	Plate59-D6	85591		+			K19813
	6666666.222946.peg.76	Plate66-F8	85894		-			K19813
	6666666.222946.peg.76	Plate88-A9	86946		-			K19813
77	6666666.222946.peg.77	0	87131	88579	+	1449	dehydrogenase (EC 1.1.99.4), membrane-bound, cytochrome c	0
	6666666.222946.peg.77	Plate93-B5	87807		+			0
	6666666.222946.peg.77	Plate42-G7	87916		+			0
	6666666.222946.peg.77	Plate31-F9	88033		-			0
78	6666666.222946.peg.78	0	88974	89540	+	567	protein	0
	6666666.222946.peg.78	Plate32-D8	89410		-			0
	6666666.222946.peg.78	Plate131-B5	89423		+			0
79	6666666.222946.peg.79	0	89871	93044	+	3174	cyclase/phosphodiesterase (GGDEF & EAL domains) with PAS/PAC sensor(s)	0
	6666666.222946.peg.79	Plate7-E1	90049		-			0
	6666666.222946.peg.79	Plate35-B12	90324		-			0
	6666666.222946.peg.79	Plate59-E7	90335		+			0
	6666666.222946.peg.79	0	90337		+			0
	6666666.222946.peg.79	Plate27-C5	90383		+			0
	6666666.222946.peg.79	Plate63-G5	90467		+			0
	6666666.222946.peg.79	Plate12-F4	90565		+			0
	6666666.222946.peg.79	Plate29-H2	91669		-			0
	6666666.222946.peg.79	Plate89-E5	92722		+			0
80	6666666.222946.peg.80	0	93118	93240	+	123	protein	0
81	6666666.222946.peg.81	0	93464	93673	+	210	domain of ModE	0
82	6666666.222946.peg.82	Plate18-B5	94190	95815	+	1626	porin B precursor outer transmembrane protein	K07267
	6666666.222946.peg.82	Plate18-B5	95541		-			K07267
83	6666666.222946.peg.83	0	96003	96860	+	858	oxidase, putative	0
	6666666.222946.peg.83	Plate17-E3	96106		-			0
	6666666.222946.peg.83	Plate45-A5	96284		+			0
	6666666.222946.peg.83	Plate2-C7	96783		-			0
84	6666666.222946.peg.84	0	96894	97802	+	909	oxidase, putative	0
85	6666666.222946.peg.85	0	97957	99318	+	1362	permease	0
	6666666.222946.peg.85	Plate84-C2	98748		+			0
	6666666.222946.peg.85	Plate37-H10	99025		+			0
86	6666666.222946.peg.86	0	99589	101190	+	1602	protein	0
	6666666.222946.peg.86	0	100440		-			0
87	6666666.222946.peg.87	Plate94-C11	101634	102815	+	1182	aromatic amino acid aminotransferase beta precursor (EC 2.6.1.57)	K00817
	6666666.222946.peg.87	Plate94-C11	102381		-			K00817
88	6666666.222946.peg.88	0	102954	104258	-	1305	(EC 3.5.1.6)	K06016
	6666666.222946.peg.88	Plate90-G9	103563		-			K06016
	6666666.222946.peg.88	Plate68-C3	103612		-			K06016
	6666666.222946.peg.88	Plate5-F5	103772		+			K06016
	6666666.222946.peg.88	Plate29-A7	103813		-			K06016
	6666666.222946.peg.88	Plate37-D3	103859		+			K06016
	6666666.222946.peg.88	Plate45-D6	103955		-			K06016
	6666666.222946.peg.88	Plate78-E12	104146		-			K06016
89	6666666.222946.peg.89	0	104234	105178	-	945	dehydrogenase (EC 1.1.1.95)	K12972
	6666666.222946.peg.89	Plate35-B4	104315		+			K12972
	6666666.222946.peg.89	Plate27-C4	104613		-			K12972
	6666666.222946.peg.89	Plate28-A6	104838		+			K12972
	6666666.222946.peg.89	Plate87-B4	105069		+			K12972
90	6666666.222946.peg.90	0	105205	106077	-	873	dimethylaminohydrolase 1 (EC 3.5.3.18)	0
	6666666.222946.peg.90	Plate91-H3	105375		-			0
	6666666.222946.peg.90	Plate93-H9	105386		+			0
	6666666.222946.peg.90	Plate21-E9	105419		+			0
91	6666666.222946.peg.91	0	106117	106323	-	207	protein	0
92	6666666.222946.peg.92	0	106393	107346	+	954	family transcriptional regulator PA0133	0
	6666666.222946.peg.92	Plate68-G3	106698		-			0
	6666666.222946.peg.92	Plate50-G10	107290		+			0
93	6666666.222946.peg.93	0	107346	108920	+	1575	ABC transporter, permease protein	K02029
	6666666.222946.peg.93	Plate54-G5	107424		-			K02029
	6666666.222946.peg.93	Plate66-F10	108083		-			K02029
	6666666.222946.peg.93	Plate29-B9	108383		+			K02029
94	6666666.222946.peg.94	0	108955	109662	+	708	transporter ATP-binding protein	K09972
	6666666.222946.peg.94	Plate59-H7	108990		-			K09972
	6666666.222946.peg.94	Plate89-F3	109087		-			K09972
	6666666.222946.peg.94	Plate55-B4	109431		+			K09972
95	6666666.222946.peg.95	Plate31-F6	109817	112210	+	2394	membrane receptor proteins, mostly Fe transport	K02014
	6666666.222946.peg.95	Plate31-F6	110704		+			K02014
96	6666666.222946.peg.96	0	112239	113105	+	867	hypothetical protein	0
97	6666666.222946.peg.97	0	113105	114151	+	1047	oxidase, putative	0
	6666666.222946.peg.97	Plate131-E5	113167		+			0
	6666666.222946.peg.97	Plate29-H3	113175		-			0
	6666666.222946.peg.97	Plate26-G3	113643		-			0
	6666666.222946.peg.97	Plate3-E8	113913		-			0
98	6666666.222946.peg.98	0	114138	114923	+	786	4-epimerase and related epimerases and aldolases	0
99	6666666.222946.peg.99	0	115185	116435	+	1251	acid oxidase	0
	6666666.222946.peg.99	Plate93-C8	115639		-			0
	6666666.222946.peg.99	Plate41-F5	115835		+			0
	6666666.222946.peg.99	Plate93-F9	116024		+			0
	6666666.222946.peg.99	Plate48-G1	116125		-			0
100	6666666.222946.peg.100	Plate76-C9	116446	116940	+	495	glucose dehydrogenase( EC:1.1.5.2 )	0
	6666666.222946.peg.100	Plate76-C9	116522		-			0
101	6666666.222946.peg.101	0	117612	118694	+	1083	protein	0
	6666666.222946.peg.101	Plate59-B4	117778		+			0
	6666666.222946.peg.101	Plate7-B4	118428		+			0
102	6666666.222946.peg.102	Plate47-B4	118905	121265	-	2361	receptor	K02014
	6666666.222946.peg.102	Plate47-B4	119956		+			K02014
103	6666666.222946.peg.103	0	121414	122223	-	810	phosphate/phosphonate transport system, periplasmic component	0
	6666666.222946.peg.103	Plate10-E9	122055		+			0
	6666666.222946.peg.103	Plate84-H11	122069		-			0
	6666666.222946.peg.103	Plate95-C8	122115		+			0
104	6666666.222946.peg.104	0	122220	123242	-	1023	acid desaturase family protein	0
	6666666.222946.peg.104	Plate11-E7	122760		+			0
	6666666.222946.peg.104	Plate9-A6	122912		+			0
	6666666.222946.peg.104	Plate28-H9	122913		+			0
105	6666666.222946.peg.105	0	123323	124108	+	786	protein	0
106	6666666.222946.peg.106	0	124136	125386	+	1251	transporter	0
	6666666.222946.peg.106	Plate95-B6	124555		+			0
	6666666.222946.peg.106	Plate36-B3	124583		+			0
	6666666.222946.peg.106	Plate100-H4	124949		-			0
	6666666.222946.peg.106	Plate28-E12	125043		+			0
107	6666666.222946.peg.107	0	125440	126339	-	900	synthase (EC 4.3.3.7)	K01714
	6666666.222946.peg.107	Plate93-G12	125611		+			K01714
	6666666.222946.peg.107	Plate66-F9	125947		+			K01714
	6666666.222946.peg.107	Plate62-H4	126173		+			K01714
	6666666.222946.peg.107	Plate26-C2	126205		+			K01714
108	6666666.222946.peg.108	0	126638	128149	+	1512	hydrolase (EC 3.1.2.1)	K18118
109	6666666.222946.peg.109	0	128168	129139	+	972	regulator, AraC family	0
110	6666666.222946.peg.110	Plate17-H9	129147	129950	-	804	of unknown function DUF81	K07090
	6666666.222946.peg.110	Plate17-H9	129292		-			K07090
111	6666666.222946.peg.649	Plate72-C3	130261	130491	+	231	protein	0
	6666666.222946.peg.649	Plate72-C3	130431		+			0
112	6666666.222946.peg.650	0	130613	132265	+	1653	dehydrogenase, sll0175 homolog	K07137
	6666666.222946.peg.650	Plate60-F12	130772		-			K07137
	6666666.222946.peg.650	Plate30-G12	130833		-			K07137
	6666666.222946.peg.650	Plate93-F12	130974		+			K07137
	6666666.222946.peg.650	0	131007		-			K07137
	6666666.222946.peg.650	Plate29-A10	131141		+			K07137
	6666666.222946.peg.650	Plate10-A2	131299		-			K07137
	6666666.222946.peg.650	Plate80-G3	131313		-			K07137
	6666666.222946.peg.650	0	131614		-			K07137
	6666666.222946.peg.650	0	132013		+			K07137
	6666666.222946.peg.650	Plate7-C2	132142		+			K07137
113	6666666.222946.peg.651	0	132291	133079	-	789	esterase/lipase	0
	6666666.222946.peg.651	Plate29-D2	132435		+			0
	6666666.222946.peg.651	Plate2-C12	132511		+			0
	6666666.222946.peg.651	Plate18-A7	132518		-			0
	6666666.222946.peg.651	Plate45-C2	132535		-			0
	6666666.222946.peg.651	Plate76-A8	132656		+			0
	6666666.222946.peg.651	Plate88-C5	132774		+			0
114	6666666.222946.peg.652	Plate4-C9	133070	133255	-	186	protein	0
	6666666.222946.peg.652	Plate4-C9	133158		+			0
115	6666666.222946.peg.653	0	133250	134059	+	810		0
	6666666.222946.peg.653	Plate47-G11	133463		-			0
	6666666.222946.peg.653	Plate35-D6	133494		+			0
	6666666.222946.peg.653	0	133863		+			0
116	6666666.222946.peg.654	0	134092	136050	-	1959	transporter	0
	6666666.222946.peg.654	Plate30-D6	134418		+			0
	6666666.222946.peg.654	Plate17-B4	135015		-			0
	6666666.222946.peg.654	Plate41-B1	135120		+			0
	6666666.222946.peg.654	Plate92-F3	135156		-			0
	6666666.222946.peg.654	Plate52-D9	135407		-			0
	6666666.222946.peg.654	0	135546		-			0
	6666666.222946.peg.654	Plate100-F12	135653		+			0
	6666666.222946.peg.654	Plate49-A6	135712		+			0
117	6666666.222946.peg.655	0	136219	138102	-	1884	protein	0
	6666666.222946.peg.655	Plate98-D4	136331		-			0
	6666666.222946.peg.655	Plate48-C11	136373		+			0
	6666666.222946.peg.655	Plate16-B11	136593		-			0
	6666666.222946.peg.655	0	136654		+			0
	6666666.222946.peg.655	Plate90-A5	136685		-			0
	6666666.222946.peg.655	Plate92-E6	137400		-			0
	6666666.222946.peg.655	Plate64-G2	137560		+			0
	6666666.222946.peg.655	Plate58-D12	137653		-			0
	6666666.222946.peg.655	Plate50-G4	137764		+			0
	6666666.222946.peg.655	Plate16-D6	137958		-			0
	6666666.222946.peg.655	Plate63-F6	137961		+			0
118	6666666.222946.peg.656	0	138323	138925	-	603	protein	0
	6666666.222946.peg.656	Plate25-B7	138670		-			0
	6666666.222946.peg.656	0	138700		-			0
	6666666.222946.peg.656	Plate26-H1	138885		-			0
119	6666666.222946.peg.657	0	139085	139312	+	228	hypothetical protein	0
120	6666666.222946.peg.658	0	139390	140010	-	621	protein	0
	6666666.222946.peg.658	Plate41-B3	139579		-			0
	6666666.222946.peg.658	Plate25-B5	139814		-			0
	6666666.222946.peg.658	0	139828		+			0
121	6666666.222946.peg.659	0	140202	140975	+	774	carrier protein adenylyltransferase ThiF	K11996
	6666666.222946.peg.659	Plate71-D8	140534		-			K11996
	6666666.222946.peg.659	Plate2-G10	140760		+			K11996
	6666666.222946.peg.659	Plate131-D2	140839		+			K11996
	6666666.222946.peg.659	Plate49-G11	140923		-			K11996
122	6666666.222946.peg.660	0	140968	141363	+	396	dehydrogenase (EC 1.6.99.3)	0
	6666666.222946.peg.660	Plate84-E3	141201		-			0
123	6666666.222946.peg.661	0	141360	141476	-	117	protein	0
	6666666.222946.peg.661	Plate98-D11	141375		-			0
	6666666.222946.peg.661	Plate55-F8	141416		-			0
124	6666666.222946.peg.662	0	141498	142508	+	1011	hypothetical protein	0
125	6666666.222946.peg.663	0	142544	144004	+	1461	kinase (EC 2.7.1.40)	K00873
	6666666.222946.peg.663	Plate59-D5	143157		+			K00873
	6666666.222946.peg.663	Plate71-C12	143446		+			K00873
	6666666.222946.peg.663	Plate53-E12	143650		+			K00873
	6666666.222946.peg.663	0	143697		-			K00873
	6666666.222946.peg.663	Plate40-A12	143749		-			K00873
	6666666.222946.peg.663	Plate49-H11	143875		+			K00873
126	6666666.222946.peg.664	0	143988	144116	+	129	protein	0
	6666666.222946.peg.664	Plate43-B2	144043		-			0
	6666666.222946.peg.664	Plate33-D3	144076		-			0
127	6666666.222946.peg.665	0	144133	145365	+	1233	(EC 3.1.1.17)	K01053
	6666666.222946.peg.665	Plate94-H6	144332		-			K01053
	6666666.222946.peg.665	Plate11-B1	144437		-			K01053
	6666666.222946.peg.665	Plate71-H5	144732		-			K01053
	6666666.222946.peg.665	Plate90-F1	144904		-			K01053
	6666666.222946.peg.665	Plate93-G5	145048		-			K01053
	6666666.222946.peg.665	Plate35-C5	145116		+			K01053
	6666666.222946.peg.665	Plate96-C2	145248		+			K01053
128	6666666.222946.peg.666	0	145445	146602	-	1158	MFS superfamily	0
	6666666.222946.peg.666	Plate3-G1	145595		-			0
	6666666.222946.peg.666	Plate21-H5	146018		+			0
	6666666.222946.peg.666	Plate132-E8	146122		+			0
	6666666.222946.peg.666	Plate99-E1	146256		-			0
	6666666.222946.peg.666	0	146329		+			0
	6666666.222946.peg.666	Plate59-H5	146543		-			0
129	6666666.222946.peg.667	Plate56-E3	146796	146990	-	195	protein	0
	6666666.222946.peg.667	Plate56-E3	146859		-			0
130	6666666.222946.peg.668	Plate6-A9	147012	148712	+	1701	protein TypA/BipA	K06207
	6666666.222946.peg.668	Plate6-A9	147134		-			K06207
131	6666666.222946.peg.669	0	148836	148952	-	117	protein	0
132	6666666.222946.peg.670	0	149080	149373	+	294	protein	0
133	6666666.222946.peg.671	0	149508	150764	-	1257	acid dehydrogenase small subunit (EC 1.4.99.1)	K00285
	6666666.222946.peg.671	Plate6-C7	149831		+			K00285
	6666666.222946.peg.671	Plate21-C12	150105		-			K00285
	6666666.222946.peg.671	Plate11-B12	150457		+			K00285
	6666666.222946.peg.671	Plate45-F5	150638		-			K00285
134	6666666.222946.peg.672	0	150905	151924	-	1020	reductase (EC 1.8.1.9)	K00384
135	6666666.222946.peg.673	0	152102	153322	-	1221	dehydrogenase [NADP] (EC 1.1.1.42)	K00031
	6666666.222946.peg.673	Plate68-B11	152355		+			K00031
	6666666.222946.peg.673	Plate41-H5	152615		-			K00031
	6666666.222946.peg.673	Plate14-F6	152775		-			K00031
	6666666.222946.peg.673	Plate82-F1	152788		+			K00031
	6666666.222946.peg.673	Plate97-A4	153212		-			K00031
136	6666666.222946.peg.674	Plate39-E1	153473	153631	+	159	protein	0
	6666666.222946.peg.674	Plate39-E1	153521		+			0
137	6666666.222946.peg.675	0	153594	154037	-	444	protein	0
	6666666.222946.peg.675	Plate7-D12	153894		+			0
	6666666.222946.peg.675	Plate86-A3	153930		+			0
138	6666666.222946.peg.676	0	154015	154200	+	186	protein	0
139	6666666.222946.peg.677	0	154373	155533	-	1161	aminotransferase (EC 2.6.1.1)	0
	6666666.222946.peg.677	Plate42-D5	154522		-			0
	6666666.222946.peg.677	Plate4-C2	154529		+			0
	6666666.222946.peg.677	Plate64-H3	154592		+			0
	6666666.222946.peg.677	Plate100-D5	154682		-			0
	6666666.222946.peg.677	Plate54-H1	154842		-			0
	6666666.222946.peg.677	Plate42-H3	154908		+			0
	6666666.222946.peg.677	0	154967		-			0
	6666666.222946.peg.677	Plate8-A10	155021		+			0
	6666666.222946.peg.677	Plate27-D6	155288		-			0
	6666666.222946.peg.677	Plate24-B6	155329		+			0
	6666666.222946.peg.677	0	155458		-			0
140	6666666.222946.peg.678	0	155775	156113	+	339	regulatory protein P-II	K04751
141	6666666.222946.peg.679	0	156217	157662	+	1446	synthetase type I (EC 6.3.1.2)	K01915
142	6666666.222946.peg.680	0	157783	157911	-	129	protein	0
143	6666666.222946.peg.681	0	157874	160291	+	2418	dehydrogenase, PQQ-dependent (EC 1.1.5.2)	K00117
	6666666.222946.peg.681	Plate14-B12	158022		+			K00117
	6666666.222946.peg.681	Plate42-H5	158166		+			K00117
	6666666.222946.peg.681	Plate59-B12	158421		+			K00117
	6666666.222946.peg.681	Plate34-G12	158428		-			K00117
	6666666.222946.peg.681	0	158853		-			K00117
	6666666.222946.peg.681	Plate95-D3	159303		+			K00117
	6666666.222946.peg.681	Plate54-C2	159784		-			K00117
	6666666.222946.peg.681	Plate13-D9	159991		+			K00117
144	6666666.222946.peg.682	Plate35-E3	160339	160602	+	264	protein	0
	6666666.222946.peg.682	Plate35-E3	160523		+			0
145	6666666.222946.peg.683	0	160599	161252	+	654	repressor	0
	6666666.222946.peg.683	Plate87-B9	160729		+			0
	6666666.222946.peg.683	Plate8-D4	160803		-			0
	6666666.222946.peg.683	0	160973		+			0
	6666666.222946.peg.683	Plate93-A4	161020		+			0
	6666666.222946.peg.683	Plate42-F5	161078		+			0
	6666666.222946.peg.683	Plate98-A10	161101		-			0
146	6666666.222946.peg.684	0	161418	163466	+	2049	cyclase/phosphodiesterase (GGDEF & EAL domains) with PAS/PAC sensor(s)	0
	6666666.222946.peg.684	Plate37-D1	161918		+			0
	6666666.222946.peg.684	Plate53-C1	162916		+			0
	6666666.222946.peg.684	Plate83-B5	162958		-			0
	6666666.222946.peg.684	Plate96-F11	163284		+			0
	6666666.222946.peg.684	0	163289		-			0
147	6666666.222946.peg.685	0	163590	165395	+	1806	elongation factor LepA	K03596
	6666666.222946.peg.685	Plate36-F3	164744		+			K03596
	6666666.222946.peg.685	0	165062		+			K03596
148	6666666.222946.peg.686	0	165400	165528	-	129	protein	0
149	6666666.222946.peg.687	0	165518	166693	+	1176	O-acetyltransferase (EC 2.3.1.31)	K00641
	6666666.222946.peg.687	Plate58-E2	165581		-			K00641
	6666666.222946.peg.687	0	166079		+			K00641
	6666666.222946.peg.687	Plate21-C8	166332		+			K00641
	6666666.222946.peg.687	Plate52-D5	166547		+			K00641
150	6666666.222946.peg.688	0	166693	167292	+	600	O-acetyltransferase (EC 2.3.1.31)	0
	6666666.222946.peg.688	Plate16-G2	166732		+			0
	6666666.222946.peg.688	Plate82-B3	167057		-			0
151	6666666.222946.peg.689	0	167786	169090	+	1305	RNA helicase RhlE	K11927
152	6666666.222946.peg.690	0	169141	170010	-	870	hydrolase	0
	6666666.222946.peg.690	Plate95-G1	169777		+			0
153	6666666.222946.peg.691	0	170048	170746	-	699	anhydrase (EC 4.2.1.1)	K01673
154	6666666.222946.peg.692	0	170883	171500	-	618	hypothetical protein	0
155	6666666.222946.peg.693	0	171683	172198	+	516	hydroxymethyldihydropteridine pyrophosphokinase (EC 2.7.6.3)	K00950
156	6666666.222946.peg.694	0	172291	172662	+	372	RNA polymerase omega subunit (EC 2.7.7.6)	K03060
157	6666666.222946.peg.695	0	172670	175006	+	2337	pyrophosphokinase (EC 2.7.6.5), (p)ppGpp synthetase II / Guanosine-3',5'-bis(diphosphate) 3'-pyrophosphohydrolase (EC 3.1.7.2)	K00951
	6666666.222946.peg.695	Plate63-G2	173301		-			K00951
	6666666.222946.peg.695	Plate11-G1	173790		-			K00951
158	6666666.222946.peg.696	0	175003	175410	+	408	protein] synthase (EC 2.7.8.7)	K00997
159	6666666.222946.peg.697	0	175549	176289	+	741	peptidase I (EC 3.4.21.89)	K03100
160	6666666.222946.peg.698	0	176289	177029	+	741	III (EC 3.1.26.3)	K03685
161	6666666.222946.peg.699	0	177040	177939	+	900	protein Era	K03595
162	6666666.222946.peg.700	0	178060	178797	+	738	monophosphate kinase (EC 2.7.4.22)	K09903
163	6666666.222946.peg.701	0	178904	179458	+	555	recycling factor	K02838
164	6666666.222946.peg.702	Plate48-E10	179521	180261	+	741	diphosphate synthase (EC 2.5.1.31)	K00806
	6666666.222946.peg.702	Plate48-E10	180215		-			K00806
165	6666666.222946.peg.703	0	180258	181088	+	831	cytidylyltransferase (EC 2.7.7.41)	K00981
166	6666666.222946.peg.704	0	181157	182314	+	1158	5-phosphate reductoisomerase (EC 1.1.1.267)	K00099
167	6666666.222946.peg.705	0	182349	183458	+	1110	zinc metalloprotease	K11749
	6666666.222946.peg.705	Plate82-D6	182784		-			K11749
	6666666.222946.peg.705	Plate36-H10	182825		-			K11749
	6666666.222946.peg.705	Plate26-H9	182865		+			K11749
168	6666666.222946.peg.706	0	183585	186035	+	2451	membrane protein assembly factor YaeT precursor	K07277
169	6666666.222946.peg.707	0	186040	186912	+	873	membrane protein H precursor	0
170	6666666.222946.peg.708	0	186915	188000	+	1086	glucosamine N-acyltransferase (EC 2.3.1.191)	K02536
171	6666666.222946.peg.709	0	188046	188522	+	477	dehydratase, FabZ form (EC 4.2.1.59)	K02372
172	6666666.222946.peg.710	0	188650	189510	+	861	acetylglucosamine O-acyltransferase (EC 2.3.1.129)	K00677
173	6666666.222946.peg.711	0	189567	190355	+	789	pyrophosphatase	K09949
174	6666666.222946.peg.712	Plate91-B12	190398	190787	+	390	lyase (EC 4.4.1.5)	K01759
	6666666.222946.peg.712	Plate91-B12	190768		-			K01759
175	6666666.222946.peg.713	0	190796	191185	-	390	protein	0
	6666666.222946.peg.713	Plate79-B2	190871		-			0
	6666666.222946.peg.713	Plate24-G9	191006		-			0
	6666666.222946.peg.713	Plate63-A7	191100		+			0
176	6666666.222946.peg.714	Plate77-B1	191347	191481	+	135	ribosomal protein L34p	K02914
	6666666.222946.peg.714	Plate77-B1	191417		+			K02914
177	6666666.222946.peg.715	0	191590	191886	+	297	P protein component (EC 3.1.26.5)	K03536
178	6666666.222946.peg.716	0	192013	193785	+	1773	membrane protein translocase component YidC, long form	K03217
179	6666666.222946.peg.717	0	193782	194453	+	672	protein EngB	K03978
180	6666666.222946.peg.718	0	194493	195410	+	918	kinase (EC 2.7.2.8)	K00930
181	6666666.222946.peg.719	0	195545	196393	+	849	N-succinyltransferase (EC 2.3.1.117)	K00674
182	6666666.222946.peg.720	0	196425	197600	+	1176	desuccinylase (EC 3.5.1.18)	K01439
183	6666666.222946.peg.721	0	197597	198220	+	624	hypothetical protein	0
	6666666.222946.peg.721	Plate43-G1	197785		+			0
	6666666.222946.peg.721	0	197804		-			0
	6666666.222946.peg.721	Plate38-B12	198174		-			0
184	6666666.222946.peg.722	0	198273	199076	-	804	pseudouridine synthase A (EC 4.2.1.70)	K06173
	6666666.222946.peg.722	Plate53-E7	198388		+			K06173
	6666666.222946.peg.722	0	198851		-			K06173
	6666666.222946.peg.722	Plate43-C6	198962		-			K06173
185	6666666.222946.peg.723	0	199073	200086	-	1014	formyltransferase (EC 2.1.2.9)	K00604
186	6666666.222946.peg.724	0	200087	200740	-	654	deformylase (EC 3.5.1.88)	K01462
187	6666666.222946.peg.725	0	200897	201397	+	501	heat shock protein	0
188	6666666.222946.peg.726	0	201417	201683	+	267	protein	0
	6666666.222946.peg.726	Plate17-E8	201488		-			0
	6666666.222946.peg.726	Plate1-E12	201630		-			0
189	6666666.222946.peg.727	0	201757	202368	-	612	subunit interface protein	0
	6666666.222946.peg.727	Plate35-B9	202053		+			0
	6666666.222946.peg.727	Plate22-E5	202074		+			0
190	6666666.222946.peg.728	Plate38-E10	202417	202632	-	216	protein	0
	6666666.222946.peg.728	Plate38-E10	202509		+			0
191	6666666.222946.peg.729	Plate58-E3	202691	202984	+	294	protein	0
	6666666.222946.peg.729	Plate58-E3	202727		-			0
192	6666666.222946.peg.730	0	203022	203852	+	831	reductases (ferredoxin-NADPH reductases) family 1	K07140
	6666666.222946.peg.730	Plate3-D7	203066		-			K07140
	6666666.222946.peg.730	Plate57-E11	203206		+			K07140
	6666666.222946.peg.730	Plate11-A5	203465		+			K07140
	6666666.222946.peg.730	Plate91-A5	203499		-			K07140
	6666666.222946.peg.730	Plate91-E3	203613		+			K07140
	6666666.222946.peg.730	Plate82-E7	203765		-			K07140
193	6666666.222946.peg.731	0	203929	204750	-	822	ABC transporter, ATP-binding protein LptB	K06861
194	6666666.222946.peg.732	0	204753	205847	-	1095	hypothetical protein	K09774
195	6666666.222946.peg.733	0	205851	206588	-	738	hypothetical protein	K11719
196	6666666.222946.peg.734	0	206585	207589	-	1005	5-phosphate isomerase (EC 5.3.1.13)	K06041
197	6666666.222946.peg.735	0	207638	208297	-	660	D related protein	K03684
	6666666.222946.peg.735	Plate51-C4	207874		+			K03684
	6666666.222946.peg.735	Plate29-G12	207893		-			K03684
	6666666.222946.peg.735	0	207897		-			K03684
	6666666.222946.peg.735	Plate41-B2	207963		-			K03684
	6666666.222946.peg.735	Plate131-A4	207976		+			K03684
	6666666.222946.peg.735	Plate42-B10	208245		-			K03684
198	6666666.222946.peg.736	0	208499	209317	+	819	rRNA (guanosine-2'-O-) -methyltransferase rlmB (EC 2.1.1.-)	K03218
	6666666.222946.peg.736	0	208647		+			K03218
	6666666.222946.peg.736	Plate5-F7	208882		+			K03218
	6666666.222946.peg.736	Plate5-D2	209080		-			K03218
	6666666.222946.peg.736	Plate78-F8	209224		+			K03218
199	6666666.222946.peg.737	0	209281	210627	-	1347	permease family protein	0
	6666666.222946.peg.737	Plate28-B10	209498		+			0
	6666666.222946.peg.737	Plate23-G7	209540		+			0
	6666666.222946.peg.737	Plate5-H2	209587		-			0
	6666666.222946.peg.737	Plate83-E10	209589		+			0
	6666666.222946.peg.737	Plate32-C3	209619		-			0
	6666666.222946.peg.737	Plate32-H11	209638		+			0
	6666666.222946.peg.737	Plate67-A3	209741		-			0
	6666666.222946.peg.737	Plate12-E10	209773		+			0
	6666666.222946.peg.737	Plate62-F3	209948		-			0
	6666666.222946.peg.737	Plate61-G10	210166		-			0
	6666666.222946.peg.737	Plate34-C12	210169		+			0
	6666666.222946.peg.737	Plate72-G4	210179		+			0
200	6666666.222946.peg.738	0	210671	211489	-	819	short-chain dehydrogenase/reductase family (EC 1.1.1.-)	0
	6666666.222946.peg.738	Plate17-E9	210892		-			0
	6666666.222946.peg.738	Plate80-B5	211062		-			0
	6666666.222946.peg.738	Plate78-F1	211234		+			0
	6666666.222946.peg.738	Plate56-E4	211329		-			0
	6666666.222946.peg.738	Plate21-F11	211404		-			0
201	6666666.222946.peg.739	0	211600	212250	+	651	kinase (EC 2.7.4.8)	K00942
202	6666666.222946.peg.740	0	212307	213809	+	1503	DNA helicase (EC 3.6.1.-)	K02314
203	6666666.222946.peg.741	0	213899	216331	-	2433	efflux system KefA protein / Small-conductance mechanosensitive channel	0
	6666666.222946.peg.741	Plate43-E10	214704		+			0
	6666666.222946.peg.741	Plate40-B3	214734		-			0
	6666666.222946.peg.741	Plate40-B12	214754		+			0
	6666666.222946.peg.741	Plate131-G3	214766		+			0
	6666666.222946.peg.741	Plate87-C10	215201		+			0
	6666666.222946.peg.741	Plate18-E2	215368		+			0
	6666666.222946.peg.741	0	215719		-			0
	6666666.222946.peg.741	Plate42-A8	215906		+			0
204	6666666.222946.peg.742	Plate91-C12	216341	216472	+	132	protein	0
	6666666.222946.peg.742	Plate91-C12	216437		+			0
205	6666666.222946.peg.743	0	216673	216816	-	144	protein	0
206	6666666.222946.peg.744	0	216905	217708	-	804	ABC transporter ATP-binding protein	K02065
	6666666.222946.peg.744	Plate8-E5	217236		-			K02065
	6666666.222946.peg.744	Plate92-B3	217239		+			K02065
	6666666.222946.peg.744	Plate86-G11	217311		+			K02065
	6666666.222946.peg.744	Plate2-G2	217378		-			K02065
207	6666666.222946.peg.745	Plate35-C6	217705	218490	-	786	transporter permease protein	K02066
	6666666.222946.peg.745	Plate35-C6	218242		+			K02066
208	6666666.222946.peg.746	0	218713	220104	+	1392	repair protein RadA	K04485
	6666666.222946.peg.746	Plate72-C5	218866		-			K04485
	6666666.222946.peg.746	Plate98-F11	219182		-			K04485
	6666666.222946.peg.746	Plate57-B9	219684		+			K04485
	6666666.222946.peg.746	Plate11-G10	219707		-			K04485
	6666666.222946.peg.746	Plate94-D1	219951		+			K04485
	6666666.222946.peg.746	Plate82-F12	219959		-			K04485
	6666666.222946.peg.746	Plate10-A11	219993		-			K04485
	6666666.222946.peg.746	Plate38-G10	220006		+			K04485
209	6666666.222946.peg.747	0	220672	222342	+	1671	protein	0
	6666666.222946.peg.747	Plate100-D11	221324		+			0
	6666666.222946.peg.747	Plate43-E2	221375		+			0
	6666666.222946.peg.747	Plate28-C4	221497		+			0
	6666666.222946.peg.747	Plate8-D8	221622		-			0
	6666666.222946.peg.747	Plate68-C12	221829		+			0
	6666666.222946.peg.747	0	222045		+			0
210	6666666.222946.peg.748	0	222412	223782	+	1371	amino acid transport protein AroP	K11735
	6666666.222946.peg.748	Plate132-E3	222919		-			K11735
	6666666.222946.peg.748	Plate67-H2	222930		+			K11735
	6666666.222946.peg.748	Plate14-C9	222956		-			K11735
	6666666.222946.peg.748	Plate11-F10	222969		+			K11735
	6666666.222946.peg.748	Plate80-G2	223007		+			K11735
	6666666.222946.peg.748	0	223168		-			K11735
	6666666.222946.peg.748	Plate45-D8	223173		-			K11735
	6666666.222946.peg.748	Plate21-G6	223294		-			K11735
	6666666.222946.peg.748	Plate98-A3	223634		+			K11735
	6666666.222946.peg.748	Plate63-D5	223692		+			K11735
	6666666.222946.peg.748	0	223705		-			K11735
211	6666666.222946.peg.749	0	223890	224573	-	684		0
212	6666666.222946.peg.750	0	224783	228430	-	3648	dehydrogenase (EC 1.5.99.8) (Proline oxidase) / Delta-1-pyrroline-5-carboxylate dehydrogenase (EC 1.5.1.12)	K13821
	6666666.222946.peg.750	Plate24-A11	225144		+			K13821
	6666666.222946.peg.750	Plate46-F5	225277		-			K13821
	6666666.222946.peg.750	Plate46-E5	225405		-			K13821
	6666666.222946.peg.750	Plate52-H11	225449		-			K13821
	6666666.222946.peg.750	Plate53-H4	225612		-			K13821
	6666666.222946.peg.750	Plate82-E5	225876		-			K13821
	6666666.222946.peg.750	Plate59-D12	225959		+			K13821
	6666666.222946.peg.750	Plate44-E12	226094		-			K13821
	6666666.222946.peg.750	Plate64-C9	226348		+			K13821
	6666666.222946.peg.750	Plate32-D3	226353		-			K13821
	6666666.222946.peg.750	Plate40-D11	226708		-			K13821
	6666666.222946.peg.750	Plate1-B1	227009		+			K13821
	6666666.222946.peg.750	Plate51-H1	227017		+			K13821
	6666666.222946.peg.750	Plate132-C11	227287		+			K13821
	6666666.222946.peg.750	Plate58-F8	227438		+			K13821
	6666666.222946.peg.750	Plate37-B4	227482		+			K13821
	6666666.222946.peg.750	0	227739		+			K13821
	6666666.222946.peg.750	Plate98-A12	227840		+			K13821
	6666666.222946.peg.750	Plate12-D4	227861		+			K13821
	6666666.222946.peg.750	Plate76-B6	227951		+			K13821
	6666666.222946.peg.750	Plate76-G5	228139		+			K13821
213	6666666.222946.peg.751	0	228613	229317	-	705	regulator, GntR family	0
	6666666.222946.peg.751	Plate26-F9	228689		+			0
	6666666.222946.peg.751	Plate47-C9	228912		-			0
	6666666.222946.peg.751	Plate80-G4	229008		-			0
	6666666.222946.peg.751	Plate9-B2	229017		+			0
	6666666.222946.peg.751	Plate89-F5	229187		+			0
	6666666.222946.peg.751	Plate45-B6	229219		-			0
	6666666.222946.peg.751	0	229224		-			0
	6666666.222946.peg.751	0	229268		+			0
214	6666666.222946.peg.752	0	229445	229636	-	192	protein	0
215	6666666.222946.peg.753	0	229642	229788	-	147	protein	0
216	6666666.222946.peg.754	Plate51-B2	229871	230311	+	441	dehydrogenase subunit III	0
	6666666.222946.peg.754	Plate51-B2	230227		+			0
217	6666666.222946.peg.755	0	230539	232464	+	1926	A synthetase (EC 6.2.1.1)	K01895
	6666666.222946.peg.755	Plate29-H4	230638		-			K01895
	6666666.222946.peg.755	Plate18-G6	230647		-			K01895
	6666666.222946.peg.755	Plate56-E10	230878		-			K01895
	6666666.222946.peg.755	Plate46-H9	230946		-			K01895
	6666666.222946.peg.755	Plate51-A3	231116		+			K01895
	6666666.222946.peg.755	Plate22-A1	231207		-			K01895
	6666666.222946.peg.755	Plate50-F12	231209		-			K01895
	6666666.222946.peg.755	Plate54-B10	231443		-			K01895
	6666666.222946.peg.755	Plate29-D12	231467		-			K01895
	6666666.222946.peg.755	Plate54-B6	231872		-			K01895
	6666666.222946.peg.755	Plate44-C2	231924		+			K01895
	6666666.222946.peg.755	Plate39-B8	232179		+			K01895
218	6666666.222946.peg.756	0	232498	232677	-	180	hypothetical protein	0
	6666666.222946.peg.756	Plate66-G5	232552		+			0
	6666666.222946.peg.756	Plate53-D1	232568		+			0
219	6666666.222946.peg.757	0	232690	232803	+	114	protein	0
220	6666666.222946.peg.758	0	232847	233401	+	555	protein	0
	6666666.222946.peg.758	Plate10-A3	232945		-			0
	6666666.222946.peg.758	Plate17-A3	233047		-			0
	6666666.222946.peg.758	0	233281		-			0
221	6666666.222946.peg.759	Plate30-A7	233406	233699	+	294	protein	0
	6666666.222946.peg.759	Plate30-A7	233568		-			0
222	6666666.222946.peg.760	0	233749	234711	-	963	rRNA 2'-O-methyl-C2498 methyltransferase RlmM	K06968
	6666666.222946.peg.760	Plate31-C10	233809		-			K06968
	6666666.222946.peg.760	Plate79-C1	234039		-			K06968
	6666666.222946.peg.760	Plate26-B1	234177		+			K06968
	6666666.222946.peg.760	Plate31-A5	234230		+			K06968
	6666666.222946.peg.760	Plate85-F7	234611		-			K06968
	6666666.222946.peg.760	0	234663		+			K06968
223	6666666.222946.peg.761	0	234708	235022	-	315	protein	0
	6666666.222946.peg.761	0	234902		-			0
	6666666.222946.peg.761	Plate81-C4	234907		-			0
	6666666.222946.peg.761	Plate50-F5	234996		+			0
224	6666666.222946.peg.762	Plate83-F1	235234	235812	+	579	adenosyltransferase (EC 2.5.1.17)	K00798
	6666666.222946.peg.762	Plate83-F1	235325		+			K00798
225	6666666.222946.peg.763	Plate73-G5	235851	236060	+	210	protein	0
	6666666.222946.peg.763	Plate73-G5	235870		-			0
226	6666666.222946.peg.764	0	236065	236724	+	660	protein	0
	6666666.222946.peg.764	Plate53-G1	236162		-			0
	6666666.222946.peg.764	Plate60-G12	236288		+			0
227	6666666.222946.peg.765	0	236756	237223	+	468	protein	0
	6666666.222946.peg.765	Plate61-G9	236843		+			0
	6666666.222946.peg.765	Plate50-H1	237039		+			0
	6666666.222946.peg.765	Plate1-G6	237167		-			0
228	6666666.222946.peg.766	0	237328	238767	-	1440	dehydrogenase	0
	6666666.222946.peg.766	0	237896		+			0
	6666666.222946.peg.766	Plate17-E12	238400		+			0
	6666666.222946.peg.766	Plate44-G10	238432		-			0
	6666666.222946.peg.766	0	238659		+			0
229	6666666.222946.peg.767	0	238830	239393	-	564	protein	0
	6666666.222946.peg.767	Plate88-G1	239120		-			0
	6666666.222946.peg.767	Plate18-D1	239210		-			0
	6666666.222946.peg.767	Plate11-G11	239308		+			0
230	6666666.222946.peg.768	0	239390	240391	-	1002	protein (YrdC-Sua5 domains) required for threonylcarbamoyladenosine t(6)A37 modification in tRNA	K07566
231	6666666.222946.peg.769	0	240499	241269	-	771	nucleotidase (EC 3.1.3.7)	K01082
232	6666666.222946.peg.770	0	241402	242901	+	1500	aminopeptidase PepA (EC 3.4.11.1)	K01255
233	6666666.222946.peg.771	0	242946	243392	-	447	polymerase III chi subunit (EC 2.7.7.7)	K02339
234	6666666.222946.peg.772	0	243491	244345	+	855	aldo/keto reductase family	0
	6666666.222946.peg.772	Plate71-G3	243654		+			0
	6666666.222946.peg.772	Plate85-C9	243926		-			0
	6666666.222946.peg.772	Plate60-B2	243944		-			0
	6666666.222946.peg.772	Plate7-E12	243965		-			0
	6666666.222946.peg.772	Plate45-G3	243993		+			0
	6666666.222946.peg.772	Plate78-C10	244142		-			0
	6666666.222946.peg.772	Plate87-A5	244232		-			0
	6666666.222946.peg.772	Plate4-E7	244240		+			0
235	6666666.222946.peg.773	0	244377	245678	-	1302	protease/chaperone protein	K04771
	6666666.222946.peg.773	Plate61-D3	244815		-			K04771
	6666666.222946.peg.773	0	244988		-			K04771
	6666666.222946.peg.773	Plate100-A3	245192		+			K04771
	6666666.222946.peg.773	Plate42-B7	245290		-			K04771
236	6666666.222946.peg.774	0	245754	248333	-	2580	Helicase domain protein	K03579
	6666666.222946.peg.774	0	246269		-			K03579
	6666666.222946.peg.774	0	246270		-			K03579
	6666666.222946.peg.774	Plate55-F6	246323		+			K03579
	6666666.222946.peg.774	Plate15-B3	246328		+			K03579
	6666666.222946.peg.774	Plate94-C3	246474		-			K03579
	6666666.222946.peg.774	0	246568		-			K03579
	6666666.222946.peg.774	Plate36-D9	246662		+			K03579
	6666666.222946.peg.774	Plate8-C3	246822		+			K03579
	6666666.222946.peg.774	0	246826		+			K03579
	6666666.222946.peg.774	0	246847		-			K03579
	6666666.222946.peg.774	Plate51-D1	246887		-			K03579
	6666666.222946.peg.774	Plate131-D4	247123		-			K03579
	6666666.222946.peg.774	Plate23-F7	247146		+			K03579
	6666666.222946.peg.774	Plate1-A10	247420		+			K03579
	6666666.222946.peg.774	0	247681		-			K03579
	6666666.222946.peg.774	Plate87-G9	248048		+			K03579
	6666666.222946.peg.774	Plate31-A9	248050		-			K03579
237	6666666.222946.peg.775	0	248439	249386	-	948	synthetases (AMP-forming)/AMP-acid ligases II	0
238	6666666.222946.peg.776	0	249474	250442	-	969	protein Hsp33	K04083
	6666666.222946.peg.776	Plate25-A10	249629		-			K04083
	6666666.222946.peg.776	Plate86-B7	249713		-			K04083
	6666666.222946.peg.776	Plate71-B8	249987		-			K04083
	6666666.222946.peg.776	Plate49-B2	250385		-			K04083
239	6666666.222946.peg.777	0	250532	250849	-	318	protein	0
240	6666666.222946.peg.778	Plate84-B6	250854	251852	-	999	carbamoyltransferase (EC 2.1.3.3)	K00611
	6666666.222946.peg.778	Plate84-B6	251468		+			K00611
241	6666666.222946.peg.779	0	251849	253063	-	1215	aminotransferase (EC 2.6.1.11)	K00821
	6666666.222946.peg.779	Plate8-D5	251998		-			K00821
	6666666.222946.peg.779	Plate15-A9	252241		+			K00821
	6666666.222946.peg.779	0	252408		-			K00821
	6666666.222946.peg.779	Plate18-C1	252699		+			K00821
242	6666666.222946.peg.780	Plate5-D12	253060	253185	-	126	protein	0
	6666666.222946.peg.780	Plate5-D12	253109		+			0
243	6666666.222946.peg.781	0	253295	253957	+	663	protein recX	K03565
	6666666.222946.peg.781	Plate42-E12	253436		+			K03565
	6666666.222946.peg.781	Plate5-G6	253476		+			K03565
	6666666.222946.peg.781	Plate28-B11	253549		+			K03565
	6666666.222946.peg.781	Plate47-A10	253627		-			K03565
	6666666.222946.peg.781	Plate21-F7	253683		-			K03565
	6666666.222946.peg.781	0	253843		+			K03565
244	6666666.222946.peg.782	0	253954	254412	+	459	hypothetical protein	0
	6666666.222946.peg.782	Plate131-F4	254053		-			0
	6666666.222946.peg.782	Plate100-G5	254162		-			0
	6666666.222946.peg.782	Plate15-E10	254202		+			0
	6666666.222946.peg.782	Plate21-G3	254216		-			0
	6666666.222946.peg.782	Plate10-G10	254217		+			0
245	6666666.222946.peg.783	0	254393	254527	+	135	protein	0
246	6666666.222946.peg.784	0	254539	254790	+	252	translocation protein TatA	K03116
247	6666666.222946.peg.785	0	254818	255441	+	624	dehydratase (EC 4.2.1.109)	K08964
248	6666666.222946.peg.786	0	255438	255983	+	546	dioxygenase (EC 1.13.11.54)	K08967
	6666666.222946.peg.786	Plate45-F2	255628		-			K08967
	6666666.222946.peg.786	Plate52-C5	255673		+			K08967
	6666666.222946.peg.786	Plate39-F3	255800		+			K08967
249	6666666.222946.peg.787	0	255999	256709	+	711	enolase-phosphatase (EC 3.1.3.77)	K09880
	6666666.222946.peg.787	Plate89-H6	256057		+			K09880
	6666666.222946.peg.787	Plate29-A4	256195		-			K09880
250	6666666.222946.peg.788	0	256717	257661	+	945	kinase (EC 2.7.1.26) / FMN adenylyltransferase (EC 2.7.7.2)	K11753
251	6666666.222946.peg.789	0	257818	260736	+	2919	synthetase (EC 6.1.1.5)	K01870
252	6666666.222946.peg.790	0	260733	261230	+	498	signal peptidase (EC 3.4.23.36)	K03101
253	6666666.222946.peg.791	0	261290	261808	+	519	hypothetical protein	0
254	6666666.222946.peg.792	0	261824	263737	+	1914	mismatch repair protein MutL	K03572
	6666666.222946.peg.792	Plate39-C11	262018		+			K03572
	6666666.222946.peg.792	Plate82-C2	262220		-			K03572
	6666666.222946.peg.792	Plate54-A1	262398		+			K03572
	6666666.222946.peg.792	Plate58-B6	262461		-			K03572
	6666666.222946.peg.792	Plate37-F6	262474		+			K03572
	6666666.222946.peg.792	Plate96-B2	262489		-			K03572
	6666666.222946.peg.792	Plate9-A4	262816		-			K03572
	6666666.222946.peg.792	Plate85-E9	262859		-			K03572
255	6666666.222946.peg.793	0	263854	265374	+	1521	oxidoreductase chain M (EC 1.6.5.3)	K00342
	6666666.222946.peg.793	Plate9-C9	263938		+			K00342
	6666666.222946.peg.793	0	264329		+			K00342
	6666666.222946.peg.793	Plate79-A2	264448		+			K00342
	6666666.222946.peg.793	Plate14-C2	264462		-			K00342
	6666666.222946.peg.793	Plate49-A3	264638		+			K00342
	6666666.222946.peg.793	Plate58-D3	264809		+			K00342
	6666666.222946.peg.793	Plate77-C2	265137		-			K00342
	6666666.222946.peg.793	Plate4-H9	265190		+			K00342
256	6666666.222946.peg.794	0	265394	266293	-	900	membrane protein	K11939
	6666666.222946.peg.794	Plate79-B9	265977		-			K11939
	6666666.222946.peg.794	Plate96-B7	266020		+			K11939
257	6666666.222946.peg.795	0	266305	268329	-	2025	IV subunit B (EC 5.99.1.-)	K02622
258	6666666.222946.peg.796	0	268424	268942	-	519	hypothetical protein	0
259	6666666.222946.peg.797	Plate50-D12	269063	269275	+	213	protein	0
	6666666.222946.peg.797	Plate50-D12	269183		-			0
260	6666666.222946.peg.798	0	269458	269877	+	420	secreted protein	0
	6666666.222946.peg.798	Plate31-D1	269759		-			0
	6666666.222946.peg.798	Plate57-C5	269853		+			0
261	6666666.222946.peg.799	0	269962	270387	-	426	transcriptional regulator of cysteine synthase, Rrf2 family	0
262	6666666.222946.peg.800	0	270636	271550	+	915	synthase (EC 2.5.1.47)	K01738
263	6666666.222946.peg.801	0	271645	272805	-	1161	membrane protein A precursor	0
264	6666666.222946.peg.802	0	272821	272985	+	165	protein	0
	6666666.222946.peg.802	0	272917		+			0
265	6666666.222946.peg.803	0	273008	273349	-	342	protein	0
266	6666666.222946.peg.804	0	273358	275082	-	1725	hypothetical protein	K03797
	6666666.222946.peg.804	0	274211		-			K03797
	6666666.222946.peg.804	Plate14-B8	274742		+			K03797
	6666666.222946.peg.804	0	274942		-			K03797
267	6666666.222946.peg.805	0	275114	277168	-	2055	exoribonuclease RNase R	K12573
	6666666.222946.peg.805	Plate37-H1	275575		+			K12573
	6666666.222946.peg.805	0	276073		-			K12573
	6666666.222946.peg.805	Plate33-F11	276288		-			K12573
	6666666.222946.peg.805	Plate60-F8	276527		+			K12573
	6666666.222946.peg.805	Plate38-C8	276745		+			K12573
	6666666.222946.peg.805	0	276778		+			K12573
	6666666.222946.peg.805	0	276780		+			K12573
268	6666666.222946.peg.806	0	277172	279919	-	2748	topoisomerase I (EC 5.99.1.2)	K03168
269	6666666.222946.peg.807	0	279949	281187	-	1239	fold nucleotide-binding protein Smf possibly involved in DNA uptake	K04096
	6666666.222946.peg.807	Plate45-G9	280032		-			K04096
	6666666.222946.peg.807	Plate45-F7	280125		-			K04096
	6666666.222946.peg.807	Plate81-F10	280212		-			K04096
	6666666.222946.peg.807	Plate59-D2	280787		-			K04096
	6666666.222946.peg.807	Plate36-F10	280845		+			K04096
	6666666.222946.peg.807	Plate36-E3	280860		+			K04096
	6666666.222946.peg.807	Plate88-H3	280933		-			K04096
	6666666.222946.peg.807	Plate23-G5	281075		+			K04096
270	6666666.222946.peg.808	Plate47-D6	281197	281841	-	645	O-acyltransferase PlsY	K08591
	6666666.222946.peg.808	Plate47-D6	281793		+			K08591
271	6666666.222946.peg.809	0	281838	283130	-	1293	(EC 3.5.2.3)	K01465
272	6666666.222946.peg.810	0	283127	284068	-	942	carbamoyltransferase (EC 2.1.3.2)	K00609
273	6666666.222946.peg.811	0	284061	285467	-	1407	synthetase (EC 6.1.1.17)	K01885
274	6666666.222946.peg.812	0	285506	287701	+	2196	hypothetical protein	K02238
	6666666.222946.peg.812	Plate82-F7	285647		-			K02238
	6666666.222946.peg.812	Plate54-C12	285779		-			K02238
	6666666.222946.peg.812	Plate98-D5	285792		+			K02238
	6666666.222946.peg.812	Plate25-F3	285867		+			K02238
	6666666.222946.peg.812	Plate39-A7	285913		-			K02238
	6666666.222946.peg.812	Plate83-E12	285946		-			K02238
	6666666.222946.peg.812	Plate40-F5	285958		+			K02238
	6666666.222946.peg.812	0	286015		+			K02238
	6666666.222946.peg.812	Plate52-H9	286244		+			K02238
	6666666.222946.peg.812	Plate22-B7	286486		+			K02238
	6666666.222946.peg.812	Plate92-D7	286535		-			K02238
	6666666.222946.peg.812	Plate83-D6	286911		-			K02238
	6666666.222946.peg.812	Plate34-B9	287071		+			K02238
	6666666.222946.peg.812	Plate97-B5	287119		-			K02238
	6666666.222946.peg.812	Plate22-D7	287148		+			K02238
	6666666.222946.peg.812	Plate76-E6	287190		-			K02238
	6666666.222946.peg.812	Plate34-E3	287280		-			K02238
	6666666.222946.peg.812	Plate56-B10	287375		-			K02238
275	6666666.222946.peg.813	0	287746	288084	-	339	AhpD core	0
	6666666.222946.peg.813	Plate90-H1	287790		+			0
	6666666.222946.peg.813	Plate132-B12	287813		-			0
276	6666666.222946.peg.814	0	288214	289437	+	1224	component BioM of energizing module of biotin ECF transporter	K06916
	6666666.222946.peg.814	Plate71-E4	288456		-			K06916
	6666666.222946.peg.814	Plate12-B12	288745		+			K06916
	6666666.222946.peg.814	Plate71-F12	288826		+			K06916
	6666666.222946.peg.814	0	288851		+			K06916
	6666666.222946.peg.814	Plate62-E6	289183		-			K06916
	6666666.222946.peg.814	Plate3-D9	289201		+			K06916
277	6666666.222946.peg.815	0	289642	292509	+	2868	dehydrogenase E1 component (EC 1.2.4.2)	K00164
278	6666666.222946.peg.816	Plate36-H5	292543	292665	-	123	protein	0
	6666666.222946.peg.816	Plate36-H5	292631		-			0
279	6666666.222946.peg.817	Plate12-B5	292619	293842	+	1224	succinyltransferase component (E2) of 2-oxoglutarate dehydrogenase complex (EC 2.3.1.61)	K00658
	6666666.222946.peg.817	Plate12-B5	292719		-			K00658
280	6666666.222946.peg.818	0	293872	295650	+	1779	dehydrogenase of 2-oxoglutarate dehydrogenase (EC 1.8.1.4)	K00382
	6666666.222946.peg.818	Plate72-C11	294156		+			K00382
	6666666.222946.peg.818	0	294807		-			K00382
	6666666.222946.peg.818	Plate83-A8	295347		+			K00382
281	6666666.222946.peg.819	0	295749	296738	+	990	protein	0
	6666666.222946.peg.819	Plate21-H1	296051		-			0
	6666666.222946.peg.819	Plate37-H2	296659		+			0
282	6666666.222946.peg.820	0	296920	297315	-	396	protein	0
	6666666.222946.peg.820	Plate57-E12	297062		+			0
	6666666.222946.peg.820	Plate64-H2	297094		-			0
	6666666.222946.peg.820	Plate50-D3	297100		+			0
	6666666.222946.peg.820	Plate5-A8	297155		+			0
	6666666.222946.peg.820	Plate47-B12	297253		-			0
283	6666666.222946.peg.821	0	297494	297649	-	156	protein	0
284	6666666.222946.peg.822	0	297667	299103	-	1437	(EC 3.3.1.1)	K01251
285	6666666.222946.peg.823	0	299140	299844	+	705	acyltransferase( EC:2.3.1.51 )	K00655
	6666666.222946.peg.823	Plate10-B11	299547		+			K00655
	6666666.222946.peg.823	Plate66-D12	299762		+			K00655
286	6666666.222946.peg.824	0	299907	300053	+	147	protein	0
287	6666666.222946.peg.825	0	300194	301255	+	1062	protein	0
	6666666.222946.peg.825	Plate16-H4	300457		+			0
	6666666.222946.peg.825	Plate16-H3	300936		+			0
	6666666.222946.peg.825	Plate51-D3	301068		-			0
288	6666666.222946.peg.826	0	301268	301993	-	726	hydrolase (EC 3.1.2.6)	K01069
	6666666.222946.peg.826	Plate5-A3	301564		-			K01069
	6666666.222946.peg.826	Plate40-C1	301711		-			K01069
	6666666.222946.peg.826	Plate57-C2	301841		-			K01069
	6666666.222946.peg.826	Plate59-H8	301906		+			K01069
	6666666.222946.peg.826	Plate60-B8	301951		-			K01069
289	6666666.222946.peg.827	0	302110	302805	+	696	methyltransferase 2, in cluster with Hydroxyacylglutathione hydrolase (EC 3.1.2.6)	0
	6666666.222946.peg.827	Plate72-G7	302289		+			0
	6666666.222946.peg.827	Plate10-B3	302420		-			0
	6666666.222946.peg.827	Plate27-D2	302522		-			0
	6666666.222946.peg.827	Plate64-A6	302709		+			0
290	6666666.222946.peg.828	0	302885	304618	+	1734	protein	0
	6666666.222946.peg.828	Plate58-G4	303039		-			0
	6666666.222946.peg.828	Plate25-D9	303147		+			0
	6666666.222946.peg.828	Plate64-D1	303385		+			0
	6666666.222946.peg.828	Plate39-D11	303416		-			0
	6666666.222946.peg.828	Plate100-C4	303439		+			0
	6666666.222946.peg.828	Plate6-E4	303465		+			0
	6666666.222946.peg.828	Plate56-B12	303474		-			0
	6666666.222946.peg.828	Plate12-C12	303705		-			0
	6666666.222946.peg.828	Plate40-H11	303718		+			0
	6666666.222946.peg.828	0	303733		-			0
	6666666.222946.peg.828	Plate57-F12	303818		+			0
	6666666.222946.peg.828	Plate51-D12	303831		-			0
	6666666.222946.peg.828	Plate33-H10	303854		+			0
	6666666.222946.peg.828	Plate4-F12	304042		-			0
	6666666.222946.peg.828	Plate89-A7	304054		-			0
	6666666.222946.peg.828	Plate89-D10	304114		+			0
291	6666666.222946.peg.829	0	304615	305628	+	1014	protein	0
	6666666.222946.peg.829	Plate66-F4	304989		-			0
	6666666.222946.peg.829	Plate46-F12	305522		-			0
292	6666666.222946.peg.830	0	305625	306209	+	585	protein	0
	6666666.222946.peg.830	0	305692		-			0
	6666666.222946.peg.830	Plate35-F1	305767		-			0
	6666666.222946.peg.830	Plate6-H2	305881		-			0
293	6666666.222946.peg.831	0	306206	307339	+	1134	protein	0
	6666666.222946.peg.831	Plate77-H10	306521		+			0
	6666666.222946.peg.831	0	306628		+			0
	6666666.222946.peg.831	Plate32-A11	307004		+			0
	6666666.222946.peg.831	Plate24-C10	307265		-			0
294	6666666.222946.peg.832	0	307339	308835	+	1497	hydrogenlyase subunit 5	0
	6666666.222946.peg.832	Plate5-B4	307614		+			0
	6666666.222946.peg.832	Plate68-E10	308087		+			0
	6666666.222946.peg.832	Plate13-F11	308144		+			0
	6666666.222946.peg.832	Plate90-C3	308222		+			0
	6666666.222946.peg.832	Plate79-G7	308412		-			0
295	6666666.222946.peg.833	0	308872	309369	+	498	formate hydrogenlyase subunit 7	0
296	6666666.222946.peg.834	Plate23-C3	309358	310248	-	891	O-phosphatidyltransferase (EC 2.7.8.8)	K17103
	6666666.222946.peg.834	Plate23-C3	310194		-			K17103
297	6666666.222946.peg.835	0	310256	310945	-	690	decarboxylase (EC 4.1.1.65)	K01613
298	6666666.222946.peg.836	0	311038	313722	-	2685	synthetase (EC 6.1.1.7)	K01872
299	6666666.222946.peg.837	Plate49-A8	313837	314334	-	498	protein	0
	6666666.222946.peg.837	Plate49-A8	314011		-			0
300	6666666.222946.peg.838	0	314425	314616	+	192	protein	0
301	6666666.222946.peg.839	Plate56-B9	314695	314811	+	117	protein	0
	6666666.222946.peg.839	Plate56-B9	314783		-			0
302	6666666.222946.peg.840	0	314915	315976	-	1062	membrane protein A precursor	0
303	6666666.222946.peg.841	0	316162	316293	+	132	protein	0
304	6666666.222946.peg.842	0	316359	318122	-	1764	kinase I (EC 2.7.1.71) / 3-dehydroquinate synthase (EC 4.2.3.4)	K13829
305	6666666.222946.peg.843	Plate41-C4	318155	318415	+	261	protein	0
	6666666.222946.peg.843	Plate41-C4	318392		+			0
306	6666666.222946.peg.844	0	318412	319344	+	933	recombinase XerD	K04763
	6666666.222946.peg.844	Plate50-B1	318907		+			K04763
	6666666.222946.peg.844	Plate63-D12	319113		+			K04763
	6666666.222946.peg.844	Plate2-B7	319153		+			K04763
	6666666.222946.peg.844	Plate79-H4	319259		+			K04763
307	6666666.222946.peg.845	0	319312	319428	-	117	protein	0
308	6666666.222946.peg.846	Plate28-G9	319427	320383	+	957	A carboxyl transferase alpha chain (EC 6.4.1.2)	K01962
	6666666.222946.peg.846	Plate28-G9	319540		+			K01962
309	6666666.222946.peg.847	0	320445	321197	-	753	binding motif, CinA N-terminal domain	0
	6666666.222946.peg.847	Plate93-H2	320482		-			0
	6666666.222946.peg.847	Plate131-G9	320518		+			0
	6666666.222946.peg.847	Plate92-F9	320535		+			0
	6666666.222946.peg.847	Plate36-D12	320927		-			0
	6666666.222946.peg.847	Plate49-E11	320959		+			0
310	6666666.222946.peg.848	0	321245	322972	+	1728	synthetase (class I) (EC 6.1.1.6)	K04566
311	6666666.222946.peg.849	0	322990	325056	+	2067	hypothetical protein	K14205
	6666666.222946.peg.849	Plate85-E4	323305		-			K14205
	6666666.222946.peg.849	Plate11-E11	323510		+			K14205
	6666666.222946.peg.849	Plate49-F8	323762		-			K14205
	6666666.222946.peg.849	Plate83-G9	324135		-			K14205
	6666666.222946.peg.849	Plate80-B6	324378		+			K14205
	6666666.222946.peg.849	Plate83-B4	324549		-			K14205
	6666666.222946.peg.849	Plate76-H2	324615		+			K14205
	6666666.222946.peg.849	Plate5-F10	324853		-			K14205
312	6666666.222946.peg.850	0	325106	325846	+	741	hypothetical protein	K05595
	6666666.222946.peg.850	Plate30-E6	325577		+			K05595
	6666666.222946.peg.850	Plate26-G6	325809		+			K05595
313	6666666.222946.peg.851	0	325935	326756	-	822	involved in catabolism of external DNA	K07115
	6666666.222946.peg.851	Plate92-H6	326375		-			K07115
	6666666.222946.peg.851	Plate21-A9	326414		-			K07115
314	6666666.222946.peg.852	0	326753	327892	-	1140	protein, required for threonylcarbamoyladenosine t(6)A37 formation in tRNA	K01409
315	6666666.222946.peg.853	Plate3-B9	327836	328180	+	345	protein	0
	6666666.222946.peg.853	Plate3-B9	327901		+			0
316	6666666.222946.peg.854	0	328156	329082	+	927	deaminase (EC 2.5.1.61)	K01749
317	6666666.222946.peg.855	0	329151	329267	-	117	protein	0
318	6666666.222946.peg.856	0	329252	329848	+	597	synthase (EC 4.2.1.75)	K01719
319	6666666.222946.peg.857	Plate22-A4	329912	330409	-	498	export cytoplasm chaperone protein (SecB, maintains protein to be exported in unfolded state)	K03071
	6666666.222946.peg.857	Plate22-A4	330278		+			K03071
320	6666666.222946.peg.858	0	330547	331065	-	519	EC:5.4.2.1,EC:3.1.3.46 )	0
	6666666.222946.peg.858	Plate25-A1	330745		-			0
	6666666.222946.peg.858	0	330845		+			0
321	6666666.222946.peg.859	Plate90-C11	331248	331928	+	681		0
	6666666.222946.peg.859	Plate90-C11	331688		+			0
322	6666666.222946.peg.860	Plate100-F4	331925	332779	+	855	DNA-methyltransferase (DNA-modification methylase) protein	K00571
	6666666.222946.peg.860	Plate100-F4	332737		+			K00571
323	6666666.222946.peg.861	0	332938	334320	+	1383	c551 peroxidase (EC 1.11.1.5)	K00428
	6666666.222946.peg.861	0	333194		-			K00428
	6666666.222946.peg.861	Plate66-G10	333520		-			K00428
	6666666.222946.peg.861	0	333642		+			K00428
	6666666.222946.peg.861	0	333667		-			K00428
	6666666.222946.peg.861	0	333805		-			K00428
324	6666666.222946.peg.862	0	334471	335115	+	645	protein/MutS2	0
	6666666.222946.peg.862	Plate83-G8	334549		-			0
	6666666.222946.peg.862	Plate85-B5	334552		+			0
	6666666.222946.peg.862	0	334986		-			0
	6666666.222946.peg.862	0	334987		-			0
	6666666.222946.peg.862	Plate55-H1	334989		-			0
	6666666.222946.peg.862	Plate37-G5	335052		+			0
325	6666666.222946.peg.863	0	335092	336237	-	1146	exported protein	0
	6666666.222946.peg.863	Plate78-C8	335752		+			0
	6666666.222946.peg.863	Plate37-C8	336039		-			0
	6666666.222946.peg.863	Plate76-A11	336058		+			0
326	6666666.222946.peg.864	0	336339	337253	-	915	III oxidase, aerobic (EC 1.3.3.3)	K00228
327	6666666.222946.peg.865	0	337422	338600	+	1179	c reductase, cytochrome B subunit (EC 1.10.2.2)	K00412
	6666666.222946.peg.865	Plate7-B1	337539		-			K00412
	6666666.222946.peg.865	Plate37-G6	337733		+			K00412
	6666666.222946.peg.865	Plate76-H8	337739		-			K00412
	6666666.222946.peg.865	Plate25-B6	337874		+			K00412
	6666666.222946.peg.865	Plate78-E7	338034		+			K00412
	6666666.222946.peg.865	Plate55-B3	338071		+			K00412
	6666666.222946.peg.865	Plate49-C9	338081		-			K00412
	6666666.222946.peg.865	Plate93-B11	338152		+			K00412
	6666666.222946.peg.865	Plate72-H11	338409		+			K00412
328	6666666.222946.peg.866	0	338600	339358	+	759	cytochrome C oxidoreductase, cytochrome C1 subunit	K00413
	6666666.222946.peg.866	Plate44-F4	339127		+			K00413
	6666666.222946.peg.866	Plate51-E9	339175		+			K00413
329	6666666.222946.peg.867	0	339345	340232	+	888	phosphorylase (EC 2.4.2.28)	K00772
	6666666.222946.peg.867	Plate10-D5	339553		-			K00772
	6666666.222946.peg.867	Plate31-B6	339566		+			K00772
	6666666.222946.peg.867	Plate58-A7	339589		+			K00772
	6666666.222946.peg.867	0	339779		+			K00772
	6666666.222946.peg.867	Plate68-F11	339876		+			K00772
	6666666.222946.peg.867	Plate50-E5	340116		+			K00772
330	6666666.222946.peg.868	0	340229	340348	-	120	protein	0
331	6666666.222946.peg.869	0	340407	340874	-	468	protein	0
332	6666666.222946.peg.870	0	340938	341420	-	483	protein	0
	6666666.222946.peg.870	Plate91-G3	341073		-			0
	6666666.222946.peg.870	Plate95-C5	341103		-			0
	6666666.222946.peg.870	Plate35-A8	341362		+			0
333	6666666.222946.peg.871	0	342555	342692	-	138	protein	0
334	6666666.222946.peg.872	0	342699	343499	+	801	hydroxymethyltransferase (EC 2.1.2.11)	K00606
335	6666666.222946.peg.873	0	343614	344705	-	1092	flavin oxidoreductase A	0
	6666666.222946.peg.873	Plate53-E6	344445		-			0
	6666666.222946.peg.873	Plate100-E1	344562		+			0
336	6666666.222946.peg.874	0	344806	345126	+	321	regulator, ArsR family	0
	6666666.222946.peg.874	Plate131-H6	344856		+			0
	6666666.222946.peg.874	0	344972		-			0
	6666666.222946.peg.874	Plate29-F5	345030		+			0
337	6666666.222946.peg.875	0	345123	346106	-	984	dehydrogenase (EC 1.1.1.1)	K13953
	6666666.222946.peg.875	0	345385		+			K13953
	6666666.222946.peg.875	0	345659		+			K13953
	6666666.222946.peg.875	0	345817		-			K13953
	6666666.222946.peg.875	Plate82-H6	345872		-			K13953
	6666666.222946.peg.875	Plate43-E12	345939		-			K13953
338	6666666.222946.peg.876	Plate39-B6	346121	346252	+	132	protein	0
	6666666.222946.peg.876	Plate39-B6	346135		-			0
339	6666666.222946.peg.877	0	346320	349115	-	2796	hypothetical protein	0
	6666666.222946.peg.877	Plate76-F8	346459		+			0
	6666666.222946.peg.877	Plate72-D6	346777		-			0
	6666666.222946.peg.877	Plate60-H4	346996		-			0
	6666666.222946.peg.877	Plate81-C5	347175		+			0
	6666666.222946.peg.877	Plate37-F1	347383		-			0
	6666666.222946.peg.877	Plate9-B4	347627		-			0
	6666666.222946.peg.877	0	347732		-			0
	6666666.222946.peg.877	Plate7-F2	347881		-			0
	6666666.222946.peg.877	Plate8-H10	347965		+			0
	6666666.222946.peg.877	Plate95-A10	348339		+			0
	6666666.222946.peg.877	Plate50-E4	348485		+			0
	6666666.222946.peg.877	Plate52-D6	348610		-			0
	6666666.222946.peg.877	0	348657		-			0
	6666666.222946.peg.877	Plate50-E9	348680		+			0
340	6666666.222946.peg.878	0	349119	350462	-	1344	decarboxylase (EC 4.1.1.20)	K01586
341	6666666.222946.peg.879	0	350579	350719	-	141	protein	0
342	6666666.222946.peg.880	0	350724	352172	-	1449	lyase (EC 4.3.2.1)	K01755
343	6666666.222946.peg.881	0	352418	352726	+	309	protein	0
	6666666.222946.peg.881	0	352693		-			0
344	6666666.222946.peg.882	0	352811	353581	+	771	hypothetical protein	0
	6666666.222946.peg.882	Plate28-H11	352957		-			0
	6666666.222946.peg.882	Plate26-H3	353121		+			0
	6666666.222946.peg.882	Plate90-D8	353174		-			0
	6666666.222946.peg.882	0	353240		-			0
	6666666.222946.peg.882	Plate33-A1	353253		+			0
	6666666.222946.peg.882	Plate79-F7	353297		-			0
345	6666666.222946.peg.883	0	353578	354447	+	870	5-dehydrogenase I alpha (EC 1.1.1.25)	K00014
346	6666666.222946.peg.884	0	354486	355073	+	588	kinase (EC 2.7.1.24)	K00859
347	6666666.222946.peg.885	0	355070	355744	+	675	polymerase III epsilon subunit (EC 2.7.7.7)	K02342
	6666666.222946.peg.885	0	355397		-			K02342
348	6666666.222946.peg.886	0	355719	355844	-	126	protein	0
349	6666666.222946.peg.887	Plate50-H3	355829	356320	+	492	hypothetical protein	0
	6666666.222946.peg.887	0	355880		+			0
	6666666.222946.peg.887	Plate50-H3	356026		+			0
350	6666666.222946.peg.888	0	356337	357464	-	1128	transferase, group 1 family protein	0
	6666666.222946.peg.888	0	357360		-			0
	6666666.222946.peg.888	0	357361		-			0
351	6666666.222946.peg.889	0	357473	359344	-	1872	II/III-like	0
352	6666666.222946.peg.890	0	359446	360108	-	663	3-epimerase (EC 5.1.3.1)	K01783
	6666666.222946.peg.890	Plate37-A7	359831		+			K01783
	6666666.222946.peg.890	Plate58-A4	360016		+			K01783
353	6666666.222946.peg.891	0	360203	361579	-	1377	RNA small subunit methyltransferase B (EC 2.1.1.-)	K03500
	6666666.222946.peg.891	Plate77-B4	360310		-			K03500
	6666666.222946.peg.891	Plate58-G8	360359		+			K03500
	6666666.222946.peg.891	Plate71-F6	360382		-			K03500
	6666666.222946.peg.891	Plate42-G10	360435		+			K03500
	6666666.222946.peg.891	Plate47-E1	360459		+			K03500
	6666666.222946.peg.891	0	360515		-			K03500
	6666666.222946.peg.891	Plate30-A1	360599		-			K03500
	6666666.222946.peg.891	Plate8-E1	360716		+			K03500
	6666666.222946.peg.891	Plate25-B12	360819		+			K03500
	6666666.222946.peg.891	Plate94-E12	360899		+			K03500
	6666666.222946.peg.891	Plate23-D12	360904		-			K03500
	6666666.222946.peg.891	Plate64-D9	360919		+			K03500
	6666666.222946.peg.891	Plate36-B1	360935		-			K03500
	6666666.222946.peg.891	0	361099		-			K03500
	6666666.222946.peg.891	0	361100		-			K03500
	6666666.222946.peg.891	Plate23-D3	361213		-			K03500
	6666666.222946.peg.891	Plate68-F10	361220		+			K03500
	6666666.222946.peg.891	Plate43-F2	361411		+			K03500
	6666666.222946.peg.891	Plate30-A3	361492		+			K03500
354	6666666.222946.peg.892	0	361566	362189	-	624	formyltransferase (EC 2.1.2.2)	K11175
355	6666666.222946.peg.893	0	362186	363268	-	1083	cyclo-ligase (EC 6.3.3.1)	K01933
356	6666666.222946.peg.894	Plate14-D12	363319	363630	-	312	protein	0
	6666666.222946.peg.894	Plate14-D12	363391		-			0
357	6666666.222946.peg.895	Plate33-F10	363592	364152	+	561	replication initiator protein DnaA	0
	6666666.222946.peg.895	Plate33-F10	363638		-			0
358	6666666.222946.peg.896	0	364288	366597	+	2310	kinase (EC 2.7.4.1)	K00937
	6666666.222946.peg.896	Plate66-C9	364648		-			K00937
	6666666.222946.peg.896	Plate52-B10	365709		-			K00937
	6666666.222946.peg.896	Plate51-C2	366432		+			K00937
359	6666666.222946.peg.897	0	366688	368178	+	1491	(EC 3.6.1.11)	K01524
	6666666.222946.peg.897	Plate85-G3	367237		+			K01524
	6666666.222946.peg.897	Plate62-D2	367589		-			K01524
360	6666666.222946.peg.898	0	368350	370668	+	2319	cyclase (EC 4.6.1.1)	0
	6666666.222946.peg.898	Plate86-G12	368549		+			0
	6666666.222946.peg.898	0	369127		-			0
	6666666.222946.peg.898	0	369140		+			0
	6666666.222946.peg.898	Plate14-B7	369432		-			0
	6666666.222946.peg.898	Plate83-B11	369491		-			0
	6666666.222946.peg.898	Plate82-H5	369504		+			0
	6666666.222946.peg.898	Plate67-G3	369596		-			0
	6666666.222946.peg.898	Plate66-C3	369609		+			0
	6666666.222946.peg.898	Plate43-D4	370008		+			0
	6666666.222946.peg.898	Plate85-E8	370305		+			0
	6666666.222946.peg.898	Plate28-B3	370317		-			0
	6666666.222946.peg.898	Plate48-B9	370492		-			0
	6666666.222946.peg.898	Plate31-E8	370536		+			0
361	6666666.222946.peg.899	0	370665	371564	+	900	ABC transport system permease protein	K02066
	6666666.222946.peg.899	Plate22-G2	370736		-			K02066
	6666666.222946.peg.899	Plate77-D3	370939		+			K02066
	6666666.222946.peg.899	Plate48-G3	371091		-			K02066
	6666666.222946.peg.899	Plate35-B5	371372		-			K02066
	6666666.222946.peg.899	Plate3-C11	371425		-			K02066
362	6666666.222946.peg.900	0	371566	372267	+	702	division transporter, ATP-binding protein FtsE (TC 3.A.5.1.1)	K02065
	6666666.222946.peg.900	0	371786		+			K02065
	6666666.222946.peg.900	Plate2-A12	371801		+			K02065
	6666666.222946.peg.900	Plate37-G1	371807		-			K02065
	6666666.222946.peg.900	Plate13-A7	371820		+			K02065
363	6666666.222946.peg.901	0	372267	373217	+	951	hypothetical protein	K02067
	6666666.222946.peg.901	0	372472		-			K02067
	6666666.222946.peg.901	Plate92-F1	372598		+			K02067
	6666666.222946.peg.901	Plate63-G9	372620		+			K02067
	6666666.222946.peg.901	Plate90-B3	372915		-			K02067
	6666666.222946.peg.901	Plate61-D8	373166		+			K02067
364	6666666.222946.peg.902	0	373214	374149	+	936	hypothetical protein	0
	6666666.222946.peg.902	Plate7-C7	373655		-			0
	6666666.222946.peg.902	Plate58-E11	373730		-			0
	6666666.222946.peg.902	Plate93-H8	373910		-			0
	6666666.222946.peg.902	Plate89-F11	373924		-			0
	6666666.222946.peg.902	0	373965		-			0
	6666666.222946.peg.902	Plate24-A6	374037		-			0
365	6666666.222946.peg.903	0	374582	375547	+	966	ATP-sensitive potassium channel protein	K08715
	6666666.222946.peg.903	Plate53-H6	374764		+			K08715
	6666666.222946.peg.903	Plate57-H5	375333		+			K08715
366	6666666.222946.peg.904	0	375791	377974	-	2184	hypothetical protein	0
	6666666.222946.peg.904	0	376121		+			0
	6666666.222946.peg.904	Plate66-E1	376377		-			0
	6666666.222946.peg.904	Plate95-A8	376727		-			0
	6666666.222946.peg.904	0	377352		+			0
	6666666.222946.peg.904	0	377637		-			0
	6666666.222946.peg.904	Plate38-B4	377674		+			0
	6666666.222946.peg.904	Plate73-G3	377737		+			0
367	6666666.222946.peg.905	0	378216	378587	+	372	protein conserved in bacteria	0
	6666666.222946.peg.905	Plate68-H5	378277		+			0
	6666666.222946.peg.905	Plate41-B10	378311		-			0
	6666666.222946.peg.905	Plate4-G12	378427		-			0
368	6666666.222946.peg.906	0	378691	379194	+	504	protein	0
	6666666.222946.peg.906	Plate35-D11	378783		+			0
	6666666.222946.peg.906	Plate51-E12	379040		+			0
369	6666666.222946.peg.907	0	379223	379954	-	732	c heme lyase subunit CcmH	K02200
	6666666.222946.peg.907	Plate8-A11	379328		-			K02200
	6666666.222946.peg.907	0	379703		-			K02200
370	6666666.222946.peg.908	0	379959	380432	-	474	c heme lyase subunit CcmL	K02200
371	6666666.222946.peg.909	0	380429	381004	-	576	c-type biogenesis protein CcmG/DsbE, thiol:disulfide oxidoreductase	K02199
	6666666.222946.peg.909	Plate56-E6	380898		+			K02199
	6666666.222946.peg.909	Plate84-A8	380958		+			K02199
372	6666666.222946.peg.910	0	381001	382986	-	1986	c heme lyase subunit CcmF	K02198
	6666666.222946.peg.910	Plate64-D10	382774		+			K02198
	6666666.222946.peg.910	Plate82-C1	382817		-			K02198
373	6666666.222946.peg.911	Plate62-D12	383026	383556	-	531	c-type biogenesis protein CcmE, heme chaperone	K02197
	6666666.222946.peg.911	Plate62-D12	383505		-			K02197
374	6666666.222946.peg.912	0	383553	383714	-	162	protein	K02196
375	6666666.222946.peg.913	0	383711	384484	-	774	c-type biogenesis protein CcmC, putative heme lyase for CcmE	K02195
	6666666.222946.peg.913	Plate67-G1	383872		+			K02195
	6666666.222946.peg.913	Plate82-B7	383955		+			K02195
	6666666.222946.peg.913	Plate90-C6	384017		+			K02195
	6666666.222946.peg.913	Plate87-H8	384063		+			K02195
	6666666.222946.peg.913	0	384201		+			K02195
	6666666.222946.peg.913	Plate40-D2	384224		+			K02195
	6666666.222946.peg.913	Plate91-H10	384362		+			K02195
376	6666666.222946.peg.914	Plate90-G11	384664	384957	+	294	protein	K09780
	6666666.222946.peg.914	Plate90-G11	384825		+			K09780
377	6666666.222946.peg.915	0	384959	385378	+	420	RNA-binding protein	0
	6666666.222946.peg.915	Plate55-A2	385015		-			0
	6666666.222946.peg.915	Plate24-F1	385117		-			0
	6666666.222946.peg.915	Plate82-F2	385150		-			0
	6666666.222946.peg.915	Plate63-F1	385185		-			0
	6666666.222946.peg.915	Plate17-E10	385209		-			0
	6666666.222946.peg.915	Plate93-H4	385239		-			0
378	6666666.222946.peg.916	0	385470	385805	-	336	Oxidoreductase (flavoprotein)	0
379	6666666.222946.peg.917	0	385914	386612	-	699	protein	0
	6666666.222946.peg.917	Plate31-A8	386014		-			0
	6666666.222946.peg.917	0	386037		-			0
	6666666.222946.peg.917	Plate33-H9	386276		-			0
	6666666.222946.peg.917	Plate28-B2	386332		-			0
	6666666.222946.peg.917	Plate38-C1	386547		+			0
380	6666666.222946.peg.918	0	386860	387684	+	825	hypothetical protein	0
	6666666.222946.peg.918	0	387473		+			0
	6666666.222946.peg.918	Plate40-A10	387607		-			0
381	6666666.222946.peg.919	0	387754	387924	-	171	protein	0
382	6666666.222946.peg.920	0	387953	388987	-	1035	dehydrogenase (EC 1.1.1.95)	0
	6666666.222946.peg.920	Plate3-C10	388219		+			0
	6666666.222946.peg.920	Plate58-H11	388263		-			0
	6666666.222946.peg.920	Plate21-G10	388297		+			0
	6666666.222946.peg.920	Plate71-G1	388312		-			0
	6666666.222946.peg.920	0	388425		-			0
	6666666.222946.peg.920	Plate61-H4	388500		-			0
	6666666.222946.peg.920	Plate2-E11	388515		+			0
	6666666.222946.peg.920	Plate57-A11	388888		-			0
383	6666666.222946.peg.921	0	389044	389748	+	705	transferase (EC 2.3.2.6)	K00684
	6666666.222946.peg.921	Plate50-C6	389441		-			K00684
	6666666.222946.peg.921	Plate3-A3	389454		+			K00684
	6666666.222946.peg.921	Plate92-C6	389566		+			K00684
	6666666.222946.peg.921	0	389652		+			K00684
384	6666666.222946.peg.922	Plate85-F5	389762	389914	-	153	protein	0
	6666666.222946.peg.922	Plate85-F5	389776		-			0
385	6666666.222946.peg.923	0	389904	390611	+	708	protein	0
386	6666666.222946.peg.924	0	390629	391270	+	642	protein	0
	6666666.222946.peg.924	Plate22-D4	390985		+			0
	6666666.222946.peg.924	Plate38-A7	391180		-			0
387	6666666.222946.peg.925	0	391318	391914	+	597	protein	0
	6666666.222946.peg.925	Plate60-A7	391557		-			0
	6666666.222946.peg.925	0	391833		+			0
388	6666666.222946.peg.926	0	391977	395240	-	3264	hypothetical protein	0
	6666666.222946.peg.926	Plate28-C6	392337		-			0
	6666666.222946.peg.926	Plate93-F7	392407		+			0
	6666666.222946.peg.926	Plate9-E1	393576		+			0
	6666666.222946.peg.926	Plate50-B2	393905		-			0
	6666666.222946.peg.926	Plate14-C3	394048		-			0
	6666666.222946.peg.926	Plate30-D7	394065		-			0
	6666666.222946.peg.926	Plate3-E5	394117		+			0
	6666666.222946.peg.926	Plate39-G5	394151		-			0
	6666666.222946.peg.926	0	394270		-			0
	6666666.222946.peg.926	0	394831		-			0
	6666666.222946.peg.926	Plate54-B4	394890		-			0
	6666666.222946.peg.926	Plate53-F10	394944		-			0
	6666666.222946.peg.926	Plate32-C6	394977		-			0
389	6666666.222946.peg.927	0	395393	398389	+	2997	adenylyltransferase (EC 2.7.7.42)	K00982
	6666666.222946.peg.927	Plate3-B6	396059		+			K00982
	6666666.222946.peg.927	Plate12-B1	396247		+			K00982
	6666666.222946.peg.927	Plate73-A7	396653		-			K00982
	6666666.222946.peg.927	0	397191		-			K00982
	6666666.222946.peg.927	Plate4-G4	397241		-			K00982
	6666666.222946.peg.927	Plate48-G12	397793		+			K00982
390	6666666.222946.peg.928	0	398433	398921	+	489	peroxidase, Bcp-type (EC 1.11.1.15)	K03564
391	6666666.222946.peg.1336	0	405716	407482	+	1767	Long-chain-fatty-acid--CoA ligase (EC 6.2.1.3)	K00666
392	6666666.222946.peg.1337	0	407607	407858	+	252	carrier protein	0
393	6666666.222946.peg.1338	0	407865	409079	+	1215	synthase (EC 2.3.1.47)	K00652
394	6666666.222946.peg.1339	0	409082	410053	-	972	hypothetical protein	0
395	6666666.222946.peg.1340	0	410066	411046	-	981	catalytic domain	0
396	6666666.222946.peg.1341	0	411178	412086	+	909	phosphohydrolases, Icc family	0
397	6666666.222946.peg.1342	0	412095	413279	+	1185	hypothetical protein	K07091
398	6666666.222946.peg.1343	0	413292	414392	+	1101	hypothetical protein	K11720
399	6666666.222946.peg.1344	0	414389	415171	+	783	acid hydroxylase family protein	0
	6666666.222946.peg.1344	Plate31-F2	414587		-			0
	6666666.222946.peg.1344	Plate63-A4	414745		+			0
	6666666.222946.peg.1344	Plate25-G4	415046		+			0
	6666666.222946.peg.1344	Plate93-H6	415132		+			0
400	6666666.222946.peg.1345	0	415168	415956	+	789	protein	0
401	6666666.222946.peg.1346	0	415998	416696	-	699	phosphatase (EC 3.1.3.18)	K01091
	6666666.222946.peg.1346	Plate10-G6	416048		+			K01091
	6666666.222946.peg.1346	Plate25-E4	416396		+			K01091
402	6666666.222946.peg.1347	0	416806	418152	+	1347	uridyltransferase (EC 2.7.7.23) / Glucosamine-1-phosphate N-acetyltransferase (EC 2.3.1.157)	K04042
403	6666666.222946.peg.1348	0	418152	419975	+	1824	aminotransferase [isomerizing] (EC 2.6.1.16)	K00820
404	6666666.222946.peg.1349	0	420033	420929	-	897	protein	0
	6666666.222946.peg.1349	Plate68-D4	420082		+			0
	6666666.222946.peg.1349	Plate83-G3	420250		-			0
	6666666.222946.peg.1349	Plate63-E6	420299		+			0
	6666666.222946.peg.1349	Plate5-E4	420556		+			0
	6666666.222946.peg.1349	Plate132-E2	420680		+			0
405	6666666.222946.peg.1350	0	420934	421734	-	801	regulator, IclR family	K20539
	6666666.222946.peg.1350	Plate16-E2	421089		+			K20539
	6666666.222946.peg.1350	Plate3-A10	421264		+			K20539
406	6666666.222946.peg.1351	0	421724	421882	-	159	protein	0
407	6666666.222946.peg.1352	0	421940	422470	+	531	peroxidase family protein	K00432
408	6666666.222946.peg.1353	0	422539	423210	-	672	releasing system ATP-binding protein LolD	K09810
409	6666666.222946.peg.1354	0	423218	424468	-	1251	releasing system transmembrane protein LolC	K09808
410	6666666.222946.peg.1355	0	424474	425796	-	1323	synthetase (EC 6.1.1.15), bacterial type	K01881
411	6666666.222946.peg.1356	0	425933	427576	-	1644	family protein, RNA-specific	K12574
	6666666.222946.peg.1356	Plate52-D2	426255		-			K12574
	6666666.222946.peg.1356	Plate12-E6	427124		+			K12574
	6666666.222946.peg.1356	0	427131		+			K12574
412	6666666.222946.peg.1357	0	427586	428398	-	813	kinase type III, CoaX-like (EC 2.7.1.33)	K03525
413	6666666.222946.peg.1358	0	428401	429150	-	750	ligase (EC 6.3.4.15)	K03524
414	6666666.222946.peg.1359	0	429147	430583	-	1437	oxidoreductase chain N (EC 1.6.5.3)	K00343
	6666666.222946.peg.1359	Plate97-E4	429657		+			K00343
	6666666.222946.peg.1359	0	429736		-			K00343
	6666666.222946.peg.1359	Plate23-E5	429996		-			K00343
	6666666.222946.peg.1359	Plate22-A9	430122		-			K00343
415	6666666.222946.peg.1360	0	430652	432592	-	1941	oxidoreductase chain L (EC 1.6.5.3)	K00341
	6666666.222946.peg.1360	Plate37-F8	430819		-			K00341
	6666666.222946.peg.1360	0	431128		+			K00341
	6666666.222946.peg.1360	Plate64-G3	431361		+			K00341
	6666666.222946.peg.1360	Plate82-G4	431529		+			K00341
	6666666.222946.peg.1360	0	431974		-			K00341
	6666666.222946.peg.1360	Plate11-H8	432087		-			K00341
	6666666.222946.peg.1360	0	432219		-			K00341
	6666666.222946.peg.1360	Plate57-D9	432480		+			K00341
416	6666666.222946.peg.1361	0	432601	432924	-	324	oxidoreductase chain K (EC 1.6.5.3)	K00340
417	6666666.222946.peg.1362	0	432921	433634	-	714	oxidoreductase chain J (EC 1.6.5.3)	K00339
	6666666.222946.peg.1362	Plate1-G12	433074		+			K00339
	6666666.222946.peg.1362	Plate8-B8	433271		-			K00339
418	6666666.222946.peg.1363	Plate32-A1	433671	434159	-	489	oxidoreductase chain I (EC 1.6.5.3)	K00338
	6666666.222946.peg.1363	Plate32-A1	434092		+			K00338
419	6666666.222946.peg.1364	Plate47-D5	434156	435187	-	1032	oxidoreductase chain H (EC 1.6.5.3)	K00337
	6666666.222946.peg.1364	Plate47-D5	434420		-			K00337
420	6666666.222946.peg.1365	0	435193	437274	-	2082	oxidoreductase chain G (EC 1.6.5.3)	K00336
	6666666.222946.peg.1365	Plate31-D2	435628		-			K00336
	6666666.222946.peg.1365	Plate47-D3	436011		-			K00336
	6666666.222946.peg.1365	Plate48-F1	436433		-			K00336
	6666666.222946.peg.1365	Plate64-C7	436509		+			K00336
421	6666666.222946.peg.1366	0	437280	438608	-	1329	oxidoreductase chain F (EC 1.6.5.3)	K00335
422	6666666.222946.peg.1367	0	438620	439255	-	636	oxidoreductase chain E (EC 1.6.5.3)	K00334
	6666666.222946.peg.1367	Plate80-H3	438804		-			K00334
	6666666.222946.peg.1367	Plate6-B1	439030		-			K00334
423	6666666.222946.peg.1368	0	439252	440535	-	1284	oxidoreductase chain D (EC 1.6.5.3)	K00333
	6666666.222946.peg.1368	Plate44-C6	440200		-			K00333
	6666666.222946.peg.1368	Plate6-F3	440356		+			K00333
424	6666666.222946.peg.1369	0	440535	441194	-	660	oxidoreductase chain C (EC 1.6.5.3)	K00332
425	6666666.222946.peg.1370	0	441187	441750	-	564	oxidoreductase chain B (EC 1.6.5.3)	K00331
426	6666666.222946.peg.1371	Plate63-G7	441765	442145	-	381	ubiquinone oxidoreductase chain A (EC 1.6.5.3)	K00330
	6666666.222946.peg.1371	Plate63-G7	441853		-			K00330
427	6666666.222946.peg.1372	0	442506	442712	-	207	protein HU-beta	K03530
428	6666666.222946.peg.1373	0	442935	445436	-	2502	protease La (EC 3.4.21.53) Type I	K01338
	6666666.222946.peg.1373	Plate91-B3	444318		-			K01338
	6666666.222946.peg.1373	Plate77-C10	444541		+			K01338
	6666666.222946.peg.1373	Plate72-B3	445013		-			K01338
429	6666666.222946.peg.1374	0	445641	446906	-	1266	Clp protease ATP-binding subunit ClpX	K03544
430	6666666.222946.peg.1375	0	447027	447632	-	606	Clp protease proteolytic subunit (EC 3.4.21.92)	K01358
431	6666666.222946.peg.1376	0	447860	449194	-	1335	division trigger factor (EC 5.2.1.8)	K03545
	6666666.222946.peg.1376	Plate26-F11	448308		-			K03545
	6666666.222946.peg.1376	Plate97-G11	448460		-			K03545
	6666666.222946.peg.1376	Plate48-H4	448473		+			K03545
	6666666.222946.peg.1376	Plate12-B7	448507		+			K03545
	6666666.222946.peg.1376	Plate56-B1	448559		-			K03545
	6666666.222946.peg.1376	Plate71-B12	448719		-			K03545
432	6666666.222946.peg.1377	0	449465	450898	-	1434	epimerase / NAD(P)HX dehydratase	0
	6666666.222946.peg.1377	Plate96-C8	449692		-			0
	6666666.222946.peg.1377	0	449832		+			0
	6666666.222946.peg.1377	Plate97-F8	449976		-			0
	6666666.222946.peg.1377	Plate15-B9	450124		-			0
	6666666.222946.peg.1377	Plate4-F2	450187		+			0
	6666666.222946.peg.1377	Plate24-B1	450316		-			0
	6666666.222946.peg.1377	Plate28-C5	450339		+			0
	6666666.222946.peg.1377	Plate24-A4	450586		+			0
	6666666.222946.peg.1377	0	450652		-			0
433	6666666.222946.peg.1378	0	451120	451518	+	399	hypothetical protein	0
	6666666.222946.peg.1378	Plate33-G5	451152		-			0
	6666666.222946.peg.1378	Plate84-B4	451446		-			0
434	6666666.222946.peg.1379	0	451690	453687	+	1998	RNA helicase Atu1833	0
	6666666.222946.peg.1379	Plate11-A12	452145		-			0
	6666666.222946.peg.1379	Plate66-D1	452487		-			0
	6666666.222946.peg.1379	Plate95-D12	453489		+			0
435	6666666.222946.peg.1380	0	453702	454997	+	1296	rRNA (Uracil-5-) -methyltransferase RumA (EC 2.1.1.-)	K03215
	6666666.222946.peg.1380	Plate66-E12	453975		+			K03215
	6666666.222946.peg.1380	Plate27-B2	454188		+			K03215
	6666666.222946.peg.1380	Plate68-H6	454210		+			K03215
	6666666.222946.peg.1380	Plate81-A6	454295		+			K03215
	6666666.222946.peg.1380	Plate55-G12	454357		-			K03215
	6666666.222946.peg.1380	Plate45-F8	454430		-			K03215
	6666666.222946.peg.1380	0	454509		+			K03215
436	6666666.222946.peg.1381	0	454951	455268	-	318	binding protein SufA for iron-sulfur cluster assembly	K13628
437	6666666.222946.peg.1382	0	455338	455823	-	486	protein (DUF59) involved in Fe-S cluster assembly	0
438	6666666.222946.peg.1383	0	455810	456268	-	459	cluster assembly scaffold protein IscU	K04488
	6666666.222946.peg.1383	0	455832		+			K04488
	6666666.222946.peg.1383	Plate71-C9	455847		+			K04488
	6666666.222946.peg.1383	Plate64-E10	455892		-			K04488
	6666666.222946.peg.1383	Plate59-G11	455991		-			K04488
	6666666.222946.peg.1383	Plate37-A8	456054		-			K04488
	6666666.222946.peg.1383	Plate86-F7	456076		-			K04488
439	6666666.222946.peg.1384	0	456265	457518	-	1254	desulfurase (EC 2.8.1.7), SufS subfamily	K11717
440	6666666.222946.peg.1385	0	457515	458795	-	1281	cluster assembly protein SufD	K09015
441	6666666.222946.peg.1386	0	458792	459562	-	771	cluster assembly ATPase protein SufC	K09013
442	6666666.222946.peg.1387	0	459576	461060	-	1485	cluster assembly protein SufB	K09014
443	6666666.222946.peg.1388	0	461064	461528	-	465	cluster regulator IscR	0
	6666666.222946.peg.1388	Plate38-D10	461112		-			0
	6666666.222946.peg.1388	Plate6-C1	461134		+			0
	6666666.222946.peg.1388	Plate17-F4	461205		-			0
	6666666.222946.peg.1388	Plate32-E7	461218		+			0
444	6666666.222946.peg.1389	0	461789	463087	-	1299	hypothetical protein	0
	6666666.222946.peg.1389	0	462265		-			0
	6666666.222946.peg.1389	Plate38-B2	462282		-			0
	6666666.222946.peg.1389	Plate81-F5	462380		+			0
	6666666.222946.peg.1389	Plate46-D4	462721		-			0
445	6666666.222946.peg.1390	0	463094	463228	+	135	protein	0
446	6666666.222946.peg.1391	0	463237	466035	+	2799	carboxylase (EC 4.1.1.31)	K01595
	6666666.222946.peg.1391	Plate131-A10	463438		+			K01595
	6666666.222946.peg.1391	Plate18-F11	463470		-			K01595
	6666666.222946.peg.1391	0	463630		-			K01595
	6666666.222946.peg.1391	Plate7-F12	463781		-			K01595
	6666666.222946.peg.1391	Plate79-E1	463794		+			K01595
	6666666.222946.peg.1391	Plate53-B11	463931		+			K01595
	6666666.222946.peg.1391	Plate85-A2	464025		-			K01595
	6666666.222946.peg.1391	Plate93-H5	464183		-			K01595
	6666666.222946.peg.1391	0	464624		-			K01595
	6666666.222946.peg.1391	Plate81-D5	464869		+			K01595
	6666666.222946.peg.1391	Plate35-G8	465097		+			K01595
	6666666.222946.peg.1391	Plate76-H9	465329		-			K01595
	6666666.222946.peg.1391	Plate96-D11	465392		+			K01595
	6666666.222946.peg.1391	Plate63-C12	465441		-			K01595
	6666666.222946.peg.1391	Plate36-A9	465512		+			K01595
	6666666.222946.peg.1391	Plate32-H10	465593		+			K01595
447	6666666.222946.peg.1392	0	466309	468540	-	2232	elongation factor G	K02355
448	6666666.222946.peg.1393	0	468629	468934	-	306	ribosomal protein L28p	K02902
449	6666666.222946.peg.1394	0	469055	469369	-	315	protein	0
	6666666.222946.peg.1394	Plate2-A11	469212		+			0
	6666666.222946.peg.1394	Plate57-B11	469287		-			0
450	6666666.222946.peg.1395	0	469434	471128	-	1695	A export ATP-binding/permease protein MsbA	K06147
	6666666.222946.peg.1395	Plate97-D4	469602		-			K06147
	6666666.222946.peg.1395	Plate83-H1	469767		+			K06147
	6666666.222946.peg.1395	Plate6-G7	469800		-			K06147
	6666666.222946.peg.1395	Plate94-E6	469834		+			K06147
	6666666.222946.peg.1395	Plate39-G1	470106		+			K06147
	6666666.222946.peg.1395	Plate96-G7	470126		-			K06147
	6666666.222946.peg.1395	Plate80-C4	470155		-			K06147
	6666666.222946.peg.1395	Plate94-B8	470365		-			K06147
	6666666.222946.peg.1395	Plate11-E8	470428		-			K06147
	6666666.222946.peg.1395	0	470577		+			K06147
	6666666.222946.peg.1395	Plate92-F2	470679		-			K06147
	6666666.222946.peg.1395	Plate56-B7	470803		-			K06147
451	6666666.222946.peg.1396	0	471238	472230	+	993	hydrolase, associated with Thiamin pyrophosphokinase	0
	6666666.222946.peg.1396	0	471516		+			0
	6666666.222946.peg.1396	Plate47-G4	471568		+			0
	6666666.222946.peg.1396	Plate12-A9	471743		+			0
	6666666.222946.peg.1396	0	471843		+			0
452	6666666.222946.peg.1397	0	472222	475173	-	2952	uridylyltransferase (EC 2.7.7.59)	K00990
453	6666666.222946.peg.1398	0	475220	477886	-	2667	mismatch repair protein MutS	K03555
	6666666.222946.peg.1398	Plate44-E5	476002		+			K03555
	6666666.222946.peg.1398	Plate13-C5	476023		-			K03555
	6666666.222946.peg.1398	Plate71-D11	476041		+			K03555
	6666666.222946.peg.1398	Plate29-F1	476058		+			K03555
	6666666.222946.peg.1398	Plate82-C3	476090		+			K03555
	6666666.222946.peg.1398	Plate95-A9	476242		-			K03555
	6666666.222946.peg.1398	Plate29-F8	476362		-			K03555
	6666666.222946.peg.1398	Plate35-F10	476675		+			K03555
	6666666.222946.peg.1398	Plate83-H3	476680		+			K03555
	6666666.222946.peg.1398	Plate40-F7	476745		-			K03555
	6666666.222946.peg.1398	Plate28-D8	476767		-			K03555
	6666666.222946.peg.1398	Plate55-H9	476954		-			K03555
	6666666.222946.peg.1398	Plate52-A2	477174		+			K03555
	6666666.222946.peg.1398	Plate1-F2	477190		+			K03555
	6666666.222946.peg.1398	Plate48-C1	477443		+			K03555
	6666666.222946.peg.1398	Plate34-G9	477461		-			K03555
	6666666.222946.peg.1398	Plate57-B2	477693		-			K03555
	6666666.222946.peg.1398	Plate52-F7	477727		+			K03555
454	6666666.222946.peg.1399	0	477902	479830	-	1929	repeat	0
	6666666.222946.peg.1399	Plate68-F8	478094		-			0
	6666666.222946.peg.1399	0	478177		+			0
	6666666.222946.peg.1399	0	478202		-			0
	6666666.222946.peg.1399	Plate50-E1	478215		+			0
	6666666.222946.peg.1399	Plate11-G5	478501		-			0
	6666666.222946.peg.1399	Plate5-H9	478513		+			0
	6666666.222946.peg.1399	Plate81-A7	478623		-			0
	6666666.222946.peg.1399	Plate39-H5	478804		-			0
	6666666.222946.peg.1399	Plate38-F4	479128		+			0
	6666666.222946.peg.1399	Plate38-G7	479468		+			0
455	6666666.222946.peg.1400	0	479933	481438	+	1506	carboxypeptidase 1 (EC 3.4.17.19)	K01299
	6666666.222946.peg.1400	Plate11-F12	480440		+			K01299
	6666666.222946.peg.1400	Plate36-B11	480562		-			K01299
	6666666.222946.peg.1400	Plate23-B4	480654		+			K01299
	6666666.222946.peg.1400	Plate46-D8	480792		+			K01299
	6666666.222946.peg.1400	Plate60-B11	480846		+			K01299
	6666666.222946.peg.1400	Plate77-H11	480901		+			K01299
	6666666.222946.peg.1400	Plate92-C12	480989		-			K01299
	6666666.222946.peg.1400	Plate13-E4	481329		+			K01299
456	6666666.222946.peg.1401	0	481566	482717	+	1152	protein	0
	6666666.222946.peg.1401	Plate31-B12	481987		-			0
	6666666.222946.peg.1401	Plate31-B5	482257		+			0
	6666666.222946.peg.1401	Plate51-H3	482659		+			0
457	6666666.222946.peg.1402	0	482782	484182	+	1401	synthase (EC 4.2.3.1)	K01733
458	6666666.222946.peg.1403	0	484249	485514	+	1266	processing peptidase-like protein (EC 3.4.24.64)	0
	6666666.222946.peg.1403	Plate34-F9	484730		-			0
	6666666.222946.peg.1403	Plate73-A11	484743		+			0
	6666666.222946.peg.1403	Plate78-G6	485094		+			0
459	6666666.222946.peg.1404	0	485511	486851	+	1341	protein, part of TldE/TldD proteolytic complex	K03592
	6666666.222946.peg.1404	Plate5-A5	485765		+			K03592
	6666666.222946.peg.1404	Plate52-C9	486560		-			K03592
460	6666666.222946.peg.1405	0	486876	487829	+	954	transmembrane protein	0
	6666666.222946.peg.1405	Plate92-G6	487040		-			0
	6666666.222946.peg.1405	Plate62-H6	487383		-			0
461	6666666.222946.peg.1406	0	487945	488067	-	123	protein	0
462	6666666.222946.peg.1407	0	488079	489044	-	966	c oxidase polypeptide I (EC 1.9.3.1)	K02301
463	6666666.222946.peg.1408	0	489041	490306	-	1266	reductase (EC 1.8.1.9)	K02274
	6666666.222946.peg.1408	Plate87-C2	489340		+			K02274
	6666666.222946.peg.1408	Plate68-H7	489389		-			K02274
	6666666.222946.peg.1408	Plate131-F5	489422		+			K02274
	6666666.222946.peg.1408	Plate47-G2	490198		-			K02274
464	6666666.222946.peg.1409	0	490303	490452	-	150	protein	0
465	6666666.222946.peg.1410	0	490460	491197	-	738	N-methyltransferase (EC 2.1.1.17)	K00570
466	6666666.222946.peg.1411	0	491291	492286	-	996	synthetase (EC 6.3.2.3)	K01920
	6666666.222946.peg.1411	Plate45-B10	491773		+			K01920
	6666666.222946.peg.1411	Plate73-H2	491931		-			K01920
	6666666.222946.peg.1411	Plate94-A2	492086		+			K01920
467	6666666.222946.peg.1412	0	492368	493837	-	1470	hypothetical protein	0
	6666666.222946.peg.1412	0	492622		-			0
	6666666.222946.peg.1412	0	492727		-			0
	6666666.222946.peg.1412	Plate29-E8	493113		+			0
	6666666.222946.peg.1412	Plate86-B12	493446		+			0
	6666666.222946.peg.1412	Plate92-B10	493525		+			0
	6666666.222946.peg.1412	0	493582		+			0
	6666666.222946.peg.1412	Plate46-A6	493685		+			0
468	6666666.222946.peg.1413	0	493840	494961	-	1122	mannosyltransferase (EC 2.4.1.83) homolog	K00721
	6666666.222946.peg.1413	0	494119		-			K00721
	6666666.222946.peg.1413	Plate44-B8	494387		+			K00721
	6666666.222946.peg.1413	Plate94-D8	494512		-			K00721
469	6666666.222946.peg.1414	0	494961	495386	-	426	regulatory protein, regulator for leucine (or lrp) regulon and high-affinity branched-chain amino acid transport system	0
470	6666666.222946.peg.1415	0	495482	496603	+	1122	reductase (EC 1.8.1.9)	K00384
	6666666.222946.peg.1415	Plate88-F3	495629		-			K00384
	6666666.222946.peg.1415	Plate2-A3	495716		-			K00384
	6666666.222946.peg.1415	0	496091		+			K00384
	6666666.222946.peg.1415	0	496240		-			K00384
471	6666666.222946.peg.1416	Plate15-F12	496707	497588	+	882	regulator, LysR family	0
	6666666.222946.peg.1416	Plate15-F12	496958		+			0
472	6666666.222946.peg.1417	0	498129	498542	+	414	regulator	0
473	6666666.222946.peg.1418	0	498999	500273	-	1275	often clustered or fused with uracil-DNA glycosylase / Uracil-DNA glycosylase, putative family 6	K02334
	6666666.222946.peg.1418	Plate58-E8	499602		+			K02334
	6666666.222946.peg.1418	Plate48-C5	499649		+			K02334
	6666666.222946.peg.1418	Plate86-B4	499942		-			K02334
	6666666.222946.peg.1418	Plate91-E1	499943		-			K02334
	6666666.222946.peg.1418	Plate35-G7	500090		+			K02334
474	6666666.222946.peg.1419	0	500289	501839	-	1551	peptidoglycan lipid II flippase MurJ	K03980
475	6666666.222946.peg.1420	0	502047	503165	+	1119	Predicted permease	0
	6666666.222946.peg.1420	Plate31-G9	502331		+			0
	6666666.222946.peg.1420	Plate98-C6	502347		-			0
	6666666.222946.peg.1420	Plate21-B4	502438		+			0
	6666666.222946.peg.1420	Plate57-D1	502511		-			0
	6666666.222946.peg.1420	Plate46-D5	502520		-			0
	6666666.222946.peg.1420	Plate61-G6	502651		-			0
	6666666.222946.peg.1420	Plate49-F10	502941		+			0
476	6666666.222946.peg.1421	0	503378	503980	-	603	regulator, MerR family	0
	6666666.222946.peg.1421	Plate67-B9	503664		-			0
	6666666.222946.peg.1421	0	503754		-			0
	6666666.222946.peg.1421	Plate22-G7	503824		+			0
	6666666.222946.peg.1421	Plate29-F11	503877		+			0
477	6666666.222946.peg.1422	0	503970	504212	-	243	host factor alpha subunit	K04764
478	6666666.222946.peg.1423	0	504361	505329	-	969	synthase, KASIII (EC 2.3.1.180)	K00648
479	6666666.222946.peg.1424	0	505402	506547	-	1146	acyltransferase PlsX	K03621
480	6666666.222946.peg.1425	Plate4-E4	506968	507522	-	555	hypothetical protein, gene in Ubiquinol-cytochrome C chaperone locus	0
	6666666.222946.peg.1425	Plate4-E4	507452		+			0
481	6666666.222946.peg.1426	Plate90-A1	507779	508339	+	561	membrane lipoprotein OmlA	0
	6666666.222946.peg.1426	Plate90-A1	507811		+			0
482	6666666.222946.peg.1427	0	508365	509750	-	1386	sensor protein EnvZ (EC 2.7.3.-)	K07638
	6666666.222946.peg.1427	Plate51-B10	508472		+			K07638
	6666666.222946.peg.1427	Plate38-D4	509012		-			K07638
	6666666.222946.peg.1427	Plate55-B8	509023		-			K07638
	6666666.222946.peg.1427	0	509041		+			K07638
	6666666.222946.peg.1427	Plate25-E12	509366		-			K07638
483	6666666.222946.peg.1428	0	509756	510478	-	723	response regulator PetR	K07659
484	6666666.222946.peg.1429	0	510480	510998	-	519	transcriptional regulator PetP	0
	6666666.222946.peg.1429	Plate34-G1	510743		+			0
	6666666.222946.peg.1429	Plate63-H8	510849		+			0
	6666666.222946.peg.1429	Plate95-G3	510946		-			0
485	6666666.222946.peg.1430	0	511007	511666	-	660	transcribed protein	K18587
	6666666.222946.peg.1430	Plate27-F11	511155		-			K18587
	6666666.222946.peg.1430	Plate53-E8	511330		+			K18587
	6666666.222946.peg.1430	Plate61-C7	511396		-			K18587
486	6666666.222946.peg.1431	0	511669	512244	-	576	deformylase (EC 3.5.1.88)	K01462
487	6666666.222946.peg.1432	0	512415	512618	+	204	ribosomal protein S21p	K02970
488	6666666.222946.peg.1433	0	512779	513903	-	1125	dehydrogenase (EC 1.1.1.85)	K00052
	6666666.222946.peg.1433	Plate7-A10	512845		+			K00052
	6666666.222946.peg.1433	Plate25-B3	513640		-			K00052
489	6666666.222946.peg.1434	Plate46-G8	513927	514550	-	624	dehydratase small subunit (EC 4.2.1.33)	K01704
	6666666.222946.peg.1434	Plate46-G8	514480		+			K01704
490	6666666.222946.peg.1435	0	514550	515953	-	1404	dehydratase large subunit (EC 4.2.1.33)	K01703
	6666666.222946.peg.1435	Plate16-C2	514706		-			K01703
	6666666.222946.peg.1435	Plate36-B9	514846		-			K01703
	6666666.222946.peg.1435	Plate31-B1	515051		-			K01703
	6666666.222946.peg.1435	Plate64-D3	515077		-			K01703
	6666666.222946.peg.1435	Plate57-C7	515375		-			K01703
	6666666.222946.peg.1435	Plate8-C6	515380		-			K01703
491	6666666.222946.peg.1436	0	516101	516487	-	387	ribosomal protein L19p	K02884
492	6666666.222946.peg.1437	0	516484	517251	-	768	(Guanine37-N1) -methyltransferase (EC 2.1.1.31)	K00554
	6666666.222946.peg.1437	Plate40-H6	516693		-			K00554
	6666666.222946.peg.1437	Plate97-B9	516744		-			K00554
	6666666.222946.peg.1437	Plate98-F2	516758		-			K00554
	6666666.222946.peg.1437	0	516816		+			K00554
	6666666.222946.peg.1437	0	517005		-			K00554
	6666666.222946.peg.1437	Plate56-A12	517032		-			K00554
493	6666666.222946.peg.1438	0	517248	517787	-	540	rRNA processing protein RimM	K02860
494	6666666.222946.peg.1439	0	517805	518155	-	351	ribosomal protein S16p	K02959
495	6666666.222946.peg.1440	0	518214	519614	-	1401	recognition particle, subunit Ffh SRP54 (TC 3.A.5.1.1)	K03106
496	6666666.222946.peg.1441	Plate67-B11	519731	520228	-	498	protein	K06006
	6666666.222946.peg.1441	Plate67-B11	519841		+			K06006
497	6666666.222946.peg.1442	0	520371	521123	-	753	required for the assembly of the mitochondrial F1-ATPase	0
498	6666666.222946.peg.1443	0	521120	523270	-	2151	hypothetical protein	K07289
	6666666.222946.peg.1443	Plate41-F2	521257		+			K07289
	6666666.222946.peg.1443	Plate77-H2	521368		-			K07289
	6666666.222946.peg.1443	Plate16-D9	521504		+			K07289
	6666666.222946.peg.1443	Plate91-E12	521515		+			K07289
	6666666.222946.peg.1443	Plate54-D11	521689		+			K07289
	6666666.222946.peg.1443	Plate91-G7	521852		+			K07289
	6666666.222946.peg.1443	Plate29-A9	521959		-			K07289
	6666666.222946.peg.1443	Plate58-H7	522129		+			K07289
	6666666.222946.peg.1443	Plate59-G10	522394		+			K07289
	6666666.222946.peg.1443	Plate46-E1	522568		+			K07289
	6666666.222946.peg.1443	Plate86-G3	522573		+			K07289
	6666666.222946.peg.1443	Plate60-C5	522625		-			K07289
	6666666.222946.peg.1443	Plate24-G10	522766		-			K07289
	6666666.222946.peg.1443	0	522793		-			K07289
	6666666.222946.peg.1443	Plate42-F12	522811		+			K07289
	6666666.222946.peg.1443	0	523031		-			K07289
	6666666.222946.peg.1443	0	523085		-			K07289
	6666666.222946.peg.1443	Plate13-B3	523090		-			K07289
	6666666.222946.peg.1443	Plate24-G3	523096		+			K07289
499	6666666.222946.peg.1444	0	523306	524289	-	984	large subunit pseudouridine synthase C (EC 4.2.1.70)	K06179
500	6666666.222946.peg.1445	0	524300	525649	-	1350	Holliday junction DNA helicase	K07478
	6666666.222946.peg.1445	Plate91-A10	524665		+			K07478
	6666666.222946.peg.1445	Plate49-D6	524688		+			K07478
	6666666.222946.peg.1445	0	524712		+			K07478
	6666666.222946.peg.1445	Plate41-C3	524788		-			K07478
	6666666.222946.peg.1445	Plate99-E4	524957		-			K07478
	6666666.222946.peg.1445	Plate81-A3	525003		-			K07478
	6666666.222946.peg.1445	Plate36-G9	525471		-			K07478
	6666666.222946.peg.1445	Plate54-C4	525570		+			K07478
501	6666666.222946.peg.1446	0	525794	526459	-	666	lipoprotein carrier protein	0
502	6666666.222946.peg.1447	0	526532	527449	-	918	polyprenyltransferase (EC 2.5.1.39)	K03179
503	6666666.222946.peg.1448	Plate23-H7	527503	527628	-	126	protein	0
	6666666.222946.peg.1448	Plate23-H7	527523		+			0
504	6666666.222946.peg.1449	0	527627	528391	+	765	RNA small subunit methyltransferase E (EC 2.1.1.-)	K09761
	6666666.222946.peg.1449	Plate87-A9	527824		-			K09761
	6666666.222946.peg.1449	Plate1-C6	527882		-			K09761
	6666666.222946.peg.1449	Plate3-G12	527888		+			K09761
	6666666.222946.peg.1449	Plate30-H3	527892		-			K09761
	6666666.222946.peg.1449	0	527905		+			K09761
	6666666.222946.peg.1449	Plate36-H4	528042		+			K09761
	6666666.222946.peg.1449	Plate50-G11	528153		+			K09761
	6666666.222946.peg.1449	Plate4-B11	528180		+			K09761
	6666666.222946.peg.1449	Plate58-F4	528237		+			K09761
505	6666666.222946.peg.1450	0	528452	529882	+	1431	ligase (EC 6.3.2.2)	K01919
506	6666666.222946.peg.1451	0	529883	530974	-	1092	transferase, group 1 family protein	0
	6666666.222946.peg.1451	Plate96-B1	530227		+			0
	6666666.222946.peg.1451	Plate42-D4	530260		+			0
	6666666.222946.peg.1451	Plate53-H1	530415		-			0
	6666666.222946.peg.1451	Plate40-D7	530683		+			0
	6666666.222946.peg.1451	Plate34-B10	530885		-			0
507	6666666.222946.peg.1452	0	531012	532325	-	1314	transport protein	K08169
	6666666.222946.peg.1452	Plate16-C7	531194		-			K08169
	6666666.222946.peg.1452	Plate24-H11	531260		-			K08169
	6666666.222946.peg.1452	Plate80-B2	531307		-			K08169
	6666666.222946.peg.1452	Plate11-H6	531853		+			K08169
	6666666.222946.peg.1452	Plate99-D5	532000		-			K08169
	6666666.222946.peg.1452	Plate56-D7	532012		-			K08169
	6666666.222946.peg.1452	Plate14-G6	532139		-			K08169
508	6666666.222946.peg.1453	0	532513	533949	-	1437	protein EngA	K03977
509	6666666.222946.peg.1454	0	533942	535336	-	1395	membrane protein YfgL, lipoprotein component of the protein assembly complex (forms a complex with YaeT, YfiO, and NlpB)	0
510	6666666.222946.peg.1455	0	535341	536063	-	723	protein	0
	6666666.222946.peg.1455	Plate56-D12	535723		+			0
	6666666.222946.peg.1455	Plate27-A5	535774		+			0
	6666666.222946.peg.1455	Plate23-B5	535875		+			0
511	6666666.222946.peg.1456	0	536193	536582	-	390	protein	0
512	6666666.222946.peg.1457	0	536610	536738	+	129	protein	0
	6666666.222946.peg.1457	Plate73-E2	536634		+			0
	6666666.222946.peg.1457	Plate100-G9	536676		+			0
513	6666666.222946.peg.1458	0	536748	537662	+	915	heptosyltransferase II (EC 2.4.1.-)	0
	6666666.222946.peg.1458	Plate92-G7	536894		-			0
	6666666.222946.peg.1458	Plate6-H11	536934		+			0
	6666666.222946.peg.1458	0	537496		+			0
514	6666666.222946.peg.1459	0	537747	538628	+	882	protein for Fe/S cluster synthesis/repair in oxidative stress	K06980
	6666666.222946.peg.1459	Plate81-D3	537860		-			K06980
	6666666.222946.peg.1459	Plate22-E12	537935		-			K06980
	6666666.222946.peg.1459	Plate26-E10	537963		+			K06980
	6666666.222946.peg.1459	Plate81-E5	537973		-			K06980
	6666666.222946.peg.1459	0	538104		-			K06980
	6666666.222946.peg.1459	Plate84-G12	538201		+			K06980
	6666666.222946.peg.1459	Plate13-E6	538202		-			K06980
515	6666666.222946.peg.1460	Plate92-B5	538625	539056	+	432	cyclohydrolase (EC 3.5.4.19)	K01496
	6666666.222946.peg.1460	Plate92-B5	538654		+			K01496
516	6666666.222946.peg.1461	Plate40-D6	539068	540246	-	1179	synthase (EC 2.4.1.182)	K00748
	6666666.222946.peg.1461	Plate40-D6	539628		+			K00748
517	6666666.222946.peg.1462	Plate49-D9	540239	540370	-	132	protein	0
	6666666.222946.peg.1462	Plate49-D9	540265		-			0
518	6666666.222946.peg.1463	0	540410	541867	+	1458	permease	K03321
	6666666.222946.peg.1463	Plate36-C8	540930		-			K03321
	6666666.222946.peg.1463	Plate92-B7	541511		+			K03321
519	6666666.222946.peg.1464	0	541921	542550	-	630	Membrane protein YedZ	K17247
	6666666.222946.peg.1464	Plate54-D9	542257		+			K17247
	6666666.222946.peg.1464	Plate46-E3	542332		+			K17247
520	6666666.222946.peg.1465	0	542670	543545	+	876	reductase (EC 1.1.1.60)	0
	6666666.222946.peg.1465	Plate49-B1	542999		-			0
	6666666.222946.peg.1465	Plate84-E12	543009		-			0
	6666666.222946.peg.1465	0	543281		-			0
	6666666.222946.peg.1465	Plate73-C12	543401		-			0
	6666666.222946.peg.1465	Plate30-C1	543501		+			0
521	6666666.222946.peg.1466	0	543570	544340	-	771	synthetase	K02291
	6666666.222946.peg.1466	Plate60-D7	543733		+			K02291
	6666666.222946.peg.1466	Plate83-A3	543852		-			K02291
	6666666.222946.peg.1466	Plate58-D6	543859		-			K02291
	6666666.222946.peg.1466	Plate61-A2	543886		-			K02291
522	6666666.222946.peg.1467	Plate14-B6	544394	544531	+	138	protein	0
	6666666.222946.peg.1467	Plate14-B6	544518		-			0
523	6666666.222946.peg.1468	0	544585	545193	+	609	dismutase [Fe] (EC 1.15.1.1)	K04564
524	6666666.222946.peg.1469	0	545436	548051	+	2616	protein	K03695
	6666666.222946.peg.1469	0	545660		-			K03695
	6666666.222946.peg.1469	0	545681		-			K03695
	6666666.222946.peg.1469	Plate30-B8	545689		+			K03695
	6666666.222946.peg.1469	Plate52-G3	546212		+			K03695
	6666666.222946.peg.1469	Plate55-F9	546367		+			K03695
	6666666.222946.peg.1469	Plate94-C2	546895		-			K03695
	6666666.222946.peg.1469	0	546908		+			K03695
	6666666.222946.peg.1469	Plate78-B1	547564		+			K03695
	6666666.222946.peg.1469	Plate88-G12	547609		+			K03695
	6666666.222946.peg.1469	Plate83-B12	547737		-			K03695
	6666666.222946.peg.1469	0	547877		+			K03695
525	6666666.222946.peg.1470	Plate46-B1	548011	548142	-	132	protein	0
	6666666.222946.peg.1470	Plate46-B1	548045		+			0
526	6666666.222946.peg.1471	Plate33-F9	548141	548773	+	633	NUDIX family	0
	6666666.222946.peg.1471	Plate33-F9	548521		-			0
527	6666666.222946.peg.1472	0	548840	550159	-	1320	protein HflX	K03665
	6666666.222946.peg.1472	Plate52-G8	549692		-			K03665
	6666666.222946.peg.1472	Plate90-C9	550016		+			K03665
	6666666.222946.peg.1472	Plate38-G6	550017		-			K03665
528	6666666.222946.peg.1473	0	550140	550424	-	285	protein Hfq	K03666
	6666666.222946.peg.1473	0	550179		-			K03666
529	6666666.222946.peg.1474	0	550504	551895	-	1392	assimilation regulatory protein NtrX	K13599
530	6666666.222946.peg.1475	0	551885	554152	-	2268	regulation protein NtrY (EC 2.7.3.-)	K13598
	6666666.222946.peg.1475	Plate22-A5	553005		-			K13598
	6666666.222946.peg.1475	Plate52-A12	553647		-			K13598
531	6666666.222946.peg.1476	0	554161	555603	-	1443	assimilation regulatory protein	K07712
	6666666.222946.peg.1476	Plate60-C4	554246		+			K07712
	6666666.222946.peg.1476	Plate100-A4	554372		-			K07712
	6666666.222946.peg.1476	Plate62-D8	554952		-			K07712
	6666666.222946.peg.1476	0	555131		-			K07712
532	6666666.222946.peg.1477	0	555665	556771	-	1107	regulation protein NtrB (EC 2.7.13.3)	K07708
	6666666.222946.peg.1477	Plate21-B12	555948		-			K07708
	6666666.222946.peg.1477	Plate15-B10	556053		+			K07708
533	6666666.222946.peg.1478	0	556768	557850	-	1083	dihydrouridine synthase B (EC 1.-.-.-)	0
	6666666.222946.peg.1478	Plate45-H10	557128		-			0
	6666666.222946.peg.1478	Plate31-G10	557331		-			0
	6666666.222946.peg.1478	Plate42-G1	557344		-			0
	6666666.222946.peg.1478	Plate79-E10	557361		-			0
	6666666.222946.peg.1478	Plate87-B5	557456		-			0
	6666666.222946.peg.1478	Plate40-C9	557464		+			0
	6666666.222946.peg.1478	Plate17-C6	557560		-			0
	6666666.222946.peg.1478	0	557596		-			0
534	6666666.222946.peg.1479	0	557930	559084	-	1155	4-phosphate cytidylyltransferase (EC 2.7.7.60) / 2-C-methyl-D-erythritol 2,4-cyclodiphosphate synthase (EC 4.6.1.12)	K12506
535	6666666.222946.peg.1480	Plate29-D1	559335	559673	-	339	regulatory protein P-II	K04752
	6666666.222946.peg.1480	Plate29-D1	559459		+			K04752
536	6666666.222946.peg.1481	0	559887	561140	+	1254	hydroxylase (EC 1.14.13.-); 2-octaprenyl-3-methyl-6-methoxy-1,4-benzoquinol hydroxylase (EC 1.14.13.-)	K03185
537	6666666.222946.peg.1482	0	561157	562011	+	855	acetyltransferase (EC 2.3.1.30)	K00640
538	6666666.222946.peg.1483	0	562312	562617	-	306	complex I subunit conserved region	0
539	6666666.222946.peg.1484	0	562775	563260	-	486	phosphoribosyltransferase (EC 2.4.2.22)	K00769
540	6666666.222946.peg.1485	Plate85-A1	563441	563692	-	252	protein	0
	6666666.222946.peg.1485	Plate85-A1	563604		-			0
541	6666666.222946.peg.1486	0	563787	564122	-	336	protein	0
542	6666666.222946.peg.1487	Plate56-A7	564119	565336	-	1218	metal chaperone, involved in Zn homeostasis, GTPase of COG0523 family	0
	6666666.222946.peg.1487	Plate56-A7	564399		+			0
543	6666666.222946.peg.1488	0	565481	566125	-	645	membrane protein	0
	6666666.222946.peg.1488	0	565518		-			0
	6666666.222946.peg.1488	Plate92-H1	565776		+			0
544	6666666.222946.peg.1489	0	566406	568859	-	2454	membrane receptor for ferric coprogen and ferric-rhodotorulic acid	K02014
	6666666.222946.peg.1489	Plate34-B3	567236		+			K02014
	6666666.222946.peg.1489	Plate61-F2	567343		-			K02014
	6666666.222946.peg.1489	Plate60-F3	567691		+			K02014
	6666666.222946.peg.1489	0	567829		-			K02014
	6666666.222946.peg.1489	Plate41-F6	568075		+			K02014
	6666666.222946.peg.1489	Plate66-B2	568145		+			K02014
	6666666.222946.peg.1489	Plate56-F1	568173		+			K02014
	6666666.222946.peg.1489	Plate46-B7	568211		+			K02014
	6666666.222946.peg.1489	Plate6-G5	568238		+			K02014
	6666666.222946.peg.1489	Plate81-B1	568363		-			K02014
545	6666666.222946.peg.1490	0	569007	569936	-	930	TRANSMEMBRANE SENSOR	K07165
	6666666.222946.peg.1490	Plate27-F2	569187		-			K07165
	6666666.222946.peg.1490	Plate58-A6	569405		-			K07165
	6666666.222946.peg.1490	Plate57-G6	569603		+			K07165
	6666666.222946.peg.1490	Plate95-B4	569751		+			K07165
546	6666666.222946.peg.1491	0	570071	570583	-	513	Sigma factor, ECF subfamily	K03088
547	6666666.222946.peg.1492	0	570852	572648	+	1797	protein	0
	6666666.222946.peg.1492	Plate81-D4	571018		-			0
	6666666.222946.peg.1492	0	571527		-			0
	6666666.222946.peg.1492	Plate46-F11	571781		-			0
548	6666666.222946.peg.1493	0	572840	573490	+	651	NAD(P)H nitroreductase (EC 1.-.-.-) / Dihydropteridine reductase (EC 1.5.1.34)	K10679
549	6666666.222946.peg.1494	0	573553	573936	-	384	protein	0
550	6666666.222946.peg.1495	0	574102	574998	-	897	lysR-type transcriptional regulator	0
551	6666666.222946.peg.1496	Plate25-D3	575123	575626	+	504	deaminase family protein	0
	6666666.222946.peg.1496	Plate25-D3	575222		-			0
552	6666666.222946.peg.1497	0	575610	576980	+	1371	permease	0
	6666666.222946.peg.1497	0	576512		+			0
	6666666.222946.peg.1497	Plate28-D7	576844		+			0
	6666666.222946.peg.1497	0	576902		-			0
553	6666666.222946.peg.1498	Plate53-F1	576977	577099	+	123	protein	0
	6666666.222946.peg.1498	Plate53-F1	577037		-			0
554	6666666.222946.peg.1499	0	577123	577989	+	867	protein	0
	6666666.222946.peg.1499	Plate132-G10	577249		+			0
	6666666.222946.peg.1499	Plate39-E7	577857		+			0
555	6666666.222946.peg.1500	Plate47-F8	578472	579113	+	642	permease	0
	6666666.222946.peg.1500	Plate47-F8	578673		-			0
556	6666666.222946.peg.1501	0	580106	580672	+	567	elongation factor P	K02356
557	6666666.222946.peg.1502	0	580714	581550	+	837	(EC 3.1.3.25)	K01092
558	6666666.222946.peg.1503	0	581655	582401	+	747	3-O-methyltransferase (EC 2.1.1.64)	0
	6666666.222946.peg.1503	Plate8-D3	581951		+			0
	6666666.222946.peg.1503	Plate76-F2	581961		-			0
	6666666.222946.peg.1503	Plate15-E7	582315		-			0
559	6666666.222946.peg.1504	0	582463	585414	+	2952	family ATP-dependent helicase YoaA	K03722
	6666666.222946.peg.1504	Plate23-C4	582752		+			K03722
	6666666.222946.peg.1504	Plate52-C7	583302		+			K03722
	6666666.222946.peg.1504	Plate61-H2	584090		-			K03722
	6666666.222946.peg.1504	0	584102		-			K03722
	6666666.222946.peg.1504	Plate64-C12	584169		-			K03722
	6666666.222946.peg.1504	0	584522		+			K03722
	6666666.222946.peg.1504	Plate22-G12	584714		+			K03722
	6666666.222946.peg.1504	Plate31-H10	584917		-			K03722
	6666666.222946.peg.1504	Plate45-H9	584930		+			K03722
	6666666.222946.peg.1504	Plate61-C8	584955		-			K03722
	6666666.222946.peg.1504	Plate54-C10	585148		+			K03722
	6666666.222946.peg.1504	Plate51-C7	585177		+			K03722
560	6666666.222946.peg.1505	Plate45-E9	585438	585641	-	204	shock protein CspA	K03704
	6666666.222946.peg.1505	Plate45-E9	585466		-			K03704
561	6666666.222946.peg.1506	0	585782	586450	-	669	hydrolase family	K01061
	6666666.222946.peg.1506	Plate42-H2	586201		+			K01061
	6666666.222946.peg.1506	Plate23-B6	586355		-			K01061
	6666666.222946.peg.1506	Plate93-B9	586368		+			K01061
	6666666.222946.peg.1506	Plate85-E2	586402		+			K01061
562	6666666.222946.peg.1507	0	586771	586956	+	186	shock protein 60 family co-chaperone GroES	K04078
563	6666666.222946.peg.1508	0	587009	588649	+	1641	shock protein 60 family chaperone GroEL	K04077
564	6666666.222946.peg.1509	Plate38-A10	588651	588818	-	168	protein	0
	6666666.222946.peg.1509	Plate38-A10	588722		+			0
565	6666666.222946.peg.1510	0	588961	590361	+	1401	transporter	K03320
	6666666.222946.peg.1510	Plate23-F3	589308		-			K03320
	6666666.222946.peg.1510	Plate5-C5	589466		+			K03320
	6666666.222946.peg.1510	0	589467		+			K03320
566	6666666.222946.peg.1511	0	590409	590894	+	486	protein YaeJ with similarity to translation release factor	K15034
567	6666666.222946.peg.1512	0	591121	591600	+	480	hypothetical protein	0
568	6666666.222946.peg.1513	0	591712	592668	-	957	hypothetical protein	0
	6666666.222946.peg.1513	0	592204		+			0
	6666666.222946.peg.1513	Plate7-D3	592370		-			0
	6666666.222946.peg.1513	0	592380		-			0
569	6666666.222946.peg.1514	0	592665	593630	-	966	iminopeptidase (EC 3.4.11.5)	K01259
	6666666.222946.peg.1514	Plate89-G9	592723		+			K01259
	6666666.222946.peg.1514	Plate23-B3	592767		-			K01259
	6666666.222946.peg.1514	Plate23-E8	592780		+			K01259
	6666666.222946.peg.1514	Plate88-C8	592811		-			K01259
	6666666.222946.peg.1514	Plate71-H9	592961		+			K01259
	6666666.222946.peg.1514	Plate15-G11	592997		+			K01259
	6666666.222946.peg.1514	Plate72-H9	593222		+			K01259
	6666666.222946.peg.1514	Plate5-F6	593235		+			K01259
	6666666.222946.peg.1514	Plate131-B7	593539		+			K01259
570	6666666.222946.peg.1515	0	593636	594625	-	990	recombinase XerC	K03733
	6666666.222946.peg.1515	Plate85-C3	593690		+			K03733
	6666666.222946.peg.1515	Plate63-F7	593726		-			K03733
	6666666.222946.peg.1515	Plate82-E2	593942		-			K03733
	6666666.222946.peg.1515	Plate51-C9	594367		+			K03733
571	6666666.222946.peg.1516	0	594737	596995	+	2259	PriA essential for oriC/DnaA-independent DNA replication	K04066
	6666666.222946.peg.1516	0	595074		-			K04066
	6666666.222946.peg.1516	0	595169		+			K04066
	6666666.222946.peg.1516	0	595170		+			K04066
	6666666.222946.peg.1516	0	595172		+			K04066
	6666666.222946.peg.1516	Plate94-G12	595274		-			K04066
	6666666.222946.peg.1516	0	595904		+			K04066
	6666666.222946.peg.1516	Plate85-H3	596602		-			K04066
572	6666666.222946.peg.1517	0	597019	597363	-	345	translocase subunit YajC (TC 3.A.5.1.1)	K03210
	6666666.222946.peg.1517	Plate24-G1	597181		-			K03210
	6666666.222946.peg.1517	Plate2-E2	597203		-			K03210
573	6666666.222946.peg.1518	0	597495	598364	+	870	PROTEASE SUBUNIT	K06923
	6666666.222946.peg.1518	Plate49-F7	597556		-			K06923
	6666666.222946.peg.1518	Plate17-H10	598198		-			K06923
	6666666.222946.peg.1518	Plate90-E11	598260		+			K06923
574	6666666.222946.peg.1519	0	598478	599584	+	1107	ferredoxin subunit of ring-hydroxylating dioxygenases	0
	6666666.222946.peg.1519	0	598546		-			0
	6666666.222946.peg.1519	Plate93-C4	598648		+			0
	6666666.222946.peg.1519	Plate22-B5	599499		+			0
575	6666666.222946.peg.1520	0	599577	600554	+	978	pyrophosphohydrolase (EC 3.6.1.-)	K03574
	6666666.222946.peg.1520	0	599811		-			K03574
	6666666.222946.peg.1520	0	599824		+			K03574
	6666666.222946.peg.1520	Plate23-E1	599871		-			K03574
	6666666.222946.peg.1520	Plate77-E6	599922		+			K03574
	6666666.222946.peg.1520	Plate88-F9	599996		+			K03574
	6666666.222946.peg.1520	Plate50-B10	600145		+			K03574
	6666666.222946.peg.1520	Plate17-D1	600378		-			K03574
576	6666666.222946.peg.1521	0	600857	602065	+	1209	sulfhydrylase (EC 2.5.1.49) / O-succinylhomoserine sulfhydrylase (EC 2.5.1.48)	K10764
	6666666.222946.peg.1521	Plate26-G2	600980		+			K10764
	6666666.222946.peg.1521	Plate54-E8	601317		-			K10764
	6666666.222946.peg.1521	Plate94-G6	601485		-			K10764
	6666666.222946.peg.1521	Plate23-G11	601513		+			K10764
	6666666.222946.peg.1521	Plate27-A6	601530		+			K10764
	6666666.222946.peg.1521	Plate26-H2	601643		-			K10764
	6666666.222946.peg.1521	Plate26-C10	601998		+			K10764
577	6666666.222946.peg.1522	0	602295	602765	+	471	protein	K06195
	6666666.222946.peg.1522	Plate48-D11	602340		+			K06195
	6666666.222946.peg.1522	Plate10-G3	602422		+			K06195
	6666666.222946.peg.1522	Plate12-F11	602432		+			K06195
	6666666.222946.peg.1522	Plate97-E7	602442		+			K06195
	6666666.222946.peg.1522	Plate28-B9	602456		+			K06195
[truncated: 7,213 more rows]

## Sheet: Intergenic
	Location in library	Plate and well number of the associated mutant
	Start/Stop	The beginning and ending nucleotides of the intergenic region. Individual mutants list the insertion site in the 'start' column
	Length	Nucleotide length of the intergenic region
num	Location in Library	Start	Stop	Strand	Length
2	#N/A	1717	1755	na	39
3	#N/A	3988	4195	na	208
	Plate81-B10	3998		+
	Plate36-B8	4121		+
	Plate41-C12	4159		-
4	Plate14-A12	4757	4917	na	161
	Plate14-A12	4802		+
5	Plate37-B12	5692	6386	na	695
	Plate37-B12	5987		+
6	#N/A	7212	7216	na	5
9	#N/A	10146	10372	na	227
10	#N/A	10712	10870	na	159
12	Plate1-H7	14997	15166	na	170
	Plate1-H7	15125		+
13	#N/A	15581	15779	na	199
	#N/A	15610		+
	Plate93-E4	15729		+
	Plate32-E2	15748		+
14	#N/A	16224	16244	na	21
15	#N/A	17271	17336	na	66
17	#N/A	20489	20500	na	12
18	#N/A	20966	21017	na	52
19	#N/A	22563	23422	na	860
20	#N/A	24656	24902	na	247
21	Plate1-F9	25068	25671	na	604
	Plate1-F9	25135		-
22	#N/A	26500	26554	na	55
23	#N/A	27941	28012	na	72
24	#N/A	28286	28567	na	282
25	Plate45-H6	29552	29619	na	68
	Plate45-H6	29612		+
28	#N/A	32849	32954	na	106
31	#N/A	34667	34683	na	17
32	#N/A	36208	36349	na	142
33	#N/A	37700	37710	na	11
34	#N/A	39109	39166	na	58
35	#N/A	40064	40111	na	48
36	#N/A	40373	40425	na	53
37	#N/A	42778	42789	na	12
39	#N/A	44421	44583	na	163
40	#N/A	46549	46624	na	76
41	#N/A	48317	48442	na	126
42	#N/A	48974	48982	na	9
43	#N/A	49178	49785	na	608
	#N/A	49224		+
	Plate82-B8	49499		+
	Plate94-C5	49602		+
44	#N/A	49960	50029	na	70
46	#N/A	52150	52234	na	85
47	Plate5-D5	53054	53084	na	31
	Plate5-D5	53061		+
48	#N/A	54558	54585	na	28
49	#N/A	54994	55056	na	63
50	#N/A	55528	55649	na	122
51	#N/A	56853	56887	na	35
52	#N/A	57959	58287	na	329
	#N/A	58121		-
53	#N/A	58792	58858	na	67
54	#N/A	59477	59664	na	188
55	#N/A	60529	60549	na	21
56	Plate28-A1	61531	61616	na	86
	Plate28-A1	61561		+
57	#N/A	62487	62508	na	22
58	#N/A	62635	62659	na	25
59	#N/A	64865	65605	na	741
60	#N/A	65933	65966	na	34
61	#N/A	66639	66870	na	232
62	#N/A	69673	69871	na	199
	Plate41-A11	69681		+
	Plate12-F5	69719		+
63	#N/A	70814	70832	na	19
64	#N/A	71637	71972	na	336
65	#N/A	72180	72252	na	73
66	#N/A	73564	73657	na	94
67	#N/A	74252	74647	na	396
68	#N/A	76040	76228	na	189
69	#N/A	77522	77611	na	90
70	#N/A	79478	79615	na	138
71	#N/A	79733	79822	na	90
72	#N/A	80426	80699	na	274
73	#N/A	81366	81715	na	350
	Plate35-G6	81409		+
	Plate18-F10	81474		-
	#N/A	81487		+
74	#N/A	84464	84476	na	13
75	#N/A	84609	84869	na	261
76	#N/A	85479	85500	na	22
78	Plate62-F2	88580	88973	na	394
	Plate62-F2	88819		+
79	#N/A	89541	89870	na	330
80	#N/A	93045	93117	na	73
81	#N/A	93241	93463	na	223
82	#N/A	93674	94189	na	516
83	#N/A	95816	96002	na	187
84	#N/A	96861	96893	na	33
85	#N/A	97803	97956	na	154
86	#N/A	99319	99588	na	270
87	#N/A	101191	101633	na	443
88	#N/A	102816	102953	na	138
90	#N/A	105179	105204	na	26
91	#N/A	106078	106116	na	39
92	#N/A	106324	106392	na	69
94	#N/A	108921	108954	na	34
95	#N/A	109663	109816	na	154
96	#N/A	112211	112238	na	28
99	#N/A	114924	115184	na	261
100	#N/A	116436	116445	na	10
101	#N/A	116941	117611	na	671
102	#N/A	118695	118904	na	210
103	#N/A	121266	121413	na	148
105	#N/A	123243	123322	na	80
106	#N/A	124109	124135	na	27
107	#N/A	125387	125439	na	53
108	#N/A	126340	126637	na	298
	Plate3-F1	126385		-
	Plate39-H4	126431		-
	Plate132-A2	126596		-
109	#N/A	128150	128167	na	18
110	#N/A	129140	129146	na	7
111	#N/A	129951	130260	na	310
112	#N/A	130492	130612	na	121
113	#N/A	132266	132290	na	25
116	#N/A	134060	134091	na	32
117	#N/A	136051	136218	na	168
	#N/A	136127		+
118	#N/A	138103	138322	na	220
119	#N/A	138926	139084	na	159
	Plate56-G2	138938		-
	#N/A	138949		+
120	#N/A	139313	139389	na	77
121	#N/A	140011	140201	na	191
	Plate40-G12	140116		-
	Plate21-C10	140119		+
	#N/A	140129		+
	Plate35-B11	140154		+
	#N/A	140175		+
124	#N/A	141477	141497	na	21
125	#N/A	142509	142543	na	35
127	#N/A	144117	144132	na	16
128	#N/A	145366	145444	na	79
129	#N/A	146603	146795	na	193
130	#N/A	146991	147011	na	21
131	#N/A	148713	148835	na	123
132	Plate66-D5	148953	149079	na	127
	Plate66-D5	149027		-
133	#N/A	149374	149507	na	134
134	Plate87-D2	150765	150904	na	140
	Plate87-D2	150871		+
135	Plate85-A8	151925	152101	na	177
	Plate85-A8	151938		+
136	#N/A	153323	153472	na	150
	Plate96-C9	153391		+
	Plate67-A12	153406		+
139	#N/A	154201	154372	na	172
140	Plate89-E7	155534	155774	na	241
	Plate89-E7	155644		-
141	#N/A	156114	156216	na	103
142	#N/A	157663	157782	na	120
144	#N/A	160292	160338	na	47
146	#N/A	161253	161417	na	165
147	#N/A	163467	163589	na	123
148	#N/A	165396	165399	na	4
151	#N/A	167293	167785	na	493
152	#N/A	169091	169140	na	50
153	#N/A	170011	170047	na	37
154	#N/A	170747	170882	na	136
155	#N/A	171501	171682	na	182
	#N/A	171634		+
156	#N/A	172199	172290	na	92
157	#N/A	172663	172669	na	7
159	#N/A	175411	175548	na	138
161	#N/A	177030	177039	na	10
162	Plate39-E12	177940	178059	na	120
	Plate39-E12	177990		+
163	Plate22-B11	178798	178903	na	106
	Plate22-B11	178836		-
164	#N/A	179459	179520	na	62
166	#N/A	181089	181156	na	68
167	#N/A	182315	182348	na	34
168	#N/A	183459	183584	na	126
169	#N/A	186036	186039	na	4
170	#N/A	186913	186914	na	2
171	#N/A	188001	188045	na	45
172	#N/A	188523	188649	na	127
173	#N/A	189511	189566	na	56
174	#N/A	190356	190397	na	42
175	#N/A	190788	190795	na	8
176	#N/A	191186	191346	na	161
177	Plate3-E11	191482	191589	na	108
	Plate3-E11	191532		+
178	#N/A	191887	192012	na	126
180	#N/A	194454	194492	na	39
181	#N/A	195411	195544	na	134
182	#N/A	196394	196424	na	31
184	#N/A	198221	198272	na	52
187	Plate9-C10	200741	200896	na	156
	Plate9-C10	200748		-
188	#N/A	201398	201416	na	19
189	#N/A	201684	201756	na	73
190	#N/A	202369	202416	na	48
191	#N/A	202633	202690	na	58
192	#N/A	202985	203021	na	37
193	#N/A	203853	203928	na	76
194	#N/A	204751	204752	na	2
195	#N/A	205848	205850	na	3
197	#N/A	207590	207637	na	48
198	#N/A	208298	208498	na	201
	#N/A	208422		+
	#N/A	208446		-
200	#N/A	210628	210670	na	43
201	#N/A	211490	211599	na	110
202	#N/A	212251	212306	na	56
203	#N/A	213810	213898	na	89
204	#N/A	216332	216340	na	9
205	#N/A	216473	216672	na	200
206	#N/A	216817	216904	na	88
208	Plate72-H2	218491	218712	na	222
	Plate72-H2	218594		-
209	Plate85-C11	220105	220671	na	567
	Plate85-C11	220417		+
210	#N/A	222343	222411	na	69
211	#N/A	223783	223889	na	107
	#N/A	223835		-
212	#N/A	224574	224782	na	209
213	#N/A	228431	228612	na	182
214	#N/A	229318	229444	na	127
215	#N/A	229637	229641	na	5
216	#N/A	229789	229870	na	82
217	Plate81-B8	230312	230538	na	227
	Plate81-B8	230317		-
218	Plate3-G9	232465	232497	na	33
	Plate3-G9	232482		+
219	#N/A	232678	232689	na	12
220	Plate84-A7	232804	232846	na	43
	Plate84-A7	232817		-
221	#N/A	233402	233405	na	4
222	#N/A	233700	233748	na	49
224	Plate37-G11	235023	235233	na	211
	Plate37-G11	235090		-
225	#N/A	235813	235850	na	38
226	#N/A	236061	236064	na	4
227	#N/A	236725	236755	na	31
228	Plate15-D4	237224	237327	na	104
	Plate15-D4	237235		-
229	#N/A	238768	238829	na	62
231	#N/A	240392	240498	na	107
232	#N/A	241270	241401	na	132
	Plate73-D2	241297		-
	#N/A	241342		-
233	#N/A	242902	242945	na	44
234	Plate83-G11	243393	243490	na	98
	Plate83-G11	243402		+
235	#N/A	244346	244376	na	31
236	#N/A	245679	245753	na	75
237	#N/A	248334	248438	na	105
238	#N/A	249387	249473	na	87
239	#N/A	250443	250531	na	89
	Plate72-C10	250517		-
	Plate37-D6	250530		+
240	#N/A	250850	250853	na	4
243	Plate10-B4	253186	253294	na	109
	Plate10-B4	253267		-
246	#N/A	254528	254538	na	11
247	#N/A	254791	254817	na	27
249	#N/A	255984	255998	na	15
250	#N/A	256710	256716	na	7
251	Plate132-D9	257662	257817	na	156
	Plate132-D9	257737		-
253	#N/A	261231	261289	na	59
254	#N/A	261809	261823	na	15
255	Plate28-B1	263738	263853	na	116
	Plate28-B1	263844		+
256	#N/A	265375	265393	na	19
257	#N/A	266294	266304	na	11
258	#N/A	268330	268423	na	94
259	#N/A	268943	269062	na	120
260	Plate39-C1	269276	269457	na	182
	Plate39-C1	269295		+
261	#N/A	269878	269961	na	84
262	#N/A	270388	270635	na	248
263	#N/A	271551	271644	na	94
264	#N/A	272806	272820	na	15
265	#N/A	272986	273007	na	22
266	#N/A	273350	273357	na	8
267	Plate22-C10	275083	275113	na	31
	Plate22-C10	275091		+
268	#N/A	277169	277171	na	3
269	Plate62-B9	279920	279948	na	29
	Plate62-B9	279921		-
270	#N/A	281188	281196	na	9
274	#N/A	285468	285505	na	38
275	#N/A	287702	287745	na	44
276	Plate94-D6	288085	288213	na	129
	Plate94-D6	288209		+
277	#N/A	289438	289641	na	204
	Plate47-D12	289447		-
	#N/A	289462		-
	Plate97-C9	289486		+
278	#N/A	292510	292542	na	33
280	#N/A	293843	293871	na	29
281	#N/A	295651	295748	na	98
282	#N/A	296739	296919	na	181
	Plate34-D8	296814		-
	Plate72-F9	296847		+
	Plate79-H2	296899		-
283	Plate56-H11	297316	297493	na	178
	Plate56-H11	297354		+
284	#N/A	297650	297666	na	17
285	#N/A	299104	299139	na	36
286	#N/A	299845	299906	na	62
287	#N/A	300054	300193	na	140
288	#N/A	301256	301267	na	12
289	Plate52-C10	301994	302109	na	116
	Plate52-C10	302001		-
290	#N/A	302806	302884	na	79
295	#N/A	308836	308871	na	36
297	#N/A	310249	310255	na	7
298	#N/A	310946	311037	na	92
299	Plate50-G3	313723	313836	na	114
	Plate50-G3	313726		-
300	#N/A	314335	314424	na	90
301	#N/A	314617	314694	na	78
302	#N/A	314812	314914	na	103
303	#N/A	315977	316161	na	185
304	#N/A	316294	316358	na	65
305	#N/A	318123	318154	na	32
309	#N/A	320384	320444	na	61
310	#N/A	321198	321244	na	47
311	#N/A	322973	322989	na	17
312	Plate5-G10	325057	325105	na	49
	Plate5-G10	325088		-
313	#N/A	325847	325934	na	88
317	Plate17-H7	329083	329150	na	68
	Plate17-H7	329101		+
319	#N/A	329849	329911	na	63
320	#N/A	330410	330546	na	137
321	Plate66-B1	331066	331247	na	182
	Plate66-B1	331174		+
323	#N/A	332780	332937	na	158
324	#N/A	334321	334470	na	150
326	#N/A	336238	336338	na	101
327	#N/A	337254	337421	na	168
	#N/A	337317		-
	#N/A	337330		+
	Plate9-B7	337388		+
331	#N/A	340349	340406	na	58
332	#N/A	340875	340937	na	63
333	#N/A	341421	342554	na	1134
	Plate25-D2	341557		-
	Plate79-D11	341731		-
334	#N/A	342693	342698	na	6
335	#N/A	343500	343613	na	114
	Plate3-C6	343513		-
	#N/A	343521		+
	Plate132-A5	343526		+
336	#N/A	344706	344805	na	100
338	#N/A	346107	346120	na	14
339	#N/A	346253	346319	na	67
	#N/A	346284		-
	Plate89-C5	346305		-
340	#N/A	349116	349118	na	3
341	#N/A	350463	350578	na	116
342	#N/A	350720	350723	na	4
343	Plate96-G5	352173	352417	na	245
	Plate96-G5	352201		+
344	#N/A	352727	352810	na	84
346	#N/A	354448	354485	na	38
350	#N/A	356321	356336	na	16
351	#N/A	357465	357472	na	8
352	Plate39-G11	359345	359445	na	101
	Plate39-G11	359351		-
353	#N/A	360109	360202	na	94
356	#N/A	363269	363318	na	50
358	Plate87-E2	364153	364287	na	135
	Plate87-E2	364227		-
359	#N/A	366598	366687	na	90
360	Plate52-A6	368179	368349	na	171
	Plate52-A6	368188		-
362	#N/A	371565	371565	na	1
365	Plate80-C12	374150	374581	na	432
	Plate80-C12	374365		+
366	Plate43-D8	375548	375790	na	243
	Plate43-D8	375752		+
367	#N/A	377975	378215	na	241
368	#N/A	378588	378690	na	103
	Plate82-D10	378595		+
	Plate29-C9	378649		-
369	#N/A	379195	379222	na	28
370	#N/A	379955	379958	na	4
373	Plate8-F1	382987	383025	na	39
	Plate8-F1	383024		+
376	#N/A	384485	384663	na	179
377	#N/A	384958	384958	na	1
378	#N/A	385379	385469	na	91
	Plate4-C11	385455		-
	Plate76-F12	385468		+
379	#N/A	385806	385913	na	108
	Plate7-C1	385811		+
	Plate12-G9	385831		+
380	#N/A	386613	386859	na	247
	#N/A	386660		-
	Plate37-A4	386673		+
381	#N/A	387685	387753	na	69
382	#N/A	387925	387952	na	28
383	#N/A	388988	389043	na	56
	Plate9-F9	388992		+
	Plate96-H7	388995		-
	Plate27-G5	389008		+
384	#N/A	389749	389761	na	13
386	Plate50-C11	390612	390628	na	17
	Plate50-C11	390622		+
387	Plate90-A12	391271	391317	na	47
	Plate90-A12	391312		-
388	#N/A	391915	391976	na	62
389	#N/A	395241	395392	na	152
390	#N/A	398390	398432	na	43
391	#N/A	398922	405715	na	6794
	Plate14-C8	399401		+
	Plate98-C7	399451		-
	#N/A	399595		-
	#N/A	399610		+
	Plate131-H2	399708		+
	Plate33-F3	399871		-
	Plate9-A10	399990		-
	Plate24-F6	400049		+
	#N/A	400590		+
	Plate46-D2	400804		-
	Plate27-G2	401105		-
	Plate18-D3	401152		+
	Plate18-E8	401225		+
	Plate33-F2	401296		+
	Plate36-C12	401381		-
	Plate47-B3	401569		-
	Plate22-H6	401583		+
	Plate64-G4	401759		-
	Plate44-B11	401958		+
	Plate25-F11	402563		-
	Plate10-C3	403791		+
	Plate16-C11	403843		-
	Plate82-G7	403988		+
	Plate7-C3	404147		-
	Plate92-G5	404153		-
	Plate42-E6	404549		-
	Plate51-B6	404607		-
	Plate55-H7	405058		-
	Plate15-E3	405075		+
	Plate14-H4	405478		-
	Plate53-E11	405645		+
392	#N/A	407483	407606	na	124
	#N/A	407578		-
393	#N/A	407859	407864	na	6
394	#N/A	409080	409081	na	2
395	#N/A	410054	410065	na	12
396	#N/A	411047	411177	na	131
397	#N/A	412087	412094	na	8
398	#N/A	413280	413291	na	12
401	#N/A	415957	415997	na	41
402	#N/A	416697	416805	na	109
404	#N/A	419976	420032	na	57
405	#N/A	420930	420933	na	4
407	#N/A	421883	421939	na	57
408	#N/A	422471	422538	na	68
409	#N/A	423211	423217	na	7
410	#N/A	424469	424473	na	5
411	#N/A	425797	425932	na	136
412	#N/A	427577	427585	na	9
413	#N/A	428399	428400	na	2
415	Plate25-B10	430584	430651	na	68
	Plate25-B10	430608		+
416	#N/A	432593	432600	na	8
418	#N/A	433635	433670	na	36
420	#N/A	435188	435192	na	5
421	#N/A	437275	437279	na	5
422	#N/A	438609	438619	na	11
426	#N/A	441751	441764	na	14
427	#N/A	442146	442505	na	360
428	#N/A	442713	442934	na	222
429	Plate15-F8	445437	445640	na	204
	Plate15-F8	445576		-
430	#N/A	446907	447026	na	120
431	#N/A	447633	447859	na	227
432	#N/A	449195	449464	na	270
433	#N/A	450899	451119	na	221
434	#N/A	451519	451689	na	171
435	#N/A	453688	453701	na	14
437	#N/A	455269	455337	na	69
442	#N/A	459563	459575	na	13
	#N/A	459573		+
443	#N/A	461061	461063	na	3
444	Plate81-E2	461529	461788	na	260
	Plate81-E2	461696		+
445	#N/A	463088	463093	na	6
446	#N/A	463229	463236	na	8
447	Plate80-F4	466036	466308	na	273
	Plate80-F4	466038		+
448	#N/A	468541	468628	na	88
449	Plate87-C5	468935	469054	na	120
	Plate87-C5	469033		-
450	Plate24-D9	469370	469433	na	64
	Plate24-D9	469377		-
451	#N/A	471129	471237	na	109
	Plate44-H3	471213		+
	#N/A	471227		-
453	Plate62-H5	475174	475219	na	46
	Plate62-H5	475183		+
454	#N/A	477887	477901	na	15
455	#N/A	479831	479932	na	102
456	#N/A	481439	481565	na	127
457	#N/A	482718	482781	na	64
458	#N/A	484183	484248	na	66
460	#N/A	486852	486875	na	24
461	#N/A	487830	487944	na	115
462	#N/A	488068	488078	na	11
465	#N/A	490453	490459	na	7
466	Plate30-C4	491198	491290	na	93
	Plate30-C4	491278		+
467	#N/A	492287	492367	na	81
468	#N/A	493838	493839	na	2
470	Plate46-C1	495387	495481	na	95
	Plate46-C1	495436		-
471	Plate11-G3	496604	496706	na	103
	Plate11-G3	496650		-
472	#N/A	497589	498128	na	540
473	Plate61-E7	498543	498998	na	456
	Plate61-E7	498613		+
474	#N/A	500274	500288	na	15
475	#N/A	501840	502046	na	207
476	Plate85-G4	503166	503377	na	212
	Plate85-G4	503299		+
478	#N/A	504213	504360	na	148
479	#N/A	505330	505401	na	72
480	#N/A	506548	506967	na	420
481	#N/A	507523	507778	na	256
	Plate38-H9	507590		+
	Plate46-G10	507694		+
482	#N/A	508340	508364	na	25
483	#N/A	509751	509755	na	5
484	#N/A	510479	510479	na	1
485	#N/A	510999	511006	na	8
486	#N/A	511667	511668	na	2
487	Plate60-D4	512245	512414	na	170
	Plate60-D4	512282		-
488	#N/A	512619	512778	na	160
	#N/A	512708		+
489	#N/A	513904	513926	na	23
491	#N/A	515954	516100	na	147
494	#N/A	517788	517804	na	17
495	#N/A	518156	518213	na	58
496	#N/A	519615	519730	na	116
497	#N/A	520229	520370	na	142
	Plate26-A5	520278		-
	Plate8-F3	520319		-
	Plate24-A3	520356		-
499	#N/A	523271	523305	na	35
500	#N/A	524290	524299	na	10
501	#N/A	525650	525793	na	144
	Plate44-F6	525742		-
	Plate2-E5	525791		+
502	Plate2-D10	526460	526531	na	72
	Plate2-D10	526523		+
503	Plate32-G1	527450	527502	na	53
	Plate32-G1	527482		-
505	#N/A	528392	528451	na	60
507	#N/A	530975	531011	na	37
508	#N/A	532326	532512	na	187
510	#N/A	535337	535340	na	4
511	#N/A	536064	536192	na	129
512	#N/A	536583	536609	na	27
513	#N/A	536739	536747	na	9
514	#N/A	537663	537746	na	84
516	#N/A	539057	539067	na	11
518	Plate61-E9	540371	540409	na	39
	Plate61-E9	540373		-
519	Plate91-A8	541868	541920	na	53
	Plate91-A8	541887		+
520	#N/A	542551	542669	na	119
521	#N/A	543546	543569	na	24
522	Plate59-G7	544341	544393	na	53
	Plate59-G7	544389		+
523	#N/A	544532	544584	na	53
524	Plate48-A10	545194	545435	na	242
	Plate48-A10	545265		-
527	#N/A	548774	548839	na	66
529	#N/A	550425	550503	na	79
531	#N/A	554153	554160	na	8
532	#N/A	555604	555664	na	61
	Plate60-H10	555637		+
	Plate7-G7	555663		+
534	#N/A	557851	557929	na	79
535	#N/A	559085	559334	na	250
	Plate45-H5	559169		-
	Plate42-B12	559333		+
536	#N/A	559674	559886	na	213
	Plate54-A7	559807		-
	Plate39-B5	559820		+
537	#N/A	561141	561156	na	16
538	#N/A	562012	562311	na	300
	#N/A	562084		+
539	#N/A	562618	562774	na	157
540	Plate9-G5	563261	563440	na	180
	Plate9-G5	563340		-
541	#N/A	563693	563786	na	94
543	#N/A	565337	565480	na	144
544	Plate96-F10	566126	566405	na	280
	Plate96-F10	566346		-
545	#N/A	568860	569006	na	147
546	#N/A	569937	570070	na	134
547	Plate61-D6	570584	570851	na	268
	Plate61-D6	570665		+
548	#N/A	572649	572839	na	191
549	#N/A	573491	573552	na	62
550	#N/A	573937	574101	na	165
551	#N/A	574999	575122	na	124
554	#N/A	577100	577122	na	23
555	#N/A	577990	578471	na	482
	Plate42-F7	578136		-
	Plate50-C10	578229		+
556	#N/A	579114	580105	na	992
	Plate60-D5	579940		-
	Plate31-E1	580009		+
557	#N/A	580673	580713	na	41
558	#N/A	581551	581654	na	104
559	#N/A	582402	582462	na	61
560	#N/A	585415	585437	na	23
	Plate33-C12	585422		+
	Plate56-D6	585433		-
561	#N/A	585642	585781	na	140
562	#N/A	586451	586770	na	320
563	#N/A	586957	587008	na	52
564	#N/A	588650	588650	na	1
565	#N/A	588819	588960	na	142
566	#N/A	590362	590408	na	47
567	#N/A	590895	591120	na	226
568	Plate7-A4	591601	591711	na	111
	Plate7-A4	591655		+
570	#N/A	593631	593635	na	5
571	#N/A	594626	594736	na	111
572	#N/A	596996	597018	na	23
573	#N/A	597364	597494	na	131
574	#N/A	598365	598477	na	113
576	#N/A	600555	600856	na	302
577	#N/A	602066	602294	na	229
	#N/A	602112		-
	Plate86-C9	602173		-
578	#N/A	602766	602783	na	18
579	Plate27-H8	603393	603489	na	97
	Plate27-H8	603467		+
581	#N/A	604616	604829	na	214
584	#N/A	610115	610241	na	127
	Plate73-H4	610122		-
	Plate61-H10	610126		+
	Plate44-G4	610151		+
585	#N/A	610401	610468	na	68
586	#N/A	612482	612482	na	1
587	#N/A	612684	612698	na	15
588	#N/A	613662	613706	na	45
589	#N/A	614478	614533	na	56
	Plate94-G11	614485		-
	Plate82-D9	614486		+
590	#N/A	617870	617880	na	11
591	#N/A	618190	618296	na	107
592	#N/A	619557	619697	na	141
593	#N/A	622293	622401	na	109
	#N/A	622296		-
594	Plate72-H10	623431	623466	na	36
	Plate72-H10	623452		-
595	Plate54-A5	623956	624001	na	46
	Plate54-A5	623984		+
598	#N/A	626964	627536	na	573
	Plate49-F9	627004		+
	Plate38-H6	627467		-
600	#N/A	629555	629577	na	23
601	#N/A	630217	630401	na	185
	Plate54-F5	630249		-
	#N/A	630340		+
602	#N/A	630954	631167	na	214
603	#N/A	632485	633007	na	523
604	#N/A	633737	633851	na	115
605	#N/A	634254	634342	na	89
606	Plate6-G11	634781	634891	na	111
	Plate6-G11	634857		-
607	#N/A	635783	635835	na	53
608	#N/A	636712	636975	na	264
609	#N/A	637420	637494	na	75
610	Plate49-A10	639643	639847	na	205
	Plate49-A10	639708		-
613	#N/A	645783	646267	na	485
614	Plate12-E8	646430	646608	na	179
	Plate12-E8	646476		+
615	#N/A	647869	647973	na	105
616	#N/A	649048	649143	na	96
617	#N/A	650272	650409	na	138
618	#N/A	651718	651759	na	42
619	Plate95-F2	652690	652899	na	210
	Plate95-F2	652791		+
620	#N/A	653215	653264	na	50
621	#N/A	653535	653639	na	105
622	#N/A	654657	654713	na	57
623	Plate53-H3	655845	655893	na	49
	Plate53-H3	655866		-
624	#N/A	656557	656598	na	42
625	#N/A	656860	657040	na	181
	Plate46-C3	656957		-
	#N/A	656976		-
	Plate15-G6	656996		-
627	#N/A	659050	659081	na	32
629	#N/A	660307	660584	na	278
630	#N/A	660750	661090	na	341
	#N/A	660861		-
	Plate57-C10	660939		+
631	#N/A	661457	661459	na	3
633	#N/A	663454	663484	na	31
638	#N/A	670943	670949	na	7
645	#N/A	678908	678989	na	82
646	#N/A	680475	680622	na	148
647	#N/A	681604	681700	na	97
648	#N/A	682712	682889	na	178
	Plate93-A3	682776		-
	Plate98-E12	682794		+
650	#N/A	686699	686744	na	46
651	#N/A	689598	689647	na	50
652	#N/A	690476	690570	na	95
653	#N/A	690964	691166	na	203
655	#N/A	692141	692333	na	193
656	#N/A	693864	693972	na	109
658	#N/A	695619	695733	na	115
	Plate63-H1	695621		+
	Plate67-G5	695690		-
660	#N/A	697179	697253	na	75
661	#N/A	698544	698582	na	39
662	#N/A	700968	701127	na	160
663	Plate16-A9	701509	701575	na	67
	Plate16-A9	701569		+
665	#N/A	704365	704523	na	159
666	#N/A	704857	704987	na	131
667	#N/A	706272	706344	na	73
668	#N/A	707809	708021	na	213
669	#N/A	708982	709054	na	73
670	#N/A	709181	709200	na	20
671	#N/A	710227	710282	na	56
672	#N/A	710802	710866	na	65
673	#N/A	712682	712720	na	39
675	#N/A	714668	714714	na	47
676	#N/A	714910	715066	na	157
677	#N/A	715334	715337	na	4
678	#N/A	716547	716629	na	83
681	#N/A	719022	719132	na	111
682	Plate54-H2	720240	720277	na	38
	Plate54-H2	720270		-
683	#N/A	721274	721521	na	248
685	#N/A	722935	723286	na	352
	#N/A	722943		-
	Plate31-H5	723046		+
	Plate48-F5	723073		-
	Plate7-A2	723228		-
686	#N/A	724292	724363	na	72
687	#N/A	725138	725203	na	66
688	#N/A	727475	727498	na	24
689	#N/A	728282	728296	na	15
690	#N/A	729203	729334	na	132
691	#N/A	730118	730285	na	168
692	#N/A	731393	731551	na	159
	Plate26-H10	731395		-
	Plate61-D1	731419		-
694	#N/A	733732	733734	na	3
695	#N/A	737293	737330	na	38
696	#N/A	738171	738217	na	47
697	#N/A	738569	739252	na	684
698	Plate66-D4	740291	740349	na	59
	Plate66-D4	740304		-
699	Plate39-C7	741220	741340	na	121
	Plate39-C7	741262		-
700	#N/A	742547	742549	na	3
701	#N/A	743753	743962	na	210
	Plate57-C4	743773		+
	Plate46-D1	743916		+
702	Plate77-F4	744929	745117	na	189
	Plate77-F4	745089		+
703	#N/A	745682	745696	na	15
704	#N/A	746000	746149	na	150
705	Plate32-A12	746363	746502	na	140
	Plate32-A12	746467		+
706	#N/A	747169	747248	na	80
707	Plate4-A12	748791	749011	na	221
	Plate4-A12	748804		+
708	Plate23-G9	749435	749573	na	139
	Plate23-G9	749513		-
709	#N/A	751467	751511	na	45
	Plate1-A2	751472		+
	Plate83-F7	751510		+
710	Plate7-C9	751908	752075	na	168
	Plate7-C9	752042		-
711	Plate37-E5	753288	753444	na	157
	Plate37-E5	753326		-
712	#N/A	754546	754627	na	82
713	#N/A	755306	755322	na	17
714	#N/A	756745	756851	na	107
715	#N/A	757197	757219	na	23
716	#N/A	757925	758074	na	150
717	#N/A	758564	758766	na	203
718	Plate23-G1	760699	760752	na	54
	Plate23-G1	760708		+
720	Plate72-B11	762465	762603	na	139
	Plate72-B11	762512		-
721	#N/A	763834	763869	na	36
722	#N/A	764683	764975	na	293
724	#N/A	765770	765870	na	101
725	Plate78-C2	766321	766348	na	28
	Plate78-C2	766341		-
726	#N/A	767324	767332	na	9
727	#N/A	768347	768576	na	230
	Plate73-C7	768361		+
	#N/A	768424		-
	Plate80-E3	768429		-
728	Plate7-C12	769168	769243	na	76
	Plate7-C12	769209		-
730	#N/A	772455	772587	na	133
	Plate42-D1	772473		-
	#N/A	772582		-
733	#N/A	778731	778785	na	55
734	#N/A	779743	780197	na	455
735	Plate21-G2	781185	781472	na	288
	Plate21-G2	781419		+
737	#N/A	784538	784546	na	9
738	#N/A	785210	785231	na	22
739	#N/A	786546	786614	na	69
740	#N/A	786834	787635	na	802
742	#N/A	788708	789273	na	566
	Plate47-G9	788838		+
	Plate85-F11	788846		-
743	#N/A	790744	790773	na	30
744	#N/A	792199	792377	na	179
747	#N/A	794823	795307	na	485
748	Plate11-D6	795677	795807	na	131
	Plate11-D6	795760		+
749	#N/A	798193	798373	na	181
750	#N/A	799556	799584	na	29
751	Plate18-B4	800266	800403	na	138
	Plate18-B4	800305		+
752	Plate77-A2	800764	800847	na	84
	Plate77-A2	800810		+
754	#N/A	802497	802675	na	179
755	#N/A	803168	803184	na	17
756	#N/A	804364	804370	na	7
759	Plate54-A4	806419	806616	na	198
	Plate54-A4	806596		+
761	#N/A	807689	807690	na	2
762	#N/A	808336	810284	na	1949
	Plate71-B5	809352		-
	Plate71-B5	809658		-
	Plate80-C9	810078		+
764	#N/A	811385	811389	na	5
766	#N/A	812754	812795	na	42
767	#N/A	813315	813377	na	63
768	Plate43-C9	813504	813733	na	230
	Plate43-C9	813558		+
769	#N/A	814049	814109	na	61
770	#N/A	815151	815343	na	193
772	#N/A	818202	818204	na	3
774	#N/A	820082	820172	na	91
775	#N/A	820329	820386	na	58
776	#N/A	820987	821081	na	95
777	#N/A	821787	821857	na	71
778	#N/A	822821	822935	na	115
779	#N/A	823092	823107	na	16
780	#N/A	825457	825529	na	73
781	#N/A	826883	826921	na	39
782	#N/A	827714	827719	na	6
783	#N/A	829607	829675	na	69
784	Plate42-A1	831029	831148	na	120
	Plate42-A1	831104		+
785	Plate95-D7	832187	832215	na	29
	Plate95-D7	832195		+
786	#N/A	833494	833628	na	135
788	#N/A	837261	837267	na	7
789	#N/A	838807	838925	na	119
790	Plate29-B5	839856	839878	na	23
	Plate29-B5	839870		-
792	#N/A	840757	840758	na	2
794	#N/A	843754	843998	na	245
795	#N/A	844815	844941	na	127
796	#N/A	845068	845243	na	176
797	#N/A	845808	845949	na	142
798	#N/A	847960	848088	na	129
799	#N/A	848632	848752	na	121
800	#N/A	849062	849079	na	18
801	#N/A	849989	850015	na	27
802	#N/A	850430	850460	na	31
803	#N/A	851280	851619	na	340
	Plate56-G6	851332		+
	Plate85-B4	851434		-
	Plate56-C4	851488		+
804	#N/A	852214	852258	na	45
805	#N/A	853042	853086	na	45
806	#N/A	853408	853442	na	35
807	#N/A	854112	854208	na	97
808	#N/A	854335	854438	na	104
809	Plate79-F10	855756	855952	na	197
	Plate79-F10	855788		-
810	#N/A	856184	856205	na	22
811	Plate46-B4	856890	857033	na	144
	Plate46-B4	857018		-
812	#N/A	857613	857632	na	20
	Plate72-C4	857613		+
	Plate94-D2	857631		+
813	Plate3-B8	858053	858124	na	72
	Plate3-B8	858112		-
815	#N/A	859654	859654	na	1
816	#N/A	859823	859997	na	175
	Plate48-B11	859849		-
	#N/A	859869		+
817	#N/A	860574	861065	na	492
	Plate62-H9	860623		+
	#N/A	860805		-
818	#N/A	861903	862213	na	311
819	#N/A	863633	863762	na	130
820	#N/A	865326	865361	na	36
822	#N/A	867461	867512	na	52
823	#N/A	869496	869692	na	197
824	#N/A	870923	870947	na	25
827	#N/A	873358	873423	na	66
828	Plate88-E9	874015	874102	na	88
	Plate88-E9	874076		+
830	#N/A	874816	874848	na	33
831	#N/A	876130	876143	na	14
832	#N/A	876687	876718	na	32
833	#N/A	878336	878372	na	37
834	#N/A	879261	879298	na	38
836	#N/A	881225	881250	na	26
837	#N/A	882448	882584	na	137
838	#N/A	883107	883202	na	96
840	Plate82-A5	884879	884951	na	73
	Plate82-A5	884886		-
841	#N/A	886287	886309	na	23
842	#N/A	887099	887220	na	122
	#N/A	887180		-
843	#N/A	887644	887696	na	53
844	#N/A	888156	888238	na	83
845	#N/A	888746	888849	na	104
847	#N/A	890584	890703	na	120
848	#N/A	891166	891197	na	32
849	#N/A	892131	892249	na	119
850	#N/A	893033	893131	na	99
851	#N/A	894821	895008	na	188
852	#N/A	896497	896517	na	21
853	#N/A	897727	897737	na	11
854	#N/A	899073	899170	na	98
	Plate13-D8	899149		-
	Plate98-A9	899162		+
855	#N/A	900869	900897	na	29
858	Plate85-C12	903635	903739	na	105
	Plate85-C12	903647		+
859	#N/A	905003	905007	na	5
861	#N/A	905778	905937	na	160
862	#N/A	907696	907736	na	41
864	#N/A	908053	908080	na	28
865	Plate41-H8	908936	909057	na	122
	Plate41-H8	909028		+
866	#N/A	910486	910631	na	146
867	Plate60-H3	911808	911881	na	74
	Plate60-H3	911840		+
868	#N/A	912536	913443	na	908
	Plate66-H4	913057		-
	Plate62-H7	913117		+
	Plate30-G8	913238		-
	#N/A	913358		-
	#N/A	913371		+
	#N/A	913383		-
	#N/A	913391		+
869	#N/A	914857	915161	na	305
870	#N/A	916371	916385	na	15
871	Plate21-A8	917292	917406	na	115
	Plate21-A8	917316		-
872	#N/A	919327	919406	na	80
873	#N/A	920439	920536	na	98
874	Plate67-C12	922274	922402	na	129
	Plate67-C12	922352		+
876	#N/A	925543	925644	na	102
877	#N/A	926350	926372	na	23
878	#N/A	927060	927074	na	15
880	#N/A	928814	928858	na	45
881	#N/A	929066	929283	na	218
882	#N/A	929461	929520	na	60
883	#N/A	930112	930315	na	204
884	#N/A	930865	931038	na	174
885	Plate11-D5	931270	931571	na	302
	Plate11-D5	931527		+
886	#N/A	932064	932150	na	87
	#N/A	932145		-
887	#N/A	932550	932616	na	67
888	#N/A	933565	933581	na	17
889	#N/A	935142	935163	na	22
890	#N/A	935308	935406	na	99
	#N/A	935313		+
891	#N/A	936388	936578	na	191
	Plate97-D8	936396		-
	Plate10-H9	936515		-
892	#N/A	938517	938569	na	53
893	#N/A	939611	939631	na	21
894	#N/A	940337	940554	na	218
895	#N/A	941560	941652	na	93
896	#N/A	942517	942520	na	4
897	#N/A	943274	943617	na	344
898	#N/A	943783	943809	na	27
899	#N/A	943963	943977	na	15
900	#N/A	945289	945338	na	50
902	#N/A	945985	945998	na	14
903	#N/A	946245	946388	na	144
904	#N/A	947142	947160	na	19
905	#N/A	947278	947283	na	6
907	#N/A	948959	949088	na	130
908	#N/A	949800	949851	na	52
909	#N/A	954400	954446	na	47
910	#N/A	955068	955137	na	70
914	#N/A	959121	959292	na	172
	Plate62-C4	959170		-
	Plate45-G4	959183		+
	Plate57-D5	959219		+
915	#N/A	960292	960628	na	337
	Plate44-A6	960484		+
	Plate36-G6	960622		-
917	#N/A	966805	966987	na	183
918	#N/A	967324	968061	na	738
919	#N/A	968908	968978	na	71
	Plate41-G3	968922		+
	Plate13-G12	968929		+
920	#N/A	970062	970308	na	247
921	#N/A	972223	972343	na	121
922	#N/A	972914	972983	na	70
923	#N/A	973518	973589	na	72
924	#N/A	973854	973860	na	7
925	#N/A	974326	974359	na	34
926	Plate34-F12	975632	975689	na	58
	Plate34-F12	975646		+
929	Plate97-C1	978991	979059	na	69
	Plate97-C1	979058		+
930	#N/A	979714	979804	na	91
931	#N/A	981389	981425	na	37
932	Plate61-C11	981756	981932	na	177
	Plate61-C11	981916		-
933	#N/A	983214	983393	na	180
934	#N/A	983871	983976	na	106
935	#N/A	984946	984965	na	20
936	#N/A	985164	985168	na	5
938	Plate76-E2	986551	986592	na	42
	Plate76-E2	986567		+
939	Plate67-H11	988690	988808	na	119
	Plate67-H11	988778		-
940	Plate14-C4	989139	989188	na	50
	Plate14-C4	989184		-
941	#N/A	992666	992730	na	65
	#N/A	992693		-
	Plate17-B5	992713		+
942	#N/A	993721	993722	na	2
943	#N/A	994704	994733	na	30
945	#N/A	998138	998167	na	30
946	#N/A	999176	999241	na	66
947	#N/A	999782	999904	na	123
950	#N/A	1001486	1001980	na	495
952	Plate80-G11	1004275	1004491	na	217
	Plate80-G11	1004379		+
953	#N/A	1005434	1005463	na	30
954	#N/A	1006379	1006396	na	18
956	#N/A	1007177	1007253	na	77
957	Plate23-D8	1007515	1007556	na	42
	Plate23-D8	1007556		-
958	#N/A	1008037	1008176	na	140
	Plate131-E8	1008038		+
	Plate34-D9	1008079		-
959	#N/A	1008669	1008719	na	51
960	Plate67-D10	1009461	1009539	na	79
	Plate67-D10	1009530		+
962	#N/A	1011968	1012004	na	37
963	#N/A	1013277	1013414	na	138
964	#N/A	1014576	1014766	na	191
966	#N/A	1017004	1017008	na	5
967	#N/A	1017486	1017512	na	27
969	#N/A	1018589	1018747	na	159
970	#N/A	1019108	1019438	na	331
971	#N/A	1019898	1020027	na	130
972	#N/A	1020877	1020888	na	12
974	#N/A	1023494	1023501	na	8
975	#N/A	1024069	1024302	na	234
	Plate24-E9	1024123		-
	Plate55-E8	1024253		+
977	#N/A	1026132	1026140	na	9
978	#N/A	1027347	1027349	na	3
980	#N/A	1028941	1028954	na	14
982	Plate4-F9	1031276	1031293	na	18
	Plate4-F9	1031285		-
983	#N/A	1032101	1032130	na	30
984	#N/A	1033010	1033075	na	66
985	Plate48-F10	1033715	1033904	na	190
	Plate48-F10	1033793		-
986	#N/A	1034745	1034752	na	8
987	#N/A	1035827	1035832	na	6
988	Plate45-B9	1036268	1036549	na	282
	Plate45-B9	1036426		-
989	#N/A	1038047	1038106	na	60
992	#N/A	1039991	1040000	na	10
993	#N/A	1040955	1041194	na	240
994	#N/A	1041474	1041489	na	16
995	#N/A	1041955	1041986	na	32
996	#N/A	1043052	1043164	na	113
997	#N/A	1044050	1044161	na	112
998	#N/A	1045158	1045162	na	5
999	#N/A	1045946	1046782	na	837
	Plate94-D3	1046043		+
	Plate52-E6	1046303		+
	Plate131-F3	1046567		+
1000	Plate10-H2	1047482	1047541	na	60
	Plate10-H2	1047525		+
1001	#N/A	1048337	1048362	na	26
1002	Plate83-F3	1050244	1050364	na	121
	Plate83-F3	1050332		-
1003	#N/A	1051217	1051224	na	8
1005	#N/A	1053078	1053158	na	81
1006	#N/A	1053507	1053529	na	23
1008	#N/A	1055700	1055703	na	4
1010	#N/A	1058676	1058686	na	11
1011	#N/A	1059584	1059759	na	176
1012	#N/A	1060561	1060648	na	88
1013	#N/A	1061486	1061531	na	46
1015	#N/A	1063789	1063929	na	141
1016	#N/A	1064170	1064458	na	289
1017	#N/A	1065200	1065215	na	16
1018	#N/A	1066161	1066173	na	13
1019	#N/A	1066447	1066541	na	95
1020	#N/A	1067802	1067815	na	14
1021	Plate63-G3	1068566	1068644	na	79
	Plate63-G3	1068610		+
1023	#N/A	1069117	1069689	na	573
	#N/A	1069119		+
	Plate4-H3	1069514		+
	Plate35-E2	1069606		-
1024	Plate64-D1	1069834	1070001	na	168
	Plate64-D1	1069897		-
1025	#N/A	1070617	1070737	na	121
1026	#N/A	1071236	1071237	na	2
1027	#N/A	1072129	1072139	na	11
1028	#N/A	1073034	1073041	na	8
1030	#N/A	1073835	1073884	na	50
1032	#N/A	1075192	1075298	na	107
	#N/A	1075261		+
1033	#N/A	1076559	1076580	na	22
1035	#N/A	1078074	1078076	na	3
1037	#N/A	1080149	1080366	na	218
1040	Plate52-A11	1083560	1083878	na	319
	Plate52-A11	1083647		-
1041	#N/A	1084011	1084066	na	56
1042	#N/A	1084385	1084454	na	70
1043	#N/A	1084794	1084832	na	39
1044	#N/A	1085064	1085078	na	15
1046	#N/A	1087934	1087977	na	44
1048	#N/A	1088568	1088616	na	49
1049	#N/A	1089385	1089536	na	152
1050	Plate46-G6	1090887	1090982	na	96
	Plate46-G6	1090896		+
1051	#N/A	1091658	1091740	na	83
1053	#N/A	1094197	1094208	na	12
1054	#N/A	1094725	1094728	na	4
1055	#N/A	1095026	1095076	na	51
1057	#N/A	1096543	1096682	na	140
1058	Plate93-C3	1098096	1098125	na	30
	Plate93-C3	1098125		-
1059	#N/A	1099383	1099393	na	11
1060	#N/A	1100753	1100759	na	7
1061	Plate43-A1	1101771	1101902	na	132
	Plate43-A1	1101887		+
1062	#N/A	1102380	1102381	na	2
1065	#N/A	1104965	1105022	na	58
1067	#N/A	1108484	1108715	na	232
	Plate100-B9	1108604		+
	#N/A	1108700		-
	Plate3-G4	1108712		+
1068	#N/A	1109457	1109483	na	27
1069	#N/A	1109829	1109908	na	80
1071	#N/A	1112440	1112518	na	79
1072	#N/A	1114958	1115050	na	93
1074	Plate6-C4	1117360	1117476	na	117
	Plate6-C4	1117414		+
1075	Plate23-C7	1118968	1119257	na	290
	Plate23-C7	1119014		+
1076	#N/A	1119528	1119665	na	138
1077	#N/A	1120506	1120534	na	29
1078	#N/A	1121318	1121323	na	6
1079	#N/A	1122551	1122697	na	147
1081	#N/A	1124812	1124826	na	15
1083	Plate44-G1	1126726	1126787	na	62
	Plate44-G1	1126782		-
1084	#N/A	1129524	1129620	na	97
	Plate25-F10	1129571		-
	Plate59-A5	1129576		+
1085	#N/A	1130242	1130271	na	30
1086	#N/A	1131712	1131836	na	125
1087	#N/A	1132506	1132905	na	400
	Plate55-E3	1132819		-
	#N/A	1132852		-
1088	#N/A	1133404	1133781	na	378
	Plate46-B10	1133467		-
	#N/A	1133475		+
1089	#N/A	1135015	1135044	na	30
1090	#N/A	1135942	1136261	na	320
1091	#N/A	1137384	1137386	na	3
1092	#N/A	1138419	1138443	na	25
1093	#N/A	1139410	1139646	na	237
	Plate67-A4	1139452		-
	Plate89-E8	1139602		+
1095	#N/A	1141795	1141821	na	27
1096	#N/A	1142773	1142882	na	110
1097	#N/A	1143978	1144427	na	450
1099	#N/A	1144922	1144982	na	61
1101	#N/A	1146785	1146847	na	63
1102	#N/A	1147958	1147972	na	15
1103	#N/A	1148249	1148295	na	47
1104	#N/A	1148530	1148545	na	16
1107	Plate73-G6	1150372	1150586	na	215
	Plate73-G6	1150547		-
1108	#N/A	1151157	1151213	na	57
1109	#N/A	1152084	1152288	na	205
1110	#N/A	1153138	1153146	na	9
1111	#N/A	1153381	1153517	na	137
1112	Plate87-E11	1153686	1153746	na	61
	Plate87-E11	1153693		-
1113	#N/A	1154962	1155165	na	204
1114	#N/A	1156384	1156520	na	137
1115	#N/A	1157715	1157730	na	16
1116	#N/A	1159084	1159160	na	77
1117	#N/A	1160304	1160328	na	25
1119	#N/A	1161761	1161886	na	126
1120	#N/A	1162418	1162434	na	17
1121	#N/A	1163647	1163716	na	70
1124	#N/A	1166226	1166234	na	9
1125	Plate91-A11	1169289	1169755	na	467
	Plate91-A11	1169660		-
1126	#N/A	1171349	1171381	na	33
1127	#N/A	1173065	1173323	na	259
1128	#N/A	1174299	1174362	na	64
1129	#N/A	1174954	1175150	na	197
1130	#N/A	1175889	1176006	na	118
1131	Plate52-A10	1178191	1179120	na	930
	Plate52-A10	1178213		+
1132	Plate96-B6	1180252	1180463	na	212
	Plate96-B6	1180394		+
1133	#N/A	1181034	1181181	na	148
1134	#N/A	1181338	1181448	na	111
1135	#N/A	1181680	1181686	na	7
1136	#N/A	1182617	1182956	na	340
1137	#N/A	1183308	1183719	na	412
1138	#N/A	1183912	1184257	na	346
1139	#N/A	1184690	1184892	na	203
1140	#N/A	1185016	1185041	na	26
1141	#N/A	1186641	1186681	na	41
1142	Plate10-F3	1188257	1188493	na	237
	Plate10-F3	1188372		-
1143	#N/A	1190723	1190757	na	35
1144	#N/A	1191619	1191674	na	56
1145	#N/A	1191936	1191991	na	56
1146	Plate94-A12	1193279	1193337	na	59
	Plate94-A12	1193323		-
1147	#N/A	1193734	1193750	na	17
1149	#N/A	1194698	1194785	na	88
1150	#N/A	1195827	1195829	na	3
1151	#N/A	1196619	1196671	na	53
1152	#N/A	1197134	1197174	na	41
1153	#N/A	1199428	1199442	na	15
1154	Plate22-D6	1199827	1200169	na	343
	Plate22-D6	1199850		-
1155	#N/A	1201700	1201751	na	52
1156	#N/A	1201905	1202245	na	341
1157	Plate38-A3	1202993	1203044	na	52
	Plate38-A3	1203010		-
1158	#N/A	1203435	1203439	na	5
1159	#N/A	1203815	1203830	na	16
1161	#N/A	1205654	1205656	na	3
1162	#N/A	1207310	1207567	na	258
	#N/A	1207380		-
1163	#N/A	1207883	1207922	na	40
1164	#N/A	1208043	1208092	na	50
1165	Plate38-A4	1209038	1209163	na	126
	Plate38-A4	1209125		-
1166	Plate3-F4	1209830	1209877	na	48
	Plate3-F4	1209843		+
1167	#N/A	1209995	1210080	na	86
1168	#N/A	1210816	1210840	na	25
1169	#N/A	1211864	1211864	na	1
1171	#N/A	1212759	1213011	na	253
	Plate7-H10	1212955		+
	Plate60-D8	1213002		+
1172	Plate33-E9	1213756	1213897	na	142
	Plate33-E9	1213786		+
1173	Plate1-C8	1215470	1215495	na	26
	Plate1-C8	1215470		+
1174	#N/A	1216594	1216658	na	65
1176	#N/A	1220650	1220696	na	47
1177	Plate61-B8	1221027	1221092	na	66
	Plate61-B8	1221064		-
1178	#N/A	1221618	1221663	na	46
1179	#N/A	1223152	1223240	na	89
1180	#N/A	1224024	1224158	na	135
1181	#N/A	1224876	1224879	na	4
1182	#N/A	1226530	1226582	na	53
1183	Plate97-D9	1228260	1228438	na	179
	Plate97-D9	1228423		-
1186	#N/A	1231035	1231061	na	27
1187	#N/A	1231566	1231591	na	26
1188	#N/A	1232096	1232222	na	127
1189	#N/A	1232448	1232499	na	52
1190	#N/A	1233250	1233299	na	50
1191	#N/A	1233606	1233725	na	120
1192	#N/A	1234656	1234656	na	1
1194	#N/A	1236717	1236843	na	127
	Plate54-G8	1236755		-
	Plate77-F2	1236760		-
	Plate5-B7	1236765		-
1195	Plate23-G2	1237246	1237465	na	220
	Plate23-G2	1237464		+
1196	#N/A	1239332	1239340	na	9
1198	Plate98-F12	1241222	1241335	na	114
	Plate98-F12	1241298		-
1199	#N/A	1241867	1241986	na	120
	Plate36-A2	1241884		+
	Plate41-B4	1241904		-
1200	Plate13-D3	1243601	1243799	na	199
	Plate13-D3	1243658		-
1201	#N/A	1244289	1244292	na	4
1202	Plate35-A11	1244737	1244767	na	31
	Plate35-A11	1244762		+
1203	#N/A	1244885	1244972	na	88
1204	#N/A	1246314	1246348	na	35
1205	#N/A	1247237	1247347	na	111
1206	#N/A	1248065	1248095	na	31
1208	#N/A	1249802	1249803	na	2
1209	#N/A	1250788	1250865	na	78
	Plate16-H11	1250817		-
	Plate11-A9	1250849		-
1210	Plate30-H8	1251007	1251114	na	108
	Plate30-H8	1251009		-
1211	#N/A	1252984	1253141	na	158
1213	#N/A	1254515	1254549	na	35
1214	#N/A	1255231	1255447	na	217
1215	#N/A	1255580	1255688	na	109
1216	Plate51-A12	1256673	1256769	na	97
	Plate51-A12	1256683		+
1217	#N/A	1257817	1257845	na	29
1218	#N/A	1259385	1259463	na	79
	Plate15-D5	1259449		-
	#N/A	1259454		-
1219	#N/A	1260712	1260812	na	101
	Plate71-G9	1260716		-
	Plate77-E1	1260756		-
1221	#N/A	1262044	1262059	na	16
1222	#N/A	1262264	1262264	na	1
1223	#N/A	1262556	1262830	na	275
1224	#N/A	1263791	1264192	na	402
1225	#N/A	1264337	1264394	na	58
1226	#N/A	1264929	1264977	na	49
1227	Plate94-D7	1266634	1266692	na	59
	Plate94-D7	1266644		+
1228	#N/A	1267095	1267274	na	180
1229	#N/A	1267728	1267785	na	58
1231	#N/A	1269658	1269668	na	11
1232	#N/A	1270197	1270335	na	139
	Plate92-B8	1270222		+
	Plate26-D4	1270224		+
	Plate89-E3	1270234		+
	Plate11-C7	1270279		-
	Plate50-H8	1270302		-
1233	#N/A	1271503	1271713	na	211
	Plate23-C10	1271509		+
	Plate24-A8	1271582		-
	Plate61-B4	1271623		+
	Plate7-H4	1271665		+
	Plate22-C11	1271701		+
1234	#N/A	1272728	1272764	na	37
1236	Plate15-E8	1275379	1275470	na	92
	Plate15-E8	1275420		+
1237	#N/A	1276728	1276756	na	29
1238	#N/A	1277894	1277940	na	47
1239	Plate67-B10	1278493	1278614	na	122
	Plate67-B10	1278600		-
1242	#N/A	1282216	1282412	na	197
1243	Plate88-F5	1283961	1283990	na	30
	Plate88-F5	1283985		+
1244	Plate61-B11	1284570	1284831	na	262
	Plate61-B11	1284809		+
1246	#N/A	1286691	1286745	na	55
1247	#N/A	1287712	1287759	na	48
1248	#N/A	1288690	1288932	na	243
	#N/A	1288738		+
1250	#N/A	1291248	1291311	na	64
1251	#N/A	1294006	1294245	na	240
1253	#N/A	1295610	1295695	na	86
1254	#N/A	1296428	1296463	na	36
1255	#N/A	1296629	1296648	na	20
1256	Plate58-H1	1297780	1298164	na	385
	Plate58-H1	1297865		-
1257	#N/A	1299272	1299317	na	46
1258	Plate47-B9	1299921	1300186	na	266
	Plate47-B9	1300002		+
1261	Plate62-G12	1302423	1302530	na	108
	Plate62-G12	1302446		-
1262	#N/A	1304034	1304108	na	75
1263	#N/A	1304229	1304512	na	284
	#N/A	1304510		-
1264	#N/A	1306376	1306458	na	83
1265	#N/A	1306966	1307063	na	98
1266	#N/A	1307424	1307426	na	3
1267	#N/A	1308252	1308306	na	55
1268	Plate30-G2	1308829	1309881	na	1053
	Plate30-G2	1309497		+
1269	Plate35-C2	1310779	1311224	na	446
	Plate35-C2	1310842		+
1270	#N/A	1312215	1312264	na	50
1271	#N/A	1312748	1312845	na	98
	#N/A	1312765		+
1272	#N/A	1315015	1315101	na	87
1273	Plate90-F3	1316563	1316616	na	54
	Plate90-F3	1316614		+
1274	#N/A	1316755	1316778	na	24
1275	#N/A	1317364	1317399	na	36
1277	#N/A	1319277	1319342	na	66
1278	#N/A	1319742	1319759	na	18
1281	#N/A	1322514	1322546	na	33
1283	#N/A	1324715	1324758	na	44
1284	Plate100-H9	1325338	1325458	na	121
	Plate100-H9	1325452		+
1285	#N/A	1326809	1326811	na	3
1286	#N/A	1330253	1330266	na	14
1289	#N/A	1331869	1332344	na	476
	Plate4-A10	1332239		-
	Plate56-D10	1332241		-
	Plate47-C5	1332337		-
1291	#N/A	1335064	1335252	na	189
1292	#N/A	1335853	1335958	na	106
1293	Plate97-E6	1336979	1337040	na	62
	Plate97-E6	1337034		-
1294	#N/A	1337536	1337584	na	49
1295	#N/A	1337717	1337750	na	34
1297	#N/A	1339316	1339347	na	32
	#N/A	1339338		-
1298	#N/A	1340260	1340382	na	123
1300	#N/A	1341486	1341512	na	27
1301	#N/A	1342551	1342710	na	160
1302	#N/A	1343416	1343738	na	323
1303	#N/A	1344837	1344850	na	14
1304	#N/A	1345367	1345454	na	88
1305	#N/A	1346415	1346486	na	72
1306	#N/A	1347531	1347534	na	4
1308	#N/A	1347879	1347884	na	6
1309	#N/A	1348635	1349362	na	728
	Plate79-G11	1348774		-
	Plate52-B7	1348978		-
	Plate33-C3	1349062		+
1310	#N/A	1351694	1351704	na	11
1311	#N/A	1353058	1353059	na	2
1312	#N/A	1353660	1354185	na	526
1313	#N/A	1355785	1356011	na	227
1314	Plate15-A1	1356450	1356832	na	383
	Plate15-A1	1356753		+
1315	#N/A	1358018	1358166	na	149
	Plate86-B1	1358035		+
	#N/A	1358155		+
1316	#N/A	1359505	1359725	na	221
1317	#N/A	1361322	1361371	na	50
1318	#N/A	1361669	1361926	na	258
	Plate62-D4	1361810		-
	Plate77-H4	1361815		-
	Plate37-C9	1361816		-
1319	#N/A	1362776	1362783	na	8
1322	#N/A	1365581	1365649	na	69
1323	#N/A	1366988	1367095	na	108
1325	#N/A	1368471	1368631	na	161
1326	#N/A	1368911	1368975	na	65
1328	Plate49-C5	1370138	1370253	na	116
	Plate49-C5	1370206		-
1330	#N/A	1371024	1371155	na	132
1331	#N/A	1373259	1373345	na	87
1332	#N/A	1376202	1376226	na	25
1333	#N/A	1377226	1377269	na	44
1334	#N/A	1378188	1378201	na	14
1335	#N/A	1378955	1378971	na	17
1336	#N/A	1379686	1379687	na	2
1337	#N/A	1380267	1380279	na	13
1338	#N/A	1380508	1380557	na	50
1339	Plate37-B7	1380783	1380890	na	108
	Plate37-B7	1380874		-
1340	#N/A	1381926	1382023	na	98
1341	#N/A	1383785	1383905	na	121
	Plate96-F6	1383810		+
	Plate93-C6	1383838		-
1342	Plate93-G4	1384932	1384994	na	63
	Plate93-G4	1384969		-
1343	#N/A	1385694	1385814	na	121
1344	#N/A	1387807	1387810	na	4
1345	#N/A	1388966	1389009	na	44
1346	Plate97-C2	1389442	1390096	na	655
	Plate97-C2	1389493		+
1347	#N/A	1391333	1391358	na	26
1348	Plate68-A10	1391758	1391845	na	88
	Plate68-A10	1391808		+
1349	Plate22-H3	1392578	1392681	na	104
	Plate22-H3	1392592		+
1350	#N/A	1393327	1393475	na	149
1351	Plate72-B6	1393854	1394211	na	358
	Plate72-B6	1394113		+
1353	#N/A	1394879	1394891	na	13
1355	Plate37-C1	1397849	1398014	na	166
	Plate37-C1	1398013		-
1356	#N/A	1398501	1398556	na	56
1357	#N/A	1399376	1399512	na	137
1358	#N/A	1399786	1399788	na	3
1362	#N/A	1404774	1404785	na	12
1364	#N/A	1405868	1405973	na	106
1365	Plate10-B6	1406901	1406939	na	39
	Plate10-B6	1406927		+
1366	#N/A	1407726	1407812	na	87
1367	#N/A	1409574	1409608	na	35
1368	Plate64-F3	1409960	1410051	na	92
	Plate64-F3	1410042		-
1369	#N/A	1412497	1412872	na	376
1370	#N/A	1414682	1414920	na	239
1371	#N/A	1416610	1416636	na	27
1372	#N/A	1417168	1417361	na	194
1373	#N/A	1417596	1417927	na	332
1374	Plate80-E12	1418183	1418405	na	223
	Plate80-E12	1418362		+
1375	#N/A	1419768	1420870	na	1103
	#N/A	1420239		-
1376	#N/A	1421816	1421816	na	1
1377	#N/A	1421934	1421953	na	20
1378	Plate63-D1	1423835	1423921	na	87
	#N/A	1423850		+
	Plate63-D1	1423854		-
1379	Plate80-D7	1424834	1424972	na	139
	Plate80-D7	1424835		+
1380	#N/A	1425894	1425927	na	34
1381	#N/A	1426660	1426931	na	272
1382	#N/A	1427130	1427143	na	14
1383	Plate41-D1	1428281	1428295	na	15
	Plate41-D1	1428294		-
1384	#N/A	1429817	1429927	na	111
1386	Plate4-D5	1433344	1433754	na	411
	Plate4-D5	1433705		+
1387	#N/A	1434730	1434945	na	216
1388	#N/A	1436254	1436395	na	142
1389	#N/A	1436840	1437041	na	202
1390	#N/A	1438773	1438939	na	167
1392	#N/A	1440036	1440103	na	68
1393	#N/A	1441364	1441393	na	30
1396	#N/A	1442327	1442340	na	14
1397	Plate48-F6	1443631	1443699	na	69
	Plate48-F6	1443690		-
1398	#N/A	1444849	1444935	na	87
1400	#N/A	1447674	1447692	na	19
1402	Plate72-E9	1449768	1450010	na	243
	Plate72-E9	1449968		-
1403	#N/A	1451184	1451431	na	248
1404	#N/A	1452734	1452796	na	63
1405	Plate39-E2	1453082	1453248	na	167
	Plate39-E2	1453185		+
1407	#N/A	1454580	1454653	na	74
1408	Plate30-B2	1456346	1456481	na	136
	Plate30-B2	1456454		+
1409	#N/A	1456995	1457086	na	92
1411	#N/A	1457974	1458000	na	27
	#N/A	1457995		-
1412	#N/A	1458964	1458967	na	4
1413	#N/A	1461029	1461131	na	103
1414	#N/A	1461309	1461430	na	122
1415	#N/A	1462163	1462307	na	145
1416	#N/A	1463886	1463980	na	95
1417	#N/A	1464719	1464736	na	18
1418	#N/A	1466024	1466112	na	89
	Plate77-F10	1466046		-
	Plate31-C11	1466090		-
1419	#N/A	1466893	1466897	na	5
1420	#N/A	1468035	1468189	na	155
1421	#N/A	1470089	1470282	na	194
1422	#N/A	1470865	1471057	na	193
	Plate64-E1	1470877		+
	Plate52-F4	1471037		+
1423	#N/A	1471775	1471783	na	9
1424	#N/A	1473566	1473593	na	28
1425	#N/A	1473936	1474235	na	300
	Plate89-B9	1473961		+
	Plate92-B11	1474115		-
1426	#N/A	1475208	1475261	na	54
1427	#N/A	1475871	1475979	na	109
1428	#N/A	1476877	1476960	na	84
1429	#N/A	1477975	1478007	na	33
1430	#N/A	1478182	1478208	na	27
1431	#N/A	1478710	1478772	na	63
1432	#N/A	1481119	1481217	na	99
1433	#N/A	1481461	1481471	na	11
1434	#N/A	1481859	1481883	na	25
1435	Plate59-B5	1483303	1483416	na	114
	Plate59-B5	1483315		+
1436	#N/A	1484218	1484222	na	5
1437	#N/A	1486023	1486040	na	18
	#N/A	1486040		+
1438	#N/A	1487091	1487110	na	20
1439	Plate48-H6	1488137	1488231	na	95
	Plate48-H6	1488196		+
1440	#N/A	1488643	1488654	na	12
1441	#N/A	1489468	1489519	na	52
1442	#N/A	1490105	1490142	na	38
1444	Plate48-F12	1491570	1491639	na	70
	Plate48-F12	1491604		+
1445	#N/A	1491922	1491924	na	3
1446	#N/A	1492294	1492414	na	121
	Plate61-A3	1492329		-
	Plate41-C11	1492392		-
1447	Plate16-G1	1493000	1493032	na	33
	Plate16-G1	1493006		+
1448	Plate13-D12	1493849	1493920	na	72
	Plate13-D12	1493873		-
1451	#N/A	1496268	1496437	na	170
1452	#N/A	1497038	1497039	na	2
1454	Plate72-C8	1498223	1498635	na	413
	Plate72-C8	1498633		+
1455	#N/A	1499701	1499777	na	77
1456	#N/A	1502520	1502561	na	42
1457	#N/A	1503222	1503299	na	78
1458	#N/A	1505598	1505747	na	150
1459	#N/A	1506732	1506856	na	125
1460	#N/A	1507331	1507460	na	130
1462	#N/A	1509308	1509309	na	2
1463	#N/A	1510054	1510151	na	98
	Plate67-D8	1510106		+
	Plate2-G4	1510143		+
1465	#N/A	1511012	1511061	na	50
1466	#N/A	1511587	1511654	na	68
1467	#N/A	1512036	1512213	na	178
1468	#N/A	1513762	1513796	na	35
1469	#N/A	1514259	1514276	na	18
1470	#N/A	1515438	1515571	na	134
1472	#N/A	1517230	1517302	na	73
1473	#N/A	1519451	1519491	na	41
1474	#N/A	1519987	1520001	na	15
1475	#N/A	1520215	1520383	na	169
1476	Plate56-G8	1521446	1521481	na	36
	Plate56-G8	1521446		+
1477	#N/A	1522643	1522687	na	45
1478	#N/A	1523801	1523808	na	8
1479	#N/A	1524046	1524087	na	42
1480	#N/A	1524961	1525014	na	54
1481	#N/A	1525945	1526061	na	117
	Plate1-B6	1525977		-
	Plate60-H7	1526032		-
1482	#N/A	1526890	1527130	na	241
1483	#N/A	1527980	1528004	na	25
1484	#N/A	1528629	1528697	na	69
1485	#N/A	1529136	1529253	na	118
	#N/A	1529230		-
	#N/A	1529232		-
1486	#N/A	1530934	1531240	na	307
	Plate31-C9	1531112		-
	Plate61-G5	1531113		-
1487	#N/A	1531769	1531947	na	179
1488	Plate87-D4	1532779	1533144	na	366
	Plate87-D4	1532798		-
1489	#N/A	1533673	1533690	na	18
1490	#N/A	1533826	1533872	na	47
1491	Plate88-H6	1534503	1534581	na	79
	Plate88-H6	1534577		-
1492	Plate36-F4	1535512	1535665	na	154
	Plate36-F4	1535532		-
1493	#N/A	1535792	1535794	na	3
1494	Plate84-H10	1536482	1536487	na	6
	Plate84-H10	1536485		+
1495	#N/A	1537388	1537390	na	3
1496	#N/A	1538369	1538539	na	171
1497	#N/A	1539677	1539690	na	14
1498	Plate27-B9	1540906	1541013	na	108
	Plate27-B9	1540949		-
1499	#N/A	1541875	1541949	na	75
1500	#N/A	1542850	1542868	na	19
1501	#N/A	1544168	1544390	na	223
	Plate41-A12	1544220		+
	Plate132-C9	1544305		+
1502	#N/A	1545117	1545294	na	178
1503	#N/A	1546810	1546831	na	22
1504	#N/A	1547651	1547769	na	119
1506	#N/A	1548482	1548615	na	134
1507	#N/A	1549042	1549081	na	40
1508	#N/A	1549385	1549456	na	72
1509	#N/A	1550579	1550614	na	36
1510	#N/A	1551728	1551851	na	124
1511	#N/A	1552134	1552142	na	9
1513	#N/A	1553293	1553550	na	258
1514	#N/A	1555144	1556145	na	1002
1515	#N/A	1557220	1558537	na	1318
	Plate22-E1	1557704		-
	#N/A	1557745		-
	#N/A	1557834		+
	Plate47-G7	1558046		+
1516	#N/A	1559369	1559410	na	42
1517	Plate60-C10	1560245	1560583	na	339
	Plate60-C10	1560475		-
1519	#N/A	1564048	1564259	na	212
1521	Plate39-D12	1567433	1567967	na	535
	Plate39-D12	1567523		-
1522	#N/A	1570353	1570367	na	15
1523	#N/A	1570482	1570793	na	312
1524	#N/A	1571502	1571582	na	81
1525	#N/A	1571721	1571783	na	63
1526	#N/A	1574004	1574033	na	30
1527	#N/A	1574811	1575031	na	221
1528	#N/A	1575833	1575861	na	29
1529	#N/A	1578364	1578553	na	190
1530	#N/A	1579835	1579925	na	91
1531	#N/A	1580883	1581418	na	536
1532	Plate78-B5	1582037	1582233	na	197
	Plate78-B5	1582048		-
1533	#N/A	1583599	1583605	na	7
1534	#N/A	1584605	1584612	na	8
1536	#N/A	1588398	1588571	na	174
1538	#N/A	1591469	1591481	na	13
1539	#N/A	1592244	1592461	na	218
1540	#N/A	1593113	1593115	na	3
1541	#N/A	1593485	1593490	na	6
1544	#N/A	1595628	1595629	na	2
1547	#N/A	1597895	1597901	na	7
1548	#N/A	1599390	1599390	na	1
1549	#N/A	1599673	1599675	na	3
1551	#N/A	1601853	1601853	na	1
1552	#N/A	1602880	1602888	na	9
1553	#N/A	1604215	1604537	na	323
1554	#N/A	1604688	1604694	na	7
1555	#N/A	1605217	1605287	na	71
1556	#N/A	1605432	1605790	na	359
1557	#N/A	1605905	1606174	na	270
1559	#N/A	1610995	1611101	na	107
1560	Plate33-A4	1613250	1613685	na	436
	Plate33-A4	1613639		-
1561	#N/A	1614721	1614728	na	8
1563	#N/A	1616731	1616745	na	15
1564	Plate50-E10	1617691	1617822	na	132
	Plate50-E10	1617807		-
1565	#N/A	1619638	1619702	na	65
1566	#N/A	1620453	1620591	na	139
1567	#N/A	1621066	1621189	na	124
1568	Plate68-A6	1621787	1621902	na	116
	Plate68-A6	1621863		-
1569	#N/A	1622065	1622069	na	5
1570	#N/A	1623840	1624014	na	175
	#N/A	1623910		-
	Plate82-B11	1624009		-
1571	#N/A	1625662	1625662	na	1
1572	#N/A	1627397	1627481	na	85
1573	#N/A	1627860	1627864	na	5
1575	#N/A	1630564	1630665	na	102
1576	#N/A	1632202	1632249	na	48
1577	#N/A	1633069	1633096	na	28
1578	#N/A	1634597	1634657	na	61
1579	Plate79-A6	1635150	1635281	na	132
	Plate79-A6	1635214		-
1580	Plate38-E4	1635759	1635820	na	62
	Plate38-E4	1635811		+
1582	#N/A	1637316	1637384	na	69
1583	#N/A	1638543	1638551	na	9
1584	#N/A	1639416	1639521	na	106
1585	#N/A	1640911	1641144	na	234
1586	#N/A	1642087	1642100	na	14
1587	#N/A	1643511	1643513	na	3
1588	#N/A	1643742	1643777	na	36
1593	Plate48-C12	1647934	1648084	na	151
	Plate48-C12	1647939		+
1594	#N/A	1649327	1649331	na	5
1597	Plate132-B5	1651538	1651618	na	81
	Plate132-B5	1651618		-
1598	Plate44-D12	1652681	1652866	na	186
	Plate44-D12	1652694		-
1601	#N/A	1656390	1656436	na	47
1602	Plate15-A8	1657931	1658122	na	192
	Plate15-A8	1658121		+
1603	Plate21-G7	1658573	1658793	na	221
	Plate21-G7	1658615		+
1604	#N/A	1660051	1661631	na	1581
	Plate11-A11	1660473		-
	#N/A	1660492		-
	Plate67-G6	1660572		-
	Plate67-G6	1661130		-
1605	#N/A	1663027	1663424	na	398
	#N/A	1663101		+
1606	Plate31-D11	1663992	1664326	na	335
	Plate31-D11	1664228		-
1609	#N/A	1666269	1666280	na	12
1610	Plate93-F2	1667016	1668965	na	1950
	Plate93-F2	1667586		+
1611	#N/A	1669599	1669966	na	368
1614	#N/A	1672191	1672437	na	247
1615	Plate57-F9	1673023	1673156	na	134
	Plate57-F9	1673098		-
1616	#N/A	1673301	1673384	na	84
1617	#N/A	1673835	1674057	na	223
1618	#N/A	1674211	1674223	na	13
1619	#N/A	1674491	1674804	na	314
1620	Plate2-E12	1675270	1675449	na	180
	Plate2-E12	1675298		-
1621	#N/A	1676770	1676787	na	18
1623	#N/A	1679258	1679309	na	52
1625	#N/A	1680944	1681166	na	223
1626	Plate4-D6	1681338	1681883	na	546
	Plate4-D6	1681869		+
1627	#N/A	1682445	1682685	na	241
1628	#N/A	1682992	1683486	na	495
	Plate47-D7	1683155		+
	Plate60-D6	1683193		-
	Plate46-B9	1683349		+
	Plate14-D9	1683475		+
1632	#N/A	1687367	1687538	na	172
1633	#N/A	1688808	1688812	na	5
1636	#N/A	1689927	1690477	na	551
	Plate22-F5	1689935		-
	Plate9-B5	1690327		+
1637	#N/A	1690625	1690945	na	321
	Plate11-D4	1690738		-
	Plate52-A3	1690891		+
1638	#N/A	1691996	1692049	na	54
1639	Plate78-A12	1693385	1694033	na	649
	Plate78-A12	1693882		+
1640	#N/A	1694235	1694754	na	520
	Plate14-D10	1694596		-
	Plate16-F6	1694662		-
1641	#N/A	1696765	1696822	na	58
1642	#N/A	1697420	1697436	na	17
1647	#N/A	1700814	1700819	na	6
1648	#N/A	1701195	1701234	na	40
1649	#N/A	1701817	1701819	na	3
1651	#N/A	1703472	1703479	na	8
1652	Plate30-B1	1703933	1704685	na	753
	Plate30-B1	1704682		+
1653	Plate10-H8	1704956	1705042	na	87
	Plate10-H8	1704974		-
1654	#N/A	1706285	1706671	na	387
1655	#N/A	1707332	1707395	na	64
1656	#N/A	1708218	1708219	na	2
1657	#N/A	1708721	1708780	na	60
1658	#N/A	1709072	1709342	na	271
1659	#N/A	1709469	1709492	na	24
1660	#N/A	1710420	1710491	na	72
1661	#N/A	1710906	1711064	na	159
	Plate80-G7	1710935		+
	Plate90-H10	1711034		-
1662	#N/A	1711422	1711451	na	30
1663	#N/A	1712205	1712216	na	12
1664	Plate92-C10	1714719	1714853	na	135
	Plate92-C10	1714852		+
1665	#N/A	1715514	1715569	na	56
1666	#N/A	1716818	1716901	na	84
1667	#N/A	1717814	1718058	na	245
1668	#N/A	1720783	1720822	na	40
1669	#N/A	1721573	1721574	na	2
1673	Plate16-G7	1724170	1724287	na	118
	Plate16-G7	1724216		+
1674	#N/A	1725008	1725054	na	47
1675	#N/A	1725442	1726584	na	1143
1679	#N/A	1732333	1732461	na	129
	Plate50-B11	1732343		-
	Plate27-E1	1732418		-
1680	#N/A	1732606	1732630	na	25
1681	Plate31-A3	1733042	1733080	na	39
	Plate31-A3	1733052		-
1682	#N/A	1733843	1733899	na	57
1683	#N/A	1735268	1735401	na	134
1684	Plate57-B12	1737034	1737142	na	109
	Plate57-B12	1737045		+
1685	#N/A	1737677	1737712	na	36
1686	#N/A	1737842	1737871	na	30
1687	Plate79-D10	1738871	1738910	na	40
	Plate79-D10	1738882		+
1688	#N/A	1739148	1739294	na	147
1689	#N/A	1739781	1739841	na	61
1690	#N/A	1740730	1740869	na	140
1694	#N/A	1743833	1743834	na	2
1695	#N/A	1744333	1744527	na	195
1696	Plate6-E2	1745890	1745919	na	30
	Plate6-E2	1745904		-
1698	#N/A	1746678	1746700	na	23
1699	#N/A	1747538	1747550	na	13
1700	#N/A	1748415	1748513	na	99
1701	#N/A	1749960	1750085	na	126
1704	#N/A	1754065	1754324	na	260
	Plate98-H1	1754082		+
	#N/A	1754287		+
1705	#N/A	1754715	1755037	na	323
1706	#N/A	1755341	1755409	na	69
1707	Plate36-E9	1755587	1755778	na	192
	Plate36-E9	1755675		-
1708	#N/A	1756409	1756413	na	5
1709	#N/A	1757287	1757343	na	57
1710	Plate43-F4	1757740	1757822	na	83
	Plate43-F4	1757770		-
1711	#N/A	1758516	1758820	na	305
1712	Plate17-E1	1759610	1759771	na	162
	Plate17-E1	1759747		+
1713	#N/A	1760159	1760171	na	13
1714	Plate87-B6	1760769	1760869	na	101
	Plate87-B6	1760833		+
1715	#N/A	1760999	1761019	na	21
1717	#N/A	1763929	1763949	na	21
1718	Plate30-E10	1764853	1764997	na	145
	Plate30-E10	1764979		+
1719	#N/A	1766426	1766453	na	28
1722	#N/A	1768210	1768212	na	3
1723	#N/A	1769674	1769735	na	62
1725	#N/A	1773634	1773730	na	97
1726	Plate81-D10	1774478	1774719	na	242
	Plate81-D10	1774622		+
1727	#N/A	1775602	1775637	na	36
1728	#N/A	1776541	1776612	na	72
1729	#N/A	1777255	1777356	na	102
1730	#N/A	1778887	1778938	na	52
1731	#N/A	1779887	1779942	na	56
1732	#N/A	1780678	1780689	na	12
1733	#N/A	1782187	1782190	na	4
1734	#N/A	1783217	1783348	na	132
1737	#N/A	1786577	1786648	na	72
1738	#N/A	1789211	1789368	na	158
1740	#N/A	1790904	1790918	na	15
1741	#N/A	1791324	1791356	na	33
1743	#N/A	1793999	1794173	na	175
1744	#N/A	1796676	1796722	na	47
1745	Plate94-A8	1798097	1798258	na	162
	Plate94-A8	1798143		+
1746	#N/A	1799555	1799690	na	136
1747	#N/A	1799805	1799825	na	21
1748	#N/A	1800393	1800581	na	189
1750	#N/A	1803139	1803144	na	6
1751	#N/A	1803910	1803967	na	58
1752	#N/A	1804592	1804594	na	3
1753	Plate25-C5	1807412	1807569	na	158
	Plate25-C5	1807446		-
1754	#N/A	1808674	1808847	na	174
	Plate67-G4	1808727		+
	Plate47-D11	1808817		+
1755	#N/A	1810405	1810410	na	6
1757	#N/A	1812252	1812274	na	23
1758	#N/A	1812416	1812436	na	21
1759	Plate53-F4	1813457	1813775	na	319
	Plate53-F4	1813578		+
1760	Plate66-H10	1814661	1814690	na	30
	Plate66-H10	1814666		-
1761	#N/A	1816527	1816544	na	18
1762	#N/A	1817544	1817597	na	54
	#N/A	1817582		-
1764	#N/A	1820144	1820188	na	45
	Plate42-D3	1820145		+
	Plate52-E1	1820188		+
1766	Plate54-F11	1821336	1821462	na	127
	Plate54-F11	1821424		+
1767	#N/A	1822147	1822275	na	129
1768	#N/A	1823290	1823520	na	231
	Plate43-B7	1823408		+
	Plate32-F5	1823422		-
	Plate39-D1	1823481		+
1769	#N/A	1823884	1824003	na	120
1770	#N/A	1825000	1825153	na	154
	Plate66-A6	1825010		+
	Plate30-D10	1825012		-
1772	#N/A	1826512	1826531	na	20
1774	#N/A	1828181	1828544	na	364
1775	#N/A	1829061	1829127	na	67
1777	Plate77-F6	1830282	1830448	na	167
	Plate77-F6	1830391		-
1778	#N/A	1831610	1831649	na	40
1780	#N/A	1834472	1834479	na	8
1782	#N/A	1836210	1836283	na	74
1784	#N/A	1837858	1837860	na	3
1785	#N/A	1839130	1839165	na	36
1786	#N/A	1839502	1839558	na	57
1787	#N/A	1841947	1842038	na	92
1788	#N/A	1842255	1842313	na	59
1789	#N/A	1843457	1843717	na	261
1790	#N/A	1843850	1843860	na	11
1791	#N/A	1844455	1844464	na	10
1792	#N/A	1845896	1846062	na	167
1793	#N/A	1846825	1846932	na	108
1794	#N/A	1847404	1847547	na	144
	Plate92-D2	1847449		+
	Plate60-H9	1847470		-
1795	#N/A	1848664	1848785	na	122
1796	#N/A	1849299	1849359	na	61
1797	#N/A	1854028	1854251	na	224
1799	#N/A	1854629	1854656	na	28
1800	#N/A	1855059	1855208	na	150
1801	#N/A	1855686	1855727	na	42
1802	Plate62-A11	1856457	1856749	na	293
	Plate62-A11	1856739		+
1803	#N/A	1857971	1858073	na	103
1804	#N/A	1859682	1859945	na	264
1805	#N/A	1862952	1862958	na	7
1808	#N/A	1868519	1868771	na	253
	Plate48-G4	1868533		+
[truncated: 1,082 more rows]
