# Supplementary material for: A Metagenome-Wide Association Study and Arrayed Mutant Library Confirm Acetobacter Lipopolysaccharide Genes Are Necessary for Association with Drosophila melanogaster
Source: G3 (Bethesda). 2018 Feb 27;8(4):1119–27. doi: 10.1534/g3.117.300530 (PMC5873903; doi:10.1534/g3.117.300530)
Supplement: Supplementary file 6 [file 1119FileS6.txt]

ASAHP00000: bsub|NP_387967.1 bsub|NP_389253.1 dmos|ZP_08469068.1 dmos|ZP_08469507.1 efav|NP_814457.1 efav|NP_816879.1 efav|NP_816010.1 efOG|YP_005707501.1 efOG|YP_005709587.1 efOG|YP_005708850.1 ehor|ZP_08498274.1 ehor|ZP_08498444.1 ehor|ZP_08499217.1 lani|ZP_08548473.1 lani|ZP_08548686.1 lani|ZP_08549263.1 lani|ZP_08549920.1 lbga|ZP_03939655.1 lbga|ZP_03939971.1 lbga|ZP_03940073.1 lbga|ZP_03940346.1 lbga|ZP_03940872.1 lbrc|1580.24.peg.1225 lbrc|1580.24.peg.2201 lbrc|1580.24.peg.2688 lbuc|YP_004398348.1 lbuc|YP_004399047.1 lbuc|YP_004399356.1 lbuc|YP_004398508.1 lbuc|YP_004398944.1 lfal|ZP_08312917.1 lfal|ZP_08313526.1 lfer|ZP_03944021.1 lfer|ZP_03944202.1 lfrc|6666666.25437.peg.268 lfrc|6666666.25437.peg.343 lfrc|6666666.25437.peg.824 lfrk|ZP_08652582.1 lfrk|ZP_08652870.1 lgas|YP_814127.1 lgas|YP_815627.1 llac|1358.26.peg.2148 llac|1358.26.peg.2234 llac|1358.26.peg.669 lmle|ZP_09440341.1 lmle|ZP_09440445.1 lmle|ZP_09440522.1 lmli|ZP_09448963.1 lmli|ZP_09449115.1 lplc|1590.27.peg.2129 lplc|1590.27.peg.2330 lplc|1590.27.peg.2613 lplc|1590.27.peg.320 lplw|YP_004888949.1 lplw|YP_004889161.1 lplw|YP_004889680.1 lplw|YP_004891060.1 lrha|YP_003171113.1 lrha|YP_003171569.1 lrha|YP_003171781.1 lver|ZP_09442421.1 lver|ZP_09442617.1 lver|ZP_09443245.1 smut|NP_720997.1 smut|NP_721354.1 smut|NP_722326.1 spar|YP_006309216.1 spar|YP_006309417.1 spar|YP_006310743.1 aace|ZP_08697406.1 amac|178901.8.peg.2865 apa3|940282.4.peg.2257 apan|ZP_16282510.1 apoc|6666666.23482.peg.302 atrc|104102.6.peg.356 atrn|ZP_08645681.1 ecok|NP_417083.1 geur|ZP_08903143.1 gfra|ZP_11376858.1 ghan|ZP_06832776.1 gobo|ZP_08899310.1 gxyl|YP_004868462.1 lcas|YP_006751616.1 pbur|ZP_16362731.1 pput|YP_001266017.1 smar|AMF-0000266 smut|NP_721783.1 swit|YP_001263615.1 aace|ZP_08697490.1 amac|178901.8.peg.1122 apa3|940282.4.peg.1760 apan|ZP_16282388.1 apoc|6666666.23482.peg.233 atrc|104102.6.peg.546 atrn|ZP_08643843.1 ecok|NP_415403.1 ehor|ZP_08496683.1 geur|ZP_08901059.1 gfra|ZP_11376301.1 ghan|ZP_06835403.1 gobo|ZP_08897045.1 gxyl|YP_004867903.1 pbur|ZP_16361599.1 pput|YP_001267162.1 smar|AMF-0004119 swit|YP_001260636.1 lcas|YP_006752701.1 lcas|YP_006752234.1 smar|AMF-0002758 lcas|YP_006752011.1 pput|YP_001267945.1
ASAHP00001: lver|ZP_09443030.1 lver|ZP_09443033.1 aace|ZP_08697912.1 amac|178901.8.peg.2213 apa3|940282.4.peg.2680 atrc|104102.6.peg.2387 atrn|ZP_08645689.1 bsub|NP_390620.1 ecok|NP_417737.1 efav|NP_814850.1 efOG|YP_005707955.1 ehor|ZP_08496923.1 geur|ZP_08903173.1 ghan|ZP_06834717.1 gxyl|YP_004868510.1 lbrc|1580.24.peg.1593 lbuc|YP_004399145.1 lfal|ZP_08313917.1 lfer|ZP_03944824.1 lfrc|6666666.25437.peg.762 lfrk|ZP_08653046.1 lgas|YP_814363.1 lmle|ZP_09441350.1 lmli|ZP_09448147.1 pbur|ZP_16361798.1 pput|YP_001267498.1 smar|AMF-0000215 smut|NP_721863.1 swit|YP_001263118.1 aace|ZP_08698106.1 amac|178901.8.peg.2400 apa3|940282.4.peg.2074 apan|ZP_16282897.1 apoc|6666666.23482.peg.484 atrc|104102.6.peg.2936 atrn|ZP_08646824.1 bsub|NP_390276.1 ecok|NP_416427.1 efOG|YP_005707677.1 ehor|ZP_08498665.1 gfra|ZP_11374630.1 lbga|ZP_03940088.1 llac|1358.26.peg.127 lplc|1590.27.peg.1612 lplw|YP_004888776.1 lrha|YP_003171103.1 pbur|ZP_16359919.1 smar|AMF-0002854 spar|YP_006309997.1 aace|ZP_08698555.1 bsub|NP_388241.2 ecok|NP_416809.1 efav|NP_814631.1 ehor|ZP_08498959.1 geur|ZP_08903323.1 lani|ZP_08549030.1 lbga|ZP_03939503.1 lbrc|1580.24.peg.1755 lbuc|YP_004398092.1 lcas|YP_006751605.1 lfer|ZP_03944659.1 lgas|YP_814380.1 lmle|ZP_09440801.1 lplc|1590.27.peg.2839 lplw|YP_004889860.1 pput|YP_001265658.1 smar|AMF-0002386 smut|NP_721003.1 lbga|ZP_03939885.1 lcas|YP_006752210.1 lfal|ZP_08313095.1 pput|YP_001269729.1 smar|AMF-0004649 lfrc|6666666.25437.peg.622 lmli|ZP_09448019.1 smut|NP_721217.1 lfer|ZP_03944652.1 lani|ZP_08548868.1 lbrc|1580.24.peg.20 lplc|1590.27.peg.1964 lplw|YP_004888837.1 atrc|104102.6.peg.3600 lfer|ZP_03944242.1 llac|1358.26.peg.164 lrha|YP_003171755.1 pput|YP_001265598.1 lbuc|YP_004398106.1 efav|NP_814507.1 efOG|YP_005707552.1 bsub|NP_390812.1 smut|NP_721335.1 spar|YP_006309209.1 bsub|NP_391827.1 ecok|NP_415185.1 pput|YP_001266454.1 pput|YP_001266774.1 lmle|ZP_09440241.1 lmli|ZP_09448863.1 ehor|ZP_08496270.1 lbga|ZP_03938357.1 lbuc|YP_004397575.1 pput|YP_001270200.1 lrha|YP_003170224.1
ASAHP00002: bsub|NP_388791.1 bsub|NP_390076.1 ecok|NP_415510.1 ecok|NP_416070.1 llac|1358.26.peg.1446 llac|1358.26.peg.458 pput|YP_001266367.1 pput|YP_001266484.1 pput|YP_001268537.1 pput|YP_001269510.1 pput|YP_001266583.1 aace|ZP_08698394.1 amac|178901.8.peg.1351 apa3|940282.4.peg.1914 apan|ZP_16282241.1 apoc|6666666.23482.peg.1135 atrc|104102.6.peg.1360 atrn|ZP_08645603.1 bsub|NP_388393.1 ecok|NP_418012.1 efav|NP_815088.1 efOG|YP_005708212.1 ehor|ZP_08500084.1 geur|ZP_08901436.1 gfra|ZP_11375055.1 ghan|ZP_06834350.1 gobo|ZP_08898633.1 gxyl|YP_004867055.1 lani|ZP_08550062.1 lbga|ZP_03939654.1 lbrc|1580.24.peg.188 lbuc|YP_004397942.1 lcas|YP_006750765.1 lfal|ZP_08312836.1 lfer|ZP_03945504.1 lfrc|6666666.25437.peg.359 lfrk|ZP_08652698.1 lmle|ZP_09440124.1 lmli|ZP_09448081.1 lplc|1590.27.peg.804 lplw|YP_004888120.1 lplw|YP_004888935.1 lrha|YP_003170354.1 lver|ZP_09441727.1 pbur|ZP_16361257.1 smar|AMF-0002947 swit|YP_001260214.1 aace|ZP_08699448.1 amac|178901.8.peg.2833 apa3|940282.4.peg.2217 apan|ZP_16283455.1 apoc|6666666.23482.peg.2334 atrc|104102.6.peg.1887 atrn|ZP_08644620.1 geur|ZP_08901590.1 ghan|ZP_06833764.1 gobo|ZP_08897575.1 lmli|ZP_09447417.1 lbga|ZP_03939877.1 amac|178901.8.peg.2064 apa3|940282.4.peg.366 apan|ZP_16282117.1 apoc|6666666.23482.peg.1900 atrc|104102.6.peg.2232 atrn|ZP_08644573.1 ehor|ZP_08496945.1 geur|ZP_08901794.1 gfra|ZP_11374937.1 ghan|ZP_06834744.1 gobo|ZP_08897303.1 gxyl|YP_004867331.1 lplc|1590.27.peg.2313 swit|YP_001263053.1 lver|ZP_09442708.1 efav|NP_815666.1 lplc|1590.27.peg.1095 lplw|YP_004889063.1 smar|AMF-0002965 ecok|NP_415156.1 smar|AMF-0002722 efav|NP_816543.1 lcas|YP_006751312.1 lgas|YP_815002.1 lrha|YP_003170818.1 ecok|NP_416337.1 ehor|ZP_08498506.1 pbur|ZP_16361393.1 smar|AMF-0004091 dmos|ZP_08469759.1 pbur|ZP_16361814.1 smar|AMF-0003732 efav|NP_814526.1 efOG|YP_005707570.1 lplc|1590.27.peg.785 lani|ZP_08548931.1
ASAHP00003: bsub|NP_389025.1 bsub|NP_389179.2 efav|NP_813871.1 efav|NP_814645.1 efav|NP_816934.1 efav|NP_817024.1 efOG|YP_005707114.1 efOG|YP_005707691.1 ehor|ZP_08496600.1 ehor|ZP_08498379.1 lani|ZP_08549072.1 lani|ZP_08549401.1 lani|ZP_08550026.1 lbga|ZP_03938794.1 lbga|ZP_03939892.1 lbga|ZP_03939893.1 lbga|ZP_03939894.1 lbga|ZP_03939895.1 lbrc|1580.24.peg.14 lbrc|1580.24.peg.15 lbuc|YP_004398479.1 lbuc|YP_004398568.1 lcas|YP_006750238.1 lcas|YP_006751468.1 lcas|YP_006752268.1 llac|1358.26.peg.1096 llac|1358.26.peg.1097 llac|1358.26.peg.1223 lmli|ZP_09448142.1 lmli|ZP_09448528.1 lmli|ZP_09448996.1 lplc|1590.27.peg.1857 lplc|1590.27.peg.1858 lplc|1590.27.peg.442 lplw|YP_004888252.1 lplw|YP_004888253.1 lplw|YP_004889154.1 lplw|YP_004888758.1 lrha|YP_003169947.1 lrha|YP_003170970.1 lrha|YP_003171812.1 pbur|ZP_16360694.1 pbur|ZP_16360695.1 smar|AMF-0003075 smar|AMF-0003076 spar|YP_006309191.1 spar|YP_006309352.1 spar|YP_006309478.1 spar|YP_006309500.1 spar|YP_006310100.1 lbga|ZP_03939190.1 lbrc|1580.24.peg.432 lfal|ZP_08313091.1 lmle|ZP_09440945.1 lver|ZP_09443047.1 smut|NP_720718.1 swit|YP_001264336.1 lcas|YP_006750378.1 ecok|NP_417492.1 smar|AMF-0003274 lmle|ZP_09440844.1 lfrc|6666666.25437.peg.834 lfrk|ZP_08652572.1 lbrc|1580.24.peg.204 lplc|1590.27.peg.142 lrha|YP_003170105.1 ecok|NP_415845.2 ehor|ZP_08498281.1 smar|AMF-0003181 ecok|NP_415759.1 pbur|ZP_16361100.1 lmle|ZP_09440247.1 efav|NP_814793.1 efOG|YP_005707898.1 efav|NP_815234.1 efOG|YP_005708286.1 lbga|ZP_03939052.1 lbrc|1580.24.peg.2014 lbuc|YP_004399136.1 pput|YP_001266266.1 lbga|ZP_03938408.1 lbuc|YP_004397624.1 lmle|ZP_09440112.1 lmli|ZP_09449013.1 lmle|ZP_09440246.1 lbuc|YP_004397483.1 lmle|ZP_09440766.1 lmli|ZP_09447561.1
ASAHP00004: dmos|ZP_08468567.1 dmos|ZP_08468957.1 swit|YP_001260007.1 swit|YP_001264340.1 swit|YP_001260984.1 swit|YP_001263890.1 swit|YP_001262798.1 swit|YP_001262538.1 swit|YP_001263820.1 swit|YP_001263568.1 swit|YP_001263796.1 swit|YP_001264618.1 swit|YP_001264137.1 swit|YP_001262761.1 swit|YP_001263014.1 swit|YP_001262248.1 swit|YP_001261504.1 swit|YP_001261011.1 swit|YP_001260283.1 swit|YP_001260406.1 swit|YP_001261323.1 swit|YP_001262074.1 swit|YP_001262040.1 swit|YP_001262177.1 swit|YP_001262132.1 swit|YP_001262399.1 swit|YP_001264752.1 swit|YP_001264828.1 swit|YP_001264760.1 swit|YP_001265256.1 swit|YP_001262357.1 swit|YP_001260425.1 swit|YP_001264692.1 swit|YP_001262797.1 swit|YP_001261527.1 swit|YP_001262408.1 swit|YP_001261270.1 swit|YP_001262968.1 swit|YP_001263590.1 swit|YP_001262276.1 swit|YP_001263019.1 swit|YP_001262737.1 swit|YP_001261938.1 swit|YP_001264241.1 swit|YP_001264657.1 swit|YP_001262483.1 swit|YP_001264675.1 swit|YP_001264629.1 swit|YP_001261410.1 swit|YP_001262189.1 swit|YP_001264651.1 swit|YP_001262542.1 swit|YP_001262997.1 swit|YP_001262203.1 swit|YP_001262084.1 swit|YP_001264604.1 swit|YP_001263740.1 swit|YP_001263798.1 swit|YP_001262172.1 swit|YP_001265094.1 swit|YP_001262223.1 swit|YP_001264731.1 swit|YP_001264566.1 swit|YP_001264623.1 swit|YP_001261570.1 swit|YP_001263578.1 swit|YP_001264709.1 swit|YP_001261404.1 swit|YP_001263532.1 swit|YP_001261567.1 swit|YP_001263879.1 swit|YP_001264808.1 swit|YP_001262572.1 swit|YP_001262530.1 swit|YP_001263765.1 swit|YP_001263903.1 aace|ZP_08699203.1 smar|AMF-0000652 gobo|ZP_08899531.1 amac|178901.8.peg.317 atrc|104102.6.peg.2490 atrn|ZP_08646675.1 geur|ZP_08903595.1 amac|178901.8.peg.623 gobo|ZP_08900045.1 amac|178901.8.peg.984 geur|ZP_08903523.1
ASAHP00005: bsub|NP_388504.1 bsub|NP_388707.1 bsub|NP_389645.2 bsub|NP_391464.2 bsub|NP_391860.1 ecok|NP_417318.1 ecok|NP_417418.1 ehor|ZP_08499451.1 ehor|ZP_08499542.1 geur|ZP_08903231.1 geur|ZP_08903349.1 gfra|ZP_11374782.1 gfra|ZP_11376304.1 ghan|ZP_06832964.1 ghan|ZP_06834471.1 lbga|ZP_03938560.1 lbga|ZP_03939600.1 lbrc|1580.24.peg.1120 lbrc|1580.24.peg.476 lrha|YP_003170007.1 lrha|YP_003171563.1 aace|ZP_08697204.1 amac|178901.8.peg.2416 apa3|940282.4.peg.2085 apoc|6666666.23482.peg.495 atrc|104102.6.peg.2955 atrn|ZP_08645562.1 geur|ZP_08902383.1 gfra|ZP_11375745.1 gobo|ZP_08897476.1 gxyl|YP_004868608.1 pput|YP_001270585.1 aace|ZP_08697551.1 amac|178901.8.peg.2793 apa3|940282.4.peg.2783 apan|ZP_16282185.1 apoc|6666666.23482.peg.733 atrc|104102.6.peg.1452 atrn|ZP_08646317.1 dmos|ZP_08470944.1 gfra|ZP_11375611.1 ghan|ZP_06834901.1 gobo|ZP_08897469.1 gxyl|YP_004868614.1 lbga|ZP_03939079.1 lbuc|YP_004399196.1 lcas|YP_006752006.1 lfal|ZP_08313383.1 llac|1358.26.peg.646 lmli|ZP_09448631.1 lplc|1590.27.peg.2142 lplw|YP_004891084.1 lver|ZP_09442322.1 pbur|ZP_16359946.1 smar|AMF-0001181 aace|ZP_08698964.1 amac|178901.8.peg.97 atrn|ZP_08646658.1 ghan|ZP_06835690.1 gobo|ZP_08899032.1 lbuc|YP_004399406.1 amac|178901.8.peg.2655 atrc|104102.6.peg.1804 atrn|ZP_08645369.1 geur|ZP_08902375.1 gfra|ZP_11376123.1 ghan|ZP_06832956.1 lbrc|1580.24.peg.457 gfra|ZP_11375857.1 gxyl|YP_004869548.1 dmos|ZP_08469526.1 lcas|YP_006750287.1 geur|ZP_08903091.1 pbur|ZP_16359963.1 bsub|NP_391276.1 ecok|NP_418455.1 gfra|ZP_11376890.1 gobo|ZP_08897162.1 pbur|ZP_16362775.1 gfra|ZP_11375442.1 ghan|ZP_06835976.1 gobo|ZP_08899099.1 lbga|ZP_03938266.1 lbuc|YP_004397505.1 lplw|YP_004891034.1
ASAHP00006: dmos|ZP_08469660.1 dmos|ZP_08469661.1 ecok|NP_415812.4 ecok|NP_416518.2 smar|AMF-0002534 smar|AMF-0003723 aace|ZP_08696335.1 amac|178901.8.peg.810 apa3|940282.4.peg.1239 apan|ZP_16281844.1 apoc|6666666.23482.peg.1560 atrc|104102.6.peg.2566 atrn|ZP_08645407.1 bsub|NP_388615.1 efav|NP_814667.1 efOG|YP_005707713.1 geur|ZP_08901734.1 gfra|ZP_11375073.1 ghan|ZP_06834847.1 gobo|ZP_08897361.1 gxyl|YP_004867390.1 lani|ZP_08550016.1 lbga|ZP_03939557.1 lbrc|1580.24.peg.2637 lbuc|YP_004399616.1 lcas|YP_006751838.1 lfal|ZP_08312719.1 lfer|ZP_03945760.1 lfrc|6666666.25437.peg.844 lfrk|ZP_08652562.1 llac|1358.26.peg.808 lmle|ZP_09440912.1 lmli|ZP_09447382.1 lplc|1590.27.peg.1978 lplw|YP_004888825.1 lrha|YP_003171378.1 lver|ZP_09443191.1 pbur|ZP_16361890.1 pput|YP_001266603.1 smut|NP_720501.1 swit|YP_001263063.1 aace|ZP_08698123.1 amac|178901.8.peg.2014 apa3|940282.4.peg.318 apan|ZP_16282068.1 apoc|6666666.23482.peg.1949 atrc|104102.6.peg.2179 atrn|ZP_08644299.1 ehor|ZP_08498738.1 gfra|ZP_11374971.1 spar|YP_006309482.1 bsub|NP_388827.1 lplc|1590.27.peg.1063 lplw|YP_004889031.1 pbur|ZP_16360467.1 ecok|NP_415019.1 pput|YP_001268442.1 lmli|ZP_09448151.1 lplc|1590.27.peg.2374 lplw|YP_004890800.1 lbga|ZP_03938974.1 lplw|YP_004890510.1 lbrc|1580.24.peg.26 swit|YP_001262915.1 geur|ZP_08901337.1 gobo|ZP_08899979.1 lani|ZP_08548812.1 lbga|ZP_03938141.1 lcas|YP_006750762.1 lfal|ZP_08313539.1 lfer|ZP_03945424.1 lfrc|6666666.25437.peg.627 lfrk|ZP_08653050.1 lmli|ZP_09447182.1 lplc|1590.27.peg.1441 lplw|YP_004889533.1 lrha|YP_003170351.1 lver|ZP_09443448.1 lver|ZP_09442910.1 lbrc|1580.24.peg.1777 lmli|ZP_09447624.1
ASAHP00007: pput|YP_001265378.1 pput|YP_001268892.1 pput|YP_001265402.1 pput|YP_001269591.1 pput|YP_001265420.1 lbrc|1580.24.peg.1555 lcas|YP_006751088.1 lfal|ZP_08313959.1 lmli|ZP_09447092.1 lplc|1590.27.peg.100 lplw|YP_004888724.1 lver|ZP_09443400.1 aace|ZP_08696797.1 amac|178901.8.peg.768 apa3|940282.4.peg.1269 apan|ZP_16281873.1 apoc|6666666.23482.peg.1529 atrc|104102.6.peg.849 atrn|ZP_08646578.1 ecok|NP_415103.1 efav|NP_815409.1 efOG|YP_005708471.1 ehor|ZP_08497981.1 geur|ZP_08901984.1 gfra|ZP_11376099.1 ghan|ZP_06836028.1 gobo|ZP_08898541.1 gxyl|YP_004868062.1 lver|ZP_09442564.1 pbur|ZP_16362967.1 smar|AMF-0004305 swit|YP_001264992.1 aace|ZP_08697442.1 amac|178901.8.peg.1763 apa3|940282.4.peg.77 apan|ZP_16281583.1 apoc|6666666.23482.peg.2190 atrc|104102.6.peg.1581 atrn|ZP_08645796.1 bsub|NP_389208.1 dmos|ZP_08470700.1 efav|NP_814783.1 efOG|YP_005707840.1 geur|ZP_08901018.1 gfra|ZP_11375326.1 ghan|ZP_06835357.1 gobo|ZP_08897003.1 gxyl|YP_004867864.1 lani|ZP_08548996.1 lbga|ZP_03940564.1 lbrc|1580.24.peg.2481 lbuc|YP_004398513.1 lcas|YP_006751931.1 llac|1358.26.peg.1513 lmle|ZP_09440707.1 lmli|ZP_09447850.1 lplc|1590.27.peg.3 lplw|YP_004889380.1 lrha|YP_003171472.1 lver|ZP_09442019.1 pput|YP_001268100.1 smut|NP_722229.1 lmle|ZP_09441127.1 lani|ZP_08549475.1 lbga|ZP_03940446.1 lbuc|YP_004399093.1 lplc|1590.27.peg.1794 lplw|YP_004888323.1 llac|1358.26.peg.596 ecok|NP_416478.2 ehor|ZP_08497995.1 pbur|ZP_16361479.1 bsub|NP_390789.2 swit|YP_001263444.1 lcas|YP_006752883.1 lbrc|1580.24.peg.985 lmli|ZP_09447326.1
ASAHP00008: lrha|YP_003170929.1 lrha|YP_003171019.1 lrha|YP_003171965.1 lrha|YP_003172052.1 lrha|YP_003171468.1 lrha|YP_003172238.1 lrha|YP_003172316.1 lrha|YP_003171064.1 lrha|YP_003171830.1 lrha|YP_003171896.1 lrha|YP_003172155.1 lrha|YP_003172598.1 lrha|YP_003170956.1 lrha|YP_003172000.1 lrha|YP_003171089.1 lrha|YP_003172386.1 lrha|YP_003171550.1 lrha|YP_003171188.1 lrha|YP_003171208.1 lrha|YP_003171602.1 lrha|YP_003171392.1 lrha|YP_003172090.1 lrha|YP_003172472.1 lrha|YP_003172017.1 lrha|YP_003171939.1 lrha|YP_003171047.1 lrha|YP_003171543.1 lrha|YP_003171161.1 lrha|YP_003171372.1 lrha|YP_003171962.1 lrha|YP_003172088.1 lrha|YP_003171249.1 lrha|YP_003171722.1 lrha|YP_003172154.1 lrha|YP_003172572.1 lrha|YP_003172334.1 lrha|YP_003172258.1 lrha|YP_003171090.1 lrha|YP_003171063.1 lrha|YP_003170958.1 lrha|YP_003170916.1 lrha|YP_003170813.1 lrha|YP_003170798.1 lrha|YP_003170792.1 lrha|YP_003170781.1 lrha|YP_003170672.1 lrha|YP_003170644.1 lrha|YP_003170643.1 lrha|YP_003170637.1 lrha|YP_003170636.1 lrha|YP_003170627.1 lrha|YP_003170626.1 lrha|YP_003170596.1 lrha|YP_003170595.1 lrha|YP_003170534.1 lrha|YP_003170512.1 lrha|YP_003170445.1 lrha|YP_003170444.1 lrha|YP_003172180.1 lrha|YP_003170440.1 lrha|YP_003170420.1 lrha|YP_003170383.1 lrha|YP_003170355.1 lrha|YP_003170306.1 lrha|YP_003170302.1 lrha|YP_003170299.1 lrha|YP_003170283.1 lrha|YP_003170229.1 lrha|YP_003170081.1 lrha|YP_003170022.1 lrha|YP_003170001.1 lrha|YP_003169996.1 lrha|YP_003169880.1 lrha|YP_003169760.1 lcas|YP_006751891.1
ASAHP00009: bsub|NP_390783.1 bsub|NP_391220.1 dmos|ZP_08468674.1 efav|NP_814868.1 efOG|YP_005707972.1 ehor|ZP_08497369.1 lfal|ZP_08313887.1 lfer|ZP_03944501.1 lfrc|6666666.25437.peg.741 llac|1358.26.peg.1015 pbur|ZP_16361490.1 smar|AMF-0000267 smut|NP_721247.1 spar|YP_006309029.1 amac|178901.8.peg.1857 apa3|940282.4.peg.972 apan|ZP_16283556.1 apoc|6666666.23482.peg.1735 atrc|104102.6.peg.1676 atrn|ZP_08643710.1 ecok|NP_414743.1 ehor|ZP_08499594.1 geur|ZP_08903735.1 gfra|ZP_11376359.1 ghan|ZP_06835802.1 gobo|ZP_08898890.1 gxyl|YP_004868231.1 lbga|ZP_03938251.1 lbrc|1580.24.peg.219 lbuc|YP_004397851.1 lcas|YP_006750892.1 lfer|ZP_03944207.1 lfrc|6666666.25437.peg.601 lfrk|ZP_08653024.1 lgas|YP_815341.1 lmle|ZP_09441115.1 lmli|ZP_09448365.1 lplc|1590.27.peg.1838 lplw|YP_004888271.1 lrha|YP_003170490.1 pbur|ZP_16360533.1 smar|AMF-0001639 gfra|ZP_11376077.1 lfer|ZP_03945157.1 pput|YP_001268637.1 lbuc|YP_004397761.1 ghan|ZP_06833962.1 lbrc|1580.24.peg.1779 lmli|ZP_09448759.1 lver|ZP_09442942.1 lbga|ZP_03938746.1 lcas|YP_006750284.1 llac|1358.26.peg.1085 lmle|ZP_09441079.1 lmli|ZP_09448394.1 lplc|1590.27.peg.1026 lplw|YP_004890898.1 lrha|YP_003170005.1 lbrc|1580.24.peg.1111 lmle|ZP_09441220.1 lplc|1590.27.peg.181 efav|NP_814384.1 efOG|YP_005707419.1 lbga|ZP_03938631.1 lbga|ZP_03939603.1 lbuc|YP_004399452.1 ghan|ZP_06833326.1 lbrc|1580.24.peg.93 lbga|ZP_03939537.1 lbrc|1580.24.peg.1304 lver|ZP_09441891.1
ASAHP00010: ecok|NP_414833.1 ecok|NP_414906.1 ecok|NP_415073.1 ecok|NP_415545.1 ecok|NP_416593.1 lbuc|YP_004397784.1 lbuc|YP_004397885.1 lbuc|YP_004398679.1 lcas|YP_006750716.1 lcas|YP_006750723.1 lcas|YP_006752396.1 llac|1358.26.peg.1253 llac|1358.26.peg.1590 llac|1358.26.peg.891 pbur|ZP_16361967.1 pbur|ZP_16362296.1 smut|NP_720882.1 smut|NP_721000.1 smut|NP_721181.1 smut|NP_721766.1 spar|YP_006308987.1 spar|YP_006309803.1 spar|YP_006310276.1 aace|ZP_08699519.1 amac|178901.8.peg.443 apa3|940282.4.peg.1596 apoc|6666666.23482.peg.379 atrc|104102.6.peg.951 atrn|ZP_08647164.1 ehor|ZP_08500408.1 geur|ZP_08904022.1 gfra|ZP_11377410.1 gobo|ZP_08899591.1 gxyl|YP_004857978.1 lani|ZP_08548581.1 lbga|ZP_03940914.1 lfer|ZP_03944306.1 lmle|ZP_09441645.1 lmli|ZP_09449449.1 lrha|YP_003170199.1 lver|ZP_09441816.1 pbur|ZP_16359750.1 pput|YP_001265772.1 smar|AMF-0002000 apa3|940282.4.peg.2674 apan|ZP_16284191.1 geur|ZP_08904612.1 lmli|ZP_09449581.1 smar|AMF-0000002 apa3|940282.4.peg.1601 gfra|ZP_11376487.1 lmli|ZP_09449601.1 geur|ZP_08904486.1 lbga|ZP_03939004.1 atrc|104102.6.peg.757 llac|1358.26.peg.1274 lmle|ZP_09441637.1 lrha|YP_003171369.1 apoc|6666666.23482.peg.2470 lver|ZP_09441809.1 ecok|NP_418015.1 lfer|ZP_03944494.1 lfrc|6666666.25437.peg.151 lrha|YP_003170200.1 lbga|ZP_03938918.1 lplc|1590.27.peg.2469 lbga|ZP_03939294.1 lcas|YP_006750655.1 lfer|ZP_03945258.1 lmli|ZP_09448424.1 lver|ZP_09441810.1
ASAHP00011: lmli|ZP_09447270.1 lmli|ZP_09449347.1 aace|ZP_08698198.1 amac|178901.8.peg.2810 apa3|940282.4.peg.2469 apan|ZP_16282856.1 apoc|6666666.23482.peg.1396 atrc|104102.6.peg.1859 atrn|ZP_08646555.1 bsub|NP_390603.1 dmos|ZP_08470979.1 ecok|NP_418374.1 efav|NP_814082.1 efOG|YP_005707290.1 ehor|ZP_08495851.1 geur|ZP_08902644.1 gfra|ZP_11374727.1 gobo|ZP_08898851.1 gxyl|YP_004868141.1 lani|ZP_08548372.1 lbga|ZP_03938504.1 lbuc|YP_004399084.1 lcas|YP_007327685.1 lfal|ZP_08313394.1 lfer|ZP_03945122.1 lfrc|6666666.25437.peg.1004 lfrk|ZP_08652388.1 llac|1358.26.peg.833 lmle|ZP_09439868.1 lmli|ZP_09447271.1 lplc|1590.27.peg.1816 lplw|YP_004888298.1 lrha|YP_003170317.1 lver|ZP_09443743.1 pbur|ZP_16359722.1 pput|YP_001269068.1 smar|AMF-0000198 smut|NP_721558.1 spar|YP_006310336.1 swit|YP_001261702.1 lmli|ZP_09448835.1 lbga|ZP_03939938.1 lplc|1590.27.peg.2299 lplw|YP_004890211.1 atrc|104102.6.peg.702 atrn|ZP_08644744.1 lbga|ZP_03938288.1 lbuc|YP_004399488.1 lfer|ZP_03944663.1 llac|1358.26.peg.1744 lver|ZP_09442981.1 pput|YP_001266041.1 bsub|NP_389069.1 lbuc|YP_004397982.1 llac|1358.26.peg.1995 lplc|1590.27.peg.1293 lplw|YP_004890285.1 bsub|NP_389070.1 pput|YP_001266639.1 lmli|ZP_09447708.1 smar|AMF-0004179 swit|YP_001263640.1 pput|YP_001268501.1 swit|YP_001261781.1 smar|AMF-0001079 lcas|YP_006750736.1 lbga|ZP_03937894.1 pput|YP_001269722.1 lbga|ZP_03939247.1 lfer|ZP_03944662.1
ASAHP00012: aace|ZP_08696625.1 amac|178901.8.peg.2363 apa3|940282.4.peg.2038 apan|ZP_16282935.1 apoc|6666666.23482.peg.449 atrc|104102.6.peg.2889 atrn|ZP_08646964.1 bsub|NP_390374.1 dmos|ZP_08468594.1 ecok|NP_418181.1 efav|NP_815458.1 efOG|YP_005708523.1 ehor|ZP_08495973.1 geur|ZP_08900859.1 gfra|ZP_11376543.1 ghan|ZP_06835198.1 gobo|ZP_08896799.1 gxyl|YP_004867089.1 lani|ZP_08548293.1 lbga|ZP_03940702.1 lbrc|1580.24.peg.1561 lbuc|YP_004398656.1 lcas|YP_006751094.1 lfal|ZP_08313955.1 lfer|ZP_03945754.1 lfrc|6666666.25437.peg.537 lfrk|ZP_08652958.1 lgas|YP_814386.1 llac|1358.26.peg.286 lmle|ZP_09441133.1 lmli|ZP_09449289.1 lplc|1590.27.peg.106 lplw|YP_004888730.1 lrha|YP_003170656.1 lver|ZP_09442558.1 pbur|ZP_16362647.1 pput|YP_001267490.1 smar|AMF-0000949 smut|NP_721521.1 spar|YP_006309621.1 swit|YP_001261605.1 efav|NP_815459.1 efOG|YP_005708524.1 gxyl|YP_004867708.1 smut|NP_721520.1 ghan|ZP_06835565.1 lbga|ZP_03938150.1 gobo|ZP_08900193.1 geur|ZP_08901487.1 bsub|NP_390375.1 lbuc|YP_004398657.1 lgas|YP_814385.1 smar|AMF-0002164 spar|YP_006309620.1 lani|ZP_08548294.1 lbga|ZP_03938151.1 lbrc|1580.24.peg.1560 lbuc|YP_004399638.1 lcas|YP_006751093.1 lfrc|6666666.25437.peg.536 llac|1358.26.peg.285 lmle|ZP_09441132.1 lplc|1590.27.peg.105 lplw|YP_004888729.1 lrha|YP_003170655.1 lver|ZP_09442559.1 lbrc|1580.24.peg.114 lver|ZP_09442999.1
ASAHP00013: aace|ZP_08696764.1 amac|178901.8.peg.2165 apa3|940282.4.peg.2620 apan|ZP_16283141.1 apoc|6666666.23482.peg.1702 atrc|104102.6.peg.3146 atrn|ZP_08644666.1 bsub|NP_388630.1 ecok|NP_418707.1 efav|NP_813990.1 efOG|YP_005707194.1 ehor|ZP_08499350.1 geur|ZP_08902794.1 ghan|ZP_06834429.1 gobo|ZP_08897142.1 gxyl|YP_004867989.1 lbga|ZP_03938754.1 lplc|1590.27.peg.2520 lplw|YP_004890662.1 lver|ZP_09443465.1 pbur|ZP_16361160.1 pput|YP_001269855.1 smar|AMF-0002273 swit|YP_001260766.1 geur|ZP_08901235.1 gfra|ZP_11374553.1 ghan|ZP_06833547.1 gobo|ZP_08897750.1 gxyl|YP_004869237.1 lfer|ZP_03945007.1 ecok|NP_414693.1 efav|NP_816694.1 efOG|YP_005709409.1 geur|ZP_08903982.1 llac|1358.26.peg.1079 lmle|ZP_09439761.1 pbur|ZP_16362027.1 smar|AMF-0001732 smut|NP_721392.1 bsub|NP_391210.1 lbga|ZP_03939304.1 lbuc|YP_004398931.1 lfer|ZP_03943935.1 apa3|940282.4.peg.1964 apan|ZP_16283695.1 apoc|6666666.23482.peg.2286 atrc|104102.6.peg.1054 atrn|ZP_08645471.1 bsub|NP_388264.1 ehor|ZP_08496313.1 lbrc|1580.24.peg.1623 smar|AMF-0003624 pput|YP_001268589.1 ehor|ZP_08497417.1 ehor|ZP_08496987.1 pbur|ZP_16360676.1 atrn|ZP_08646671.1 dmos|ZP_08471027.1 bsub|NP_391173.1 ecok|NP_415120.1 bsub|NP_391196.1 lmli|ZP_09448845.1 gfra|ZP_11375964.1 smar|AMF-0004554 gobo|ZP_08899948.1 smar|AMF-0004480 lplw|YP_004889317.1 lver|ZP_09443711.1
ASAHP00014: lbuc|YP_004397939.1 lbuc|YP_004399460.1 aace|ZP_08696953.1 amac|178901.8.peg.1273 bsub|NP_391965.1 dmos|ZP_08468584.1 ecok|NP_414992.1 efav|NP_814045.1 efOG|YP_005707252.1 ehor|ZP_08497165.1 ghan|ZP_06835086.1 gobo|ZP_08900158.1 gxyl|YP_004869144.1 lani|ZP_08549363.1 lbga|ZP_03938559.1 lbrc|1580.24.peg.1810 lbuc|YP_004398115.1 lcas|YP_006752594.1 lfer|ZP_03945174.1 lfrc|6666666.25437.peg.371 lfrk|ZP_08652710.1 lgas|YP_814811.1 llac|1358.26.peg.354 lmle|ZP_09441026.1 lmli|ZP_09447258.1 lplc|1590.27.peg.1190 lplw|YP_004890385.1 lrha|YP_003169785.1 lver|ZP_09442463.1 pput|YP_001270372.1 smar|AMF-0001395 spar|YP_006310509.1 swit|YP_001261298.1 lbga|ZP_03940094.1 lbrc|1580.24.peg.2718 lcas|YP_006753067.1 lfer|ZP_03945175.1 llac|1358.26.peg.235 lplc|1590.27.peg.2146 lplw|YP_004891030.1 lbrc|1580.24.peg.176 lplc|1590.27.peg.198 lplw|YP_004890480.1 llac|1358.26.peg.383 efav|NP_814798.1 efOG|YP_005707903.1 geur|ZP_08902811.1 lbrc|1580.24.peg.1035 lplc|1590.27.peg.2650 lplw|YP_004889707.1 smar|AMF-0001381 ecok|NP_414876.1 lbga|ZP_03940019.1 lbrc|1580.24.peg.524 lbuc|YP_004397592.1 llac|1358.26.peg.1944 lplc|1590.27.peg.865 lplw|YP_004888418.1 lmle|ZP_09440146.1 lani|ZP_08548326.1 lbga|ZP_03938281.1 lplc|1590.27.peg.169 lplw|YP_004890465.1 lfer|ZP_03944045.1 lmli|ZP_09448335.1 lani|ZP_08548619.1 llac|1358.26.peg.647
ASAHP00015: apa3|940282.4.peg.1783 apa3|940282.4.peg.2964 apan|ZP_16282256.1 apan|ZP_16282793.1 apan|ZP_16283005.1 apoc|6666666.23482.peg.1048 apoc|6666666.23482.peg.1149 apoc|6666666.23482.peg.969 lbga|ZP_03938279.1 lbga|ZP_03938575.1 lbga|ZP_03939037.1 lbrc|1580.24.peg.1767 lbrc|1580.24.peg.2515 lbuc|YP_004397367.1 lbuc|YP_004397730.1 llac|1358.26.peg.1109 llac|1358.26.peg.1110 pbur|ZP_16359723.1 pbur|ZP_16360335.1 smar|AMF-0000199 efav|NP_814833.1 efOG|YP_005707939.1 lani|ZP_08548803.1 lbuc|YP_004398275.1 lcas|YP_006751236.1 lfer|ZP_03944243.1 lfrc|6666666.25437.peg.1073 lfrk|ZP_08652325.1 lgas|YP_813953.1 lver|ZP_09442465.1 smut|NP_721803.1 spar|YP_006309034.1 aace|ZP_08699708.1 amac|178901.8.peg.1145 bsub|NP_390931.1 ecok|NP_415970.4 ehor|ZP_08498219.1 geur|ZP_08901081.1 gfra|ZP_11376539.1 ghan|ZP_06835430.1 gobo|ZP_08897067.1 gxyl|YP_004867925.1 lbga|ZP_03940644.1 lfal|ZP_08312599.1 lmle|ZP_09439863.1 lplc|1590.27.peg.1367 lplw|YP_004889607.1 lrha|YP_003170742.1 pbur|ZP_16361384.1 smar|AMF-0004500 lbuc|YP_004398596.1 pput|YP_001270022.1 bsub|NP_388443.1 ecok|NP_418629.1 ehor|ZP_08497765.1 lani|ZP_08548261.1 lplc|1590.27.peg.551 lplw|YP_004889967.1 smar|AMF-0004018 bsub|NP_391281.1 llac|1358.26.peg.1716 lbga|ZP_03940273.1 lfer|ZP_03945616.1 lplc|1590.27.peg.989 lplw|YP_004890846.1 smar|AMF-0003322
ASAHP00016: bsub|NP_388749.1 bsub|NP_389315.1 lbga|ZP_03938723.1 lbga|ZP_03940170.1 aace|ZP_08698314.1 amac|178901.8.peg.1827 apa3|940282.4.peg.137 apan|ZP_16281645.1 apoc|6666666.23482.peg.2128 atrc|104102.6.peg.1650 atrn|ZP_08645954.1 bsub|NP_391604.1 dmos|ZP_08468877.1 efav|NP_816315.1 efOG|YP_005709106.1 ehor|ZP_08496652.1 geur|ZP_08900955.1 gfra|ZP_11375267.1 ghan|ZP_06835294.1 gobo|ZP_08896710.1 gxyl|YP_004867802.1 lbga|ZP_03938419.1 lmle|ZP_09439852.1 lmli|ZP_09448838.1 lplc|1590.27.peg.718 lplw|YP_004890088.1 lver|ZP_09442228.1 pput|YP_001270111.1 smar|AMF-0004094 swit|YP_001261152.1 aace|ZP_08698572.1 amac|178901.8.peg.2952 ecok|NP_415434.1 efav|NP_815308.1 efOG|YP_005708368.1 lcas|YP_006751410.1 lfer|ZP_03944509.1 lrha|YP_003170910.1 pbur|ZP_16361554.1 lbrc|1580.24.peg.1659 lbuc|YP_004399362.1 lplc|1590.27.peg.424 llac|1358.26.peg.1009 dmos|ZP_08470836.1 lani|ZP_08548354.1 spar|YP_006309887.1 efav|NP_816233.1 efOG|YP_005709028.1 lplc|1590.27.peg.717 lplw|YP_004891116.1 lgas|YP_815513.1 lmle|ZP_09441137.1 bsub|NP_388703.1 smut|NP_721311.1 efav|NP_815307.1 efOG|YP_005708367.1 bsub|NP_389316.1 lrha|YP_003171096.1 spar|YP_006310175.1 lmle|ZP_09440304.1 efav|NP_816537.1 efOG|YP_005709277.1 smut|NP_721470.1 spar|YP_006309998.1 lbuc|YP_004397640.1 smut|NP_721323.1
ASAHP00017: pput|YP_001266556.1 pput|YP_001267638.1 aace|ZP_08696623.1 amac|178901.8.peg.1078 apa3|940282.4.peg.1725 apan|ZP_16282350.1 apoc|6666666.23482.peg.1015 atrc|104102.6.peg.1008 atrn|ZP_08644561.1 ecok|NP_414933.1 ehor|ZP_08497249.1 geur|ZP_08903446.1 gfra|ZP_11376541.1 ghan|ZP_06835548.1 gobo|ZP_08899816.1 gxyl|YP_004868386.1 lgas|YP_813914.1 lmle|ZP_09439801.1 lrha|YP_003170650.1 pbur|ZP_16363021.1 smar|AMF-0004816 swit|YP_001264061.1 aace|ZP_08697187.1 amac|178901.8.peg.1111 apa3|940282.4.peg.1753 apan|ZP_16282380.1 apoc|6666666.23482.peg.241 atrc|104102.6.peg.1043 atrn|ZP_08644530.1 efav|NP_814922.1 efOG|YP_005708022.1 ehor|ZP_08497564.1 geur|ZP_08902392.1 gfra|ZP_11376111.1 ghan|ZP_06832976.1 gobo|ZP_08897487.1 gxyl|YP_004868597.1 lbga|ZP_03938192.1 lbuc|YP_004397399.1 lfer|ZP_03944182.1 lfrc|6666666.25437.peg.960 lfrk|ZP_08652434.1 lmli|ZP_09448352.1 pput|YP_001265714.1 smar|AMF-0002142 smut|NP_721862.1 swit|YP_001260908.1 smar|AMF-0004302 llac|1358.26.peg.1147 spar|YP_006310269.1 bsub|NP_390193.2 lbrc|1580.24.peg.649 lcas|YP_006753017.1 lfal|ZP_08312604.1 lplc|1590.27.peg.807 lplw|YP_004888122.1 pbur|ZP_16363257.1 bsub|NP_391921.1 ecok|NP_416125.2 ehor|ZP_08496157.1 smar|AMF-0003209 ecok|NP_418348.1 ehor|ZP_08495883.1 smar|AMF-0001054 ecok|NP_418815.1 smar|AMF-0001830
ASAHP00018: geur|ZP_08904690.1 geur|ZP_08904692.1 gobo|ZP_08897904.1 gobo|ZP_08899705.1 gobo|ZP_08900013.1 gobo|ZP_08900623.1 aace|ZP_08697775.1 amac|178901.8.peg.569 apa3|940282.4.peg.2761 apan|ZP_16282163.1 apoc|6666666.23482.peg.711 atrc|104102.6.peg.2610 atrn|ZP_08645184.1 efOG|YP_005707976.1 ehor|ZP_08495997.1 geur|ZP_08902130.1 gfra|ZP_11374765.1 ghan|ZP_06833201.1 gobo|ZP_08897905.1 gxyl|YP_004868856.1 lani|ZP_08549698.1 lbga|ZP_03939333.1 lbrc|1580.24.peg.1893 lbuc|YP_004398903.1 lcas|YP_006751267.1 lfal|ZP_08312607.1 lfer|ZP_03944359.1 lfrc|6666666.25437.peg.482 lgas|YP_814324.1 llac|1358.26.peg.1241 lmle|ZP_09441538.1 lmli|ZP_09448206.1 lplc|1590.27.peg.861 lplw|YP_004888422.1 lrha|YP_003170777.1 lver|ZP_09442302.1 smar|AMF-0000928 smut|NP_720947.1 spar|YP_006310226.1 atrc|104102.6.peg.2609 atrn|ZP_08645183.1 bsub|NP_391834.1 ecok|NP_418152.1 efav|NP_814872.1 ghan|ZP_06833202.1 gxyl|YP_004868857.1 lplc|1590.27.peg.2058 lplw|YP_004888487.1 lver|ZP_09443106.1 pbur|ZP_16360549.1 llac|1358.26.peg.1784 smut|NP_720875.1 spar|YP_006309975.1 lrha|YP_003170238.1 spar|YP_006310513.1 lcas|YP_006750541.1 lgas|YP_815086.1 llac|1358.26.peg.1351 smut|NP_721141.1 lgas|YP_814908.1 lplc|1590.27.peg.2412 spar|YP_006309154.1 lfer|ZP_03944440.1 lver|ZP_09442797.1 lplc|1590.27.peg.2161
ASAHP00019: amac|178901.8.peg.1003 amac|178901.8.peg.213 apa3|940282.4.peg.1366 apa3|940282.4.peg.1446 apa3|940282.4.peg.486 apan|ZP_16283090.1 apan|ZP_16283490.1 apoc|6666666.23482.peg.1230 apoc|6666666.23482.peg.363 apoc|6666666.23482.peg.693 atrc|104102.6.peg.188 atrc|104102.6.peg.3228 atrn|ZP_08644232.1 atrn|ZP_08644688.1 atrn|ZP_08645331.1 geur|ZP_08901102.1 geur|ZP_08902285.1 geur|ZP_08903044.1 geur|ZP_08903047.1 geur|ZP_08903419.1 geur|ZP_08903605.1 geur|ZP_08904061.1 geur|ZP_08904701.1 ghan|ZP_06833244.1 ghan|ZP_06834542.1 ghan|ZP_06834543.1 gobo|ZP_08896886.1 gobo|ZP_08899504.1 gobo|ZP_08900059.1 gobo|ZP_08900089.1 gobo|ZP_08897087.1 gobo|ZP_08897229.1 gobo|ZP_08899824.1 gobo|ZP_08900086.1 gxyl|YP_004866945.1 gxyl|YP_004867936.1 gxyl|YP_004868403.1 lbrc|1580.24.peg.1079 lbrc|1580.24.peg.979 aace|ZP_08698019.1 dmos|ZP_08471289.1 ecok|NP_416042.2 ehor|ZP_08497640.1 gfra|ZP_11376774.1 lbga|ZP_03938514.1 lbuc|YP_004397691.1 lcas|YP_006752480.1 lfer|ZP_03944215.1 lfrc|6666666.25437.peg.1038 lfrk|ZP_08652351.1 lgas|YP_815359.1 lmle|ZP_09440629.1 lmli|ZP_09448259.1 lplc|1590.27.peg.2532 lplw|YP_004890650.1 lrha|YP_003172032.1 pput|YP_001267882.1 aace|ZP_08699560.1 apa3|940282.4.peg.884 apan|ZP_16282810.1 atrn|ZP_08645499.1 gxyl|YP_004867567.1 ehor|ZP_08498093.1
ASAHP00020: aace|ZP_08696484.1 aace|ZP_08697860.1 amac|178901.8.peg.1276 amac|178901.8.peg.1480 geur|ZP_08900787.1 geur|ZP_08902933.1 apa3|940282.4.peg.678 apan|ZP_16281369.1 apoc|6666666.23482.peg.2665 atrc|104102.6.peg.2790 atrn|ZP_08644139.1 ghan|ZP_06834870.1 gobo|ZP_08896872.1 gxyl|YP_004867638.1 spar|YP_006309518.1 aace|ZP_08697341.1 apa3|940282.4.peg.2355 apan|ZP_16282575.1 apoc|6666666.23482.peg.48 atrc|104102.6.peg.239 atrn|ZP_08644953.1 geur|ZP_08900817.1 gfra|ZP_11374903.1 ghan|ZP_06835153.1 gobo|ZP_08896841.1 gxyl|YP_004867667.1 lbga|ZP_03939346.1 lbuc|YP_004398889.1 lfer|ZP_03944374.1 lfrk|ZP_08652896.1 llac|1358.26.peg.1103 lmli|ZP_09449409.1 lplc|1590.27.peg.2081 lplw|YP_004888525.1 swit|YP_001260649.1 bsub|NP_388339.1 dmos|ZP_08469758.1 ecok|NP_415318.1 efav|NP_814588.1 efOG|YP_005707633.1 ehor|ZP_08496804.1 gfra|ZP_11376506.1 lani|ZP_08548345.1 lbrc|1580.24.peg.1924 lfal|ZP_08313971.1 lfrc|6666666.25437.peg.471 lgas|YP_814111.1 lmle|ZP_09441522.1 lrha|YP_003172284.1 lver|ZP_09443280.1 pbur|ZP_16361693.1 pput|YP_001270157.1 smar|AMF-0004520 smut|NP_721043.1 amac|178901.8.peg.2971 dmos|ZP_08468472.1 ecok|NP_417631.2 ehor|ZP_08499761.1 pbur|ZP_16361966.1 pput|YP_001269155.1 smar|AMF-0000520 pput|YP_001269945.1
ASAHP00021: efav|NP_814068.1 efOG|YP_005707276.1 aace|ZP_08699515.1 amac|178901.8.peg.174 apa3|940282.4.peg.1476 apan|ZP_16281939.1 apoc|6666666.23482.peg.1261 atrc|104102.6.peg.3267 atrn|ZP_08644480.1 bsub|NP_389237.1 dmos|ZP_08470858.1 ecok|NP_415851.1 efav|NP_814069.1 efOG|YP_005707277.1 ehor|ZP_08496146.1 geur|ZP_08902366.1 gfra|ZP_11376713.1 ghan|ZP_06832992.1 gobo|ZP_08897460.1 gxyl|YP_004868669.1 lani|ZP_08548384.1 lbga|ZP_03938695.1 lbrc|1580.24.peg.981 lbuc|YP_004397805.1 lcas|YP_006750206.1 lfer|ZP_03943959.1 lgas|YP_814092.1 llac|1358.26.peg.1215 lmle|ZP_09440142.1 lmli|ZP_09448989.1 lplc|1590.27.peg.2291 lplw|YP_004890453.1 lrha|YP_003169903.1 pbur|ZP_16361815.1 pput|YP_001267980.1 smar|AMF-0003221 smut|NP_721985.1 spar|YP_006310318.1 swit|YP_001261751.1 lfal|ZP_08313733.1 lfrc|6666666.25437.peg.794 lfrk|ZP_08652610.1 apan|ZP_16283853.1 bsub|NP_388063.1 ecok|NP_416717.1 ehor|ZP_08498889.1 geur|ZP_08901500.1 gfra|ZP_11376672.1 ghan|ZP_06833463.1 gobo|ZP_08899910.1 gxyl|YP_004867099.1 llac|1358.26.peg.1216 pbur|ZP_16359811.1 pput|YP_001266087.1 smar|AMF-0004866 swit|YP_001261631.1 dmos|ZP_08468903.1 atrn|ZP_08646011.1 bsub|NP_388062.1 lgas|YP_813940.1 dmos|ZP_08468644.1 swit|YP_001261057.1
ASAHP00022: swit|YP_001260813.1 swit|YP_001260837.1 aace|ZP_08698062.1 amac|178901.8.peg.2233 apa3|940282.4.peg.1354 apan|ZP_16283476.1 apoc|6666666.23482.peg.351 atrc|104102.6.peg.1978 atrn|ZP_08645363.1 bsub|NP_391652.1 dmos|ZP_08469647.1 efav|NP_816033.1 efOG|YP_005708877.1 geur|ZP_08903040.1 ghan|ZP_06835581.1 gobo|ZP_08899556.1 gxyl|YP_004867072.1 lbga|ZP_03938208.1 lbrc|1580.24.peg.952 lbuc|YP_004399494.1 lfer|ZP_03944650.1 lfrc|6666666.25437.peg.809 lmle|ZP_09439917.1 lmli|ZP_09448733.1 lplw|YP_004890604.1 pput|YP_001269202.1 smar|AMF-0000229 swit|YP_001262756.1 aace|ZP_08698522.1 bsub|NP_388275.1 gfra|ZP_11375485.1 lcas|YP_006752379.1 lfrc|6666666.25437.peg.852 lfrk|ZP_08652554.1 lplc|1590.27.peg.184 lrha|YP_003171935.1 lver|ZP_09442787.1 pbur|ZP_16361285.1 swit|YP_001261202.1 atrc|104102.6.peg.1457 bsub|NP_391863.2 geur|ZP_08901459.1 gobo|ZP_08899629.1 lbga|ZP_03938050.1 lbrc|1580.24.peg.1360 lplc|1590.27.peg.2575 pbur|ZP_16362050.1 swit|YP_001263778.1 lbuc|YP_004399370.1 smar|AMF-0004503 atrn|ZP_08647130.1 smar|AMF-0003729 ecok|NP_416641.1 lbga|ZP_03938600.1 swit|YP_001261434.1 swit|YP_001262479.1 ecok|NP_416136.1 lbga|ZP_03938489.1 ehor|ZP_08498836.1 lmle|ZP_09441078.1 pput|YP_001269051.1
ASAHP00023: aace|ZP_08696680.1 amac|178901.8.peg.1514 apa3|940282.4.peg.646 apan|ZP_16281400.1 apoc|6666666.23482.peg.2632 atrc|104102.6.peg.2822 ecok|NP_416967.1 ehor|ZP_08499043.1 geur|ZP_08901644.1 gfra|ZP_11374852.1 ghan|ZP_06833705.1 gobo|ZP_08897633.1 gxyl|YP_004869379.1 lfer|ZP_03944226.1 pbur|ZP_16360613.1 pput|YP_001269507.1 smar|AMF-0002200 swit|YP_001264104.1 aace|ZP_08697915.1 apa3|940282.4.peg.2669 bsub|NP_389852.1 dmos|ZP_08468875.1 ecok|NP_418392.1 efav|NP_816782.1 efOG|YP_005709503.1 ehor|ZP_08495844.1 geur|ZP_08901347.1 lbga|ZP_03939612.1 lbrc|1580.24.peg.2326 lbuc|YP_004399238.1 lcas|YP_006752040.1 lfer|ZP_03945079.1 lfrc|6666666.25437.peg.363 lfrk|ZP_08652702.1 llac|1358.26.peg.2226 lmle|ZP_09439739.1 lmli|ZP_09447346.1 lplc|1590.27.peg.2633 lplw|YP_004889698.1 lrha|YP_003171592.1 lver|ZP_09441889.1 pbur|ZP_16363221.1 pput|YP_001267526.1 smar|AMF-0001083 aace|ZP_08698511.1 gfra|ZP_11375070.1 lcas|YP_006751437.1 lrha|YP_003170940.1 swit|YP_001264795.1 lbrc|1580.24.peg.1114 lfrc|6666666.25437.peg.829 lmli|ZP_09448983.1 lplw|YP_004890460.1 lbrc|1580.24.peg.565 lplc|1590.27.peg.164 lbga|ZP_03938285.1 lbga|ZP_03938806.1 lmle|ZP_09441119.1 lmli|ZP_09448635.1 lbrc|1580.24.peg.1046 lmle|ZP_09441120.1
ASAHP00024: bsub|NP_387887.1 bsub|NP_389691.2 efav|NP_813818.1 efav|NP_815328.1 efOG|YP_005707062.1 efOG|YP_005708388.1 lbga|ZP_03938181.1 lbga|ZP_03940486.1 lbrc|1580.24.peg.2250 lbrc|1580.24.peg.622 lbuc|YP_004397359.1 lbuc|YP_004398429.1 lcas|YP_006750072.1 lcas|YP_006751671.1 lfer|ZP_03944172.1 lfer|ZP_03945200.1 lfrc|6666666.25437.peg.163 lfrc|6666666.25437.peg.971 lfrk|ZP_08651897.1 lfrk|ZP_08652423.1 lgas|YP_813860.1 lgas|YP_814813.1 llac|1358.26.peg.2012 llac|1358.26.peg.2089 lmle|ZP_09439784.1 lmle|ZP_09440570.1 lplc|1590.27.peg.1345 lplc|1590.27.peg.761 lplw|YP_004888098.1 lplw|YP_004889629.1 lrha|YP_003169751.1 lrha|YP_003171165.1 lver|ZP_09441792.1 lver|ZP_09443877.1 smut|NP_721590.1 smut|NP_721651.1 spar|YP_006309780.1 spar|YP_006310212.1 aace|ZP_08696899.1 amac|178901.8.peg.2112 apa3|940282.4.peg.410 apan|ZP_16283367.1 apoc|6666666.23482.peg.1855 atrc|104102.6.peg.2277 atrn|ZP_08645394.1 dmos|ZP_08471202.1 ecok|YP_026241.1 ehor|ZP_08495989.1 geur|ZP_08903007.1 gfra|ZP_11374996.1 ghan|ZP_06833873.1 gobo|ZP_08898355.1 gxyl|YP_004866786.1 lani|ZP_08549194.1 lfal|ZP_08313155.1 lmli|ZP_09448382.1 pbur|ZP_16363352.1 pput|YP_001265365.1 smar|AMF-0000929 swit|YP_001263293.1
ASAHP00025: bsub|NP_388166.1 bsub|NP_388662.1 bsub|NP_391007.2 bsub|NP_391336.1 gfra|ZP_11376193.1 gfra|ZP_11377218.1 lbga|ZP_03938731.1 lbga|ZP_03938910.1 lbga|ZP_03939178.1 lcas|YP_006750549.1 lcas|YP_006752861.1 lcas|YP_006751185.1 lgas|YP_814069.1 lgas|YP_814354.1 llac|1358.26.peg.234 llac|1358.26.peg.636 lplc|1590.27.peg.1863 lplc|1590.27.peg.1866 lplc|1590.27.peg.3031 lplw|YP_004888245.1 lplw|YP_004888248.1 lplw|YP_004891098.1 amac|178901.8.peg.336 ecok|NP_418660.1 efav|NP_815070.1 efOG|YP_005708195.1 ehor|ZP_08497714.1 gobo|ZP_08898252.1 lani|ZP_08548669.1 lbrc|1580.24.peg.437 lbuc|YP_004397462.1 lfal|ZP_08313086.1 lfer|ZP_03944742.1 lfrc|6666666.25437.peg.922 lfrk|ZP_08652472.1 lmle|ZP_09440022.1 lmli|ZP_09449030.1 lrha|YP_003172442.1 lver|ZP_09443639.1 pput|YP_001267121.1 smar|AMF-0000484 smut|NP_721292.1 spar|YP_006310345.1 efOG|YP_005708194.1 efav|NP_815069.1 efOG|YP_005708654.1 lcas|YP_006750759.1 lgas|YP_814368.1 lmli|ZP_09448496.1 lplc|1590.27.peg.1809 lplw|YP_004888305.1 lrha|YP_003170348.1 lbga|ZP_03939865.1 lbuc|YP_004399164.1 llac|1358.26.peg.237 lplc|1590.27.peg.711 lplw|YP_004891110.1 ehor|ZP_08499468.1 gxyl|YP_004867159.1 lbrc|1580.24.peg.993
ASAHP00026: bsub|NP_389173.2 bsub|NP_391180.2 swit|YP_001260149.1 swit|YP_001262851.1 aace|ZP_08696399.1 amac|178901.8.peg.429 apa3|940282.4.peg.1660 apan|ZP_16283793.1 apoc|6666666.23482.peg.1370 atrc|104102.6.peg.3379 atrn|ZP_08645311.1 dmos|ZP_08470578.1 geur|ZP_08902351.1 gfra|ZP_11376133.1 ghan|ZP_06833009.1 gobo|ZP_08897445.1 gxyl|YP_004868684.1 lfer|ZP_03944187.1 lgas|YP_813919.1 lrha|YP_003172552.1 smut|NP_722446.1 aace|ZP_08696778.1 amac|178901.8.peg.2375 apa3|940282.4.peg.2047 apan|ZP_16282924.1 apoc|6666666.23482.peg.458 atrc|104102.6.peg.2901 atrn|ZP_08646250.1 ecok|NP_414703.1 ecok|NP_417701.1 efav|NP_816640.1 ehor|ZP_08497407.1 geur|ZP_08902110.1 gfra|ZP_11376823.1 ghan|ZP_06833183.1 gobo|ZP_08897922.1 gxyl|YP_004868839.1 lbga|ZP_03938197.1 lbrc|1580.24.peg.654 lbuc|YP_004397404.1 lfal|ZP_08312601.1 lfrc|6666666.25437.peg.955 lfrk|ZP_08652439.1 llac|1358.26.peg.1791 lmle|ZP_09439806.1 lmli|ZP_09448347.1 lplc|1590.27.peg.812 lplw|YP_004888127.1 lver|ZP_09443627.1 pbur|ZP_16362317.1 pput|YP_001269599.1 smar|AMF-0000189 smar|AMF-0001495 ehor|ZP_08499831.1 smar|AMF-0001496 bsub|NP_391916.1 ecok|NP_417702.1 ehor|ZP_08499832.1 pbur|ZP_16362316.1 pput|YP_001269728.1
ASAHP00027: dmos|ZP_08468424.1 dmos|ZP_08470462.1 dmos|ZP_08470798.1 gobo|ZP_08899262.1 gobo|ZP_08899481.1 llac|1358.26.peg.756 llac|1358.26.peg.997 pput|YP_001265872.1 pput|YP_001269444.1 swit|YP_001262695.1 swit|YP_001262949.1 aace|ZP_08697665.1 amac|178901.8.peg.423 apa3|940282.4.peg.1668 apoc|6666666.23482.peg.1363 atrc|104102.6.peg.3372 atrn|ZP_08645305.1 ecok|NP_418483.1 ehor|ZP_08497888.1 geur|ZP_08901246.1 gfra|ZP_11377266.1 ghan|ZP_06833536.1 gobo|ZP_08897762.1 gxyl|YP_004869227.1 smar|AMF-0001398 aace|ZP_08698888.1 apan|ZP_16283885.1 bsub|NP_391970.1 efav|NP_813821.1 efOG|YP_005707065.1 ehor|ZP_08497098.1 lbga|ZP_03938186.1 lbrc|1580.24.peg.2604 lbrc|1580.24.peg.626 lbuc|YP_004397364.1 lcas|YP_006750077.1 lfal|ZP_08312617.1 lfer|ZP_03944175.1 lfrc|6666666.25437.peg.967 lfrk|ZP_08652427.1 lgas|YP_813863.1 lmle|ZP_09439787.1 lmli|ZP_09448379.1 lplc|1590.27.peg.2794 lplw|YP_004888101.1 lrha|YP_003169758.1 spar|YP_006309136.1 apa3|940282.4.peg.1161 atrc|104102.6.peg.1175 atrn|ZP_08647188.1 bsub|NP_391512.2 swit|YP_001260350.1 gfra|ZP_11376026.1 efav|NP_814280.1 geur|ZP_08904007.1 gxyl|YP_004869756.1 lplc|1590.27.peg.764 lrha|YP_003170853.1 llac|1358.26.peg.1142
ASAHP00028: efav|NP_813819.1 efav|NP_815327.1 efOG|YP_005707063.1 efOG|YP_005708387.1 lani|ZP_08549193.1 lani|ZP_08549848.1 lbuc|YP_004397360.1 lbuc|YP_004398428.1 lfer|ZP_03944173.1 lfer|ZP_03945199.1 lfrc|6666666.25437.peg.162 lfrc|6666666.25437.peg.970 lfrk|ZP_08651898.1 lfrk|ZP_08652424.1 lgas|YP_813861.1 lgas|YP_814814.1 lmle|ZP_09439785.1 lmle|ZP_09440571.1 lmli|ZP_09447663.1 lmli|ZP_09448381.1 lplc|1590.27.peg.1346 lplc|1590.27.peg.762 lplw|YP_004888099.1 lplw|YP_004889628.1 lrha|YP_003169752.1 lrha|YP_003171166.1 spar|YP_006309782.1 spar|YP_006309787.1 aace|ZP_08697683.1 amac|178901.8.peg.2315 apa3|940282.4.peg.1990 apan|ZP_16282619.1 apoc|6666666.23482.peg.402 atrc|104102.6.peg.1486 atrn|ZP_08644359.1 bsub|NP_387888.1 dmos|ZP_08471007.1 ecok|NP_416734.1 ehor|ZP_08498895.1 geur|ZP_08901247.1 gfra|ZP_11376030.1 ghan|ZP_06833534.1 gobo|ZP_08897764.1 gxyl|YP_004869226.1 lbga|ZP_03938182.1 lbrc|1580.24.peg.623 lcas|YP_006750073.1 lfal|ZP_08312666.1 llac|1358.26.peg.1386 lver|ZP_09441793.1 pbur|ZP_16360413.1 pput|YP_001269255.1 smar|AMF-0002448 smut|NP_721501.1 lbrc|1580.24.peg.2251 llac|1358.26.peg.2008 smut|NP_721584.1 lcas|YP_006751672.1 lcas|YP_006751673.1
ASAHP00029: ehor|ZP_08496174.1 ehor|ZP_08497041.1 ecok|NP_416757.1 lbga|ZP_03939406.1 lcas|YP_006751309.1 lplc|1590.27.peg.73 lplw|YP_004889279.1 lrha|YP_003170815.1 pbur|ZP_16361169.1 pput|YP_001265407.1 smar|AMF-0003636 smut|NP_722358.1 swit|YP_001263366.1 amac|178901.8.peg.1422 apa3|940282.4.peg.2247 apan|ZP_16282520.1 apoc|6666666.23482.peg.291 atrc|104102.6.peg.367 atrn|ZP_08647060.1 bsub|NP_389222.1 dmos|ZP_08468441.1 ecok|NP_416852.1 efav|NP_816526.1 efOG|YP_005708763.1 geur|ZP_08904570.1 lbrc|1580.24.peg.999 lbuc|YP_004397996.1 lcas|YP_006750842.1 lfal|ZP_08313417.1 lfer|ZP_03944003.1 lfrc|6666666.25437.peg.281 lfrk|ZP_08652858.1 lgas|YP_814020.1 llac|1358.26.peg.598 lmle|ZP_09440961.1 lmli|ZP_09447329.1 lrha|YP_003170441.1 lver|ZP_09442715.1 spar|YP_006309636.1 atrc|104102.6.peg.368 bsub|NP_389172.2 lbga|ZP_03940450.1 lbuc|YP_004398958.1 lfal|ZP_08313079.1 llac|1358.26.peg.812 lmle|ZP_09440428.1 lmli|ZP_09447537.1 lplc|1590.27.peg.2755 lplw|YP_004889827.1 lbga|ZP_03940060.1 bsub|NP_388740.1 efOG|YP_005709265.1 lbrc|1580.24.peg.1205 lfer|ZP_03944001.1 dmos|ZP_08470906.1 lver|ZP_09441747.1 smut|NP_721243.1 lfal|ZP_08313041.1 lmli|ZP_09447581.1
ASAHP00030: bsub|NP_391805.2 bsub|NP_391891.1 ecok|NP_417196.1 ecok|NP_418177.1 efav|NP_814064.1 efav|NP_814065.1 efav|NP_816237.1 efOG|YP_005707272.1 efOG|YP_005707273.1 efOG|YP_005709032.1 efOG|YP_005707291.1 ehor|ZP_08499063.1 ehor|ZP_08499498.1 lmli|ZP_09448860.1 lmli|ZP_09448861.1 lplc|1590.27.peg.1176 lplc|1590.27.peg.1177 lplc|1590.27.peg.2024 lplc|1590.27.peg.2495 lplc|1590.27.peg.2169 lplc|1590.27.peg.2182 lplw|YP_004888459.1 lplw|YP_004890399.1 lplw|YP_004890400.1 lplw|YP_004890686.1 lplw|YP_004891006.1 smar|AMF-0000435 smar|AMF-0000829 smut|NP_721380.1 smut|NP_721491.1 ecok|NP_417377.1 efav|NP_814083.1 ehor|ZP_08499332.1 lani|ZP_08549508.1 lcas|YP_006752028.1 lcas|YP_006752389.1 lfal|ZP_08313787.1 llac|1358.26.peg.1168 llac|1358.26.peg.606 lmli|ZP_09447311.1 lplc|1590.27.peg.2170 lrha|YP_003169909.1 lver|ZP_09442854.1 smar|AMF-0003289 smut|NP_721937.1 lbrc|1580.24.peg.1875 lgas|YP_814034.1 lmli|ZP_09448107.1 lani|ZP_08549806.1 lgas|YP_814039.1 lmli|ZP_09448217.1 lmli|ZP_09448128.1 lcas|YP_006751303.1 lgas|YP_815398.1 lrha|YP_003170810.1 lrha|YP_003171936.1 lplc|1590.27.peg.1641 lplw|YP_004889258.1
ASAHP00031: dmos|ZP_08469960.1 dmos|ZP_08469977.1 aace|ZP_08696622.1 amac|178901.8.peg.1077 apa3|940282.4.peg.1724 apan|ZP_16282349.1 apoc|6666666.23482.peg.1014 atrc|104102.6.peg.1007 atrn|ZP_08644562.1 bsub|NP_390788.1 ecok|NP_414934.1 efav|NP_815410.1 efOG|YP_005708472.1 ehor|ZP_08497248.1 geur|ZP_08901441.1 gfra|ZP_11376540.1 ghan|ZP_06835550.1 gobo|ZP_08898638.1 gxyl|YP_004867059.1 lbga|ZP_03938193.1 lbrc|1580.24.peg.1556 lbuc|YP_004398661.1 lcas|YP_006751089.1 lfal|ZP_08312603.1 lgas|YP_813915.1 llac|1358.26.peg.1146 lmle|ZP_09441128.1 lmli|ZP_09447093.1 lplc|1590.27.peg.101 lplw|YP_004888725.1 lrha|YP_003170651.1 lver|ZP_09442563.1 pbur|ZP_16363022.1 pput|YP_001270531.1 smar|AMF-0004815 smut|NP_721861.1 spar|YP_006310268.1 swit|YP_001264059.1 lani|ZP_08549474.1 lfer|ZP_03944183.1 lfrc|6666666.25437.peg.959 lfrk|ZP_08652435.1 efav|NP_814923.1 efOG|YP_005708023.1 lmle|ZP_09439802.1 lmli|ZP_09448351.1 lver|ZP_09443631.1 lbrc|1580.24.peg.650 bsub|NP_390192.1 pput|YP_001265508.1 swit|YP_001261664.1 dmos|ZP_08468591.1 bsub|NP_391920.1 lbuc|YP_004397400.1 lplc|1590.27.peg.808 lplw|YP_004888123.1 lrha|YP_003172558.1 llac|1358.26.peg.551
ASAHP00032: aace|ZP_08697198.1 amac|178901.8.peg.2139 apa3|940282.4.peg.442 apan|ZP_16282700.1 apoc|6666666.23482.peg.1823 atrc|104102.6.peg.2315 atrn|ZP_08645917.1 dmos|ZP_08469724.1 ecok|NP_417881.1 efav|NP_814409.1 efOG|YP_005707513.1 ehor|ZP_08495919.1 geur|ZP_08901458.1 gfra|ZP_11375552.1 ghan|ZP_06834405.1 gobo|ZP_08899628.1 gxyl|YP_004867071.1 lani|ZP_08548643.1 lbga|ZP_03939373.1 lcas|YP_006752935.1 lgas|YP_814327.1 llac|1358.26.peg.2037 lmli|ZP_09448295.1 lplc|1590.27.peg.2149 lplw|YP_004889845.1 lver|ZP_09442074.1 pbur|ZP_16362675.1 pput|YP_001266460.1 smar|AMF-0001208 smut|NP_721279.1 spar|YP_006310063.1 efOG|YP_005707445.1 lrha|YP_003169937.1 spar|YP_006309962.1 lrha|YP_003170414.1 bsub|NP_389321.1 efav|NP_814469.1 ghan|ZP_06834607.1 lani|ZP_08549938.1 lcas|YP_006751609.1 lgas|YP_815497.1 lplc|1590.27.peg.2824 lrha|YP_003171107.1 smar|AMF-0003225 gfra|ZP_11376186.1 ecok|NP_417600.1 ehor|ZP_08499742.1 pbur|ZP_16360918.1 lcas|YP_006752859.1 smut|NP_721845.1 ecok|NP_418320.2 ehor|ZP_08498111.1 efav|NP_815534.1 efOG|YP_005708617.1 lcas|YP_006750817.1 gfra|ZP_11375943.1 smar|AMF-0003538 smar|AMF-0004856
ASAHP00033: ehor|ZP_08497144.1 ehor|ZP_08497987.1 gobo|ZP_08899210.1 gobo|ZP_08899880.1 lmle|ZP_09440900.1 lmle|ZP_09441615.1 aace|ZP_08696854.1 lrha|YP_003171547.1 lver|ZP_09443839.1 pput|YP_001265390.1 aace|ZP_08696917.1 amac|178901.8.peg.2715 apa3|940282.4.peg.1222 apan|ZP_16281826.1 apoc|6666666.23482.peg.1578 atrc|104102.6.peg.3129 atrn|ZP_08646484.1 bsub|NP_391230.2 dmos|ZP_08469735.1 ecok|NP_415017.1 efav|NP_814090.1 efOG|YP_005707298.1 geur|ZP_08901113.1 gfra|ZP_11376382.1 ghan|ZP_06835226.1 gobo|ZP_08897098.1 gxyl|YP_004867944.1 lani|ZP_08549696.1 lbga|ZP_03940460.1 lbrc|1580.24.peg.1028 lbuc|YP_004397524.1 lcas|YP_006751994.1 lfer|ZP_03944302.1 lfrc|6666666.25437.peg.426 lgas|YP_819569.1 llac|1358.26.peg.1698 lmle|ZP_09440955.1 lmli|ZP_09448999.1 lplc|1590.27.peg.2561 lplw|YP_004890619.1 pbur|ZP_16359870.1 pput|YP_001265977.1 smar|AMF-0004720 smut|NP_720873.1 spar|YP_006309272.1 swit|YP_001262295.1 lani|ZP_08548539.1 dmos|ZP_08471426.1 efav|NP_814614.1 efOG|YP_005707660.1 lbga|ZP_03939401.1 lbrc|1580.24.peg.1032 lbuc|YP_004399107.1 llac|1358.26.peg.1498 lmli|ZP_09449000.1 lplc|1590.27.peg.1009 lver|ZP_09442612.1
ASAHP00034: aace|ZP_08696701.1 amac|178901.8.peg.2910 apa3|940282.4.peg.2297 apan|ZP_16282472.1 apoc|6666666.23482.peg.337 atrc|104102.6.peg.301 atrn|ZP_08644204.1 bsub|NP_389339.1 geur|ZP_08900846.1 gfra|ZP_11376405.1 ghan|ZP_06835185.1 gobo|ZP_08896812.1 gxyl|YP_004867695.1 lbga|ZP_03939472.1 lbuc|YP_004398062.1 lfal|ZP_08313196.1 lmle|ZP_09440832.1 pput|YP_001266674.1 smut|NP_720615.1 spar|YP_006309241.1 dmos|ZP_08470830.1 efOG|YP_005709445.1 lver|ZP_09442142.1 pput|YP_001265443.1 aace|ZP_08698654.1 amac|178901.8.peg.1522 apa3|940282.4.peg.642 apan|ZP_16281404.1 apoc|6666666.23482.peg.2628 atrc|104102.6.peg.2826 atrn|ZP_08646782.1 bsub|NP_389454.1 ecok|NP_417745.1 efav|NP_816678.1 ehor|ZP_08499875.1 geur|ZP_08901640.1 gfra|ZP_11374856.1 ghan|ZP_06833709.1 gobo|ZP_08897629.1 gxyl|YP_004869383.1 lani|ZP_08548971.1 lbrc|1580.24.peg.1999 lcas|YP_006751572.1 lfer|ZP_03944848.1 lfrc|6666666.25437.peg.688 lfrk|ZP_08651752.1 lgas|YP_814989.1 llac|1358.26.peg.2230 lmli|ZP_09447878.1 lplc|1590.27.peg.681 lplw|YP_004889897.1 lrha|YP_003171061.1 pbur|ZP_16361318.1 smar|AMF-0001330 swit|YP_001264527.1 efOG|YP_005709393.1 dmos|ZP_08471692.1
ASAHP00035: aace|ZP_08697361.1 amac|178901.8.peg.2055 apa3|940282.4.peg.354 apan|ZP_16282105.1 apoc|6666666.23482.peg.1912 atrc|104102.6.peg.2222 atrn|ZP_08644584.1 bsub|NP_389474.1 dmos|ZP_08470849.1 ecok|NP_415612.1 efav|NP_816504.1 ehor|ZP_08496505.1 geur|ZP_08902970.1 gfra|ZP_11375510.1 ghan|ZP_06833912.1 gobo|ZP_08898317.1 gxyl|YP_004866823.1 lani|ZP_08549078.1 lbga|ZP_03940502.1 lbrc|1580.24.peg.2417 lbuc|YP_004398445.1 lcas|YP_006751859.1 lfal|ZP_08312514.1 lfer|ZP_03945742.1 lfrc|6666666.25437.peg.731 lfrk|ZP_08652666.1 lgas|YP_814602.1 llac|1358.26.peg.1754 lmle|ZP_09440643.1 lmli|ZP_09447977.1 lplc|1590.27.peg.1489 lplw|YP_004889455.1 lplw|YP_004889489.1 lrha|YP_003171404.1 lver|ZP_09441967.1 pbur|ZP_16360483.1 pput|YP_001269107.1 smar|AMF-0003932 smut|NP_720510.1 spar|YP_006308993.1 swit|YP_001260598.1 lplc|1590.27.peg.1524 spar|YP_006308870.1 lfrc|6666666.25437.peg.113 lfrk|ZP_08651945.1 lani|ZP_08548836.1 lbga|ZP_03940038.1 lbrc|1580.24.peg.2398 lbuc|YP_004398981.1 lcas|YP_006752325.1 lfal|ZP_08312965.1 lfer|ZP_03944401.1 lmli|ZP_09447214.1 lrha|YP_003171865.1 swit|YP_001260262.1 lfrc|6666666.25437.peg.634 smar|AMF-0004443
ASAHP00036: geur|ZP_08902129.1 geur|ZP_08902720.1 geur|ZP_08903226.1 geur|ZP_08903344.1 ghan|ZP_06833090.1 ghan|ZP_06833200.1 gobo|ZP_08897906.1 gobo|ZP_08898515.1 gxyl|YP_004868758.1 gxyl|YP_004868855.1 swit|YP_001262124.1 swit|YP_001263377.1 aace|ZP_08699561.1 amac|178901.8.peg.861 apa3|940282.4.peg.1185 apan|ZP_16281789.1 apoc|6666666.23482.peg.1616 atrc|104102.6.peg.2501 atrn|ZP_08645843.1 dmos|ZP_08470325.1 ecok|NP_416366.1 efav|NP_814740.1 efOG|YP_005707794.1 ehor|ZP_08498538.1 geur|ZP_08902762.1 gfra|ZP_11376427.1 ghan|ZP_06835038.1 gobo|ZP_08896929.1 gxyl|YP_004867594.1 lani|ZP_08548846.1 lbga|ZP_03939530.1 lbrc|1580.24.peg.1280 lbuc|YP_004399462.1 lcas|YP_006750908.1 lfal|ZP_08313056.1 lfer|ZP_03945270.1 lfrc|6666666.25437.peg.616 lfrk|ZP_08653040.1 lgas|YP_814260.1 llac|1358.26.peg.972 lmle|ZP_09441232.1 lmli|ZP_09447224.1 lplc|1590.27.peg.1257 lplw|YP_004890320.1 lrha|YP_003170506.1 lver|ZP_09443117.1 pbur|ZP_16360996.1 pput|YP_001270561.1 smar|AMF-0003006 spar|YP_006310260.1 amac|178901.8.peg.215 atrc|104102.6.peg.3223 atrn|ZP_08644237.1 pbur|ZP_16362759.1 pput|YP_001267133.1 pput|YP_001266405.1
ASAHP00037: aace|ZP_08697553.1 amac|178901.8.peg.2894 apa3|940282.4.peg.2282 apan|ZP_16282486.1 apoc|6666666.23482.peg.323 atrc|104102.6.peg.320 atrn|ZP_08644221.1 bsub|NP_390631.1 dmos|ZP_08471522.1 ecok|NP_415412.1 efav|NP_815655.1 efOG|YP_005708698.1 ehor|ZP_08496671.1 geur|ZP_08901207.1 gfra|ZP_11374721.1 ghan|ZP_06833584.1 gobo|ZP_08897721.1 gxyl|YP_004869265.1 lani|ZP_08549554.1 lbga|ZP_03939685.1 lbrc|1580.24.peg.358 lbuc|YP_004399324.1 lcas|YP_006750227.1 lfal|ZP_08314021.1 lfer|ZP_03945188.1 lfrc|6666666.25437.peg.778 lfrk|ZP_08652274.1 lgas|YP_815035.1 llac|1358.26.peg.822 lmle|ZP_09440633.1 lmli|ZP_09447405.1 lplc|1590.27.peg.4 lplw|YP_004889379.1 lrha|YP_003169935.1 lver|ZP_09443843.1 pbur|ZP_16361590.1 pput|YP_001267168.1 smar|AMF-0004110 smut|NP_722348.1 spar|YP_006309160.1 swit|YP_001261387.1 amac|178901.8.peg.2228 lani|ZP_08548916.1 lbga|ZP_03940210.1 lbrc|1580.24.peg.1692 lbuc|YP_004398212.1 lcas|YP_006751456.1 lfer|ZP_03944544.1 lfrc|6666666.25437.peg.1124 lmle|ZP_09441430.1 lplc|1590.27.peg.3038 lplw|YP_004890045.1 lrha|YP_003170957.1 lver|ZP_09442201.1 ghan|ZP_06834684.1 swit|YP_001262152.1
ASAHP00038: bsub|NP_388226.2 bsub|NP_391001.1 bsub|NP_391003.1 bsub|NP_391002.2 bsub|NP_389742.2 bsub|NP_389278.2 bsub|NP_391249.1 ecok|NP_416400.1 ecok|NP_418775.1 ehor|ZP_08496140.1 ehor|ZP_08498620.1 ehor|ZP_08497622.1 ehor|ZP_08497763.1 lmli|ZP_09448552.1 lmli|ZP_09448816.1 lmli|ZP_09448580.1 pput|YP_001265696.1 pput|YP_001267414.1 pput|YP_001267472.1 pput|YP_001270198.1 pput|YP_001269824.1 pput|YP_001268769.1 pput|YP_001268144.1 pput|YP_001266602.1 pput|YP_001268929.1 pput|YP_001269200.1 pput|YP_001267540.1 pput|YP_001265699.1 pput|YP_001265975.1 pput|YP_001269659.1 pput|YP_001265953.1 pput|YP_001270167.1 pput|YP_001270068.1 pput|YP_001268799.1 aace|ZP_08698483.1 gfra|ZP_11376164.1 aace|ZP_08699279.1 gfra|ZP_11377192.1 pbur|ZP_16361369.1 smar|AMF-0002798 gfra|ZP_11374608.1 ehor|ZP_08499688.1 pbur|ZP_16361368.1 ecok|NP_415938.1 ehor|ZP_08498406.1 geur|ZP_08900893.1 ghan|ZP_06835235.1 gobo|ZP_08896766.1 gxyl|YP_004867742.1 ehor|ZP_08498048.1 ecok|NP_416399.1 ehor|ZP_08498619.1 smar|AMF-0002799 ehor|ZP_08498157.1 smar|AMF-0000895
ASAHP00039: llac|1358.26.peg.1069 llac|1358.26.peg.1070 llac|1358.26.peg.1071 llac|1358.26.peg.1072 lver|ZP_09442447.1 lver|ZP_09442452.1 lver|ZP_09442451.1 lver|ZP_09442455.1 pput|YP_001265488.1 pput|YP_001270374.1 apa3|940282.4.peg.1129 apan|ZP_16283737.1 apoc|6666666.23482.peg.1025 atrc|104102.6.peg.2908 atrn|ZP_08646850.1 bsub|NP_391152.1 dmos|ZP_08470591.1 ecok|NP_414739.1 efav|NP_815743.1 efOG|YP_005708739.1 ehor|ZP_08497373.1 geur|ZP_08901464.1 lani|ZP_08548732.1 lbga|ZP_03940197.1 lbrc|1580.24.peg.202 lbuc|YP_004398199.1 lcas|YP_006751440.1 lfal|ZP_08313106.1 lfer|ZP_03944691.1 lfrc|6666666.25437.peg.832 lfrk|ZP_08652574.1 lgas|YP_814671.1 lmle|ZP_09440913.1 lmli|ZP_09447231.1 lplc|1590.27.peg.3048 lplw|YP_004890055.1 lrha|YP_003172672.1 pbur|ZP_16362492.1 smar|AMF-0001931 smut|NP_722245.1 lrha|YP_003170941.1 lfer|ZP_03944223.1 lfrc|6666666.25437.peg.850 lfrk|ZP_08652556.1 efav|NP_816142.1 efOG|YP_005708973.1 ehor|ZP_08496274.1 pbur|ZP_16361667.1 smar|AMF-0004422 lfal|ZP_08313107.1 lbga|ZP_03938982.1 lrha|YP_003170942.1 smar|AMF-0003830 lcas|YP_006751439.1 pbur|ZP_16362688.1
ASAHP00040: aace|ZP_08696180.1 amac|178901.8.peg.905 apa3|940282.4.peg.2207 apan|ZP_16283323.1 apoc|6666666.23482.peg.634 atrc|104102.6.peg.189 atrn|ZP_08645330.1 bsub|NP_389641.2 dmos|ZP_08471003.1 ecok|NP_414928.2 efav|NP_816414.1 efOG|YP_005708634.1 ehor|ZP_08497252.1 geur|ZP_08901683.1 gfra|ZP_11375217.1 ghan|ZP_06834852.1 gobo|ZP_08897412.1 gxyl|YP_004867437.1 lani|ZP_08549050.1 lbrc|1580.24.peg.1876 lbuc|YP_004398486.1 lcas|YP_006752849.1 lfal|ZP_08313009.1 lfer|ZP_03945702.1 lfrc|6666666.25437.peg.82 lfrk|ZP_08651975.1 lgas|YP_814046.1 llac|1358.26.peg.1897 lmle|ZP_09440688.1 lmli|ZP_09448001.1 lplc|1590.27.peg.701 lplw|YP_004891100.1 lver|ZP_09442004.1 pbur|ZP_16363005.1 smar|AMF-0004822 smut|NP_720979.1 spar|YP_006309951.1 amac|178901.8.peg.2509 ecok|NP_416111.1 ehor|ZP_08496111.1 ghan|ZP_06834366.1 pbur|ZP_16361778.1 smar|AMF-0003516 lrha|YP_003171449.1 lcas|YP_006751908.1 ecok|NP_415202.1 ehor|ZP_08496911.1 lplw|YP_004889405.1 smar|AMF-0004631 dmos|ZP_08470941.1 lbrc|1580.24.peg.2461 lplc|1590.27.peg.1576 ghan|ZP_06834616.1 pbur|ZP_16360763.1 spar|YP_006309092.1
ASAHP00041: aace|ZP_08697973.1 amac|178901.8.peg.395 apa3|940282.4.peg.1533 apan|ZP_16282000.1 apoc|6666666.23482.peg.1333 atrc|104102.6.peg.3342 atrn|ZP_08644834.1 bsub|NP_390728.1 dmos|ZP_08469854.1 ecok|NP_418228.2 efav|NP_815126.1 efOG|YP_005708250.1 ehor|ZP_08499209.1 geur|ZP_08902605.1 gfra|ZP_11376343.1 gobo|ZP_08899122.1 gxyl|YP_004868178.1 lani|ZP_08549712.1 lbga|ZP_03940253.1 lbrc|1580.24.peg.1739 lbuc|YP_004398254.1 lcas|YP_006750923.1 lfer|ZP_03945428.1 lfrc|6666666.25437.peg.554 lfrk|ZP_08652976.1 lgas|YP_814270.1 llac|1358.26.peg.1568 lmle|ZP_09441474.1 lmli|ZP_09447241.1 lplc|1590.27.peg.1824 lplw|YP_004888282.1 lrha|YP_003170521.1 lver|ZP_09443107.1 pbur|ZP_16361856.1 pput|YP_001270426.1 smar|AMF-0000794 spar|YP_006310096.1 swit|YP_001263176.1 lfrc|6666666.25437.peg.1089 lfrk|ZP_08652310.1 lplc|1590.27.peg.523 lplw|YP_004889992.1 lani|ZP_08548858.1 lfer|ZP_03944591.1 dmos|ZP_08468906.1 lbga|ZP_03938718.1 lmle|ZP_09440215.1 ecok|NP_417077.1 lcas|YP_006750331.1 pput|YP_001270246.1 smar|AMF-0001939 swit|YP_001264225.1 lbrc|1580.24.peg.965 lbuc|YP_004397833.1 lrha|YP_003170056.1
ASAHP00042: aace|ZP_08697168.1 aace|ZP_08698625.1 amac|178901.8.peg.1812 amac|178901.8.peg.1813 amac|178901.8.peg.2796 apa3|940282.4.peg.123 apa3|940282.4.peg.124 apan|ZP_16281631.1 apan|ZP_16281632.1 apoc|6666666.23482.peg.156 apoc|6666666.23482.peg.2142 apoc|6666666.23482.peg.2141 atrc|104102.6.peg.1636 atrc|104102.6.peg.1637 atrc|104102.6.peg.1846 atrn|ZP_08645651.1 atrn|ZP_08646525.1 ecok|NP_416579.1 ecok|NP_416580.1 ehor|ZP_08498795.1 ehor|ZP_08498796.1 geur|ZP_08900970.1 geur|ZP_08900971.1 geur|ZP_08902858.1 geur|ZP_08904117.1 gfra|ZP_11375280.1 gfra|ZP_11375281.1 gfra|ZP_11375829.1 ghan|ZP_06832881.1 ghan|ZP_06835309.1 ghan|ZP_06835310.1 gobo|ZP_08896955.1 gobo|ZP_08896956.1 gobo|ZP_08897532.1 gobo|ZP_08898297.1 gobo|ZP_08898299.1 gobo|ZP_08899940.1 gobo|ZP_08899968.1 gxyl|YP_004867816.1 gxyl|YP_004867817.1 gxyl|YP_004868549.1 pbur|ZP_16360560.1 pbur|ZP_16360561.1 pput|YP_001266290.1 pput|YP_001268986.1 pput|YP_001267510.1 pput|YP_001267511.1 smar|AMF-0002145 smar|AMF-0002146 aace|ZP_08696791.1 bsub|NP_388553.1 dmos|ZP_08470521.1 aace|ZP_08698965.1 smar|AMF-0004027
ASAHP00043: amac|178901.8.peg.1329 amac|178901.8.peg.1376 amac|178901.8.peg.1830 amac|178901.8.peg.347 amac|178901.8.peg.2510 apa3|940282.4.peg.2640 apa3|940282.4.peg.762 atrc|104102.6.peg.1051 atrc|104102.6.peg.3137 atrc|104102.6.peg.1407 atrc|104102.6.peg.3589 atrc|104102.6.peg.464 atrc|104102.6.peg.485 atrn|ZP_08646059.1 atrn|ZP_08646078.1 gfra|ZP_11374779.1 gfra|ZP_11375769.1 gfra|ZP_11374860.1 gfra|ZP_11376192.1 gfra|ZP_11377000.1 gfra|ZP_11377194.1 gfra|ZP_11376524.1 ghan|ZP_06834196.1 ghan|ZP_06834368.1 ghan|ZP_06834610.1 ghan|ZP_06834288.1 ghan|ZP_06835800.1 gobo|ZP_08898375.1 gobo|ZP_08899080.1 gobo|ZP_08899959.1 aace|ZP_08697801.1 amac|178901.8.peg.2266 apa3|940282.4.peg.2113 atrc|104102.6.peg.1699 ghan|ZP_06834265.1 gxyl|YP_004866960.1 smar|AMF-0000399 aace|ZP_08699073.1 apan|ZP_16283315.1 apoc|6666666.23482.peg.2750 geur|ZP_08903444.1 ghan|ZP_06835546.1 gobo|ZP_08899814.1 gxyl|YP_004868388.1 gobo|ZP_08898986.1 geur|ZP_08902478.1 amac|178901.8.peg.2841 apa3|940282.4.peg.2993 apan|ZP_16282419.1 atrn|ZP_08644658.1 gxyl|YP_004867000.1 apa3|940282.4.peg.3001 apan|ZP_16282427.1 apoc|6666666.23482.peg.785
ASAHP00044: apa3|940282.4.peg.1679 apa3|940282.4.peg.2211 apa3|940282.4.peg.896 apoc|6666666.23482.peg.151 apoc|6666666.23482.peg.2367 apoc|6666666.23482.peg.519 atrc|104102.6.peg.1700 atrc|104102.6.peg.3407 ecok|NP_414793.1 ecok|NP_415084.1 ecok|NP_415189.1 ecok|NP_415847.1 ecok|NP_415888.1 ecok|NP_416498.1 ecok|NP_416535.1 ecok|NP_416696.1 ecok|NP_417456.1 ecok|NP_417685.1 ecok|NP_417962.1 gobo|ZP_08899988.1 gobo|ZP_08900423.1 gobo|ZP_08900517.1 gobo|ZP_08900744.1 gxyl|YP_004866840.1 gxyl|YP_004866844.1 gxyl|YP_004866973.1 gxyl|YP_004867010.1 gxyl|YP_004867017.1 gxyl|YP_004867286.1 gxyl|YP_004867974.1 gxyl|YP_004868012.1 gxyl|YP_004868486.1 gxyl|YP_004868490.1 gxyl|YP_004868635.1 gxyl|YP_004868643.1 gxyl|YP_004868648.1 gxyl|YP_004869131.1 gxyl|YP_004869526.1 gxyl|YP_004869946.1 gxyl|YP_004869972.1 gxyl|YP_004869982.1 aace|ZP_08699788.1 amac|178901.8.peg.86 apan|ZP_16282840.1 atrn|ZP_08647072.1 swit|YP_001260483.1 amac|178901.8.peg.24 amac|178901.8.peg.1 pput|YP_001266699.1 geur|ZP_08903420.1 gxyl|YP_004869094.1 gfra|ZP_11377446.1 gxyl|YP_004868655.1 apoc|6666666.23482.peg.2467
ASAHP00045: bsub|NP_388230.2 bsub|NP_388231.2 bsub|NP_388233.2 bsub|NP_389598.3 bsub|NP_389713.2 bsub|NP_389714.1 bsub|NP_389715.1 bsub|NP_391076.3 bsub|NP_389712.1 pbur|ZP_16360906.1 pbur|ZP_16360907.1 pput|YP_001266964.1 pput|YP_001267014.1 pput|YP_001267015.1 pput|YP_001267016.1 pput|YP_001267020.1 smar|AMF-0000644 smar|AMF-0003329 smut|NP_721707.1 smut|NP_721709.1 aace|ZP_08699086.1 apan|ZP_16283919.1 apoc|6666666.23482.peg.517 ecok|NP_415118.1 efav|NP_816378.1 efOG|YP_005709169.1 ehor|ZP_08496988.1 gfra|ZP_11377186.1 lani|ZP_08549041.1 lbga|ZP_03938605.1 lbrc|1580.24.peg.2155 lbuc|YP_004397442.1 lcas|YP_006750925.1 lfal|ZP_08313128.1 lfer|ZP_03944234.1 llac|1358.26.peg.328 lmli|ZP_09447247.1 lplc|1590.27.peg.2711 lplw|YP_004888577.1 lrha|YP_003170523.1 lver|ZP_09443353.1 smar|AMF-0003490 amac|178901.8.peg.2957 bsub|NP_391729.1 lplw|YP_004889781.1 smar|AMF-0004714 amac|178901.8.peg.42 atrc|104102.6.peg.2358 atrn|ZP_08646370.1 swit|YP_001264511.1 smar|AMF-0001412 swit|YP_001261334.1 smar|AMF-0000478 smar|AMF-0004438
ASAHP00046: bsub|NP_390780.1 bsub|NP_391274.1 dmos|ZP_08469212.1 dmos|ZP_08469332.1 lbga|ZP_03938068.1 lbga|ZP_03938103.1 lcas|YP_006751167.1 lcas|YP_006751657.1 llac|1358.26.peg.2231 llac|1358.26.peg.948 aace|ZP_08698047.1 amac|178901.8.peg.226 apa3|940282.4.peg.1431 apan|ZP_16283076.1 apoc|6666666.23482.peg.1215 atrc|104102.6.peg.3211 atrn|ZP_08644249.1 efav|NP_815640.1 efOG|YP_005708683.1 ehor|ZP_08496385.1 geur|ZP_08901226.1 gfra|ZP_11376658.1 ghan|ZP_06833556.1 gobo|ZP_08897741.1 gxyl|YP_004869246.1 lani|ZP_08549430.1 lbga|ZP_03940684.1 lbrc|1580.24.peg.1583 lbuc|YP_004398637.1 lfal|ZP_08312745.1 lfer|ZP_03944455.1 lfrc|6666666.25437.peg.1200 lfrk|ZP_08652196.1 lgas|YP_815109.1 lmle|ZP_09441340.1 lmli|ZP_09447130.1 lplc|1590.27.peg.147 lplw|YP_004888763.1 lrha|YP_003170679.1 lver|ZP_09442522.1 pbur|ZP_16361422.1 pput|YP_001266392.1 smar|AMF-0003049 smut|NP_720812.1 spar|YP_006310661.1 swit|YP_001263098.1 gfra|ZP_11376303.1 smar|AMF-0002668 ehor|ZP_08498468.1 lmli|ZP_09448433.1 ecok|NP_416293.1 pbur|ZP_16360667.1 efav|NP_815245.1 efOG|YP_005708303.1
ASAHP00047: efav|NP_814611.1 efav|NP_815618.1 efOG|YP_005707657.1 efOG|YP_005708659.1 efOG|YP_005709351.1 lbrc|1580.24.peg.1038 lbrc|1580.24.peg.2411 lbrc|1580.24.peg.1223 lbuc|YP_004398130.1 lbuc|YP_004398809.1 lcas|YP_006750841.1 lcas|YP_006752048.1 llac|1358.26.peg.536 llac|1358.26.peg.946 lmle|ZP_09440443.1 lmle|ZP_09441252.1 lrha|YP_003170722.1 lrha|YP_003171601.1 lfrk|ZP_08652361.1 atrc|104102.6.peg.1977 bsub|NP_389448.1 dmos|ZP_08468503.1 ehor|ZP_08497020.1 lani|ZP_08548740.1 lbga|ZP_03939720.1 lfal|ZP_08313103.1 lfrc|6666666.25437.peg.1026 lgas|YP_815027.1 lmli|ZP_09448186.1 lplc|1590.27.peg.2996 lplw|YP_004888567.1 lver|ZP_09442880.1 smut|NP_721146.1 spar|YP_006310223.1 lani|ZP_08549892.1 lbga|ZP_03938671.1 lbga|ZP_03940108.1 lcas|YP_006750696.1 lcas|YP_006751215.1 lgas|YP_814377.1 llac|1358.26.peg.2126 lmle|ZP_09439851.1 lmli|ZP_09447638.1 lrha|YP_003170202.1 lver|ZP_09442652.1 smut|NP_721903.1 lplc|1590.27.peg.1023 lrha|YP_003170439.1 lcas|YP_006752604.1 lmli|ZP_09448202.1 lplc|1590.27.peg.659 lplw|YP_004888191.1 lrha|YP_003172158.1 lfer|ZP_03945048.1
ASAHP00048: aace|ZP_08697718.1 amac|178901.8.peg.117 apa3|940282.4.peg.1641 apan|ZP_16282819.1 apoc|6666666.23482.peg.1477 atrc|104102.6.peg.3336 atrn|ZP_08644827.1 bsub|NP_389053.1 dmos|ZP_08470648.1 ecok|NP_416606.1 efav|NP_816402.1 efOG|YP_005707205.1 ehor|ZP_08498807.1 geur|ZP_08903573.1 gfra|ZP_11374749.1 ghan|ZP_06835952.1 gobo|ZP_08898821.1 gxyl|YP_004868113.1 lbga|ZP_03938750.1 lbrc|1580.24.peg.342 lbuc|YP_004397855.1 lcas|YP_006750388.1 lfal|ZP_08313396.1 lfer|ZP_03944685.1 lfrc|6666666.25437.peg.366 lfrk|ZP_08652742.1 llac|1358.26.peg.331 lmle|ZP_09439742.1 lmli|ZP_09447550.1 lplc|1590.27.peg.958 lplw|YP_004888182.1 lrha|YP_003170116.1 lver|ZP_09443364.1 pbur|ZP_16360554.1 pput|YP_001269962.1 smar|AMF-0002120 smut|NP_720564.1 spar|YP_006309297.1 swit|YP_001260593.1 bsub|NP_391681.1 efav|NP_814001.1 lbga|ZP_03939662.1 lbrc|1580.24.peg.407 lfal|ZP_08312629.1 lfer|ZP_03944687.1 llac|1358.26.peg.1188 lver|ZP_09443054.1 lbrc|1580.24.peg.182 lmle|ZP_09440256.1 efav|NP_815645.1 efOG|YP_005708688.1 lcas|YP_006750831.1 lbuc|YP_004399350.1 lrha|YP_003170427.1
ASAHP00049: aace|ZP_08698065.1 amac|178901.8.peg.1698 apa3|940282.4.peg.22 apan|ZP_16283186.1 apoc|6666666.23482.peg.2244 atrc|104102.6.peg.1526 atrn|ZP_08643916.1 bsub|NP_390444.2 ehor|ZP_08499870.1 geur|ZP_08902992.1 gfra|ZP_11375430.1 ghan|ZP_06833890.1 gobo|ZP_08898340.1 gxyl|YP_004866801.1 lbga|ZP_03938370.1 lbuc|YP_004397587.1 llac|1358.26.peg.167 lmle|ZP_09440133.1 lmli|ZP_09448255.1 lplc|1590.27.peg.2195 lplc|1590.27.peg.2198 lplw|YP_004890980.1 lrha|YP_003170310.1 pput|YP_001265449.1 smar|AMF-0001335 spar|YP_006309675.1 swit|YP_001263321.1 aace|ZP_08698963.1 amac|178901.8.peg.96 atrn|ZP_08646657.1 dmos|ZP_08470336.1 ecok|NP_416207.1 efav|NP_815278.1 efOG|YP_005708337.1 gfra|ZP_11374656.1 gobo|ZP_08899033.1 lbrc|1580.24.peg.164 lcas|YP_006750614.1 lplc|1590.27.peg.2194 lver|ZP_09443655.1 pput|YP_001268429.1 smut|NP_721192.1 ecok|NP_417740.1 lplw|YP_004890976.1 atrc|104102.6.peg.669 pput|YP_001268599.1 lplw|YP_004889003.1 lplc|1590.27.peg.266 lver|ZP_09442989.1 pput|YP_001268009.1 lcas|YP_006750616.1 spar|YP_006309681.1 lrha|YP_003170312.1 pput|YP_001267319.1
ASAHP00050: aace|ZP_08698560.1 aace|ZP_08699319.1 ecok|NP_416868.1 ecok|NP_417171.1 lbrc|1580.24.peg.2376 lbrc|1580.24.peg.2703 lcas|YP_006750984.1 lcas|YP_006752433.1 lplc|1590.27.peg.2282 lplc|1590.27.peg.2309 lplw|YP_004888931.1 lplw|YP_004890444.1 lrha|YP_003170591.1 lrha|YP_003171977.1 pbur|ZP_16361826.1 pbur|ZP_16362721.1 amac|178901.8.peg.1829 apa3|940282.4.peg.139 apan|ZP_16281647.1 apoc|6666666.23482.peg.2125 atrc|104102.6.peg.1652 atrn|ZP_08645956.1 bsub|NP_388782.1 ehor|ZP_08496779.1 geur|ZP_08900953.1 gfra|ZP_11376146.1 ghan|ZP_06835292.1 gobo|ZP_08896712.1 gxyl|YP_004867800.1 lani|ZP_08549936.1 lfal|ZP_08313391.1 pput|YP_001267549.1 swit|YP_001263713.1 efav|NP_814206.1 efOG|YP_005707364.1 lbga|ZP_03939916.1 lbuc|YP_004399100.1 lfer|ZP_03945492.1 lgas|YP_814554.1 lmle|ZP_09441126.1 lmli|ZP_09448400.1 smar|AMF-0001941 lbrc|1580.24.peg.536 bsub|NP_388266.1 lfrc|6666666.25437.peg.502 llac|1358.26.peg.2084 lmle|ZP_09440929.1 lver|ZP_09443310.1 ehor|ZP_08499307.1 ghan|ZP_06834123.1 lfer|ZP_03945452.1 lfer|ZP_03944958.1 lmli|ZP_09448298.1
ASAHP00051: bsub|NP_388070.1 bsub|NP_388461.2 lbrc|1580.24.peg.220 lbrc|1580.24.peg.221 aace|ZP_08696268.1 amac|178901.8.peg.989 apa3|940282.4.peg.1368 apan|ZP_16283492.1 apoc|6666666.23482.peg.365 atrc|104102.6.peg.992 geur|ZP_08901098.1 gfra|ZP_11374793.1 ghan|ZP_06834584.1 gobo|ZP_08897083.1 gxyl|YP_004867964.1 lbuc|YP_004397979.1 aace|ZP_08698630.1 atrn|ZP_08645533.1 bsub|NP_390782.1 ecok|NP_416174.1 efav|NP_816400.1 ehor|ZP_08496253.1 gfra|ZP_11375730.1 ghan|ZP_06834639.1 gobo|ZP_08899431.1 lani|ZP_08548382.1 lbga|ZP_03939244.1 lbrc|1580.24.peg.918 lbuc|YP_004399632.1 lfer|ZP_03945430.1 llac|1358.26.peg.1084 lmle|ZP_09440001.1 lmli|ZP_09448619.1 lplc|1590.27.peg.2539 lplw|YP_004890642.1 lver|ZP_09442890.1 pbur|ZP_16360902.1 pput|YP_001268638.1 smar|AMF-0000832 swit|YP_001261059.1 amac|178901.8.peg.770 geur|ZP_08901562.1 bsub|NP_388735.1 ehor|ZP_08497367.1 gobo|ZP_08898149.1 lbga|ZP_03938574.1 lmle|ZP_09439813.1 pput|YP_001268492.1 geur|ZP_08903310.1 lbuc|YP_004398163.1 smar|AMF-0000270 gxyl|YP_004869462.1 ghan|ZP_06834317.1
ASAHP00052: bsub|NP_389019.2 bsub|NP_389183.2 aace|ZP_08696997.1 amac|178901.8.peg.285 apa3|940282.4.peg.2987 apan|ZP_16282413.1 apoc|6666666.23482.peg.774 atrc|104102.6.peg.455 atrn|ZP_08647042.1 ecok|NP_415763.1 efav|NP_814650.1 efOG|YP_005707696.1 ehor|ZP_08498375.1 geur|ZP_08902303.1 gfra|ZP_11376374.1 ghan|ZP_06833435.1 gobo|ZP_08897215.1 gxyl|YP_004867131.1 lani|ZP_08550030.1 lbga|ZP_03939899.1 lbrc|1580.24.peg.10 lbuc|YP_004399132.1 lcas|YP_006752264.1 lfal|ZP_08313087.1 lfrc|6666666.25437.peg.838 lfrk|ZP_08652568.1 lgas|YP_814604.1 llac|1358.26.peg.1101 lmle|ZP_09440251.1 lmli|ZP_09448138.1 lplc|1590.27.peg.438 lplw|YP_004889158.1 lrha|YP_003171808.1 lver|ZP_09443051.1 pbur|ZP_16360699.1 pput|YP_001266262.1 smar|AMF-0002917 smut|NP_720722.1 spar|YP_006309356.1 atrn|ZP_08645783.1 lcas|YP_006751857.1 lmli|ZP_09447565.1 lrha|YP_003171401.1 smar|AMF-0003080 llac|1358.26.peg.75 bsub|NP_389029.1 ecok|NP_417997.1 ehor|ZP_08497966.1 pbur|ZP_16362594.1 smar|AMF-0000812 ghan|ZP_06834619.1 lani|ZP_08549796.1 lbrc|1580.24.peg.1129
ASAHP00053: aace|ZP_08696528.1 amac|178901.8.peg.1792 apa3|940282.4.peg.104 apan|ZP_16281612.1 apoc|6666666.23482.peg.2161 atrc|104102.6.peg.1612 atrn|ZP_08644450.1 bsub|NP_388768.1 dmos|ZP_08468831.1 ecok|NP_417766.1 efav|NP_814350.1 efOG|YP_005707221.1 efOG|YP_005709525.1 ehor|ZP_08499894.1 geur|ZP_08900990.1 gfra|ZP_11375298.1 ghan|ZP_06835329.1 gobo|ZP_08896975.1 gxyl|YP_004867836.1 lani|ZP_08548415.1 lbga|ZP_03938109.1 lbrc|1580.24.peg.939 lbuc|YP_004399026.1 lcas|YP_006751061.1 lfal|ZP_08313149.1 lfer|ZP_03944961.1 lfrc|6666666.25437.peg.321 llac|1358.26.peg.1839 lmle|ZP_09439957.1 lmli|ZP_09447796.1 lplc|1590.27.peg.297 lplw|YP_004888971.1 lrha|YP_003170619.1 lver|ZP_09443356.1 pput|YP_001265854.1 smut|NP_722311.1 spar|YP_006308972.1 swit|YP_001261843.1 lmle|ZP_09440363.1 lmli|ZP_09449093.1 lplc|1590.27.peg.603 lplw|YP_004889943.1 lgas|YP_814018.1 llac|1358.26.peg.2108 lver|ZP_09443223.1 bsub|NP_388010.1 efav|NP_814017.1 lbga|ZP_03939993.1 lcas|YP_006752675.1 lrha|YP_003172220.1 efav|NP_816804.1 lcas|YP_006752614.1 lrha|YP_003172168.1
ASAHP00054: amac|178901.8.peg.1400 amac|178901.8.peg.3074 apa3|940282.4.peg.1365 apa3|940282.4.peg.726 apan|ZP_16281318.1 apan|ZP_16283488.1 apoc|6666666.23482.peg.2715 apoc|6666666.23482.peg.362 apoc|6666666.23482.peg.520 atrc|104102.6.peg.2721 atrc|104102.6.peg.3406 atrn|ZP_08644689.1 atrn|ZP_08644788.1 geur|ZP_08901460.1 geur|ZP_08901469.1 ghan|ZP_06834408.1 ghan|ZP_06835842.1 gobo|ZP_08899630.1 gobo|ZP_08899639.1 gxyl|YP_004867073.1 gxyl|YP_004867956.1 llac|1358.26.peg.1703 llac|1358.26.peg.1704 aace|ZP_08697698.1 bsub|NP_391090.1 dmos|ZP_08471568.1 ecok|NP_415627.1 efav|NP_815718.1 efOG|YP_005708717.1 ehor|ZP_08496490.1 gfra|ZP_11376015.1 lani|ZP_08548335.1 lbga|ZP_03939305.1 lbrc|1580.24.peg.982 lbuc|YP_004398930.1 lcas|YP_006752499.1 lfer|ZP_03945006.1 lfrc|6666666.25437.peg.883 lfrk|ZP_08652525.1 lmli|ZP_09448512.1 lplc|1590.27.peg.280 lplw|YP_004888990.1 lrha|YP_003172054.1 pbur|ZP_16360497.1 pput|YP_001266018.1 smar|AMF-0003871 lplc|1590.27.peg.1766 lplw|YP_004888351.1 bsub|NP_389111.1 efav|NP_816854.1 efOG|YP_005709567.1 gfra|ZP_11374730.1
ASAHP00055: bsub|NP_388283.1 bsub|NP_389324.1 bsub|NP_390212.1 dmos|ZP_08468944.1 dmos|ZP_08468945.1 aace|ZP_08698640.1 amac|178901.8.peg.1489 apa3|940282.4.peg.670 apan|ZP_16281377.1 apoc|6666666.23482.peg.2656 atrc|104102.6.peg.2798 atrn|ZP_08644130.1 ecok|NP_417063.1 efav|NP_814841.1 efOG|YP_005707946.1 ehor|ZP_08499152.1 geur|ZP_08901668.1 gfra|ZP_11374828.1 ghan|ZP_06833682.1 gobo|ZP_08897657.1 gxyl|YP_004869356.1 lbga|ZP_03938166.1 lbrc|1580.24.peg.1019 lbuc|YP_004399654.1 lfal|ZP_08312658.1 lfrc|6666666.25437.peg.1031 lfrk|ZP_08652358.1 llac|1358.26.peg.1306 lmle|ZP_09439767.1 lmli|ZP_09448645.1 lver|ZP_09441852.1 pbur|ZP_16360161.1 pput|YP_001269597.1 smar|AMF-0002034 swit|YP_001264354.1 lbga|ZP_03939523.1 lbrc|1580.24.peg.600 lcas|YP_006750327.1 lplc|1590.27.peg.170 lplw|YP_004890466.1 lrha|YP_003170044.1 lgas|YP_814619.1 lfer|ZP_03944154.1 lani|ZP_08549189.1 lgas|YP_814913.1 gfra|ZP_11376052.1 lplc|1590.27.peg.741 smut|NP_722185.1 spar|YP_006310581.1 lbuc|YP_004397606.1 efOG|YP_005709399.1 lmli|ZP_09447645.1
ASAHP00056: bsub|NP_390267.2 bsub|NP_391888.1 geur|ZP_08902128.1 geur|ZP_08903227.1 geur|ZP_08903345.1 aace|ZP_08697774.1 amac|178901.8.peg.570 apa3|940282.4.peg.2762 apan|ZP_16282164.1 apoc|6666666.23482.peg.712 atrc|104102.6.peg.2611 atrn|ZP_08645185.1 bsub|NP_390450.1 dmos|ZP_08470326.1 ecok|NP_416533.1 efav|NP_816750.1 efOG|YP_005707839.1 ehor|ZP_08498756.1 gfra|ZP_11374764.1 ghan|ZP_06833199.1 gobo|ZP_08897907.1 gxyl|YP_004868854.1 lani|ZP_08548995.1 lbga|ZP_03939564.1 lbrc|1580.24.peg.1337 lcas|YP_006750299.1 lfal|ZP_08314007.1 lfer|ZP_03945269.1 lfrc|6666666.25437.peg.617 lgas|YP_819585.1 llac|1358.26.peg.1002 lmle|ZP_09440416.1 lmli|ZP_09447851.1 lplc|1590.27.peg.452 lplw|YP_004889146.1 lrha|YP_003170020.1 lver|ZP_09442757.1 pbur|ZP_16362760.1 pput|YP_001267132.1 smar|AMF-0004203 spar|YP_006310401.1 efav|NP_814782.1 lbga|ZP_03939529.1 lbrc|1580.24.peg.1276 lcas|YP_006751932.1 lfal|ZP_08312983.1 llac|1358.26.peg.2165 lplc|1590.27.peg.5 lplw|YP_004889378.1 lrha|YP_003171473.1 lver|ZP_09442020.1 pbur|ZP_16361651.1
ASAHP00057: swit|YP_001260998.1 swit|YP_001264506.1 aace|ZP_08698989.1 amac|178901.8.peg.2649 apa3|940282.4.peg.2908 apan|ZP_16282309.1 apoc|6666666.23482.peg.1206 atrc|104102.6.peg.1799 atrn|ZP_08645375.1 bsub|NP_390681.2 dmos|ZP_08471032.1 ehor|ZP_08499848.1 geur|ZP_08901262.1 gfra|ZP_11375599.1 ghan|ZP_06833518.1 gobo|ZP_08898742.1 gxyl|YP_004869212.1 lani|ZP_08548932.1 lbga|ZP_03940220.1 lbrc|1580.24.peg.1705 lbuc|YP_004398221.1 lcas|YP_006751521.1 lfal|ZP_08314027.1 lfer|ZP_03944563.1 lfrc|6666666.25437.peg.1116 lfrk|ZP_08652282.1 lgas|YP_815022.1 lmle|ZP_09441414.1 lmli|ZP_09447418.1 lplc|1590.27.peg.3015 lplw|YP_004890029.1 lrha|YP_003171011.1 lver|ZP_09442192.1 pbur|ZP_16362280.1 pput|YP_001266318.1 smar|AMF-0001437 bsub|NP_391522.2 lani|ZP_08548892.1 lbga|ZP_03940190.1 lbrc|1580.24.peg.1680 lbuc|YP_004398192.1 lcas|YP_006751431.1 lfer|ZP_03944534.1 lfrc|6666666.25437.peg.1133 lfrk|ZP_08652265.1 lgas|YP_815042.1 lmli|ZP_09447808.1 lplc|1590.27.peg.3055 lplw|YP_004890062.1 lrha|YP_003170934.1 lver|ZP_09442210.1 ecok|NP_415183.1
ASAHP00058: aace|ZP_08696996.1 amac|178901.8.peg.286 apa3|940282.4.peg.2986 apan|ZP_16282412.1 apoc|6666666.23482.peg.773 atrc|104102.6.peg.456 bsub|NP_389028.1 ecok|NP_417998.1 efav|NP_814649.1 efOG|YP_005707695.1 ehor|ZP_08497967.1 geur|ZP_08902304.1 gfra|ZP_11376375.1 ghan|ZP_06833434.1 gobo|ZP_08897214.1 gxyl|YP_004867132.1 lbga|ZP_03939898.1 lbrc|1580.24.peg.11 lbuc|YP_004399133.1 lcas|YP_006751858.1 lfal|ZP_08313088.1 lfrc|6666666.25437.peg.837 lgas|YP_814603.1 llac|1358.26.peg.1100 lmle|ZP_09440250.1 lmli|ZP_09448139.1 lplc|1590.27.peg.439 lplw|YP_004889157.1 lrha|YP_003171402.1 lver|ZP_09443050.1 pbur|ZP_16362595.1 pput|YP_001266263.1 smar|AMF-0003079 smut|NP_720721.1 spar|YP_006309355.1 pbur|ZP_16360698.1 bsub|NP_389018.1 ecok|YP_025300.1 lmli|ZP_09447564.1 efav|NP_816720.1 efOG|YP_005709427.1 lcas|YP_006752265.1 lrha|YP_003171809.1 bsub|NP_389178.1 ehor|ZP_08498376.1 ghan|ZP_06834618.1 ecok|NP_416001.1 ehor|ZP_08498170.1 lbuc|YP_004399532.1 smar|AMF-0000813 lbrc|1580.24.peg.1128 llac|1358.26.peg.74
ASAHP00059: aace|ZP_08697493.1 amac|178901.8.peg.1509 apa3|940282.4.peg.650 apan|ZP_16281396.1 apoc|6666666.23482.peg.2636 atrc|104102.6.peg.2818 atrn|ZP_08646138.1 bsub|NP_391984.1 dmos|ZP_08468469.1 ecok|NP_418161.1 ehor|ZP_08495982.1 geur|ZP_08901648.1 gfra|ZP_11374847.1 ghan|ZP_06833701.1 gobo|ZP_08897637.1 gxyl|YP_004869375.1 lani|ZP_08548998.1 lbga|ZP_03938173.1 lbrc|1580.24.peg.614 lbuc|YP_004399666.1 lcas|YP_006753127.1 lfal|ZP_08312659.1 lfer|ZP_03944164.1 lfrc|6666666.25437.peg.67 lfrk|ZP_08651992.1 llac|1358.26.peg.490 lmle|ZP_09439777.1 lmli|ZP_09447448.1 lplc|1590.27.peg.491 lplw|YP_004889386.1 lrha|YP_003171470.1 lver|ZP_09442017.1 pput|YP_001270611.1 smar|AMF-0000934 swit|YP_001264101.1 bsub|NP_390269.1 efOG|YP_005709633.1 lbga|ZP_03940562.1 lbrc|1580.24.peg.2478 lbuc|YP_004398504.1 lgas|YP_819589.1 lmle|ZP_09440705.1 efOG|YP_005708894.1 lcas|YP_006751929.1 lfal|ZP_08313923.1 llac|1358.26.peg.2222 lfrc|6666666.25437.peg.978 lfrk|ZP_08652416.1 lmli|ZP_09448390.1 lplc|1590.27.peg.752 smut|NP_720790.1 efav|NP_816053.1
ASAHP00060: bsub|NP_389006.3 bsub|NP_389435.1 lfer|ZP_03944755.1 lfer|ZP_03945768.1 lplc|1590.27.peg.1242 lplc|1590.27.peg.2256 lplw|YP_004888530.1 lplw|YP_004890335.1 aace|ZP_08697056.1 amac|178901.8.peg.1840 apa3|940282.4.peg.149 apan|ZP_16281656.1 apoc|6666666.23482.peg.2116 atrc|104102.6.peg.1660 atrn|ZP_08643694.1 dmos|ZP_08471089.1 ecok|NP_414574.1 efav|NP_815422.1 efOG|YP_005708484.1 ehor|ZP_08497526.1 geur|ZP_08900943.1 gfra|ZP_11375253.1 ghan|ZP_06835281.1 gobo|ZP_08896722.1 gxyl|YP_004867783.1 lani|ZP_08549214.1 lbga|ZP_03938384.1 lbrc|1580.24.peg.2292 lbuc|YP_004397611.1 lcas|YP_006751711.1 lfal|ZP_08313234.1 lfrc|6666666.25437.peg.1066 lgas|YP_814898.2 llac|1358.26.peg.533 lmle|ZP_09441426.1 lmli|ZP_09447280.1 lrha|YP_003171202.1 lver|ZP_09443461.1 pbur|ZP_16362995.1 pput|YP_001269893.1 smar|AMF-0000109 smut|NP_721270.1 spar|YP_006309977.1 swit|YP_001260944.1 lbga|ZP_03940409.1 lbuc|YP_004398408.1 lfal|ZP_08313175.1 lmle|ZP_09440585.1 lplc|1590.27.peg.1392 lplw|YP_004889585.1 lfer|ZP_03944928.1
ASAHP00061: lver|ZP_09441720.1 lver|ZP_09442621.1 aace|ZP_08698344.1 amac|178901.8.peg.2617 apa3|940282.4.peg.2940 apan|ZP_16282279.1 apoc|6666666.23482.peg.1172 atrc|104102.6.peg.1757 atrn|ZP_08644082.1 ecok|NP_417957.1 efav|NP_816867.1 ehor|ZP_08495750.1 geur|ZP_08901154.1 gfra|ZP_11375630.1 ghan|ZP_06833637.1 gobo|ZP_08899234.1 gxyl|YP_004869315.1 lbga|ZP_03938224.1 lbrc|1580.24.peg.299 lbuc|YP_004398924.1 lfal|ZP_08313442.1 lfrc|6666666.25437.peg.1172 lfrk|ZP_08652225.1 lgas|YP_813893.1 lmle|ZP_09440342.1 lmli|ZP_09448634.1 lver|ZP_09441917.1 pbur|ZP_16362586.1 pput|YP_001267277.1 smar|AMF-0001136 smut|NP_721248.1 spar|YP_006310241.1 swit|YP_001263216.1 lbrc|1580.24.peg.1844 lmli|ZP_09448874.1 lplc|1590.27.peg.2382 lplw|YP_004890792.1 lcas|YP_006752386.1 lplc|1590.27.peg.476 lplw|YP_004888400.1 lplc|1590.27.peg.1356 lbga|ZP_03939033.1 lbuc|YP_004397635.1 lplc|1590.27.peg.451 lplw|YP_004889147.1 lplw|YP_004889618.1 lmle|ZP_09441113.1 llac|1358.26.peg.1328 lmle|ZP_09441564.1 lmli|ZP_09449505.1 smut|NP_720613.1
ASAHP00062: swit|YP_001260535.1 swit|YP_001264015.1 swit|YP_001262217.1 swit|YP_001264589.1 swit|YP_001262986.1 aace|ZP_08697685.1 amac|178901.8.peg.2313 apa3|940282.4.peg.1988 apan|ZP_16282621.1 apoc|6666666.23482.peg.400 atrc|104102.6.peg.1484 atrn|ZP_08644361.1 bsub|NP_390217.1 ecok|NP_415058.1 efav|NP_815252.1 efOG|YP_005708310.1 ehor|ZP_08497128.1 geur|ZP_08901249.1 gfra|ZP_11376032.1 ghan|ZP_06833532.1 gobo|ZP_08897766.1 gxyl|YP_004869224.1 lani|ZP_08548254.1 lbga|ZP_03939912.1 lbrc|1580.24.peg.1784 lbuc|YP_004399103.1 lcas|YP_006750962.1 lfal|ZP_08313464.1 lgas|YP_814818.1 llac|1358.26.peg.1119 lmle|ZP_09441502.1 lplc|1590.27.peg.557 lplw|YP_004889960.1 lrha|YP_003170557.1 lver|ZP_09442800.1 pbur|ZP_16359885.1 pput|YP_001266693.1 smar|AMF-0004690 smut|NP_721965.1 spar|YP_006310315.1 dmos|ZP_08470312.1 lfal|ZP_08312502.1 llac|1358.26.peg.2103 spar|YP_006309069.1 ecok|NP_417822.1 ehor|ZP_08499946.1 pbur|ZP_16362563.1 smar|AMF-0001261 pput|YP_001268104.1 efav|NP_816516.1 smut|NP_720928.1
ASAHP00063: amac|178901.8.peg.54 amac|178901.8.peg.55 geur|ZP_08904468.1 geur|ZP_08904496.1 lbuc|YP_004385927.1 lbuc|YP_004385931.1 lbuc|YP_004385945.1 lbuc|YP_004385952.1 lbuc|YP_004397382.1 lbuc|YP_004397641.1 lbuc|YP_004398418.1 lbuc|YP_004398511.1 lcas|YP_006750693.1 lcas|YP_006750699.1 lcas|YP_006750714.1 lcas|YP_007327679.1 lcas|YP_006752152.1 lrha|YP_003169982.1 lrha|YP_003170328.1 lrha|YP_003171906.1 lrha|YP_003171912.1 lrha|YP_003170771.1 lrha|YP_003171331.1 swit|YP_001260287.1 swit|YP_001260289.1 swit|YP_001260430.1 swit|YP_001262665.1 swit|YP_001262907.1 swit|YP_001263144.1 swit|YP_001264930.1 swit|YP_001260475.1 swit|YP_001260288.1 swit|YP_001260373.1 aace|ZP_08699499.1 atrc|104102.6.peg.2055 aace|ZP_08699584.1 atrc|104102.6.peg.833 atrn|ZP_08646352.1 ghan|ZP_06834570.1 gobo|ZP_08900717.1 gxyl|YP_004869834.1 lbga|ZP_03939266.1 lbrc|1580.24.peg.806 lmli|ZP_09449469.1 lrha|YP_003169899.1 geur|ZP_08904346.1 gobo|ZP_08899728.1 gxyl|YP_004866906.1 geur|ZP_08903962.1 gobo|ZP_08900473.1
ASAHP00064: bsub|NP_388410.1 bsub|NP_391934.1 gobo|ZP_08899256.1 gobo|ZP_08899487.1 aace|ZP_08696164.1 amac|178901.8.peg.2706 apa3|940282.4.peg.867 apan|ZP_16282812.1 atrn|ZP_08646394.1 efav|NP_816401.1 efOG|YP_005709191.1 ehor|ZP_08497759.1 geur|ZP_08903417.1 geur|ZP_08903530.1 gfra|ZP_11376060.1 gobo|ZP_08899506.1 gxyl|YP_004869762.1 lbga|ZP_03937962.1 lbrc|1580.24.peg.2185 lbuc|YP_004397694.1 lcas|YP_006750584.1 lfer|ZP_03944286.1 lfrk|ZP_08653028.1 lgas|YP_814777.1 llac|1358.26.peg.778 lmle|ZP_09440002.1 lmli|ZP_09448731.1 lplc|1590.27.peg.20 lplw|YP_004889361.1 lrha|YP_003170289.1 lver|ZP_09442753.1 pbur|ZP_16359771.1 smar|AMF-0003879 smut|NP_720798.1 swit|YP_001262778.1 geur|ZP_08904013.1 llac|1358.26.peg.1086 pput|YP_001268023.1 geur|ZP_08904714.1 lbga|ZP_03938675.1 lbrc|1580.24.peg.919 lplc|1590.27.peg.2540 lplw|YP_004890641.1 bsub|NP_390781.1 efOG|YP_005707874.1 lfal|ZP_08313765.1 lplw|YP_004889219.1 lbga|ZP_03937902.1 smar|AMF-0004055 spar|YP_006309103.1
ASAHP00065: bsub|NP_389319.1 bsub|NP_391208.2 lbrc|1580.24.peg.2351 lbrc|1580.24.peg.340 lplc|1590.27.peg.1648 lplc|1590.27.peg.2606 lplw|YP_004889250.1 lplw|YP_004890573.1 smar|AMF-0003979 smar|AMF-0004122 efOG|YP_005709325.1 lani|ZP_08549642.1 lfal|ZP_08313401.1 smut|NP_721272.1 spar|YP_006310239.1 amac|178901.8.peg.2186 atrc|104102.6.peg.751 atrn|ZP_08646302.1 dmos|ZP_08469905.1 ecok|NP_415400.1 ehor|ZP_08496686.1 lcas|YP_006753115.1 lfer|ZP_03945412.1 lfrc|6666666.25437.peg.540 lfrk|ZP_08652962.1 lver|ZP_09442308.1 pbur|ZP_16361606.1 pput|YP_001267024.1 swit|YP_001262647.1 lver|ZP_09442792.1 lplw|YP_004890183.1 lplc|1590.27.peg.367 lgas|YP_819533.1 lmli|ZP_09448189.1 dmos|ZP_08470500.1 lbga|ZP_03938758.1 llac|1358.26.peg.1634 lmle|ZP_09441074.1 lrha|YP_003172666.1 efOG|YP_005707359.1 lani|ZP_08549571.1 lfal|ZP_08312938.1 lver|ZP_09442784.1 efav|NP_815062.1 efOG|YP_005708188.1 lbuc|YP_004397868.1 lcas|YP_006752060.1 lrha|YP_003171615.1 lver|ZP_09443909.1 smut|NP_721771.1
ASAHP00066: efav|NP_814802.1 efav|NP_816409.1 efOG|YP_005707907.1 efOG|YP_005709199.1 lgas|YP_815124.1 lgas|YP_815343.1 lplc|1590.27.peg.2211 lplc|1590.27.peg.2880 aace|ZP_08698773.1 amac|178901.8.peg.1689 apa3|940282.4.peg.14 apoc|6666666.23482.peg.267 atrc|104102.6.peg.1518 atrn|ZP_08643906.1 bsub|NP_391765.1 dmos|ZP_08468760.1 ecok|NP_415280.3 ehor|ZP_08496843.1 geur|ZP_08903730.1 gfra|ZP_11375756.1 ghan|ZP_06832872.1 gobo|ZP_08898895.1 gxyl|YP_004868652.1 lani|ZP_08548530.1 lbga|ZP_03940744.1 lbrc|1580.24.peg.149 lbuc|YP_004398701.1 lcas|YP_006750801.1 lfal|ZP_08313132.1 lfer|ZP_03944094.1 lfrc|6666666.25437.peg.755 lfrk|ZP_08652642.1 llac|1358.26.peg.1946 lmle|ZP_09440005.1 lmli|ZP_09448746.1 lplw|YP_004888697.1 lrha|YP_003170400.1 lver|ZP_09442948.1 pbur|ZP_16363271.1 pput|YP_001267905.1 smar|AMF-0004212 smut|NP_721296.1 spar|YP_006310111.1 swit|YP_001263467.1 smut|NP_722356.1 gobo|ZP_08900687.1 pput|YP_001269215.1 ehor|ZP_08498757.1 ghan|ZP_06834320.1 lver|ZP_09442960.1
ASAHP00067: lcas|YP_006750228.1 lcas|YP_006752372.1 lgas|YP_814274.1 lgas|YP_815070.1 llac|1358.26.peg.1909 llac|1358.26.peg.1910 lrha|YP_003169936.1 lrha|YP_003171929.1 amac|178901.8.peg.991 apa3|940282.4.peg.2185 apan|ZP_16283342.1 apoc|6666666.23482.peg.612 atrc|104102.6.peg.632 atrn|ZP_08644887.1 bsub|NP_390825.1 dmos|ZP_08469113.1 ecok|NP_417585.2 efav|NP_815659.1 efOG|YP_005708701.1 ehor|ZP_08499726.1 geur|ZP_08903875.1 ghan|ZP_06832833.1 gobo|ZP_08897566.1 gxyl|YP_004868514.1 lani|ZP_08548535.1 lbga|ZP_03940272.1 lbrc|1580.24.peg.1180 lbuc|YP_004398274.1 lfal|ZP_08313022.1 lfer|ZP_03944615.1 lfrc|6666666.25437.peg.1074 lfrk|ZP_08652324.1 lmle|ZP_09441494.1 lplc|1590.27.peg.1769 lplw|YP_004888348.1 lver|ZP_09442398.1 pbur|ZP_16360376.1 smar|AMF-0002400 smut|NP_722277.1 spar|YP_006309125.1 lmli|ZP_09447184.1 lbrc|1580.24.peg.1766 lver|ZP_09442486.1 lani|ZP_08548642.1 lplc|1590.27.peg.550 lplw|YP_004889968.1 ecok|NP_416799.1 ehor|ZP_08498944.1 lbrc|1580.24.peg.1322 lmle|ZP_09440083.1
ASAHP00068: aace|ZP_08696745.1 amac|178901.8.peg.409 apa3|940282.4.peg.1547 apan|ZP_16282013.1 apoc|6666666.23482.peg.1346 atrc|104102.6.peg.3356 atrn|ZP_08644850.1 gobo|ZP_08897451.1 gxyl|YP_004868678.1 lani|ZP_08549356.1 lbuc|YP_004398538.1 lcas|YP_006751067.1 lfal|ZP_08313277.1 lfer|ZP_03944881.1 lfrc|6666666.25437.peg.719 lgas|YP_815144.1 llac|1358.26.peg.258 lmle|ZP_09440735.1 lmli|ZP_09448047.1 lrha|YP_003170628.1 lver|ZP_09442581.1 spar|YP_006310311.1 swit|YP_001264147.1 bsub|NP_390859.2 dmos|ZP_08468865.1 ecok|NP_415410.1 efav|NP_815717.1 efOG|YP_005708716.1 ehor|ZP_08496673.1 geur|ZP_08902357.1 gfra|ZP_11376128.1 ghan|ZP_06833003.1 lani|ZP_08549400.1 lbga|ZP_03939420.1 lbrc|1580.24.peg.2047 lfrk|ZP_08651719.1 lmle|ZP_09440885.1 lplc|1590.27.peg.610 lplw|YP_004889938.1 pbur|ZP_16361592.1 pput|YP_001267166.1 smar|AMF-0004112 lbuc|YP_004398010.1 lbrc|1580.24.peg.2511 lcas|YP_006751962.1 lfrc|6666666.25437.peg.44 lfrk|ZP_08652015.1 lrha|YP_003171515.1 lplc|1590.27.peg.46 lplw|YP_004889305.1
ASAHP00069: aace|ZP_08696943.1 amac|178901.8.peg.2079 apa3|940282.4.peg.379 apan|ZP_16282130.1 apoc|6666666.23482.peg.1887 atrc|104102.6.peg.2245 atrn|ZP_08646261.1 bsub|NP_391540.1 dmos|ZP_08470305.1 efav|NP_814386.1 efOG|YP_005707421.1 geur|ZP_08901850.1 gfra|ZP_11374924.1 ghan|ZP_06834824.1 gobo|ZP_08898033.1 gxyl|YP_004867516.1 lani|ZP_08548940.1 lbga|ZP_03937914.1 lbrc|1580.24.peg.588 lbuc|YP_004399500.1 lcas|YP_006751722.1 lfer|ZP_03944204.1 lfrc|6666666.25437.peg.1037 lfrk|ZP_08652352.1 lgas|YP_814658.1 llac|1358.26.peg.2034 lmle|ZP_09439755.1 lmli|ZP_09447423.1 lplc|1590.27.peg.2376 lplw|YP_004890798.1 lrha|YP_003171215.1 smut|NP_721383.1 spar|YP_006309885.1 aace|ZP_08699536.1 ecok|NP_415765.1 ehor|ZP_08498372.1 geur|ZP_08903316.1 ghan|ZP_06834572.1 gobo|ZP_08899437.1 gxyl|YP_004868446.1 pbur|ZP_16360701.1 smar|AMF-0003082 lgas|YP_813943.1 pput|YP_001266276.1 efav|NP_815321.1 efOG|YP_005708381.1 bsub|NP_391605.1 llac|1358.26.peg.1447 lfer|ZP_03944511.1 llac|1358.26.peg.894
ASAHP00070: geur|ZP_08902803.1 geur|ZP_08903453.1 ghan|ZP_06833040.1 ghan|ZP_06834631.1 lfrc|6666666.25437.peg.637 lfrc|6666666.25437.peg.725 aace|ZP_08696837.1 amac|178901.8.peg.2735 apa3|940282.4.peg.1926 apan|ZP_16283233.1 atrn|ZP_08643975.1 ecok|NP_417722.1 ehor|ZP_08499855.1 pbur|ZP_16362276.1 pput|YP_001265949.1 smar|AMF-0001429 aace|ZP_08698423.1 amac|178901.8.peg.2414 apa3|940282.4.peg.2084 apan|ZP_16283929.1 apoc|6666666.23482.peg.494 atrc|104102.6.peg.2952 atrn|ZP_08645559.1 bsub|NP_389706.1 dmos|ZP_08470096.1 efav|NP_816497.1 efOG|YP_005709237.1 gfra|ZP_11375368.1 gobo|ZP_08898462.1 gxyl|YP_004868707.1 lani|ZP_08548842.1 lbga|ZP_03940044.1 lbrc|1580.24.peg.2392 lbuc|YP_004398975.1 lfal|ZP_08312958.1 lfer|ZP_03944407.1 lfrk|ZP_08652682.1 llac|1358.26.peg.1747 lmli|ZP_09447220.1 lplc|1590.27.peg.1483 lplw|YP_004889495.1 lrha|YP_003171858.1 lver|ZP_09442969.1 spar|YP_006309000.1 swit|YP_001263379.1 pput|YP_001267113.1 pbur|ZP_16360427.1 lmli|ZP_09448098.1 lcas|YP_006752317.1
ASAHP00071: gobo|ZP_08898962.1 gobo|ZP_08898994.1 aace|ZP_08696909.1 amac|178901.8.peg.2124 apa3|940282.4.peg.421 apan|ZP_16283356.1 apoc|6666666.23482.peg.1845 atrc|104102.6.peg.2289 atrn|ZP_08645856.1 efav|NP_814786.1 efOG|YP_005707892.1 geur|ZP_08903017.1 gfra|ZP_11375006.1 ghan|ZP_06833862.1 gobo|ZP_08898365.1 lbrc|1580.24.peg.410 llac|1358.26.peg.307 lplw|YP_004889830.1 swit|YP_001260780.1 aace|ZP_08698179.1 amac|178901.8.peg.2226 aace|ZP_08698464.1 amac|178901.8.peg.2254 apa3|940282.4.peg.2659 apan|ZP_16282649.1 apoc|6666666.23482.peg.2301 bsub|NP_388763.3 ecok|NP_414900.1 ehor|ZP_08498401.1 lbga|ZP_03938291.1 lmli|ZP_09448715.1 lplc|1590.27.peg.2255 lrha|YP_003169918.1 lver|ZP_09442978.1 pbur|ZP_16361020.1 pput|YP_001265551.1 smar|AMF-0001278 smut|NP_721080.1 lplc|1590.27.peg.2759 atrn|ZP_08646040.1 gobo|ZP_08900106.1 dmos|ZP_08468479.1 ehor|ZP_08497279.1 lbga|ZP_03939064.1 lmli|ZP_09448181.1 pput|YP_001265605.1 pput|YP_001267419.1 lani|ZP_08548542.1 lmli|ZP_09449349.1
ASAHP00072: lplc|1590.27.peg.2630 lplc|1590.27.peg.76 pput|YP_001267186.1 pput|YP_001269473.1 aace|ZP_08698330.1 amac|178901.8.peg.1970 apa3|940282.4.peg.275 apan|ZP_16281779.1 apoc|6666666.23482.peg.1991 atrc|104102.6.peg.2134 atrn|ZP_08646106.1 bsub|NP_391270.1 dmos|ZP_08469089.1 ecok|NP_417259.1 efav|NP_815637.1 efOG|YP_005708680.1 ehor|ZP_08499388.1 geur|ZP_08901750.1 gfra|ZP_11375105.1 ghan|ZP_06834789.1 gobo|ZP_08897345.1 gxyl|YP_004867374.1 lani|ZP_08549427.1 lbrc|1580.24.peg.1586 lbuc|YP_004398634.1 lcas|YP_006751170.1 lfal|ZP_08313074.1 lfer|ZP_03944458.1 lfrc|6666666.25437.peg.1197 lfrk|ZP_08652199.1 lgas|YP_815106.1 llac|1358.26.peg.2146 lmle|ZP_09440946.1 lmli|ZP_09447133.1 lplc|1590.27.peg.150 lplw|YP_004888766.1 lrha|YP_003170682.1 lver|ZP_09442519.1 pbur|ZP_16359841.1 smar|AMF-0000195 smut|NP_721624.1 spar|YP_006310207.1 swit|YP_001260952.1 dmos|ZP_08470045.1 smar|AMF-0003379 lgas|YP_814665.1 llac|1358.26.peg.1024 lplw|YP_004889695.1 lver|ZP_09441751.1
ASAHP00073: aace|ZP_08697028.1 amac|178901.8.peg.1133 apa3|940282.4.peg.1771 apan|ZP_16282992.1 apoc|6666666.23482.peg.982 atrc|104102.6.peg.557 atrn|ZP_08643831.1 geur|ZP_08903198.1 gfra|ZP_11375158.1 ghan|ZP_06833221.1 gobo|ZP_08899686.1 gxyl|YP_004868875.1 swit|YP_001263637.1 aace|ZP_08698713.1 amac|178901.8.peg.1975 apa3|940282.4.peg.281 apan|ZP_16282030.1 apoc|6666666.23482.peg.1985 atrc|104102.6.peg.2139 atrn|ZP_08646111.1 bsub|NP_391708.1 dmos|ZP_08470646.1 ecok|NP_418421.1 efav|NP_816403.1 ehor|ZP_08497948.1 geur|ZP_08903000.1 gfra|ZP_11374987.1 ghan|ZP_06833881.1 gobo|ZP_08898348.1 gxyl|YP_004866793.1 lbga|ZP_03938751.1 lbrc|1580.24.peg.341 lbuc|YP_004399472.1 lcas|YP_006750387.1 lfal|ZP_08313145.1 lfer|ZP_03944686.1 llac|1358.26.peg.330 lplc|1590.27.peg.957 lplw|YP_004888183.1 lver|ZP_09443363.1 pbur|ZP_16362512.1 pput|YP_001269963.1 smar|AMF-0000670 lbga|ZP_03939528.1 lrha|YP_003170115.1 lver|ZP_09442902.1 efOG|YP_005709193.1 lbuc|YP_004397856.1 lmle|ZP_09439741.1
ASAHP00074: aace|ZP_08697054.1 amac|178901.8.peg.1841 apa3|940282.4.peg.150 apan|ZP_16281657.1 apoc|6666666.23482.peg.2115 atrc|104102.6.peg.1662 atrn|ZP_08643696.1 bsub|NP_389434.1 dmos|ZP_08471090.1 ecok|NP_414573.1 efav|NP_815423.1 efOG|YP_005708485.1 ehor|ZP_08497527.1 geur|ZP_08900942.1 gfra|ZP_11375252.1 ghan|ZP_06835280.1 gobo|ZP_08896723.1 gxyl|YP_004867782.1 lani|ZP_08549215.1 lbga|ZP_03938385.1 lbrc|1580.24.peg.2293 lbuc|YP_004397612.1 lcas|YP_006751712.1 lfal|ZP_08313235.1 lfer|ZP_03944756.1 lfrc|6666666.25437.peg.1065 lfrk|ZP_08651910.1 lgas|YP_814899.1 llac|1358.26.peg.1520 lmle|ZP_09440586.1 lmli|ZP_09447279.1 lplc|1590.27.peg.1241 lplw|YP_004890336.1 lrha|YP_003171203.1 lver|ZP_09443462.1 pbur|ZP_16362994.1 pput|YP_001269894.1 smar|AMF-0000108 smut|NP_721269.1 spar|YP_006309978.1 swit|YP_001260941.1 lfer|ZP_03944927.1 lbga|ZP_03940408.1 lbuc|YP_004398407.1 lplc|1590.27.peg.2257 lplw|YP_004888531.1 lfal|ZP_08313176.1 lplc|1590.27.peg.1393 lplw|YP_004889584.1
ASAHP00075: aace|ZP_08699039.1 amac|178901.8.peg.1448 apa3|940282.4.peg.2061 apan|ZP_16282910.1 apoc|6666666.23482.peg.471 atrc|104102.6.peg.2759 atrn|ZP_08644163.1 bsub|NP_388345.1 dmos|ZP_08469123.1 ecok|NP_418477.1 efav|NP_814591.1 efOG|YP_005707636.1 ehor|ZP_08497894.1 geur|ZP_08901451.1 gfra|ZP_11376292.1 ghan|ZP_06834398.1 gobo|ZP_08898648.1 gxyl|YP_004867064.1 lani|ZP_08548330.1 lbga|ZP_03939348.1 lbrc|1580.24.peg.1927 lbuc|YP_004398887.1 lfal|ZP_08313124.1 lfer|ZP_03944376.1 lfrc|6666666.25437.peg.470 lgas|YP_814113.1 llac|1358.26.peg.1330 lmle|ZP_09441520.1 lmli|ZP_09449411.1 lplc|1590.27.peg.2250 lplw|YP_004888527.1 lrha|YP_003172282.1 lver|ZP_09443278.1 pbur|ZP_16360664.1 pput|YP_001267365.1 smar|AMF-0001388 smut|NP_722151.1 spar|YP_006310445.1 swit|YP_001261312.1 amac|178901.8.peg.2388 atrc|104102.6.peg.2923 atrn|ZP_08645579.1 bsub|NP_389646.1 ehor|ZP_08498476.1 smar|AMF-0003035 ecok|NP_415708.1 swit|YP_001260524.1 lfal|ZP_08313607.1 pbur|ZP_16360946.1
ASAHP00076: aace|ZP_08699064.1 amac|178901.8.peg.1637 apa3|940282.4.peg.545 apan|ZP_16281502.1 apoc|6666666.23482.peg.2534 atrc|104102.6.peg.3469 atrn|ZP_08645254.1 bsub|NP_389818.2 dmos|ZP_08469329.1 ecok|NP_415255.1 efav|NP_815366.1 efOG|YP_005708427.1 ehor|ZP_08496874.1 geur|ZP_08902728.1 gfra|ZP_11376718.1 ghan|ZP_06833097.1 gobo|ZP_08898523.1 gxyl|YP_004868765.1 lbga|ZP_03939475.1 lbrc|1580.24.peg.1996 lbuc|YP_004398065.1 lcas|YP_006751576.1 lfal|ZP_08313213.1 lfer|ZP_03944950.1 llac|1358.26.peg.907 lmle|ZP_09440829.1 lplc|1590.27.peg.684 lplw|YP_004889894.1 lrha|YP_003171068.1 lver|ZP_09442138.1 pbur|ZP_16361746.1 pput|YP_001267006.1 smar|AMF-0004589 smut|NP_720602.1 swit|YP_001261800.1 lcas|YP_006751704.1 lmli|ZP_09448304.1 pput|YP_001266793.1 bsub|NP_389343.1 ecok|NP_414657.1 efav|NP_815076.1 efOG|YP_005708200.1 smar|AMF-0001704 swit|YP_001262640.1 bsub|NP_390283.1 ehor|ZP_08497456.1 pbur|ZP_16360040.1 pput|YP_001265720.1 swit|YP_001261285.1
ASAHP00077: bsub|NP_388042.2 bsub|NP_391211.1 gxyl|YP_004867990.1 gxyl|YP_004869882.1 aace|ZP_08696765.1 amac|178901.8.peg.2166 apa3|940282.4.peg.2619 apan|ZP_16283142.1 apoc|6666666.23482.peg.1701 atrc|104102.6.peg.3145 atrn|ZP_08644665.1 efOG|YP_005707196.1 geur|ZP_08902793.1 ghan|ZP_06834428.1 gobo|ZP_08897143.1 lbga|ZP_03938756.1 llac|1358.26.peg.1081 lmli|ZP_09448844.1 lplc|1590.27.peg.2518 lplw|YP_004890664.1 lver|ZP_09443464.1 swit|YP_001260767.1 atrc|104102.6.peg.1055 atrn|ZP_08645472.1 bsub|NP_391197.1 ecok|NP_416226.1 lbga|ZP_03939303.1 lbuc|YP_004398932.1 pbur|ZP_16361159.1 pput|YP_001268588.1 ecok|NP_418708.1 efav|NP_813992.1 geur|ZP_08903981.1 gobo|ZP_08899949.1 lani|ZP_08549541.1 lmle|ZP_09439762.1 apa3|940282.4.peg.1963 apoc|6666666.23482.peg.2285 ehor|ZP_08496320.1 smar|AMF-0003640 lfer|ZP_03943936.1 smar|AMF-0004555 lbga|ZP_03938755.1 gfra|ZP_11375962.1 pbur|ZP_16361172.1 smar|AMF-0004478 ehor|ZP_08496312.1 smar|AMF-0003623
ASAHP00078: ecok|NP_414807.1 ecok|NP_418675.1 aace|ZP_08698494.1 amac|178901.8.peg.1601 apa3|940282.4.peg.582 apan|ZP_16281464.1 apoc|6666666.23482.peg.2571 atrc|104102.6.peg.3511 atrn|ZP_08645202.1 bsub|NP_389007.1 efav|NP_813908.1 efOG|YP_005707157.1 ehor|ZP_08497699.1 geur|ZP_08901991.1 gfra|ZP_11376248.1 ghan|ZP_06836040.1 gobo|ZP_08898547.1 gxyl|YP_004868055.1 lbga|ZP_03938688.1 lbrc|1580.24.peg.270 lbuc|YP_004397798.1 lfer|ZP_03944091.1 lfrc|6666666.25437.peg.946 lfrk|ZP_08652449.1 llac|1358.26.peg.1886 lmle|ZP_09440852.1 lmli|ZP_09448683.1 lplc|1590.27.peg.2262 lplw|YP_004888536.1 lver|ZP_09442062.1 pbur|ZP_16361989.1 pput|YP_001266465.1 smar|AMF-0000473 smut|NP_720998.1 spar|YP_006309533.1 swit|YP_001261910.1 efav|NP_814481.1 efOG|YP_005707526.1 ehor|ZP_08497689.1 lbga|ZP_03938458.1 lbuc|YP_004397653.1 llac|1358.26.peg.302 smut|NP_720725.1 lbrc|1580.24.peg.482 lmle|ZP_09439973.1 llac|1358.26.peg.1723 dmos|ZP_08469938.1 pput|YP_001266382.1
ASAHP00079: lbga|ZP_03938741.1 lbga|ZP_03940383.1 lbrc|1580.24.peg.1068 lbrc|1580.24.peg.2359 lbuc|YP_004397848.1 lbuc|YP_004398384.1 lfrc|6666666.25437.peg.126 lfrc|6666666.25437.peg.549 lmle|ZP_09440612.1 lmle|ZP_09441086.1 lmli|ZP_09448234.1 lmli|ZP_09448253.1 lplc|1590.27.peg.2000 lplc|1590.27.peg.477 lplw|YP_004888401.1 lplw|YP_004888803.1 lrha|YP_003170390.1 lrha|YP_003172396.1 lver|ZP_09442726.1 lver|ZP_09442728.1 aace|ZP_08697195.1 amac|178901.8.peg.2136 apa3|940282.4.peg.438 apan|ZP_16282697.1 apoc|6666666.23482.peg.1827 atrc|104102.6.peg.2312 atrn|ZP_08645868.1 bsub|NP_388810.2 dmos|ZP_08469726.1 ecok|NP_418361.1 efav|NP_815610.1 efOG|YP_005708649.1 ehor|ZP_08495864.1 geur|ZP_08901455.1 gfra|ZP_11375555.1 ghan|ZP_06834402.1 gobo|ZP_08898652.1 gxyl|YP_004867068.1 lani|ZP_08548559.1 lcas|YP_006750794.1 lfer|ZP_03944967.1 lfrk|ZP_08651932.1 pbur|ZP_16363241.1 pput|YP_001266461.1 smar|AMF-0001066 spar|YP_006309729.1 swit|YP_001264698.1 gxyl|YP_004866993.1
ASAHP00080: lbga|ZP_03939165.1 lbga|ZP_03939167.1 lmle|ZP_09439894.1 lmle|ZP_09440152.1 aace|ZP_08699153.1 amac|178901.8.peg.2158 apa3|940282.4.peg.1956 apoc|6666666.23482.peg.2282 atrc|104102.6.peg.2871 atrn|ZP_08646878.1 bsub|NP_388317.1 dmos|ZP_08469081.1 ecok|NP_416893.1 efav|NP_815583.1 efOG|YP_005708624.1 ehor|ZP_08499002.1 geur|ZP_08902276.1 gfra|ZP_11375541.1 ghan|ZP_06834723.1 gobo|ZP_08897238.1 gxyl|YP_004866939.1 lani|ZP_08549145.1 lbrc|1580.24.peg.969 lbuc|YP_004397945.1 lcas|YP_006750104.1 lfal|ZP_08312931.1 lfer|ZP_03944149.1 lfrc|6666666.25437.peg.580 llac|1358.26.peg.1358 lmli|ZP_09448673.1 lplc|1590.27.peg.1801 lplw|YP_004888316.1 lver|ZP_09442805.1 smar|AMF-0003883 smut|NP_721184.1 spar|YP_006310282.1 lrha|YP_003172157.1 lbrc|1580.24.peg.869 smar|AMF-0002281 llac|1358.26.peg.2000 efav|NP_814790.1 efOG|YP_005707895.1 lbga|ZP_03938511.1 lbrc|1580.24.peg.1085 lbuc|YP_004397688.1 lcas|YP_006752603.1 lplc|1590.27.peg.500 lplw|YP_004890566.1
ASAHP00081: aace|ZP_08697199.1 amac|178901.8.peg.2140 apa3|940282.4.peg.443 apan|ZP_16282701.1 apoc|6666666.23482.peg.1822 atrc|104102.6.peg.2316 atrn|ZP_08645916.1 bsub|NP_389803.1 dmos|ZP_08470317.1 ecok|YP_026263.3 efav|NP_816107.1 efOG|YP_005708948.1 ehor|ZP_08500116.1 geur|ZP_08903852.1 gfra|ZP_11375021.1 ghan|ZP_06833845.1 gobo|ZP_08898202.1 lani|ZP_08548789.1 lbga|ZP_03939751.1 lbrc|1580.24.peg.2733 lbuc|YP_004398361.1 lcas|YP_006751282.1 lfer|ZP_03945226.1 lfrc|6666666.25437.peg.185 lfrk|ZP_08651874.1 lgas|YP_814817.1 llac|1358.26.peg.112 lmle|ZP_09440535.1 lmli|ZP_09447689.1 lplc|1590.27.peg.1889 lplw|YP_004888910.1 lrha|YP_003170795.1 lver|ZP_09441801.1 pbur|ZP_16361894.1 pput|YP_001266737.1 smar|AMF-0000761 swit|YP_001262412.1 bsub|NP_390183.1 dmos|ZP_08469665.1 efav|NP_815262.1 efOG|YP_005708321.1 lani|ZP_08549147.1 lbga|ZP_03940359.1 lbrc|1580.24.peg.2213 lcas|YP_006751635.1 lplc|1590.27.peg.1308 lplw|YP_004889666.1 lrha|YP_003171132.1
ASAHP00082: bsub|NP_389027.1 bsub|NP_389177.1 aace|ZP_08696994.1 amac|178901.8.peg.288 apa3|940282.4.peg.2984 apan|ZP_16282410.1 apoc|6666666.23482.peg.771 atrc|104102.6.peg.458 atrn|ZP_08646083.1 ecok|NP_415353.1 efav|NP_814648.1 efOG|YP_005707694.1 ehor|ZP_08496758.1 geur|ZP_08902306.1 gfra|ZP_11376377.1 ghan|ZP_06833432.1 gobo|ZP_08897212.1 gxyl|YP_004867134.1 lani|ZP_08550028.1 lbga|ZP_03939897.1 lbrc|1580.24.peg.12 lbuc|YP_004399134.1 lcas|YP_006752128.1 lfal|ZP_08313089.1 lfrc|6666666.25437.peg.836 lfrk|ZP_08652570.1 llac|1358.26.peg.1099 lmle|ZP_09440249.1 lmli|ZP_09448140.1 lplc|1590.27.peg.440 lplw|YP_004889156.1 lrha|YP_003171689.1 lver|ZP_09443049.1 smar|AMF-0002915 smut|NP_720720.1 spar|YP_006309354.1 swit|YP_001264263.1 ecok|NP_415761.1 ehor|ZP_08498377.1 smar|AMF-0003078 smar|AMF-0004258 lcas|YP_006752266.1 lrha|YP_003171810.1 pbur|ZP_16360697.1 pput|YP_001267213.1 lmli|ZP_09447563.1 pput|YP_001267966.1
ASAHP00083: bsub|NP_389226.1 bsub|NP_389701.1 aace|ZP_08697810.1 amac|178901.8.peg.2612 apa3|940282.4.peg.2945 apan|ZP_16282274.1 apoc|6666666.23482.peg.1168 atrc|104102.6.peg.1753 atrn|ZP_08644088.1 bsub|NP_388110.1 ecok|NP_416820.1 ehor|ZP_08498970.1 geur|ZP_08902384.1 gfra|ZP_11375758.1 gxyl|YP_004868605.1 lani|ZP_08548365.1 lbga|ZP_03938670.1 lbrc|1580.24.peg.1782 lbuc|YP_004397787.1 lcas|YP_006752881.1 lfal|ZP_08313286.1 lgas|YP_814289.1 llac|1358.26.peg.1633 lmle|ZP_09440089.1 lmli|ZP_09448136.1 lplc|1590.27.peg.556 lplw|YP_004889961.1 lrha|YP_003170554.1 lver|ZP_09443089.1 pbur|ZP_16360358.1 pput|YP_001265931.1 smar|AMF-0002376 swit|YP_001261080.1 lcas|YP_006750959.1 ghan|ZP_06832967.1 lfrc|6666666.25437.peg.859 lfrk|ZP_08652547.1 lmli|ZP_09447330.1 smut|NP_722223.1 lgas|YP_814696.1 lbga|ZP_03939514.1 lmli|ZP_09448742.1 gobo|ZP_08897478.1 lani|ZP_08548256.1 lbuc|YP_004398102.1 lfer|ZP_03944620.1 llac|1358.26.peg.166
ASAHP00084: ecok|NP_418120.2 ecok|NP_418170.1 pput|YP_001266924.1 pput|YP_001269819.1 apa3|940282.4.peg.2444 apan|ZP_16282885.1 apoc|6666666.23482.peg.1422 atrc|104102.6.peg.1234 atrn|ZP_08645436.1 bsub|NP_390877.1 dmos|ZP_08468897.1 efav|NP_814774.1 efOG|YP_005707831.1 ehor|ZP_08495976.1 gfra|ZP_11375173.1 ghan|ZP_06834361.1 gobo|ZP_08898286.1 gxyl|YP_004867294.1 lani|ZP_08550032.1 lbga|ZP_03937905.1 lbrc|1580.24.peg.570 lbuc|YP_004397915.1 lcas|YP_006750213.1 lfal|ZP_08312837.1 lfer|ZP_03944128.1 lfrc|6666666.25437.peg.1039 lfrk|ZP_08652350.1 llac|1358.26.peg.270 lmle|ZP_09439750.1 lplc|1590.27.peg.1234 lplw|YP_004890342.1 lrha|YP_003169914.1 lver|ZP_09442418.1 pbur|ZP_16362642.1 smar|AMF-0000942 smut|NP_720856.1 spar|YP_006309010.1 bsub|NP_388518.1 efav|NP_816553.1 efOG|YP_005709295.1 lplc|1590.27.peg.1988 lplw|YP_004888815.1 geur|ZP_08904326.1 lani|ZP_08549834.1 lbga|ZP_03939109.1 lbrc|1580.24.peg.316 lmle|ZP_09440998.1
ASAHP00085: swit|YP_001260280.1 swit|YP_001260442.1 aace|ZP_08696587.1 amac|178901.8.peg.312 apa3|940282.4.peg.2412 apan|ZP_16282654.1 atrn|ZP_08646067.1 ecok|NP_417279.2 efav|NP_815345.1 efOG|YP_005708406.1 ehor|ZP_08495897.1 lani|ZP_08548605.1 lbga|ZP_03939248.1 lbrc|1580.24.peg.452 lbuc|YP_004397983.1 lcas|YP_006750906.1 lfer|ZP_03944738.1 llac|1358.26.peg.793 lmle|ZP_09440030.1 lmli|ZP_09447637.1 lplc|1590.27.peg.731 lplw|YP_004890617.1 lrha|YP_003170503.1 lver|ZP_09442399.1 pbur|ZP_16360692.1 pput|YP_001269000.1 smar|AMF-0003073 spar|YP_006310549.1 aace|ZP_08698851.1 efav|NP_814638.1 efOG|YP_005707684.1 lfrc|6666666.25437.peg.587 lfrk|ZP_08653010.1 lgas|YP_815349.1 smut|NP_720618.1 ecok|YP_026233.1 pput|YP_001268392.1 spar|YP_006308898.1 ecok|NP_415757.1 ehor|ZP_08498383.1 lbga|ZP_03939540.1 lbrc|1580.24.peg.1309 lfer|ZP_03944069.1 lmli|ZP_09448809.1 lplw|YP_004891130.1 lver|ZP_09442483.1 lbrc|1580.24.peg.1179
ASAHP00086: swit|YP_001262145.1 swit|YP_001265308.1 aace|ZP_08699628.1 amac|178901.8.peg.1126 apa3|940282.4.peg.1763 apan|ZP_16282391.1 apoc|6666666.23482.peg.229 atrc|104102.6.peg.549 atrn|ZP_08643839.1 bsub|NP_388019.1 dmos|ZP_08468839.1 ecok|NP_414710.1 efav|NP_815862.1 efOG|YP_005708797.1 ehor|ZP_08497402.1 geur|ZP_08901056.1 gfra|ZP_11376298.1 ghan|ZP_06835400.1 gobo|ZP_08897042.1 gxyl|YP_004867900.1 lani|ZP_08548702.1 lbga|ZP_03939676.1 lbrc|1580.24.peg.251 lbuc|YP_004399332.1 lcas|YP_006751289.1 lfal|ZP_08313621.1 lfer|ZP_03943979.1 lfrc|6666666.25437.peg.376 lgas|YP_814530.1 llac|1358.26.peg.2177 lmle|ZP_09440426.1 lmli|ZP_09448950.1 lplc|1590.27.peg.1814 lplw|YP_004888300.1 lrha|YP_003170802.1 lver|ZP_09442667.1 pbur|ZP_16362457.1 pput|YP_001269495.1 smar|AMF-0001895 smut|NP_721897.1 spar|YP_006309663.1 lver|ZP_09443849.1 lbrc|1580.24.peg.169 lmle|ZP_09440155.1 pbur|ZP_16361252.1 pput|YP_001269325.1 smar|AMF-0004474
ASAHP00087: llac|1358.26.peg.1213 aace|ZP_08699403.1 amac|178901.8.peg.2978 apa3|940282.4.peg.2364 apan|ZP_16282582.1 apoc|6666666.23482.peg.56 atrc|104102.6.peg.231 atrn|ZP_08645740.1 bsub|NP_390160.1 dmos|ZP_08468952.1 ecok|NP_414974.1 efav|NP_815267.1 efOG|YP_005708326.1 ehor|ZP_08497941.1 geur|ZP_08900810.1 gfra|ZP_11374910.1 ghan|ZP_06835146.1 gobo|ZP_08896848.1 gxyl|YP_004867660.1 lani|ZP_08549152.1 lbga|ZP_03940365.1 lbrc|1580.24.peg.2219 lbuc|YP_004398366.1 lcas|YP_006751640.1 lfer|ZP_03945221.1 lfrc|6666666.25437.peg.180 lfrk|ZP_08651879.1 lgas|YP_814721.1 lmle|ZP_09440540.1 lmli|ZP_09447684.1 lplc|1590.27.peg.1313 lplw|YP_004889660.1 lrha|YP_003171137.1 lver|ZP_09441771.1 pbur|ZP_16362500.1 pput|YP_001268776.1 smar|AMF-0004771 smut|NP_721022.1 spar|YP_006309436.1 swit|YP_001260556.1 ehor|ZP_08497193.1 pbur|ZP_16363060.1 atrc|104102.6.peg.3278 atrn|ZP_08647160.1 ecok|NP_418428.1 geur|ZP_08904148.1 pput|YP_001266358.1
ASAHP00088: bsub|NP_388836.1 bsub|NP_388840.1 bsub|NP_390538.1 bsub|NP_390355.1 lani|ZP_08548731.1 lbga|ZP_03939535.1 lfal|ZP_08312907.1 lfrc|6666666.25437.peg.590 lgas|YP_814400.1 lmli|ZP_09448171.1 lver|ZP_09442762.1 aace|ZP_08698102.1 amac|178901.8.peg.261 apa3|940282.4.peg.2584 apan|ZP_16283176.1 atrc|104102.6.peg.510 atrn|ZP_08644794.1 dmos|ZP_08470091.1 efav|NP_814451.1 efOG|YP_005707495.1 geur|ZP_08902613.1 gfra|ZP_11376328.1 ghan|ZP_06835884.1 gobo|ZP_08899313.1 gxyl|YP_004868171.1 lbrc|1580.24.peg.1300 lbuc|YP_004399456.1 lcas|YP_006752015.1 lfer|ZP_03944956.1 llac|1358.26.peg.106 lmle|ZP_09441224.1 lplc|1590.27.peg.1264 lplw|YP_004890313.1 lrha|YP_003171572.1 lver|ZP_09442636.1 spar|YP_006310351.1 swit|YP_001262818.1 lfer|ZP_03945274.1 llac|1358.26.peg.81 ecok|YP_026171.3 ehor|ZP_08499237.1 smar|AMF-0000247 dmos|ZP_08471047.1 lcas|YP_006752432.1 lrha|YP_003171974.1 pput|YP_001269570.1
ASAHP00089: bsub|NP_389026.1 bsub|NP_389176.1 aace|ZP_08696995.1 amac|178901.8.peg.287 apa3|940282.4.peg.2985 apan|ZP_16282411.1 apoc|6666666.23482.peg.772 atrc|104102.6.peg.457 atrn|ZP_08646084.1 efav|NP_814647.1 efOG|YP_005707693.1 geur|ZP_08902305.1 gfra|ZP_11376376.1 ghan|ZP_06833433.1 gobo|ZP_08897213.1 gxyl|YP_004867133.1 lbga|ZP_03939896.1 lbrc|1580.24.peg.13 lbuc|YP_004399135.1 lcas|YP_006752129.1 lfal|ZP_08313090.1 lfrc|6666666.25437.peg.835 llac|1358.26.peg.1098 lmle|ZP_09440248.1 lmli|ZP_09448141.1 lplc|1590.27.peg.441 lplw|YP_004889155.1 lrha|YP_003171811.1 lver|ZP_09443048.1 pbur|ZP_16362597.1 pput|YP_001266265.1 smut|NP_720719.1 swit|YP_001264264.1 ehor|ZP_08497969.1 ghan|ZP_06834614.1 ecok|NP_418000.1 lrha|YP_003171690.1 atrc|104102.6.peg.2009 atrn|ZP_08643999.1 pbur|ZP_16359925.1 lcas|YP_006752267.1 ecok|NP_415760.1 ehor|ZP_08498378.1 pbur|ZP_16360696.1 smar|AMF-0003077 smar|AMF-0000815
ASAHP00090: lbga|ZP_03939267.1 lbga|ZP_03940147.1 lcas|YP_006752033.1 lcas|YP_006752347.1 lplc|1590.27.peg.1985 lplc|1590.27.peg.2126 lplw|YP_004888818.1 lplw|YP_004891062.1 lrha|YP_003171582.1 lrha|YP_003171891.1 lbrc|1580.24.peg.989 lfrc|6666666.25437.peg.543 lfrk|ZP_08652462.1 lmle|ZP_09439760.1 lplc|1590.27.peg.2124 lplw|YP_004891064.1 amac|178901.8.peg.1551 apa3|940282.4.peg.1939 apan|ZP_16283220.1 atrc|104102.6.peg.2860 atrn|ZP_08646412.1 bsub|NP_388315.1 ecok|NP_415392.1 ehor|ZP_08496695.1 geur|ZP_08904187.1 lbga|ZP_03940136.1 lbuc|YP_004399630.1 llac|1358.26.peg.1878 lmli|ZP_09448176.1 lver|ZP_09443450.1 pbur|ZP_16362691.1 pbur|ZP_16363024.1 pput|YP_001267758.1 smar|AMF-0004129 spar|YP_006310555.1 lcas|YP_006750573.1 lrha|YP_003170271.1 lbga|ZP_03938074.1 lmle|ZP_09440315.1 lplc|1590.27.peg.1987 lplw|YP_004888816.1 lmle|ZP_09440338.1 lmli|ZP_09448922.1 lfrc|6666666.25437.peg.932 lplc|1590.27.peg.1297 lplw|YP_004890281.1
ASAHP00091: pput|YP_001267185.1 pput|YP_001269669.1 aace|ZP_08697720.1 amac|178901.8.peg.1435 apa3|940282.4.peg.707 apan|ZP_16281339.1 apoc|6666666.23482.peg.2695 atrc|104102.6.peg.2742 atrn|ZP_08645281.1 bsub|NP_390796.1 dmos|ZP_08469027.1 ecok|NP_416191.1 efav|NP_814779.1 efOG|YP_005707836.1 ehor|ZP_08498540.1 geur|ZP_08902837.1 gfra|ZP_11375134.1 ghan|ZP_06832845.1 gobo|ZP_08897556.1 gxyl|YP_004868541.1 lani|ZP_08549259.1 lbga|ZP_03940350.1 lbrc|1580.24.peg.2204 lbuc|YP_004398352.1 lcas|YP_006751624.1 lfer|ZP_03945235.1 lfrc|6666666.25437.peg.194 lfrk|ZP_08651865.1 lgas|YP_814709.1 llac|1358.26.peg.507 lmle|ZP_09440525.1 lmli|ZP_09447700.1 lplc|1590.27.peg.2608 lplw|YP_004889676.1 lrha|YP_003171121.1 lver|ZP_09442063.1 pbur|ZP_16361140.1 pput|YP_001266908.1 smar|AMF-0003602 smut|NP_721573.1 spar|YP_006309600.1 swit|YP_001263608.1 ecok|NP_416368.1 pbur|ZP_16360998.1 smar|AMF-0003004 ehor|ZP_08496278.1
ASAHP00092: aace|ZP_08696627.1 amac|178901.8.peg.2365 apa3|940282.4.peg.2040 apan|ZP_16282933.1 apoc|6666666.23482.peg.451 atrc|104102.6.peg.2891 atrn|ZP_08646241.1 dmos|ZP_08468596.1 ecok|NP_418183.1 efav|NP_815461.1 efOG|YP_005708526.1 ehor|ZP_08495971.1 geur|ZP_08901485.1 gfra|ZP_11376545.1 ghan|ZP_06835200.1 gobo|ZP_08900195.1 gxyl|YP_004867710.1 lani|ZP_08548296.1 lbga|ZP_03938153.1 lbrc|1580.24.peg.116 lbuc|YP_004398659.1 lcas|YP_006751091.1 lfer|ZP_03945752.1 lfrc|6666666.25437.peg.534 lfrk|ZP_08652956.1 lgas|YP_814383.1 llac|1358.26.peg.283 lmle|ZP_09441130.1 lmli|ZP_09449287.1 lplc|1590.27.peg.103 lplw|YP_004888727.1 lrha|YP_003170653.1 lver|ZP_09442561.1 pbur|ZP_16362649.1 pput|YP_001267488.1 smar|AMF-0000951 smut|NP_721523.1 spar|YP_006309618.1 swit|YP_001261607.1 ghan|ZP_06835563.1 gobo|ZP_08896797.1 lbrc|1580.24.peg.1558 lver|ZP_09443001.1 geur|ZP_08900861.1 gxyl|YP_004867087.1 lbuc|YP_004399640.1
ASAHP00093: aace|ZP_08696954.1 amac|178901.8.peg.2089 apa3|940282.4.peg.389 apan|ZP_16282140.1 apoc|6666666.23482.peg.1877 atrc|104102.6.peg.2255 atrn|ZP_08646251.1 bsub|NP_388526.1 dmos|ZP_08470385.1 ecok|NP_415649.1 efav|NP_816013.1 efOG|YP_005708852.1 ehor|ZP_08496466.1 geur|ZP_08901839.1 gfra|ZP_11375084.1 ghan|ZP_06834813.1 gobo|ZP_08898022.1 gxyl|YP_004867527.1 lani|ZP_08549389.1 lbga|ZP_03938728.1 lbrc|1580.24.peg.1081 lbuc|YP_004397841.1 lcas|YP_006751318.1 lfal|ZP_08313198.1 lfer|ZP_03944281.1 lfrc|6666666.25437.peg.351 lgas|YP_814234.1 llac|1358.26.peg.1564 lmle|ZP_09441099.1 lmli|ZP_09447188.1 lplc|1590.27.peg.2380 lplw|YP_004890794.1 lrha|YP_003170825.1 lver|ZP_09442704.1 pbur|ZP_16359923.1 pput|YP_001269651.1 smar|AMF-0003765 smut|NP_720541.1 spar|YP_006308884.1 swit|YP_001264950.1 atrc|104102.6.peg.675 lbuc|YP_004397752.1 swit|YP_001261575.1 pbur|ZP_16360521.1 pput|YP_001267154.1 lbga|ZP_03938431.1
ASAHP00094: aace|ZP_08697196.1 amac|178901.8.peg.2137 apa3|940282.4.peg.439 apan|ZP_16282698.1 apoc|6666666.23482.peg.1826 atrc|104102.6.peg.2313 atrn|ZP_08647136.1 bsub|NP_388809.1 dmos|ZP_08469727.1 ecok|NP_418362.1 efav|NP_815608.1 efOG|YP_005708647.1 ehor|ZP_08495863.1 geur|ZP_08901453.1 gfra|ZP_11375554.1 ghan|ZP_06834400.1 gobo|ZP_08898650.1 gxyl|YP_004867066.1 lani|ZP_08548558.1 lbga|ZP_03939245.1 lbrc|1580.24.peg.1162 lbuc|YP_004397980.1 lcas|YP_006750791.1 lgas|YP_814316.1 llac|1358.26.peg.1542 lmle|ZP_09440091.1 lmli|ZP_09448664.1 lplc|1590.27.peg.479 lplw|YP_004888403.1 lrha|YP_003170388.1 lver|ZP_09442727.1 pput|YP_001266462.1 smar|AMF-0001067 smut|NP_720846.1 spar|YP_006310643.1 swit|YP_001264697.1 gxyl|YP_004866992.1 lani|ZP_08548278.1 lmli|ZP_09448262.1 lplc|1590.27.peg.938 lplw|YP_004888228.1 lbrc|1580.24.peg.103 lcas|YP_006750932.1 llac|1358.26.peg.1874 lplc|1590.27.peg.656 lrha|YP_003170530.1
ASAHP00095: aace|ZP_08698410.1 amac|178901.8.peg.1092 apa3|940282.4.peg.1736 apan|ZP_16282361.1 apoc|6666666.23482.peg.259 atrc|104102.6.peg.1022 atrn|ZP_08644549.1 bsub|NP_388753.1 ecok|NP_415209.1 efav|NP_815301.1 efOG|YP_005708361.1 ehor|ZP_08496903.1 geur|ZP_08902711.1 gfra|ZP_11376158.1 ghan|ZP_06833083.1 gobo|ZP_08898505.1 gxyl|YP_004868748.1 lani|ZP_08548323.1 lbga|ZP_03939703.1 lbrc|1580.24.peg.129 lbuc|YP_004399306.1 lcas|YP_006750978.1 lfal|ZP_08314013.1 lfrc|6666666.25437.peg.389 lfrk|ZP_08652728.1 llac|1358.26.peg.621 lmle|ZP_09440174.1 lmli|ZP_09447697.1 lplc|1590.27.peg.2397 lplw|YP_004890778.1 lrha|YP_003170577.1 pbur|ZP_16361570.1 pput|YP_001269900.1 smar|AMF-0004622 smut|NP_721026.1 spar|YP_006309437.1 swit|YP_001262882.1 gxyl|YP_004867081.1 lani|ZP_08549138.1 dmos|ZP_08470392.1 geur|ZP_08904250.1 gobo|ZP_08897283.1 gxyl|YP_004867315.1 lmli|ZP_09448973.1 efav|NP_815244.1 efOG|YP_005708302.1
ASAHP00096: aace|ZP_08698593.1 amac|178901.8.peg.845 apa3|940282.4.peg.1201 apan|ZP_16281804.1 apoc|6666666.23482.peg.1599 atrc|104102.6.peg.2519 atrn|ZP_08644899.1 bsub|NP_388337.1 dmos|ZP_08469259.1 ecok|NP_414634.1 efav|NP_814585.1 efOG|YP_005707631.1 ehor|ZP_08497479.1 geur|ZP_08902747.1 gfra|ZP_11376442.1 ghan|ZP_06835054.1 gobo|ZP_08896914.1 gxyl|YP_004867608.1 lani|ZP_08548911.1 lbga|ZP_03940204.1 lbrc|1580.24.peg.1687 lbuc|YP_004398206.1 lcas|YP_006750205.1 lfer|ZP_03944540.1 lfrc|6666666.25437.peg.1129 lfrk|ZP_08652269.1 lgas|YP_813957.1 llac|1358.26.peg.1093 lmle|ZP_09440388.1 lmli|ZP_09447401.1 lplc|1590.27.peg.3044 lplw|YP_004890051.1 lrha|YP_003169894.1 lver|ZP_09443531.1 pbur|ZP_16360019.1 pput|YP_001269692.1 smar|AMF-0000163 smut|NP_721032.1 spar|YP_006309507.1 swit|YP_001264426.1 ecok|NP_414915.1 ehor|ZP_08497266.1 pbur|ZP_16360924.1 pput|YP_001266862.1 smar|AMF-0004472 efav|NP_815951.1
ASAHP00097: aace|ZP_08699421.1 amac|178901.8.peg.206 apa3|940282.4.peg.1451 apan|ZP_16281914.1 apoc|6666666.23482.peg.1235 atrc|104102.6.peg.3238 atrn|ZP_08644515.1 bsub|NP_388474.1 ecok|NP_418790.1 efav|NP_816120.1 efOG|YP_005708961.1 ehor|ZP_08497594.1 geur|ZP_08902708.1 gfra|ZP_11376155.1 ghan|ZP_06833080.1 gobo|ZP_08898502.1 gxyl|YP_004868745.1 lani|ZP_08549493.1 lbrc|1580.24.peg.1536 lbuc|YP_004398682.1 lfal|ZP_08313485.1 lfrc|6666666.25437.peg.1235 lfrk|ZP_08652159.1 lgas|YP_814223.1 llac|1358.26.peg.1043 lmle|ZP_09441306.1 lplc|1590.27.peg.2871 lplw|YP_004888706.1 pbur|ZP_16362928.1 pput|YP_001266077.1 smar|AMF-0000052 smut|NP_720836.1 spar|YP_006310651.1 swit|YP_001262880.1 llac|1358.26.peg.1044 lmli|ZP_09447072.1 lfer|ZP_03944394.1 lrha|YP_003171997.1 lver|ZP_09443144.1 efav|NP_816121.1 efOG|YP_005708962.1 lcas|YP_006752452.1 lfal|ZP_08313484.1 lplc|1590.27.peg.2872 lplw|YP_004888705.1 pput|YP_001268033.1
ASAHP00098: apa3|940282.4.peg.1131 apan|ZP_16283739.1 apoc|6666666.23482.peg.1027 atrc|104102.6.peg.2910 bsub|NP_391153.1 dmos|ZP_08470589.1 ecok|NP_414740.1 efav|NP_816143.1 efOG|YP_005708974.1 ehor|ZP_08496275.1 geur|ZP_08901462.1 lani|ZP_08548733.1 lbga|ZP_03938138.1 lbrc|1580.24.peg.200 lbuc|YP_004399230.1 lcas|YP_006751442.1 lfal|ZP_08313109.1 lfer|ZP_03944225.1 lfrc|6666666.25437.peg.830 lfrk|ZP_08652576.1 lgas|YP_814673.1 llac|1358.26.peg.1074 lmle|ZP_09440914.1 lmli|ZP_09447234.1 lplc|1590.27.peg.1737 lplw|YP_004890056.1 lrha|YP_003170944.1 lver|ZP_09442448.1 pbur|ZP_16362686.1 pput|YP_001265592.1 smar|AMF-0004421 spar|YP_006310425.1 efav|NP_815744.1 efOG|YP_005708740.1 lbga|ZP_03940196.1 lbuc|YP_004398198.1 lplc|1590.27.peg.3049 pbur|ZP_16361666.1 ehor|ZP_08497372.1 lplw|YP_004889552.1 pbur|ZP_16362493.1 smar|AMF-0001932 lplc|1590.27.peg.1424 pput|YP_001265489.1 pbur|ZP_16362189.1 smar|AMF-0002644
ASAHP00099: aace|ZP_08698233.1 aace|ZP_08698726.1 lcas|YP_006750692.1 lcas|YP_006751173.1 lrha|YP_003170209.1 lrha|YP_003170684.1 amac|178901.8.peg.1406 apa3|940282.4.peg.723 apan|ZP_16281321.1 apoc|6666666.23482.peg.2712 atrc|104102.6.peg.2725 atrn|ZP_08645262.1 ecok|NP_414697.1 ehor|ZP_08497413.1 geur|ZP_08901282.1 gfra|ZP_11374674.1 ghan|ZP_06833494.1 gobo|ZP_08898761.1 gxyl|YP_004869193.1 lani|ZP_08549426.1 lbuc|YP_004398631.1 lfer|ZP_03944460.1 lfrc|6666666.25437.peg.857 lfrk|ZP_08652550.1 lgas|YP_814229.1 lver|ZP_09442517.1 pbur|ZP_16359979.1 pput|YP_001267200.1 smar|AMF-0000183 spar|YP_006309822.1 efav|NP_814470.1 efOG|YP_005707514.1 gobo|ZP_08899877.1 llac|1358.26.peg.250 lplc|1590.27.peg.152 lplw|YP_004888769.1 swit|YP_001263643.1 lbrc|1580.24.peg.1588 atrc|104102.6.peg.1159 atrn|ZP_08647112.1 geur|ZP_08904636.1 gobo|ZP_08899878.1 gxyl|YP_004869962.1 lmle|ZP_09439800.1 geur|ZP_08904650.1
ASAHP00100: amac|178901.8.peg.1266 amac|178901.8.peg.1267 amac|178901.8.peg.1345 amac|178901.8.peg.140 amac|178901.8.peg.891 amac|178901.8.peg.2686 amac|178901.8.peg.41 apa3|940282.4.peg.1177 apa3|940282.4.peg.1917 apa3|940282.4.peg.2626 apa3|940282.4.peg.2723 apa3|940282.4.peg.2628 apa3|940282.4.peg.987 apa3|940282.4.peg.981 apa3|940282.4.peg.2841 apoc|6666666.23482.peg.1625 apoc|6666666.23482.peg.1709 apoc|6666666.23482.peg.1745 apoc|6666666.23482.peg.1748 apoc|6666666.23482.peg.655 apoc|6666666.23482.peg.656 apoc|6666666.23482.peg.738 apoc|6666666.23482.peg.819 atrc|104102.6.peg.1290 atrc|104102.6.peg.2770 aace|ZP_08698545.1 atrc|104102.6.peg.2886 aace|ZP_08699452.1 amac|178901.8.peg.1403 atrc|104102.6.peg.1273 atrn|ZP_08646600.1 ghan|ZP_06832800.1 gobo|ZP_08899750.1 gxyl|YP_004867969.1 atrc|104102.6.peg.2450 apoc|6666666.23482.peg.739 atrn|ZP_08646750.1 amac|178901.8.peg.1404 apa3|940282.4.peg.798 amac|178901.8.peg.2837 amac|178901.8.peg.684 apan|ZP_16282687.1 apan|ZP_16284055.1 apoc|6666666.23482.peg.2785 atrc|104102.6.peg.1321
ASAHP00101: bsub|NP_388607.2 bsub|NP_388652.1 bsub|NP_390364.2 bsub|NP_391216.1 efav|NP_814987.1 efav|NP_815511.1 efOG|YP_005708090.1 efOG|YP_005708578.1 lani|ZP_08548283.1 lani|ZP_08548678.1 lbga|ZP_03938709.1 lbga|ZP_03940080.1 lbrc|1580.24.peg.1233 lbrc|1580.24.peg.60 lbuc|YP_004397821.1 lbuc|YP_004398936.1 lcas|YP_006750977.1 lcas|YP_006751321.1 lfrc|6666666.25437.peg.261 lfrc|6666666.25437.peg.562 lfrc|6666666.25437.peg.873 lfrk|ZP_08652534.1 lfrk|ZP_08652878.1 llac|1358.26.peg.1273 llac|1358.26.peg.1720 lmle|ZP_09440205.1 lmle|ZP_09440452.1 lmli|ZP_09448971.1 lmli|ZP_09449305.1 lplc|1590.27.peg.2086 lplc|1590.27.peg.2340 lplw|YP_004889170.1 lplw|YP_004890245.1 lrha|YP_003170576.1 lrha|YP_003170828.1 lver|ZP_09442426.1 lver|ZP_09443943.1 lfal|ZP_08313520.1 lfer|ZP_03945340.1 spar|YP_006309672.1 lgas|YP_815063.1 smut|NP_721189.1 dmos|ZP_08468997.1 pput|YP_001269180.1 lfal|ZP_08312888.1
ASAHP00102: dmos|ZP_08469031.1 dmos|ZP_08470424.1 aace|ZP_08698638.1 amac|178901.8.peg.1487 apa3|940282.4.peg.672 apan|ZP_16281375.1 apoc|6666666.23482.peg.2658 atrc|104102.6.peg.2796 atrn|ZP_08644132.1 ecok|NP_418107.1 efav|NP_815650.1 efOG|YP_005708693.1 ehor|ZP_08499391.1 geur|ZP_08901670.1 gfra|ZP_11374826.1 ghan|ZP_06833680.1 gobo|ZP_08897659.1 gxyl|YP_004869354.1 lani|ZP_08549112.1 lbga|ZP_03940319.1 lbrc|1580.24.peg.2168 lbuc|YP_004398322.1 lcas|YP_006751789.1 lfal|ZP_08312881.1 lfer|ZP_03944666.1 lfrc|6666666.25437.peg.223 lfrk|ZP_08651839.1 lgas|YP_814684.1 llac|1358.26.peg.813 lmle|ZP_09440495.1 lmli|ZP_09447731.1 lplc|1590.27.peg.2697 lplw|YP_004889753.1 lrha|YP_003171315.1 lver|ZP_09441880.1 pbur|ZP_16362611.1 pput|YP_001270513.1 smar|AMF-0001007 smut|NP_722338.1 spar|YP_006309172.1 swit|YP_001264011.1 pbur|ZP_16359838.1 pput|YP_001269370.1 smar|AMF-0000192 ecok|NP_417264.1
ASAHP00103: gobo|ZP_08899046.1 gobo|ZP_08900051.1 aace|ZP_08697736.1 amac|178901.8.peg.2703 apa3|940282.4.peg.2562 apan|ZP_16282969.1 apoc|6666666.23482.peg.2421 atrc|104102.6.peg.1072 atrn|ZP_08645489.1 dmos|ZP_08470065.1 ecok|NP_418005.1 efav|NP_816662.1 efOG|YP_005707278.1 geur|ZP_08902144.1 gfra|ZP_11375236.1 ghan|ZP_06834389.1 gxyl|YP_004867214.1 lani|ZP_08548913.1 lbga|ZP_03939140.1 lbrc|1580.24.peg.209 lbuc|YP_004397750.1 lcas|YP_006752415.1 lfal|ZP_08313073.1 lfrc|6666666.25437.peg.1128 lfrk|ZP_08652270.1 lgas|YP_814313.1 llac|1358.26.peg.1395 lmli|ZP_09447402.1 lplc|1590.27.peg.1782 lplw|YP_004888335.1 lrha|YP_003171961.1 lver|ZP_09443495.1 pbur|ZP_16362602.1 pput|YP_001265437.1 smar|AMF-0000910 smut|NP_722376.1 lbuc|YP_004398208.1 lcas|YP_006750571.1 lbga|ZP_03940206.1 atrc|104102.6.peg.2972 atrn|ZP_08646176.1 efav|NP_814070.1 lbrc|1580.24.peg.203 lplc|1590.27.peg.2360 lrha|YP_003170268.1
ASAHP00104: lbga|ZP_03938299.1 lbga|ZP_03938304.1 amac|178901.8.peg.337 apa3|940282.4.peg.457 apan|ZP_16282715.1 apoc|6666666.23482.peg.1807 atrc|104102.6.peg.358 atrn|ZP_08645683.1 ecok|NP_414959.1 efav|NP_815363.1 efOG|YP_005708424.1 ehor|ZP_08497015.1 geur|ZP_08904212.1 ghan|ZP_06834287.1 gobo|ZP_08900255.1 lbrc|1580.24.peg.388 lcas|YP_006751703.1 lfal|ZP_08313238.1 lfrc|6666666.25437.peg.781 lfrk|ZP_08652616.1 llac|1358.26.peg.1586 pput|YP_001268013.1 smar|AMF-0004786 swit|YP_001260314.1 bsub|NP_389394.1 lbuc|YP_004397527.1 lver|ZP_09443597.1 pput|YP_001269680.1 lfer|ZP_03944433.1 lfrc|6666666.25437.peg.782 lplc|1590.27.peg.1736 efav|NP_814296.1 efav|NP_816093.1 efOG|YP_005708933.1 pbur|ZP_16363044.1 bsub|NP_389327.1 lmle|ZP_09440442.1 lmli|ZP_09448215.1 lplc|1590.27.peg.1168 lplw|YP_004890408.1 lbga|ZP_03939651.1 lfal|ZP_08312928.1 ehor|ZP_08497219.1 lbuc|YP_004399364.1 lver|ZP_09443126.1
ASAHP00105: lbrc|1580.24.peg.486 lbrc|1580.24.peg.868 aace|ZP_08697458.1 amac|178901.8.peg.419 apa3|940282.4.peg.1556 apan|ZP_16282024.1 apoc|6666666.23482.peg.1357 atrc|104102.6.peg.3367 atrn|ZP_08646912.1 bsub|NP_390845.1 dmos|ZP_08470968.1 ecok|NP_416154.1 efav|NP_815443.1 efOG|YP_005708506.1 ehor|ZP_08496232.1 geur|ZP_08901293.1 gfra|ZP_11376512.1 ghan|ZP_06833482.1 gobo|ZP_08898773.1 gxyl|YP_004869182.1 lani|ZP_08548322.1 lbga|ZP_03939256.1 lbuc|YP_004397991.1 lcas|YP_006752217.1 lfal|ZP_08312668.1 lfer|ZP_03944240.1 lfrc|6666666.25437.peg.552 lfrk|ZP_08652974.1 lgas|YP_814027.1 llac|1358.26.peg.1135 lmle|ZP_09440902.1 lmli|ZP_09448972.1 lplc|1590.27.peg.327 lplw|YP_004890424.1 lrha|YP_003171763.1 lver|ZP_09442109.1 pbur|ZP_16361123.1 pput|YP_001265823.1 smar|AMF-0003569 spar|YP_006309108.1 swit|YP_001262014.1 bsub|NP_391725.1 efav|NP_814387.1 efOG|YP_005707423.1 lcas|YP_006752218.1
ASAHP00106: aace|ZP_08696624.1 amac|178901.8.peg.2362 apa3|940282.4.peg.2037 apan|ZP_16282936.1 apoc|6666666.23482.peg.448 atrc|104102.6.peg.2888 dmos|ZP_08468593.1 ecok|NP_418180.1 efav|NP_815457.1 efOG|YP_005708522.1 ehor|ZP_08495974.1 geur|ZP_08901488.1 geur|ZP_08903445.1 gfra|ZP_11376542.1 ghan|ZP_06835547.1 gobo|ZP_08899815.1 gxyl|YP_004867090.1 lani|ZP_08548292.1 lbga|ZP_03938149.1 lbrc|1580.24.peg.1562 lbuc|YP_004399636.1 lcas|YP_006751095.1 lfal|ZP_08313953.1 lfrc|6666666.25437.peg.538 lfrk|ZP_08652960.1 lgas|YP_814387.1 llac|1358.26.peg.287 lmle|ZP_09441134.1 lmli|ZP_09447094.1 lplc|1590.27.peg.107 lplw|YP_004888731.1 lrha|YP_003170657.1 lver|ZP_09442998.1 pbur|ZP_16362646.1 pput|YP_001270535.1 smar|AMF-0000948 smut|NP_721519.1 spar|YP_006309622.1 swit|YP_001264060.1 ghan|ZP_06835566.1 gobo|ZP_08900192.1 lmli|ZP_09449291.1 gxyl|YP_004868387.1 lver|ZP_09442557.1 lbuc|YP_004398655.1
ASAHP00107: aace|ZP_08696692.1 amac|178901.8.peg.2919 apa3|940282.4.peg.2306 apan|ZP_16282463.1 apoc|6666666.23482.peg.347 atrc|104102.6.peg.292 atrn|ZP_08644195.1 bsub|NP_389015.1 dmos|ZP_08469440.1 ecok|NP_415609.1 efav|NP_816505.1 efOG|YP_005709245.1 ehor|ZP_08496508.1 geur|ZP_08900839.1 gfra|ZP_11376397.1 ghan|ZP_06835177.1 gobo|ZP_08896819.1 gxyl|YP_004867689.1 lani|ZP_08548786.1 lbga|ZP_03940037.1 lbrc|1580.24.peg.2399 lbuc|YP_004398982.1 lcas|YP_006752326.1 lfal|ZP_08312966.1 lfer|ZP_03944400.1 lfrc|6666666.25437.peg.732 lfrk|ZP_08652678.1 llac|1358.26.peg.1755 lmli|ZP_09447213.1 lplc|1590.27.peg.2931 lplw|YP_004888587.1 lrha|YP_003171866.1 pbur|ZP_16360480.1 pput|YP_001266689.1 smar|AMF-0003935 smut|NP_722071.1 spar|YP_006308992.1 swit|YP_001264040.1 lani|ZP_08548835.1 bsub|NP_388898.1 lfrc|6666666.25437.peg.633 lplc|1590.27.peg.1490 lplw|YP_004889488.1 pput|YP_001266829.1 lmli|ZP_09447022.1
ASAHP00108: aace|ZP_08697040.1 amac|178901.8.peg.279 apa3|940282.4.peg.2599 apan|ZP_16283162.1 atrc|104102.6.peg.529 atrn|ZP_08644816.1 bsub|NP_387932.1 dmos|ZP_08468447.1 ecok|NP_415725.1 efav|NP_815736.1 efOG|YP_005708733.1 ehor|ZP_08498419.1 geur|ZP_08902501.1 gfra|ZP_11375816.1 ghan|ZP_06833297.1 gobo|ZP_08898437.1 gxyl|YP_004868993.1 lani|ZP_08548742.1 lbga|ZP_03939330.1 lbrc|1580.24.peg.1888 lbuc|YP_004398905.1 lcas|YP_006752759.1 lfal|ZP_08312605.1 lfer|ZP_03944357.1 lfrc|6666666.25437.peg.483 lfrk|ZP_08652908.1 lgas|YP_814059.1 llac|1358.26.peg.1712 lmle|ZP_09440858.1 lmli|ZP_09449383.1 lplc|1590.27.peg.2054 lplw|YP_004888484.1 lrha|YP_003172652.1 lver|ZP_09443294.1 pbur|ZP_16361051.1 pput|YP_001266104.1 smar|AMF-0003807 smut|NP_720506.1 spar|YP_006308863.1 swit|YP_001262935.1 llac|1358.26.peg.57 smut|NP_721442.1 spar|YP_006309796.1 lmli|ZP_09448168.1 lcas|YP_006753103.1
ASAHP00109: aace|ZP_08697861.1 dmos|ZP_08469432.1 ecok|NP_415014.1 efav|NP_815434.1 efOG|YP_005708497.1 ehor|ZP_08497145.1 geur|ZP_08902076.1 gfra|ZP_11375750.1 ghan|ZP_06833160.1 gobo|ZP_08897953.1 gxyl|YP_004868807.1 lbga|ZP_03939543.1 lbrc|1580.24.peg.1352 lfal|ZP_08312611.1 lfer|ZP_03945280.1 lfrc|6666666.25437.peg.581 lfrk|ZP_08653004.1 pbur|ZP_16359866.1 pput|YP_001266463.1 smar|AMF-0004722 smut|NP_721128.1 swit|YP_001263946.1 aace|ZP_08698682.1 amac|178901.8.peg.607 apa3|940282.4.peg.2788 apan|ZP_16282191.1 apoc|6666666.23482.peg.867 atrc|104102.6.peg.2649 atrn|ZP_08645033.1 bsub|NP_389088.1 geur|ZP_08902818.1 gfra|ZP_11376874.1 gobo|ZP_08897123.1 gxyl|YP_004867198.1 lani|ZP_08549404.1 lcas|YP_006751803.1 lgas|YP_814681.1 llac|1358.26.peg.1067 lmle|ZP_09441198.1 lplc|1590.27.peg.1272 lplw|YP_004890305.1 lrha|YP_003171342.1 spar|YP_006310235.1 lmli|ZP_09447162.1 lver|ZP_09441886.1
ASAHP00110: dmos|ZP_08470590.1 apa3|940282.4.peg.1130 apoc|6666666.23482.peg.1026 atrc|104102.6.peg.2909 atrn|ZP_08647094.1 bsub|NP_391154.1 ecok|NP_414741.1 efav|NP_816144.1 efOG|YP_005708975.1 ehor|ZP_08497371.1 geur|ZP_08901463.1 lani|ZP_08548734.1 lbga|ZP_03938980.1 lbrc|1580.24.peg.201 lbuc|YP_004398197.1 lcas|YP_006751441.1 lfal|ZP_08313108.1 lfer|ZP_03944224.1 lfrc|6666666.25437.peg.831 llac|1358.26.peg.1073 lmle|ZP_09440915.1 lmli|ZP_09447232.1 lplc|1590.27.peg.1738 lplc|1590.27.peg.3050 lplw|YP_004890057.1 lrha|YP_003170943.1 lver|ZP_09442449.1 pbur|ZP_16362687.1 pput|YP_001265490.1 smar|AMF-0001933 smut|NP_722243.1 pbur|ZP_16362494.1 pput|YP_001265593.1 lplc|1590.27.peg.1425 lplw|YP_004889551.1 pbur|ZP_16361665.1 ehor|ZP_08496276.1 lbga|ZP_03940195.1 lgas|YP_814672.1 pbur|ZP_16360301.1 smar|AMF-0004420 efav|NP_815745.1 efOG|YP_005708741.1 lbga|ZP_03938137.1 pbur|ZP_16362190.1
ASAHP00111: aace|ZP_08699462.1 amac|178901.8.peg.1922 apa3|940282.4.peg.226 apan|ZP_16281729.1 apoc|6666666.23482.peg.2039 atrc|104102.6.peg.2069 atrn|ZP_08643785.1 bsub|NP_391588.1 ecok|NP_418371.1 efav|NP_814901.1 efOG|YP_005708005.1 ehor|ZP_08495854.1 geur|ZP_08901526.1 gfra|ZP_11375035.1 ghan|ZP_06833828.1 gobo|ZP_08898185.1 gxyl|YP_004869498.1 lani|ZP_08549580.1 lbga|ZP_03939340.1 lcas|YP_006752743.1 lfer|ZP_03944365.1 lgas|YP_814109.1 llac|1358.26.peg.1515 lmle|ZP_09441530.1 lmli|ZP_09449401.1 lrha|YP_003172290.1 lver|ZP_09443283.1 pbur|ZP_16363231.1 pput|YP_001270264.1 smar|AMF-0001077 swit|YP_001260977.1 lbrc|1580.24.peg.1906 lfal|ZP_08313975.1 lfrc|6666666.25437.peg.476 ehor|ZP_08497168.1 bsub|NP_390948.1 dmos|ZP_08470124.1 ecok|NP_414830.1 lbuc|YP_004398895.1 lplc|1590.27.peg.2074 lplw|YP_004888518.1 pbur|ZP_16363360.1 smar|AMF-0004746 smut|NP_721669.1 spar|YP_006309731.1
ASAHP00112: ecok|NP_417798.1 ecok|NP_418407.1 pput|YP_001265827.1 pput|YP_001265839.1 smar|AMF-0000687 smar|AMF-0001299 aace|ZP_08696543.1 amac|178901.8.peg.1777 apa3|940282.4.peg.91 apan|ZP_16281599.1 apoc|6666666.23482.peg.2175 atrc|104102.6.peg.1597 atrn|ZP_08644435.1 bsub|NP_387994.1 dmos|ZP_08468975.1 efav|NP_814000.1 efOG|YP_005707204.1 ehor|ZP_08500410.1 geur|ZP_08901005.1 gfra|ZP_11375313.1 ghan|ZP_06835340.1 gobo|ZP_08896990.1 gxyl|YP_004867851.1 lani|ZP_08548992.1 lbga|ZP_03939494.1 lbrc|1580.24.peg.1975 lbuc|YP_004398083.1 lcas|YP_006751597.1 lfal|ZP_08313283.1 lfer|ZP_03944830.1 lfrc|6666666.25437.peg.670 lfrk|ZP_08651770.1 lgas|YP_814975.2 llac|1358.26.peg.53 lmle|ZP_09440810.1 lmli|ZP_09447854.1 lplc|1590.27.peg.2847 lplw|YP_004889868.1 lrha|YP_003171088.1 lver|ZP_09442119.1 smar|AMF-0000339 smut|NP_721137.1 spar|YP_006310230.1 swit|YP_001261858.1
ASAHP00113: lfrc|6666666.25437.peg.636 lfrc|6666666.25437.peg.727 aace|ZP_08696838.1 amac|178901.8.peg.2734 apa3|940282.4.peg.1925 apan|ZP_16283234.1 atrn|ZP_08643976.1 bsub|NP_390315.1 efav|NP_816499.1 efOG|YP_005709239.1 geur|ZP_08902802.1 lani|ZP_08548840.1 lbga|ZP_03940042.1 lbrc|1580.24.peg.2394 lbuc|YP_004398977.1 lfal|ZP_08312960.1 lmli|ZP_09447218.1 lver|ZP_09442970.1 pput|YP_001265950.1 aace|ZP_08698422.1 amac|178901.8.peg.2413 apa3|940282.4.peg.2083 apoc|6666666.23482.peg.493 atrc|104102.6.peg.2951 atrn|ZP_08645558.1 ecok|NP_417721.1 ehor|ZP_08499854.1 geur|ZP_08903452.1 gfra|ZP_11375369.1 ghan|ZP_06833041.1 gobo|ZP_08898463.1 gxyl|YP_004868708.1 lcas|YP_006752319.1 lfer|ZP_03945434.1 llac|1358.26.peg.1750 lplc|1590.27.peg.1485 lplw|YP_004889493.1 lrha|YP_003171860.1 pbur|ZP_16362277.1 smar|AMF-0001430 spar|YP_006308998.1 swit|YP_001265174.1 lfer|ZP_03944405.1 lfrk|ZP_08652670.1
ASAHP00114: aace|ZP_08696626.1 amac|178901.8.peg.2364 apa3|940282.4.peg.2039 apan|ZP_16282934.1 apoc|6666666.23482.peg.450 atrc|104102.6.peg.2890 atrn|ZP_08646240.1 bsub|NP_390376.2 dmos|ZP_08468595.1 ecok|NP_418182.1 efav|NP_815460.1 efOG|YP_005708525.1 ehor|ZP_08495972.1 geur|ZP_08900860.1 gfra|ZP_11376544.1 ghan|ZP_06835199.1 gobo|ZP_08896798.1 gxyl|YP_004867709.1 lani|ZP_08548295.1 lbga|ZP_03938152.1 lbrc|1580.24.peg.115 lbuc|YP_004398658.1 lcas|YP_006751092.1 lfrc|6666666.25437.peg.535 lgas|YP_814384.1 llac|1358.26.peg.284 lmle|ZP_09441131.1 lplc|1590.27.peg.104 lplw|YP_004888728.1 lrha|YP_003170654.1 lver|ZP_09442560.1 pbur|ZP_16362648.1 pput|YP_001267489.1 smar|AMF-0000950 smut|NP_721522.1 spar|YP_006309619.1 swit|YP_001261606.1 gxyl|YP_004867088.1 lbrc|1580.24.peg.1559 geur|ZP_08901486.1 ghan|ZP_06835564.1 gobo|ZP_08900194.1 lver|ZP_09443000.1 lbga|ZP_03940704.1
ASAHP00115: bsub|NP_390259.1 apa3|940282.4.peg.1931 lbuc|YP_004397853.1 lplc|1590.27.peg.1713 lplw|YP_004888395.1 spar|YP_006310164.1 lgas|YP_814702.1 amac|178901.8.peg.1831 apan|ZP_16283228.1 ecok|NP_415026.1 geur|ZP_08903097.1 gobo|ZP_08898251.1 gxyl|YP_004867279.1 efav|NP_815398.1 efOG|YP_005708460.1 lani|ZP_08549035.1 lfer|ZP_03944820.1 lfrc|6666666.25437.peg.1024 lfrk|ZP_08652365.1 ehor|ZP_08497136.1 lbrc|1580.24.peg.2272 lbuc|YP_004399113.1 llac|1358.26.peg.832 lmle|ZP_09440000.1 lmli|ZP_09448012.1 pbur|ZP_16359875.1 swit|YP_001262199.1 lcas|YP_006751614.1 smar|AMF-0002154 llac|1358.26.peg.2155 lplc|1590.27.peg.2819 lplw|YP_004889841.1 lrha|YP_003171111.1 lver|ZP_09442070.1 smut|NP_721823.1 lbga|ZP_03938747.1 lbrc|1580.24.peg.344 lplc|1590.27.peg.1493 lplw|YP_004889485.1 pput|YP_001269755.1 smar|AMF-0004698 swit|YP_001261012.1 lbrc|1580.24.peg.1299 pput|YP_001265816.1
ASAHP00116: aace|ZP_08697201.1 amac|178901.8.peg.2142 apa3|940282.4.peg.445 apan|ZP_16282703.1 apoc|6666666.23482.peg.1820 atrc|104102.6.peg.2318 atrn|ZP_08645914.1 bsub|NP_391752.1 ecok|NP_415406.1 efav|NP_815721.1 efOG|YP_005708720.1 ehor|ZP_08496677.1 geur|ZP_08903854.1 gfra|ZP_11375023.1 ghan|ZP_06833843.1 gobo|ZP_08898199.1 lani|ZP_08548338.1 lbrc|1580.24.peg.1148 lbuc|YP_004398926.1 lcas|YP_006752405.1 lfal|ZP_08313532.1 lfer|ZP_03944068.1 lfrc|6666666.25437.peg.887 lfrk|ZP_08652521.1 lgas|YP_819537.1 llac|1358.26.peg.1626 lmli|ZP_09448509.1 lplc|1590.27.peg.1070 lplw|YP_004889038.1 lrha|YP_003171951.1 lver|ZP_09443803.1 pbur|ZP_16361596.1 smar|AMF-0004116 aace|ZP_08697754.1 amac|178901.8.peg.2581 apa3|940282.4.peg.2741 apan|ZP_16282443.1 apoc|6666666.23482.peg.794 atrc|104102.6.peg.1826 atrn|ZP_08644119.1 gobo|ZP_08899042.1 lbga|ZP_03939309.1 swit|YP_001264221.1 pput|YP_001269262.1
ASAHP00117: aace|ZP_08697339.1 amac|178901.8.peg.2973 apa3|940282.4.peg.2358 apan|ZP_16282577.1 apoc|6666666.23482.peg.50 atrc|104102.6.peg.236 atrn|ZP_08645734.1 bsub|NP_391751.1 dmos|ZP_08470142.1 ecok|NP_418588.1 ehor|ZP_08497801.1 geur|ZP_08900815.1 gfra|ZP_11374905.1 ghan|ZP_06835151.1 gobo|ZP_08896843.1 gxyl|YP_004867665.1 lani|ZP_08548805.1 lbga|ZP_03939742.1 lbrc|1580.24.peg.378 lbuc|YP_004398584.1 lcas|YP_006750991.1 lfal|ZP_08312643.1 lfer|ZP_03944137.1 lfrc|6666666.25437.peg.15 lfrk|ZP_08652097.1 llac|1358.26.peg.1006 lmle|ZP_09441150.1 lplc|1590.27.peg.1702 lplw|YP_004889195.1 lrha|YP_003170600.1 lver|ZP_09441717.1 pbur|ZP_16360656.1 pput|YP_001270079.1 smar|AMF-0000595 swit|YP_001265134.1 efav|NP_815490.1 efOG|YP_005708558.1 spar|YP_006309421.1 lgas|YP_814299.1 lbrc|1580.24.peg.2519 lfal|ZP_08313228.1 lmle|ZP_09440782.1 lmli|ZP_09448064.1 smut|NP_721008.1
ASAHP00118: aace|ZP_08699022.1 amac|178901.8.peg.2930 apa3|940282.4.peg.2315 apan|ZP_16282535.1 apoc|6666666.23482.peg.9 atrc|104102.6.peg.281 atrn|ZP_08644184.1 bsub|NP_391359.1 dmos|ZP_08468863.1 ecok|NP_415408.1 efav|NP_815059.1 efOG|YP_005708185.1 ehor|ZP_08496675.1 geur|ZP_08902778.1 gfra|ZP_11376413.1 ghan|ZP_06835021.1 gobo|ZP_08896945.1 gxyl|YP_004867578.1 lani|ZP_08549469.1 lbga|ZP_03940694.1 lbrc|1580.24.peg.1569 lbuc|YP_004398648.1 lcas|YP_006751102.1 lfal|ZP_08312985.1 lfer|ZP_03944435.1 lfrc|6666666.25437.peg.1213 lfrk|ZP_08652182.1 llac|1358.26.peg.2055 lmle|ZP_09441330.1 lmli|ZP_09447100.1 lplc|1590.27.peg.123 lplw|YP_004888740.1 lrha|YP_003170666.1 lver|ZP_09442552.1 pbur|ZP_16361594.1 pput|YP_001266156.1 smar|AMF-0004114 smut|NP_720906.1 spar|YP_006309044.1 swit|YP_001264509.1 efav|NP_816368.1 efOG|YP_005709159.1 lfer|ZP_03944497.1 lver|ZP_09443619.1
ASAHP00119: bsub|NP_388418.1 bsub|NP_388968.2 lbrc|1580.24.peg.331 lbrc|1580.24.peg.517 ehor|ZP_08499277.1 lbga|ZP_03938118.1 lfrc|6666666.25437.peg.878 lfrk|ZP_08652533.1 lplc|1590.27.peg.1636 lplw|YP_004889262.1 ecok|NP_415956.1 ehor|ZP_08498239.1 lfer|ZP_03945082.1 lmli|ZP_09447198.1 lplc|1590.27.peg.2431 lplw|YP_004890746.1 spar|YP_006310010.1 amac|178901.8.peg.1035 apa3|940282.4.peg.2117 atrn|ZP_08644718.1 efav|NP_816074.1 efOG|YP_005708914.1 geur|ZP_08901374.1 ghan|ZP_06834230.1 gobo|ZP_08899980.1 gxyl|YP_004867171.1 pbur|ZP_16361069.1 pput|YP_001268484.1 smar|AMF-0002362 smut|NP_721351.1 lfal|ZP_08313753.1 amac|178901.8.peg.2592 gfra|ZP_11376372.1 pput|YP_001268051.1 lbrc|1580.24.peg.408 smar|AMF-0002912 bsub|NP_388238.1 pput|YP_001267311.1 pput|YP_001267553.1 lbga|ZP_03939752.1 pput|YP_001267471.1 smar|AMF-0000728 pput|YP_001268384.1
ASAHP00120: bsub|NP_389730.2 bsub|NP_390261.1 aace|ZP_08696506.1 amac|178901.8.peg.149 apa3|940282.4.peg.1501 apan|ZP_16281966.1 apoc|6666666.23482.peg.1301 atrc|104102.6.peg.3304 atrn|ZP_08644394.1 ecok|NP_414920.1 efav|NP_816072.1 efOG|YP_005708912.1 ehor|ZP_08497259.1 geur|ZP_08902509.1 gfra|ZP_11376782.1 ghan|ZP_06833288.1 gobo|ZP_08898428.1 gxyl|YP_004868985.1 lani|ZP_08548797.1 lbrc|1580.24.peg.1466 lbuc|YP_004398815.1 lcas|YP_006752056.1 lfal|ZP_08312677.1 lfer|ZP_03944015.1 lfrc|6666666.25437.peg.759 lfrk|ZP_08652638.1 llac|1358.26.peg.706 lmle|ZP_09441246.1 lmli|ZP_09447014.1 lplc|1590.27.peg.3002 lplw|YP_004888561.1 lrha|YP_003171609.1 lver|ZP_09443795.1 pbur|ZP_16363149.1 pput|YP_001270272.1 smar|AMF-0001686 smut|NP_722273.1 spar|YP_006310046.1 swit|YP_001264948.1 dmos|ZP_08469662.1 efav|NP_814698.1 efOG|YP_005707743.1 llac|1358.26.peg.28
ASAHP00121: dmos|ZP_08468732.1 dmos|ZP_08471184.1 aace|ZP_08699183.1 amac|178901.8.peg.194 apa3|940282.4.peg.1458 apan|ZP_16281921.1 apoc|6666666.23482.peg.1242 atrc|104102.6.peg.3249 atrn|ZP_08644502.1 bsub|NP_391396.1 ecok|NP_418482.1 efav|NP_814510.1 efOG|YP_005707555.1 ehor|ZP_08497889.1 geur|ZP_08901245.1 gfra|ZP_11376025.1 ghan|ZP_06833537.1 gobo|ZP_08897761.1 gxyl|YP_004869228.1 lani|ZP_08549442.1 lbrc|1580.24.peg.1573 lbuc|YP_004398645.1 lcas|YP_006751111.1 lfer|ZP_03944445.1 lfrc|6666666.25437.peg.1211 lfrk|ZP_08652184.1 lgas|YP_815117.1 llac|1358.26.peg.97 lmle|ZP_09441332.1 lmli|ZP_09447105.1 lplc|1590.27.peg.134 lplw|YP_004888750.1 lrha|YP_003170670.1 lver|ZP_09442547.1 pput|YP_001265870.1 smar|AMF-0001397 smut|NP_722167.1 spar|YP_006310465.1 swit|YP_001263594.1 geur|ZP_08902432.1 gobo|ZP_08898951.1 pput|YP_001267954.1 lbga|ZP_03938554.1
ASAHP00122: dmos|ZP_08469331.1 dmos|ZP_08471574.1 aace|ZP_08699065.1 amac|178901.8.peg.1638 apa3|940282.4.peg.544 apan|ZP_16281503.1 apoc|6666666.23482.peg.2533 atrc|104102.6.peg.3468 atrn|ZP_08645255.1 bsub|NP_389344.1 ecok|NP_414658.1 efav|NP_815077.1 efOG|YP_005708201.1 ehor|ZP_08497454.1 geur|ZP_08902729.1 ghan|ZP_06833098.1 gobo|ZP_08898524.1 gxyl|YP_004868766.1 lani|ZP_08549618.1 lbga|ZP_03939476.1 lbrc|1580.24.peg.1995 lbuc|YP_004398066.1 lcas|YP_006751577.1 lfal|ZP_08313212.1 lfer|ZP_03944951.1 llac|1358.26.peg.908 lmle|ZP_09440828.1 lmli|ZP_09448303.1 lplc|1590.27.peg.685 lplw|YP_004889893.1 lrha|YP_003171069.1 lver|ZP_09442137.1 pbur|ZP_16360041.1 pput|YP_001267007.1 smar|AMF-0001705 smut|NP_720603.1 spar|YP_006309864.1 swit|YP_001261799.1 bsub|NP_388690.1 pput|YP_001266792.1 smut|NP_721782.1 lmli|ZP_09448767.1 swit|YP_001261284.1
ASAHP00123: ehor|ZP_08497487.1 ehor|ZP_08498505.1 smar|AMF-0000155 smar|AMF-0003436 lgas|YP_815014.1 aace|ZP_08699488.1 amac|178901.8.peg.854 apa3|940282.4.peg.1192 apan|ZP_16281795.1 apoc|6666666.23482.peg.1608 atrc|104102.6.peg.2510 atrn|ZP_08645852.1 bsub|NP_389400.2 dmos|ZP_08468485.1 ecok|NP_414626.1 efav|NP_814727.1 efOG|YP_005707781.1 geur|ZP_08902756.1 gfra|ZP_11376433.1 ghan|ZP_06835045.1 gobo|ZP_08896923.1 gxyl|YP_004867599.1 lani|ZP_08548946.1 lbga|ZP_03939426.1 lbrc|1580.24.peg.2041 lbuc|YP_004398016.1 lcas|YP_006751536.1 lfer|ZP_03944876.1 lfrc|6666666.25437.peg.714 llac|1358.26.peg.879 lmle|ZP_09440879.1 lmli|ZP_09447905.1 lplc|1590.27.peg.618 lplw|YP_004889932.1 lrha|YP_003171026.1 lver|ZP_09442183.1 pbur|ZP_16360011.1 pput|YP_001269700.1 smut|NP_720898.1 spar|YP_006309038.1 swit|YP_001264436.1 lfrk|ZP_08651725.1 bsub|NP_389399.2
ASAHP00124: gobo|ZP_08900079.1 gobo|ZP_08900207.1 gobo|ZP_08900239.1 gobo|ZP_08900240.1 aace|ZP_08696441.1 bsub|NP_390578.2 ghan|ZP_06834057.1 gxyl|YP_004869908.1 lcas|YP_006752423.1 aace|ZP_08696571.1 amac|178901.8.peg.2547 ecok|NP_417751.1 ehor|ZP_08499881.1 lani|ZP_08549882.1 lbrc|1580.24.peg.549 lbuc|YP_004399128.1 pbur|ZP_16359871.1 smar|AMF-0001324 smut|NP_721149.1 swit|YP_001261627.1 bsub|NP_391960.1 gxyl|YP_004869606.1 pput|YP_001265976.1 smut|NP_721105.1 aace|ZP_08698167.1 apa3|940282.4.peg.1616 atrc|104102.6.peg.960 lmle|ZP_09439902.1 lplc|1590.27.peg.534 lplw|YP_004889981.1 ecok|NP_415020.1 ehor|ZP_08497143.1 lcas|YP_006751489.1 lrha|YP_003172530.1 smar|AMF-0004703 lani|ZP_08549368.1 lfer|ZP_03944814.1 llac|1358.26.peg.35 lmli|ZP_09447639.1 lbrc|1580.24.peg.355 lbuc|YP_004397562.1 lplc|1590.27.peg.191 lbrc|1580.24.peg.285
ASAHP00125: llac|1358.26.peg.2110 llac|1358.26.peg.2136 aace|ZP_08698589.1 amac|178901.8.peg.849 apa3|940282.4.peg.1197 apan|ZP_16281800.1 apoc|6666666.23482.peg.1603 atrc|104102.6.peg.2515 atrn|ZP_08644895.1 efav|NP_816105.1 efOG|YP_005708946.1 geur|ZP_08902751.1 gfra|ZP_11376438.1 ghan|ZP_06835050.1 gobo|ZP_08896918.1 gxyl|YP_004867604.1 lbga|ZP_03939480.1 lbrc|1580.24.peg.1990 lmle|ZP_09440823.1 lmli|ZP_09447872.1 lplc|1590.27.peg.2863 lplw|YP_004889884.1 lver|ZP_09442133.1 smut|NP_721136.1 spar|YP_006310232.1 swit|YP_001264431.1 bsub|NP_389404.1 lcas|YP_006751582.1 lfal|ZP_08313344.1 lfer|ZP_03944844.1 lrha|YP_003171074.1 lbuc|YP_004398070.1 pput|YP_001269695.1 bsub|NP_389368.1 lfrc|6666666.25437.peg.683 dmos|ZP_08468489.1 lani|ZP_08548977.1 lfrk|ZP_08651758.1 lgas|YP_814987.1 ecok|NP_414631.1 ehor|ZP_08497482.1 pbur|ZP_16360016.1 smar|AMF-0000160
ASAHP00126: pput|YP_001265799.1 pput|YP_001267279.1 aace|ZP_08697579.1 amac|178901.8.peg.2044 apa3|940282.4.peg.2965 apan|ZP_16282255.1 apoc|6666666.23482.peg.1148 atrc|104102.6.peg.2210 atrn|ZP_08644596.1 ecok|NP_416917.1 ehor|ZP_08499024.1 ghan|ZP_06835630.1 gobo|ZP_08899632.1 gxyl|YP_004867075.1 lbga|ZP_03938236.1 lver|ZP_09442152.1 pbur|ZP_16360287.1 smar|AMF-0002249 aace|ZP_08698729.1 apan|ZP_16283520.1 ecok|NP_415958.1 efav|NP_816290.1 efOG|YP_005709081.1 ehor|ZP_08496474.1 lbga|ZP_03939818.1 lbrc|1580.24.peg.110 lcas|YP_006751209.1 lfal|ZP_08313575.1 lgas|YP_815093.1 llac|1358.26.peg.1437 lmle|ZP_09440185.1 lmli|ZP_09448891.1 lplc|1590.27.peg.1759 lplw|YP_004888356.1 lrha|YP_003170715.1 pbur|ZP_16362060.1 pput|YP_001269545.1 smar|AMF-0002059 smut|NP_721370.1 spar|YP_006310082.1 ecok|NP_415644.1 smar|AMF-0003781 lbga|ZP_03939726.1
ASAHP00127: pput|YP_001268867.1 pput|YP_001270509.1 aace|ZP_08697879.1 amac|178901.8.peg.426 apa3|940282.4.peg.1664 apan|ZP_16283797.1 apoc|6666666.23482.peg.1367 atrc|104102.6.peg.3376 atrn|ZP_08645308.1 ecok|NP_415814.4 efav|NP_814869.1 efOG|YP_005707973.1 geur|ZP_08902360.1 gfra|ZP_11376131.1 ghan|ZP_06833006.1 gobo|ZP_08897454.1 gxyl|YP_004868675.1 lani|ZP_08548897.1 lbga|ZP_03938768.1 lbrc|1580.24.peg.1071 lbuc|YP_004397418.1 lcas|YP_006750577.1 lfal|ZP_08313498.1 lfrc|6666666.25437.peg.539 lgas|YP_815613.1 llac|1358.26.peg.1872 lmle|ZP_09441090.1 lmli|ZP_09448825.1 lplc|1590.27.peg.955 lplw|YP_004888185.1 lrha|YP_003170997.1 pput|YP_001268409.1 smar|AMF-0003725 smut|NP_721446.1 spar|YP_006309200.1 lani|ZP_08549716.1 lbga|ZP_03938332.1 lrha|YP_003170280.1 lbga|ZP_03938339.1 lgas|YP_815586.1 lbuc|YP_004397556.1 lmli|ZP_09448924.1 lbuc|YP_004397564.1
ASAHP00128: aace|ZP_08696245.1 amac|178901.8.peg.67 apa3|940282.4.peg.2092 apoc|6666666.23482.peg.1030 atrc|104102.6.peg.2981 atrn|ZP_08646185.1 bsub|NP_388048.2 ecok|NP_416925.2 efav|NP_816231.1 efOG|YP_005709026.1 ehor|ZP_08496375.1 geur|ZP_08903359.1 ghan|ZP_06834377.1 gobo|ZP_08900263.1 lani|ZP_08548873.1 lbga|ZP_03940171.1 lbrc|1580.24.peg.1660 lbuc|YP_004398173.1 lcas|YP_006751413.1 lfer|ZP_03944510.1 lfrc|6666666.25437.peg.1153 lfrk|ZP_08652244.1 lgas|YP_819543.1 llac|1358.26.peg.1877 lmli|ZP_09447827.1 lplc|1590.27.peg.419 lplw|YP_004890083.1 lrha|YP_003170913.1 lver|ZP_09442227.1 smut|NP_720848.1 amac|178901.8.peg.504 atrc|104102.6.peg.1463 atrn|ZP_08645231.1 lrha|YP_003172520.1 pbur|ZP_16362591.1 smar|AMF-0003528 swit|YP_001260876.1 lgas|YP_815058.1 lmli|ZP_09448358.1 lplc|1590.27.peg.2240 lplw|YP_004890826.1 efav|NP_814244.1 efOG|YP_005707402.1
ASAHP00129: aace|ZP_08697160.1 amac|178901.8.peg.2106 apa3|940282.4.peg.406 apan|ZP_16283371.1 apoc|6666666.23482.peg.1859 atrc|104102.6.peg.2272 atrn|ZP_08645398.1 bsub|NP_391272.1 dmos|ZP_08468411.1 ecok|NP_418354.1 efav|NP_815638.1 efOG|YP_005708681.1 ehor|ZP_08495869.1 geur|ZP_08901819.1 gfra|ZP_11375100.1 ghan|ZP_06834795.1 gobo|ZP_08898005.1 gxyl|YP_004867545.1 lani|ZP_08549428.1 lbga|ZP_03940682.1 lbrc|1580.24.peg.1585 lbuc|YP_004398635.1 lcas|YP_006751169.1 lfal|ZP_08313076.1 lfer|ZP_03944457.1 lfrc|6666666.25437.peg.1198 lfrk|ZP_08652198.1 lgas|YP_815107.1 llac|1358.26.peg.1406 lmle|ZP_09441342.1 lmli|ZP_09447132.1 lplc|1590.27.peg.149 lplw|YP_004888765.1 lrha|YP_003170681.1 lver|ZP_09442520.1 pbur|ZP_16363249.1 pput|YP_001269885.1 smar|AMF-0001059 smut|NP_721138.1 spar|YP_006310229.1 swit|YP_001262847.1 lfer|ZP_03944502.1 gfra|ZP_11375548.1
ASAHP00130: aace|ZP_08697504.1 amac|178901.8.peg.1502 apa3|940282.4.peg.658 apan|ZP_16281389.1 apoc|6666666.23482.peg.2644 atrc|104102.6.peg.2810 atrn|ZP_08646146.1 bsub|NP_391518.2 ecok|NP_414722.1 efav|NP_816498.1 efOG|YP_005707284.1 ehor|ZP_08497390.1 geur|ZP_08901656.1 gfra|ZP_11374840.1 ghan|ZP_06833693.1 gobo|ZP_08897645.1 gxyl|YP_004869368.1 lani|ZP_08548833.1 lbga|ZP_03940035.1 lbrc|1580.24.peg.2401 lbuc|YP_004398984.1 lcas|YP_006752318.1 lfal|ZP_08312959.1 lfer|ZP_03944406.1 lfrc|6666666.25437.peg.631 lfrk|ZP_08652664.1 llac|1358.26.peg.1749 lmli|ZP_09447219.1 lplc|1590.27.peg.1491 lplw|YP_004889487.1 lrha|YP_003171859.1 pbur|ZP_16362469.1 pput|YP_001269483.1 smar|AMF-0001907 smut|NP_722064.1 spar|YP_006308999.1 swit|YP_001260976.1 lfal|ZP_08312968.1 efav|NP_814076.1 llac|1358.26.peg.2225 lmli|ZP_09447211.1 lfer|ZP_03944398.1 lfrc|6666666.25437.peg.733
ASAHP00131: aace|ZP_08697528.1 amac|178901.8.peg.580 apa3|940282.4.peg.2771 apan|ZP_16282173.1 apoc|6666666.23482.peg.721 atrc|104102.6.peg.2623 atrn|ZP_08645006.1 gfra|ZP_11376816.1 gxyl|YP_004868660.1 lani|ZP_08548692.1 lbrc|1580.24.peg.1616 pput|YP_001269233.1 smar|AMF-0004209 spar|YP_006309646.1 aace|ZP_08697949.1 amac|178901.8.peg.277 apa3|940282.4.peg.2596 apan|ZP_16283164.1 atrc|104102.6.peg.528 atrn|ZP_08644814.1 bsub|NP_391451.1 dmos|ZP_08470557.1 efav|NP_815844.1 efOG|YP_005708783.1 gfra|ZP_11374605.1 ghan|ZP_06832923.1 gobo|ZP_08899202.1 lbuc|YP_004398610.1 lfal|ZP_08313430.1 lfrc|6666666.25437.peg.1179 lfrk|ZP_08652217.1 llac|1358.26.peg.2081 lmle|ZP_09441370.1 lmli|ZP_09448958.1 lplc|1590.27.peg.1731 lplw|YP_004888378.1 pbur|ZP_16362801.1 smut|NP_721238.1 swit|YP_001263977.1 llac|1358.26.peg.422 efav|NP_816132.1 geur|ZP_08901936.1 pput|YP_001269211.1
ASAHP00132: aace|ZP_08697936.1 amac|178901.8.peg.1999 apa3|940282.4.peg.304 apan|ZP_16282053.1 apoc|6666666.23482.peg.1963 atrc|104102.6.peg.2164 atrn|ZP_08644315.1 bsub|NP_389184.1 dmos|ZP_08470123.1 ecok|NP_415288.1 efav|NP_815600.1 efOG|YP_005708639.1 ehor|ZP_08497723.1 geur|ZP_08901770.1 gfra|ZP_11374957.1 ghan|ZP_06834769.1 gobo|ZP_08897326.1 gxyl|YP_004867354.1 lani|ZP_08549407.1 lbga|ZP_03939705.1 lbrc|1580.24.peg.124 lbuc|YP_004399304.1 lcas|YP_006751059.1 lfal|ZP_08313220.1 lfer|ZP_03944884.1 lfrc|6666666.25437.peg.1177 lfrk|ZP_08652220.1 llac|1358.26.peg.794 lmle|ZP_09440176.1 lmli|ZP_09447159.1 lplc|1590.27.peg.600 lplw|YP_004889946.1 lrha|YP_003170617.1 lver|ZP_09442585.1 pbur|ZP_16361713.1 pput|YP_001269029.1 smar|AMF-0001473 spar|YP_006310205.1 ehor|ZP_08496835.1 lfrc|6666666.25437.peg.1208 lfrk|ZP_08652188.1 smar|AMF-0004547 smar|AMF-0002323
ASAHP00133: aace|ZP_08698301.1 amac|178901.8.peg.1913 apa3|940282.4.peg.216 apan|ZP_16281720.1 apoc|6666666.23482.peg.2048 atrc|104102.6.peg.2061 atrn|ZP_08643774.1 bsub|NP_388543.1 dmos|ZP_08469676.1 ecok|NP_418258.1 efav|NP_814471.1 efOG|YP_005707515.1 ehor|ZP_08500150.1 geur|ZP_08901537.1 gfra|ZP_11375043.1 ghan|ZP_06833817.1 gobo|ZP_08898175.1 gxyl|YP_004869488.1 lani|ZP_08549561.1 lbga|ZP_03940018.1 lbrc|1580.24.peg.1153 lbuc|YP_004399000.1 lcas|YP_006751258.1 lfal|ZP_08313529.1 lfrc|6666666.25437.peg.297 lfrk|ZP_08652842.1 lgas|YP_815309.1 llac|1358.26.peg.1393 lmle|ZP_09440394.1 lmli|ZP_09449046.1 lplc|1590.27.peg.1080 lplw|YP_004889048.1 lrha|YP_003170761.1 lver|ZP_09442703.1 pbur|ZP_16361885.1 pput|YP_001270476.1 smar|AMF-0000767 smut|NP_721559.1 spar|YP_006309606.1 swit|YP_001261716.1 ecok|YP_026251.1 pbur|ZP_16361853.1 smar|AMF-0000797
ASAHP00134: aace|ZP_08699635.1 amac|178901.8.peg.539 atrc|104102.6.peg.177 atrn|ZP_08645342.1 ecok|NP_415184.1 efav|NP_815603.1 efOG|YP_005708642.1 ehor|ZP_08496924.1 geur|ZP_08902938.1 gfra|ZP_11375833.1 ghan|ZP_06833454.1 gobo|ZP_08898254.1 gxyl|YP_004867161.1 lani|ZP_08548608.1 lbga|ZP_03938990.1 lbrc|1580.24.peg.395 lbuc|YP_004397916.1 lcas|YP_006750453.1 lfal|ZP_08313153.1 lfer|ZP_03944245.1 lfrc|6666666.25437.peg.519 lgas|YP_814393.1 lmle|ZP_09440997.1 lmli|ZP_09448547.1 lplc|1590.27.peg.1714 lplw|YP_004891088.1 pbur|ZP_16362907.1 pput|YP_001268540.1 smar|AMF-0004650 efav|NP_816228.1 efOG|YP_005709023.1 gobo|ZP_08899792.1 gxyl|YP_004867165.1 ecok|NP_414571.1 lani|ZP_08548436.1 lbga|ZP_03939111.1 lbrc|1580.24.peg.315 lplw|YP_004888394.1 lani|ZP_08548793.1 lplc|1590.27.peg.566 lplw|YP_004890436.1 lfer|ZP_03944327.1 lbrc|1580.24.peg.375
ASAHP00135: bsub|NP_388354.2 bsub|NP_390226.1 bsub|NP_389416.1 aace|ZP_08698719.1 amac|178901.8.peg.1845 apa3|940282.4.peg.154 apan|ZP_16281661.1 apoc|6666666.23482.peg.2111 atrc|104102.6.peg.1665 atrn|ZP_08643699.1 dmos|ZP_08470577.1 ecok|NP_417539.1 efav|NP_815241.1 efOG|YP_005708299.1 ehor|ZP_08499649.1 geur|ZP_08900939.1 gfra|ZP_11375242.1 ghan|ZP_06835277.1 gobo|ZP_08896727.1 gxyl|YP_004867779.1 lani|ZP_08549267.1 lbga|ZP_03940342.1 lbrc|1580.24.peg.2195 lbuc|YP_004398344.1 lcas|YP_006751758.1 lfer|ZP_03944629.1 lfrc|6666666.25437.peg.200 lfrk|ZP_08651859.1 lgas|YP_814923.1 llac|1358.26.peg.2239 lmle|ZP_09440518.1 lmli|ZP_09447710.1 lplc|1590.27.peg.2674 lplw|YP_004889730.1 lrha|YP_003171257.1 lver|ZP_09441860.1 pbur|ZP_16362381.1 pput|YP_001265775.1 smar|AMF-0001593 smut|NP_721232.1 spar|YP_006309594.1 swit|YP_001260937.1
ASAHP00136: dmos|ZP_08469792.1 dmos|ZP_08470670.1 ecok|NP_416960.1 ecok|YP_026188.1 ehor|ZP_08499036.1 ehor|ZP_08499522.1 geur|ZP_08902126.1 geur|ZP_08903229.1 geur|ZP_08903263.1 geur|ZP_08903347.1 lbrc|1580.24.peg.2009 lbrc|1580.24.peg.2088 lplc|1590.27.peg.2160 lplc|1590.27.peg.267 lplw|YP_004889002.1 lplw|YP_004891016.1 aace|ZP_08697772.1 amac|178901.8.peg.572 apa3|940282.4.peg.2764 apan|ZP_16282166.1 apoc|6666666.23482.peg.714 atrc|104102.6.peg.2613 atrn|ZP_08645188.1 bsub|NP_389672.1 efOG|YP_005708357.1 gfra|ZP_11374762.1 ghan|ZP_06833197.1 gobo|ZP_08897909.1 gxyl|YP_004868852.1 lfal|ZP_08313725.1 lfer|ZP_03945312.1 llac|1358.26.peg.1544 lmli|ZP_09448490.1 lrha|YP_003170151.1 lver|ZP_09442988.1 pbur|ZP_16363080.1 smar|AMF-0002397 smut|NP_720749.1 swit|YP_001263097.1 geur|ZP_08903999.1 ehor|ZP_08498947.1 lplw|YP_004888500.1
ASAHP00137: ecok|NP_415237.1 ecok|NP_418554.1 lfer|ZP_03944030.1 lfer|ZP_03944980.1 amac|178901.8.peg.1455 atrc|104102.6.peg.2762 atrn|ZP_08644160.1 bsub|NP_388249.2 dmos|ZP_08468668.1 ecok|NP_417953.1 efav|NP_814225.1 efOG|YP_005707383.1 ehor|ZP_08496229.1 geur|ZP_08903627.1 gfra|ZP_11376807.1 ghan|ZP_06834716.1 gxyl|YP_004867122.1 lani|ZP_08548798.1 lbga|ZP_03940798.1 lbrc|1580.24.peg.737 lcas|YP_006752059.1 lgas|YP_814357.1 llac|1358.26.peg.1621 lmli|ZP_09447013.1 lplc|1590.27.peg.2346 lplw|YP_004888553.1 lrha|YP_003171614.1 lver|ZP_09442725.1 pbur|ZP_16361286.1 smar|AMF-0003552 swit|YP_001260589.1 amac|178901.8.peg.983 atrn|ZP_08645589.1 lbuc|YP_004398816.1 lfrc|6666666.25437.peg.1278 lfrk|ZP_08652115.1 lmle|ZP_09441244.1 ecok|NP_416151.1 ehor|ZP_08499094.1 pbur|ZP_16361416.1 smar|AMF-0003958 smar|AMF-0001921
ASAHP00138: efav|NP_813903.1 efav|NP_816887.1 lplc|1590.27.peg.2066 lplc|1590.27.peg.2327 lplw|YP_004888510.1 lplw|YP_004888947.1 aace|ZP_08699017.1 amac|178901.8.peg.3059 apa3|940282.4.peg.2859 apan|ZP_16282750.1 apoc|6666666.23482.peg.1088 atrc|104102.6.peg.2341 atrn|ZP_08646790.1 bsub|NP_387894.1 dmos|ZP_08469348.1 ecok|NP_415413.1 efOG|YP_005707152.1 ehor|ZP_08496670.1 geur|ZP_08901157.1 gfra|ZP_11375625.1 ghan|ZP_06833632.1 gobo|ZP_08899230.1 gxyl|YP_004869312.1 lbga|ZP_03939969.1 lbrc|1580.24.peg.2690 lbuc|YP_004399049.1 lcas|YP_006752074.1 lfal|ZP_08313601.1 lfer|ZP_03944238.1 lfrc|6666666.25437.peg.451 lgas|YP_815355.1 llac|1358.26.peg.290 lmle|ZP_09440337.1 lmli|ZP_09448069.1 lrha|YP_003171639.1 lver|ZP_09442732.1 pbur|ZP_16361589.1 pput|YP_001267170.1 smar|AMF-0004109 smut|NP_722195.1 spar|YP_006309003.1 swit|YP_001261143.1
ASAHP00139: lbga|ZP_03938107.1 lbga|ZP_03940313.1 lplc|1590.27.peg.2505 lplc|1590.27.peg.2707 lplw|YP_004889777.1 lplw|YP_004890676.1 aace|ZP_08696463.1 amac|178901.8.peg.1475 apa3|940282.4.peg.682 apan|ZP_16281366.1 apoc|6666666.23482.peg.2668 atrc|104102.6.peg.2785 atrn|ZP_08644142.1 bsub|NP_390429.1 ecok|NP_417064.1 efav|NP_816007.1 efOG|YP_005708847.1 ehor|ZP_08499153.1 geur|ZP_08902541.1 gfra|ZP_11375169.1 ghan|ZP_06833254.1 gobo|ZP_08898399.1 gxyl|YP_004868955.1 lani|ZP_08549006.1 lbrc|1580.24.peg.2159 lbuc|YP_004398316.1 lcas|YP_006751810.1 lfal|ZP_08313479.1 lfer|ZP_03944714.1 lfrc|6666666.25437.peg.236 lgas|YP_814653.1 llac|1358.26.peg.1383 lmle|ZP_09440490.1 lmli|ZP_09447739.1 lrha|YP_003171348.1 lver|ZP_09441919.1 pbur|ZP_16360160.1 pput|YP_001269598.1 smar|AMF-0002033 smut|NP_721754.1 spar|YP_006309972.1 swit|YP_001263663.1
ASAHP00140: llac|1358.26.peg.1224 llac|1358.26.peg.1743 aace|ZP_08698190.1 amac|178901.8.peg.1622 apa3|940282.4.peg.560 apan|ZP_16281487.1 apoc|6666666.23482.peg.2549 atrc|104102.6.peg.3489 atrn|ZP_08646617.1 bsub|NP_387954.1 dmos|ZP_08470978.1 ecok|NP_416909.1 efav|NP_815300.1 efOG|YP_005708360.1 ehor|ZP_08499017.1 geur|ZP_08902010.1 gfra|ZP_11376380.1 gobo|ZP_08898566.1 gxyl|YP_004868037.1 lani|ZP_08549880.1 lbga|ZP_03938505.1 lcas|YP_006750618.1 lfal|ZP_08313393.1 lfer|ZP_03944437.1 lplc|1590.27.peg.1815 lplw|YP_004888299.1 lrha|YP_003170314.1 lver|ZP_09442639.1 pbur|ZP_16360292.1 pput|YP_001266662.1 smar|AMF-0002256 smut|NP_720935.1 spar|YP_006309071.1 swit|YP_001261714.1 lmli|ZP_09447709.1 bsub|NP_390604.1 efav|NP_814081.1 efOG|YP_005707289.1 lani|ZP_08548373.1 lcas|YP_007327684.1 lfer|ZP_03945121.1 lver|ZP_09443683.1
ASAHP00141: swit|YP_001261445.1 swit|YP_001262561.1 aace|ZP_08699500.1 amac|178901.8.peg.1173 apa3|940282.4.peg.1808 apan|ZP_16283031.1 apoc|6666666.23482.peg.946 atrc|104102.6.peg.593 atrn|ZP_08643799.1 bsub|NP_390311.1 dmos|ZP_08470853.1 ecok|NP_415062.1 efav|NP_814714.1 efOG|YP_005707769.1 ehor|ZP_08497122.1 geur|ZP_08902350.1 gfra|ZP_11376138.1 ghan|ZP_06833010.1 gobo|ZP_08897444.1 gxyl|YP_004868685.1 lani|ZP_08549121.1 lbga|ZP_03940528.1 lbrc|1580.24.peg.2443 lbuc|YP_004398469.1 lcas|YP_006751887.1 lfer|ZP_03945718.1 lfrc|6666666.25437.peg.93 lfrk|ZP_08651964.1 lgas|YP_814580.1 llac|1358.26.peg.865 lmle|ZP_09440670.1 lmli|ZP_09447774.1 lplc|1590.27.peg.1553 lplw|YP_004889427.1 lrha|YP_003171429.1 lver|ZP_09441989.1 pbur|ZP_16359891.1 pput|YP_001268782.1 smar|AMF-0004687 smut|NP_721007.1 spar|YP_006309419.1 swit|YP_001263362.1
ASAHP00142: swit|YP_001262868.1 swit|YP_001265008.1 aace|ZP_08696432.1 bsub|NP_391305.1 dmos|ZP_08468754.1 ecok|NP_416551.1 ehor|ZP_08498771.1 gobo|ZP_08899566.1 lbuc|YP_004385937.1 lfer|ZP_03944258.1 lplc|1590.27.peg.2833 lplw|YP_004889854.1 aace|ZP_08698689.1 atrc|104102.6.peg.3162 atrn|ZP_08644685.1 ghan|ZP_06834327.1 lani|ZP_08549972.1 lbrc|1580.24.peg.2631 lcas|YP_006752246.1 lfal|ZP_08313431.1 lfer|ZP_03943986.1 lfrc|6666666.25437.peg.821 lgas|YP_814960.1 lmli|ZP_09447353.1 lplc|1590.27.peg.469 lplw|YP_004889129.1 lrha|YP_003171789.1 lver|ZP_09442822.1 smar|AMF-0004223 efav|NP_815839.1 efOG|YP_005708778.1 lani|ZP_08549954.1 lfal|ZP_08312741.1 lmli|ZP_09448288.1 lcas|YP_006752205.1 lplc|1590.27.peg.1129 lplw|YP_004889102.1 lrha|YP_003171750.1 pput|YP_001267891.1 swit|YP_001263923.1 dmos|ZP_08470010.1 dmos|ZP_08470601.1
ASAHP00143: aace|ZP_08696688.1 amac|178901.8.peg.2836 apa3|940282.4.peg.2220 apan|ZP_16283452.1 apoc|6666666.23482.peg.2331 atrc|104102.6.peg.1893 atrn|ZP_08644626.1 dmos|ZP_08470410.1 ecok|NP_418571.1 efav|NP_814079.1 efOG|YP_005707287.1 ehor|ZP_08497821.1 geur|ZP_08903194.1 gfra|ZP_11375164.1 ghan|ZP_06833217.1 gobo|ZP_08899689.1 gxyl|YP_004868872.1 lbrc|1580.24.peg.2446 lbuc|YP_004398472.1 lcas|YP_006751890.1 lfal|ZP_08313845.1 lfer|ZP_03944138.1 lfrc|6666666.25437.peg.90 lfrk|ZP_08651967.1 lgas|YP_814577.1 llac|1358.26.peg.1612 lmle|ZP_09440673.1 lmli|ZP_09447777.1 lplc|1590.27.peg.1556 lplw|YP_004889424.1 lrha|YP_003171432.1 lver|ZP_09441992.1 pbur|ZP_16362206.1 pput|YP_001269164.1 smar|AMF-0000612 smut|NP_722163.1 spar|YP_006310463.1 swit|YP_001263469.1 lgas|YP_815402.1 lcas|YP_006752271.1 lmli|ZP_09448885.1 lrha|YP_003171814.1
ASAHP00144: apan|ZP_16281878.1 apan|ZP_16283913.1 apoc|6666666.23482.peg.1524 apoc|6666666.23482.peg.2381 bsub|NP_390773.1 bsub|NP_391636.2 aace|ZP_08698677.1 amac|178901.8.peg.763 apa3|940282.4.peg.1273 atrc|104102.6.peg.853 atrn|ZP_08646874.1 dmos|ZP_08470822.1 ecok|NP_416234.1 efav|NP_816480.1 ehor|ZP_08496327.1 geur|ZP_08901978.1 gfra|ZP_11376107.1 ghan|ZP_06833313.1 gobo|ZP_08898535.1 gxyl|YP_004868067.1 lani|ZP_08549341.1 lbrc|1580.24.peg.2499 lbuc|YP_004398529.1 lcas|YP_006751952.1 lfal|ZP_08313857.1 lfer|ZP_03944151.1 lfrc|6666666.25437.peg.53 lfrk|ZP_08652006.1 llac|1358.26.peg.2004 lmle|ZP_09440726.1 lmli|ZP_09448037.1 lplc|1590.27.peg.27 lplw|YP_004889354.1 lrha|YP_003171500.1 lver|ZP_09442035.1 pbur|ZP_16361180.1 pput|YP_001268535.1 smar|AMF-0003649 smut|NP_721923.1 spar|YP_006310270.1 swit|YP_001263239.1
ASAHP00145: bsub|NP_389620.1 bsub|NP_389888.2 lfer|ZP_03944072.1 lfer|ZP_03945364.1 aace|ZP_08698829.1 amac|178901.8.peg.1929 apa3|940282.4.peg.234 apan|ZP_16281737.1 apoc|6666666.23482.peg.2031 atrc|104102.6.peg.2077 atrn|ZP_08645631.1 dmos|ZP_08470365.1 ecok|NP_417161.1 efav|NP_814255.1 efOG|YP_005707413.1 ehor|ZP_08499296.1 geur|ZP_08901898.1 gfra|ZP_11375461.1 ghan|ZP_06834928.1 gobo|ZP_08897813.1 gxyl|YP_004867473.1 lani|ZP_08548747.1 lbga|ZP_03940740.1 lbrc|1580.24.peg.1520 lbuc|YP_004398697.1 lcas|YP_006751726.1 lfrc|6666666.25437.peg.1250 lfrk|ZP_08652144.1 llac|1358.26.peg.2017 lmle|ZP_09441290.1 lmli|ZP_09447050.1 lplc|1590.27.peg.2894 lplw|YP_004888683.1 lrha|YP_003171220.1 lver|ZP_09443064.1 pbur|ZP_16361818.1 pput|YP_001266555.1 smar|AMF-0001964 smut|NP_721096.1 spar|YP_006309550.1 swit|YP_001262005.1
ASAHP00146: ecok|NP_417366.1 ecok|NP_418553.1 aace|ZP_08697414.1 amac|178901.8.peg.1129 apa3|940282.4.peg.1766 apan|ZP_16282394.1 apoc|6666666.23482.peg.226 atrc|104102.6.peg.553 atrn|ZP_08643835.1 bsub|NP_387963.1 dmos|ZP_08468933.1 efav|NP_814062.1 efOG|YP_005707269.1 ehor|ZP_08497808.1 geur|ZP_08903197.1 gfra|ZP_11375161.1 ghan|ZP_06833219.1 gobo|ZP_08899687.1 gxyl|YP_004868874.1 lbga|ZP_03939364.1 lbrc|1580.24.peg.1829 lbuc|YP_004398871.1 lfal|ZP_08313114.1 lfer|ZP_03943943.1 lfrc|6666666.25437.peg.454 lgas|YP_814126.1 llac|1358.26.peg.1123 lmle|ZP_09441504.1 lplc|1590.27.peg.2278 lplw|YP_004888552.1 lrha|YP_003172254.1 lver|ZP_09443246.1 pbur|ZP_16362227.1 pput|YP_001269534.1 smar|AMF-0000602 smut|NP_721187.1 spar|YP_006310237.1 ehor|ZP_08499485.1 pbur|ZP_16360069.1 smar|AMF-0001838 lfer|ZP_03944389.1
ASAHP00147: efav|NP_814315.1 efav|NP_814351.1 aace|ZP_08696694.1 amac|178901.8.peg.2917 apa3|940282.4.peg.2304 apan|ZP_16282465.1 apoc|6666666.23482.peg.345 atrc|104102.6.peg.294 atrn|ZP_08644197.1 bsub|NP_389391.1 dmos|ZP_08469441.1 efav|NP_814781.1 efOG|YP_005707838.1 geur|ZP_08900841.1 gfra|ZP_11376399.1 ghan|ZP_06835179.1 gobo|ZP_08896817.1 lani|ZP_08549025.1 lfer|ZP_03945682.1 lfrc|6666666.25437.peg.66 lfrk|ZP_08651993.1 lmle|ZP_09440713.1 lmli|ZP_09448024.1 lplw|YP_004889374.1 swit|YP_001264038.1 lbga|ZP_03940566.1 lbuc|YP_004398516.1 lcas|YP_006751617.1 lfal|ZP_08313256.1 lgas|YP_814704.1 llac|1358.26.peg.825 lrha|YP_003171114.1 lver|ZP_09442068.1 smut|NP_722392.1 spar|YP_006308931.1 ecok|NP_415607.1 ehor|ZP_08496510.1 lmle|ZP_09439814.1 pbur|ZP_16360478.1 pput|YP_001269111.1 lmli|ZP_09447795.1
ASAHP00148: ehor|ZP_08498202.1 ehor|ZP_08499912.1 pput|YP_001265838.1 pput|YP_001267093.1 smar|AMF-0001298 smar|AMF-0003266 aace|ZP_08699620.1 amac|178901.8.peg.2955 apa3|940282.4.peg.2342 apan|ZP_16282562.1 apoc|6666666.23482.peg.35 atrc|104102.6.peg.255 atrn|ZP_08644968.1 bsub|NP_387993.2 dmos|ZP_08468816.1 ecok|NP_417799.1 efav|NP_813999.1 efOG|YP_005707203.1 geur|ZP_08900830.1 gfra|ZP_11374891.1 ghan|ZP_06835166.1 gobo|ZP_08896828.1 gxyl|YP_004867680.1 lani|ZP_08548432.1 lbga|ZP_03939978.1 lbrc|1580.24.peg.2680 lbuc|YP_004399041.1 lcas|YP_006752693.1 lfer|ZP_03945534.1 lfrc|6666666.25437.peg.336 lfrk|ZP_08652802.1 lgas|YP_814133.1 llac|1358.26.peg.1308 lmle|ZP_09440348.1 lmli|ZP_09449109.1 lplc|1590.27.peg.313 lplw|YP_004888956.1 lver|ZP_09443239.1 pbur|ZP_16362528.1 smut|NP_720811.1 swit|YP_001261859.1
ASAHP00149: lfer|ZP_03944690.1 lfer|ZP_03944693.1 dmos|ZP_08469383.1 amac|178901.8.peg.2125 apa3|940282.4.peg.422 apan|ZP_16283355.1 apoc|6666666.23482.peg.1844 atrc|104102.6.peg.2290 atrn|ZP_08645857.1 bsub|NP_390052.1 ecok|NP_418640.1 efav|NP_815389.1 efOG|YP_005708451.1 ehor|ZP_08497746.1 geur|ZP_08903018.1 gfra|ZP_11375007.1 ghan|ZP_06833854.1 gobo|ZP_08898366.1 gxyl|YP_004869586.1 lbrc|1580.24.peg.2256 lbuc|YP_004398424.1 lfal|ZP_08312817.1 lfrc|6666666.25437.peg.158 lfrk|ZP_08651903.1 lgas|YP_814935.1 lmle|ZP_09440576.1 lmli|ZP_09447724.1 lplc|1590.27.peg.1350 lplw|YP_004889624.1 lrha|YP_003171149.1 lver|ZP_09441873.1 pbur|ZP_16361934.1 pput|YP_001265718.1 smar|AMF-0000561 smut|NP_721957.1 swit|YP_001260585.1 lcas|YP_006751652.1 llac|1358.26.peg.1917 lbrc|1580.24.peg.2176 lplc|1590.27.peg.2690 lplw|YP_004889746.1
ASAHP00150: lfrc|6666666.25437.peg.1221 lfrc|6666666.25437.peg.993 lfrk|ZP_08652173.1 lfrk|ZP_08652400.1 aace|ZP_08698085.1 amac|178901.8.peg.134 apa3|940282.4.peg.1513 apan|ZP_16281979.1 apoc|6666666.23482.peg.1313 atrc|104102.6.peg.3319 atrn|ZP_08644377.1 bsub|NP_391410.1 dmos|ZP_08471008.1 ecok|NP_414640.1 efav|NP_815465.1 efOG|YP_005708533.1 ehor|ZP_08497473.1 geur|ZP_08902657.1 gfra|ZP_11374733.1 ghan|ZP_06835936.1 gobo|ZP_08898838.1 gxyl|YP_004868129.1 lani|ZP_08549480.1 lbrc|1580.24.peg.1552 lbuc|YP_004398665.1 lcas|YP_006751083.1 lfal|ZP_08312918.1 lfer|ZP_03944423.1 llac|1358.26.peg.804 lmli|ZP_09447087.1 lplc|1590.27.peg.97 lplw|YP_004888720.1 lrha|YP_003170645.1 lver|ZP_09442566.1 pbur|ZP_16360026.1 pput|YP_001269686.1 smar|AMF-0000170 smut|NP_722155.1 spar|YP_006310687.1 swit|YP_001263181.1 llac|1358.26.peg.1688
ASAHP00151: lfrc|6666666.25437.peg.635 lfrc|6666666.25437.peg.728 aace|ZP_08697362.1 amac|178901.8.peg.2054 apa3|940282.4.peg.353 apan|ZP_16282104.1 apoc|6666666.23482.peg.1913 atrc|104102.6.peg.2221 atrn|ZP_08644585.1 bsub|NP_389016.1 dmos|ZP_08470850.1 ecok|NP_415613.1 efav|NP_816500.1 efOG|YP_005707283.1 ehor|ZP_08496504.1 geur|ZP_08902969.1 gfra|ZP_11375511.1 ghan|ZP_06833913.1 gobo|ZP_08898316.1 gxyl|YP_004866824.1 lani|ZP_08548839.1 lbga|ZP_03940041.1 lbrc|1580.24.peg.2395 lbuc|YP_004398978.1 lcas|YP_006752320.1 lfal|ZP_08312961.1 lfer|ZP_03944404.1 lfrk|ZP_08652680.1 llac|1358.26.peg.1751 lmli|ZP_09447217.1 lplc|1590.27.peg.1486 lplw|YP_004889492.1 lrha|YP_003171861.1 pbur|ZP_16360484.1 pput|YP_001269106.2 smar|AMF-0003931 spar|YP_006308997.1 swit|YP_001260599.1 efav|NP_814075.1 smar|AMF-0004056 pput|YP_001267744.1
ASAHP00152: llac|1358.26.peg.1473 llac|1358.26.peg.2053 aace|ZP_08696762.1 amac|178901.8.peg.1626 apa3|940282.4.peg.556 apan|ZP_16281491.1 apoc|6666666.23482.peg.2545 atrc|104102.6.peg.3482 atrn|ZP_08646624.1 bsub|NP_391241.1 dmos|ZP_08469055.1 ecok|NP_415802.1 efav|NP_816256.1 efOG|YP_005709051.1 ehor|ZP_08497789.1 geur|ZP_08902014.1 gobo|ZP_08898570.1 gxyl|YP_004868033.1 lani|ZP_08549424.1 lbga|ZP_03940676.1 lbrc|1580.24.peg.1591 lbuc|YP_004398628.1 lcas|YP_006751176.1 lfer|ZP_03944462.1 lfrc|6666666.25437.peg.1194 lfrk|ZP_08652202.1 lgas|YP_815104.1 lmli|ZP_09447135.1 lrha|YP_003170688.1 lver|ZP_09442514.1 pbur|ZP_16361915.1 pput|YP_001270064.1 smar|AMF-0000582 smut|NP_721943.1 spar|YP_006310288.1 swit|YP_001264530.1 lplc|1590.27.peg.155 lplw|YP_004888772.1 ehor|ZP_08498314.1 pbur|ZP_16360741.1 smar|AMF-0003151
ASAHP00153: pput|YP_001265701.1 pput|YP_001266050.1 aace|ZP_08698896.1 amac|178901.8.peg.811 apa3|940282.4.peg.1238 apan|ZP_16281842.1 apoc|6666666.23482.peg.1562 atrc|104102.6.peg.2565 atrn|ZP_08645406.1 bsub|NP_391571.1 dmos|ZP_08468998.1 ecok|NP_417046.1 efav|NP_816193.1 efOG|YP_005708989.1 ehor|ZP_08499133.1 geur|ZP_08901735.1 gfra|ZP_11375072.1 ghan|ZP_06834846.1 gobo|ZP_08897360.1 gxyl|YP_004867389.1 lani|ZP_08548826.1 lbga|ZP_03940178.1 lbrc|1580.24.peg.1667 lbuc|YP_004398180.1 lcas|YP_006751420.1 lfer|ZP_03944519.1 lfrc|6666666.25437.peg.1144 lfrk|ZP_08652253.1 lgas|YP_814102.1 llac|1358.26.peg.2188 lmle|ZP_09441402.1 lmli|ZP_09448887.1 lplc|1590.27.peg.411 lplw|YP_004890075.1 lrha|YP_003170920.1 lver|ZP_09442298.1 pbur|ZP_16360233.1 smar|AMF-0002067 smut|NP_721474.1 spar|YP_006309840.1 swit|YP_001261635.1
ASAHP00154: smar|AMF-0001541 smar|AMF-0001762 smar|AMF-0002686 swit|YP_001262069.1 swit|YP_001264636.1 swit|YP_001264690.1 swit|YP_001264784.1 aace|ZP_08698429.1 amac|178901.8.peg.354 atrc|104102.6.peg.2991 atrc|104102.6.peg.492 atrn|ZP_08644041.1 bsub|NP_388273.1 ecok|NP_417147.1 ehor|ZP_08499837.1 geur|ZP_08901431.1 gfra|ZP_11377006.1 gobo|ZP_08898629.1 gxyl|YP_004867053.1 lbga|ZP_03940116.1 lbuc|YP_004398138.1 lcas|YP_006752613.1 lmle|ZP_09440952.1 pbur|ZP_16363101.1 pput|YP_001265586.1 smut|NP_721104.1 amac|178901.8.peg.197 apa3|940282.4.peg.974 apan|ZP_16283554.1 apoc|6666666.23482.peg.1737 atrc|104102.6.peg.3246 atrn|ZP_08644505.1 ecok|NP_415933.1 ehor|ZP_08498025.1 geur|ZP_08901216.1 gfra|ZP_11374771.1 ghan|ZP_06833571.1 gobo|ZP_08897730.1 gxyl|YP_004869256.1 swit|YP_001263524.1 lmli|ZP_09448937.1
ASAHP00155: smar|AMF-0004176 smar|AMF-0004662 aace|ZP_08697472.1 amac|178901.8.peg.2019 apa3|940282.4.peg.323 apan|ZP_16282073.1 apoc|6666666.23482.peg.1944 atrc|104102.6.peg.2185 atrn|ZP_08644293.1 bsub|NP_390229.1 ecok|NP_415165.1 ehor|ZP_08496937.1 geur|ZP_08901881.1 gfra|ZP_11374978.1 ghan|ZP_06834950.1 gobo|ZP_08897830.1 gxyl|YP_004867490.1 lbga|ZP_03939129.1 lbuc|YP_004397931.1 lcas|YP_006750280.1 lfer|ZP_03944270.1 lgas|YP_814301.1 llac|1358.26.peg.1311 lmle|ZP_09440988.1 lmli|ZP_09448693.1 lrha|YP_003170000.1 lver|ZP_09443777.1 pbur|ZP_16361809.1 pput|YP_001269982.1 smut|NP_720717.1 spar|YP_006309351.1 swit|YP_001260989.1 ecok|NP_415360.1 ehor|ZP_08496753.1 lbrc|1580.24.peg.302 lplc|1590.27.peg.2449 lplw|YP_004890730.1 bsub|NP_387891.1 lfrc|6666666.25437.peg.510 lfrk|ZP_08652932.1 pbur|ZP_16361625.1
ASAHP00156: spar|YP_006309393.1 spar|YP_006310565.1 aace|ZP_08697428.1 amac|178901.8.peg.676 apa3|940282.4.peg.2630 apan|ZP_16284025.1 apoc|6666666.23482.peg.1711 atrc|104102.6.peg.424 atrn|ZP_08645813.1 bsub|NP_390051.1 ecok|NP_416292.1 efav|NP_816768.1 efOG|YP_005709489.1 ehor|ZP_08496384.1 geur|ZP_08900947.1 gfra|ZP_11375260.1 ghan|ZP_06835286.1 gobo|ZP_08896718.1 gxyl|YP_004867794.1 lani|ZP_08549540.1 lbga|ZP_03940482.1 lbrc|1580.24.peg.2255 lbuc|YP_004398425.1 lcas|YP_006751775.1 lfal|ZP_08312816.1 lfer|ZP_03945195.1 lfrc|6666666.25437.peg.159 lfrk|ZP_08651902.1 lgas|YP_814937.1 llac|1358.26.peg.437 lmle|ZP_09440575.1 lmli|ZP_09448908.1 lplc|1590.27.peg.1349 lplw|YP_004889625.1 lrha|YP_003171306.1 lver|ZP_09441874.1 pbur|ZP_16360668.1 pput|YP_001269150.1 smar|AMF-0003050 swit|YP_001263307.1 swit|YP_001263390.1
ASAHP00157: swit|YP_001261479.1 swit|YP_001263129.1 aace|ZP_08696832.1 amac|178901.8.peg.2514 apa3|940282.4.peg.2139 apan|ZP_16283110.1 apoc|6666666.23482.peg.123 atrc|104102.6.peg.1137 atrn|ZP_08646171.1 bsub|NP_391483.1 ecok|NP_416112.1 ehor|ZP_08497006.1 geur|ZP_08902517.1 gfra|ZP_11376629.1 ghan|ZP_06833279.1 gobo|ZP_08898422.1 gxyl|YP_004868979.1 lbrc|1580.24.peg.955 lcas|YP_006750186.1 lgas|YP_814663.1 lmle|ZP_09440132.1 lplc|1590.27.peg.446 lplw|YP_004889151.1 pbur|ZP_16360856.1 pput|YP_001270248.1 smar|AMF-0003457 swit|YP_001263757.1 lmli|ZP_09448254.1 lplc|1590.27.peg.2197 pbur|ZP_16360762.1 swit|YP_001265124.1 apa3|940282.4.peg.2418 apan|ZP_16282659.1 ehor|ZP_08496112.1 gobo|ZP_08897153.1 pput|YP_001269934.1 ehor|ZP_08498150.1 bsub|NP_388244.1 smar|AMF-0003517 swit|YP_001265132.1 pput|YP_001267376.1
ASAHP00158: aace|ZP_08696565.1 amac|178901.8.peg.1612 apa3|940282.4.peg.571 apan|ZP_16281475.1 apoc|6666666.23482.peg.2560 atrc|104102.6.peg.3499 atrn|ZP_08645214.1 bsub|NP_389428.1 ecok|NP_414568.1 ehor|ZP_08497541.1 geur|ZP_08902002.1 gfra|ZP_11376234.1 ghan|ZP_06836050.1 gobo|ZP_08898558.1 gxyl|YP_004868045.1 lgas|YP_814829.1 pbur|ZP_16362988.1 pput|YP_001265997.1 smar|AMF-0000100 spar|YP_006310050.1 swit|YP_001264266.1 efav|NP_815428.1 efOG|YP_005708491.1 lcas|YP_006751717.1 lfrc|6666666.25437.peg.1062 lmli|ZP_09447273.1 smut|NP_721263.1 lver|ZP_09441828.1 lani|ZP_08549221.1 lbga|ZP_03940405.1 lbrc|1580.24.peg.2296 lbuc|YP_004398404.1 lfer|ZP_03944925.1 lfrk|ZP_08651913.1 llac|1358.26.peg.602 lmle|ZP_09440589.1 lplc|1590.27.peg.1396 lplw|YP_004889581.1 lrha|YP_003171210.1 dmos|ZP_08469966.1 lfrk|ZP_08651914.1
ASAHP00159: aace|ZP_08696716.1 amac|178901.8.peg.2884 apa3|940282.4.peg.2274 apan|ZP_16282493.1 apoc|6666666.23482.peg.316 atrc|104102.6.peg.329 atrn|ZP_08644230.1 bsub|NP_390165.1 dmos|ZP_08470277.1 ecok|NP_417006.2 efav|NP_815266.1 efOG|YP_005708325.1 ehor|ZP_08499099.1 geur|ZP_08901702.1 gfra|ZP_11375441.1 ghan|ZP_06834975.1 gobo|ZP_08897393.1 gxyl|YP_004867422.1 lani|ZP_08549151.1 lbga|ZP_03940363.1 lbrc|1580.24.peg.2217 lbuc|YP_004398365.1 lcas|YP_006751639.1 lfal|ZP_08313701.1 lfer|ZP_03945222.1 lfrc|6666666.25437.peg.181 lfrk|ZP_08651878.1 lgas|YP_814720.1 llac|1358.26.peg.1771 lmle|ZP_09440539.1 lmli|ZP_09447685.1 lplc|1590.27.peg.1312 lplw|YP_004889662.1 lrha|YP_003171136.1 lver|ZP_09441770.1 pbur|ZP_16360275.1 pput|YP_001266233.1 smar|AMF-0002088 smut|NP_722225.1 spar|YP_006310393.1 swit|YP_001263613.1
ASAHP00160: aace|ZP_08696729.1 amac|178901.8.peg.244 apa3|940282.4.peg.1413 apan|ZP_16283059.1 apoc|6666666.23482.peg.1113 atrc|104102.6.peg.3191 atrn|ZP_08644272.1 bsub|NP_387902.1 dmos|ZP_08470114.1 ecok|NP_415005.1 efav|NP_816394.1 efOG|YP_005709183.1 ehor|ZP_08497153.1 geur|ZP_08901052.1 gfra|ZP_11374526.1 ghan|ZP_06835396.1 gobo|ZP_08897038.1 gxyl|YP_004867896.1 lani|ZP_08549503.1 lbga|ZP_03940734.1 lbrc|1580.24.peg.1527 lbuc|YP_004398691.1 lcas|YP_006752463.1 lfal|ZP_08313138.1 lfer|ZP_03944077.1 lfrc|6666666.25437.peg.1244 lfrk|ZP_08652150.1 lgas|YP_814213.1 llac|1358.26.peg.1092 lmle|ZP_09441296.1 lmli|ZP_09447057.1 lplc|1590.27.peg.2888 lplw|YP_004888689.1 lrha|YP_003172010.1 lver|ZP_09443154.1 pbur|ZP_16359856.1 pput|YP_001266941.1 smar|AMF-0004734 smut|NP_721031.1 spar|YP_006309506.1 swit|YP_001264525.1
ASAHP00161: aace|ZP_08696761.1 amac|178901.8.peg.1627 apa3|940282.4.peg.555 apan|ZP_16281492.1 apoc|6666666.23482.peg.2544 atrc|104102.6.peg.3481 atrn|ZP_08645243.1 bsub|NP_389494.1 dmos|ZP_08470009.1 ecok|NP_415790.1 efav|NP_815358.1 efOG|YP_005708419.1 ehor|ZP_08498331.1 geur|ZP_08902015.1 gfra|ZP_11376222.1 ghan|ZP_06836064.1 gobo|ZP_08898571.1 gxyl|YP_004868032.1 lani|ZP_08549178.1 lbga|ZP_03940379.1 lbrc|1580.24.peg.2244 lbuc|YP_004398380.1 lcas|YP_006751663.1 lfal|ZP_08313679.1 lfer|ZP_03945204.1 lfrc|6666666.25437.peg.169 lfrk|ZP_08651891.1 lgas|YP_814743.1 llac|1358.26.peg.1316 lmle|ZP_09440557.1 lmli|ZP_09447669.1 lplc|1590.27.peg.1338 lplw|YP_004889636.1 lrha|YP_003171157.1 lver|ZP_09441786.1 pbur|ZP_16360726.1 pput|YP_001268911.1 smar|AMF-0003126 smut|NP_721397.1 spar|YP_006309874.1 swit|YP_001264309.1
ASAHP00162: aace|ZP_08697103.1 amac|178901.8.peg.1771 apa3|940282.4.peg.86 apan|ZP_16281593.1 apoc|6666666.23482.peg.2182 atrc|104102.6.peg.1590 atrn|ZP_08644427.1 bsub|NP_387986.1 dmos|ZP_08468981.1 ecok|NP_418413.1 efav|NP_816348.1 efOG|YP_005709137.1 ehor|ZP_08497958.1 geur|ZP_08901010.1 gfra|ZP_11375318.1 ghan|ZP_06835347.1 gobo|ZP_08896995.1 gxyl|YP_004867856.1 lani|ZP_08548754.1 lbga|ZP_03940752.1 lbrc|1580.24.peg.1515 lbuc|YP_004398777.1 lcas|YP_006752474.1 lfal|ZP_08313515.1 lfer|ZP_03944064.1 lfrc|6666666.25437.peg.1253 lfrk|ZP_08652141.1 lgas|YP_814205.1 llac|1358.26.peg.335 lmle|ZP_09441286.1 lmli|ZP_09447047.1 lplc|1590.27.peg.2900 lplw|YP_004888616.1 lrha|YP_003172022.1 lver|ZP_09443161.1 pbur|ZP_16362521.1 pput|YP_001265833.1 smar|AMF-0000681 smut|NP_721358.1 spar|YP_006309942.1 swit|YP_001263960.1
ASAHP00163: aace|ZP_08697105.1 amac|178901.8.peg.1769 apa3|940282.4.peg.84 apan|ZP_16281590.1 apoc|6666666.23482.peg.2184 atrc|104102.6.peg.1587 atrn|ZP_08644424.1 bsub|NP_387984.2 dmos|ZP_08468979.1 ecok|NP_418411.1 efav|NP_816350.1 efOG|YP_005709139.1 ehor|ZP_08497960.1 geur|ZP_08901012.1 gfra|ZP_11375320.1 ghan|ZP_06835349.1 gobo|ZP_08896997.1 gxyl|YP_004867858.1 lani|ZP_08548757.1 lbga|ZP_03940754.1 lbrc|1580.24.peg.1513 lbuc|YP_004398779.1 lcas|YP_006752481.1 lfal|ZP_08313513.1 lfer|ZP_03944061.1 lfrc|6666666.25437.peg.1255 lfrk|ZP_08652139.1 lgas|YP_814200.1 llac|1358.26.peg.1922 lmle|ZP_09441284.1 lmli|ZP_09447044.1 lplc|1590.27.peg.2902 lplw|YP_004888614.1 lrha|YP_003172034.1 lver|ZP_09443163.1 pbur|ZP_16362523.1 pput|YP_001265831.1 smar|AMF-0000683 smut|NP_721961.1 spar|YP_006310306.1 swit|YP_001263060.1
ASAHP00164: aace|ZP_08697113.1 amac|178901.8.peg.1610 apa3|940282.4.peg.573 apan|ZP_16281473.1 apoc|6666666.23482.peg.2562 atrc|104102.6.peg.3502 atrn|ZP_08645210.1 bsub|NP_389549.1 dmos|ZP_08469438.1 ecok|NP_414566.1 efav|NP_815017.1 efOG|YP_005708122.1 ehor|ZP_08497543.1 geur|ZP_08902000.1 gfra|ZP_11376239.1 ghan|ZP_06836048.1 gobo|ZP_08898556.1 gxyl|YP_004868047.1 lani|ZP_08549299.1 lbga|ZP_03940308.1 lbrc|1580.24.peg.2149 lbuc|YP_004398311.1 lcas|YP_006751817.1 lfal|ZP_08312824.1 lfer|ZP_03944747.1 lfrc|6666666.25437.peg.241 lfrk|ZP_08651822.1 lgas|YP_814646.1 llac|1358.26.peg.1400 lmle|ZP_09440485.1 lmli|ZP_09447744.1 lplc|1590.27.peg.2719 lplw|YP_004889791.1 lrha|YP_003171354.1 lver|ZP_09441924.1 pbur|ZP_16362986.1 pput|YP_001265995.1 smar|AMF-0000098 smut|NP_721529.1 spar|YP_006309612.1 swit|YP_001264268.1
ASAHP00165: aace|ZP_08697185.1 amac|178901.8.peg.764 apa3|940282.4.peg.1272 apan|ZP_16281877.1 apoc|6666666.23482.peg.1526 atrc|104102.6.peg.852 bsub|NP_390765.1 dmos|ZP_08470819.1 ecok|NP_416233.1 efav|NP_814652.1 efOG|YP_005707698.1 ehor|ZP_08496326.1 geur|ZP_08901980.1 gfra|ZP_11376106.1 ghan|ZP_06836024.1 gobo|ZP_08898537.1 gxyl|YP_004868066.1 lani|ZP_08549013.1 lbga|ZP_03940578.1 lbrc|1580.24.peg.2498 lbuc|YP_004398528.1 lcas|YP_006751948.1 lfal|ZP_08313855.1 lfer|ZP_03945668.1 lfrc|6666666.25437.peg.54 lfrk|ZP_08652005.1 lgas|YP_815209.1 llac|1358.26.peg.71 lmle|ZP_09440725.1 lmli|ZP_09448036.1 lplc|1590.27.peg.26 lplw|YP_004889355.1 lrha|YP_003171493.1 lver|ZP_09442032.1 pbur|ZP_16361179.1 pput|YP_001268534.1 smar|AMF-0003648 smut|NP_721123.1 spar|YP_006309655.1 swit|YP_001263240.1 pbur|ZP_16361178.1
ASAHP00166: aace|ZP_08697188.1 amac|178901.8.peg.1109 apa3|940282.4.peg.1752 apan|ZP_16282379.1 apoc|6666666.23482.peg.242 atrc|104102.6.peg.1041 atrn|ZP_08644531.1 bsub|NP_390426.1 dmos|ZP_08470360.1 ecok|NP_417104.1 efav|NP_815029.1 efOG|YP_005708134.1 ehor|ZP_08499238.1 geur|ZP_08902391.1 gfra|ZP_11376110.1 ghan|ZP_06832974.1 gobo|ZP_08897486.1 gxyl|YP_004868598.1 lani|ZP_08549297.1 lbga|ZP_03940310.1 lbrc|1580.24.peg.2151 lbuc|YP_004398313.1 lcas|YP_006751813.1 lfal|ZP_08312822.1 lfer|ZP_03944734.1 lfrc|6666666.25437.peg.239 lfrk|ZP_08651824.1 lgas|YP_814650.1 llac|1358.26.peg.2041 lmle|ZP_09440487.1 lmli|ZP_09447742.1 lplc|1590.27.peg.2716 lplw|YP_004889788.1 lrha|YP_003171351.1 lver|ZP_09441922.1 pbur|ZP_16360146.1 pput|YP_001269898.1 smar|AMF-0002018 smut|NP_720560.1 spar|YP_006309291.1 swit|YP_001261756.1
ASAHP00167: aace|ZP_08697253.1 amac|178901.8.peg.130 apa3|940282.4.peg.1517 apan|ZP_16281983.1 apoc|6666666.23482.peg.1317 atrc|104102.6.peg.3323 atrn|ZP_08644373.1 bsub|YP_054590.1 dmos|ZP_08468524.1 ecok|NP_416374.1 efav|NP_813875.1 efOG|YP_005707118.1 ehor|ZP_08498546.1 geur|ZP_08902661.1 gfra|ZP_11374737.1 ghan|ZP_06835940.1 gobo|ZP_08898834.1 gxyl|YP_004868125.1 lani|ZP_08548819.1 lbga|ZP_03940239.1 lbrc|1580.24.peg.1725 lbuc|YP_004398240.1 lcas|YP_006750902.1 lfal|ZP_08313871.1 lfer|ZP_03944579.1 lfrc|6666666.25437.peg.1101 lfrk|ZP_08652298.1 lgas|YP_814258.1 llac|1358.26.peg.983 lmle|ZP_09441460.1 lmli|ZP_09447207.1 lplc|1590.27.peg.510 lplw|YP_004890006.1 lrha|YP_003170499.1 lver|ZP_09443121.1 pbur|ZP_16361005.1 pput|YP_001266591.1 smar|AMF-0002997 smut|NP_720545.1 spar|YP_006308893.1 swit|YP_001262635.1
ASAHP00168: aace|ZP_08697336.1 amac|178901.8.peg.2976 apa3|940282.4.peg.2362 apan|ZP_16282580.1 apoc|6666666.23482.peg.54 atrc|104102.6.peg.233 atrn|ZP_08645738.1 bsub|NP_390700.2 dmos|ZP_08470318.1 ecok|NP_414972.1 efav|NP_815599.1 efOG|YP_005708638.1 ehor|ZP_08497195.1 geur|ZP_08900812.1 gfra|ZP_11374908.1 ghan|ZP_06835148.1 gobo|ZP_08896846.1 gxyl|YP_004867662.1 lani|ZP_08548994.1 lbga|ZP_03939496.1 lbrc|1580.24.peg.1973 lbuc|YP_004398085.1 lcas|YP_006751600.1 lfal|ZP_08313224.1 lfer|ZP_03944828.1 lfrc|6666666.25437.peg.668 lfrk|ZP_08651772.1 lgas|YP_814973.1 llac|1358.26.peg.1424 lmle|ZP_09440808.1 lmli|ZP_09447852.1 lplc|1590.27.peg.2845 lplw|YP_004889866.1 lrha|YP_003171098.1 lver|ZP_09442117.1 pbur|ZP_16363058.1 pput|YP_001268778.1 smar|AMF-0004773 smut|NP_721347.1 spar|YP_006309947.1 swit|YP_001261098.1
ASAHP00169: aace|ZP_08697338.1 amac|178901.8.peg.2974 apa3|940282.4.peg.2359 apan|ZP_16282578.1 apoc|6666666.23482.peg.51 atrc|104102.6.peg.235 atrn|ZP_08645736.1 bsub|NP_390701.1 dmos|ZP_08470320.1 ecok|NP_414970.1 efav|NP_814465.1 efOG|YP_005707509.1 ehor|ZP_08497197.1 geur|ZP_08900814.1 gfra|ZP_11374906.1 ghan|ZP_06835150.1 gobo|ZP_08896844.1 gxyl|YP_004867664.1 lani|ZP_08548993.1 lbga|ZP_03939495.1 lbrc|1580.24.peg.1974 lbuc|YP_004398084.1 lcas|YP_006751599.1 lfal|ZP_08313225.1 lfer|ZP_03944829.1 lfrc|6666666.25437.peg.669 lfrk|ZP_08651771.1 lgas|YP_814974.1 llac|1358.26.peg.1235 lmle|ZP_09440809.1 lmli|ZP_09447853.1 lplc|1590.27.peg.2846 lplw|YP_004889867.1 lrha|YP_003171097.1 lver|ZP_09442118.1 pbur|ZP_16363056.1 pput|YP_001268780.1 smar|AMF-0004775 smut|NP_720569.1 spar|YP_006309301.1 swit|YP_001261100.1
ASAHP00170: aace|ZP_08697360.1 amac|178901.8.peg.2056 apa3|940282.4.peg.356 apan|ZP_16282107.1 apoc|6666666.23482.peg.1910 atrc|104102.6.peg.2224 atrn|ZP_08644582.1 bsub|NP_389473.1 dmos|ZP_08468570.1 ecok|NP_415611.1 efav|NP_816501.1 efOG|YP_005709241.1 ehor|ZP_08496506.1 geur|ZP_08902971.1 gfra|ZP_11375509.1 ghan|ZP_06833911.1 gobo|ZP_08898318.1 gxyl|YP_004866822.1 lani|ZP_08548838.1 lbga|ZP_03940040.1 lbrc|1580.24.peg.2396 lbuc|YP_004398979.1 lfal|ZP_08312962.1 lfer|ZP_03944403.1 lfrc|6666666.25437.peg.729 lfrk|ZP_08652668.1 llac|1358.26.peg.1752 lmli|ZP_09447216.1 lplc|1590.27.peg.1487 lplw|YP_004889491.1 lrha|YP_003171862.1 pbur|ZP_16360482.1 pput|YP_001269108.1 smar|AMF-0003933 smut|NP_722067.1 spar|YP_006308996.1 swit|YP_001260597.1 lcas|YP_006752321.1 gobo|ZP_08900010.1 pput|YP_001268284.1 lcas|YP_006752322.1
ASAHP00171: aace|ZP_08697475.1 amac|178901.8.peg.2022 apa3|940282.4.peg.326 apan|ZP_16282076.1 apoc|6666666.23482.peg.1941 atrc|104102.6.peg.2188 atrn|ZP_08644290.1 bsub|NP_387919.1 dmos|ZP_08469352.1 ecok|NP_416617.1 efav|NP_814668.1 efOG|YP_005707714.1 ehor|ZP_08498820.1 geur|ZP_08901884.1 gfra|ZP_11374981.1 ghan|ZP_06834947.1 gobo|ZP_08897827.1 gxyl|YP_004867487.1 lani|ZP_08549628.1 lbga|ZP_03939320.1 lbrc|1580.24.peg.1864 lbuc|YP_004398915.1 lcas|YP_006752779.1 lfal|ZP_08312703.1 lfer|ZP_03944347.1 lfrc|6666666.25437.peg.492 lfrk|ZP_08652916.1 lgas|YP_814052.1 llac|1358.26.peg.1733 lmle|ZP_09441552.1 lmli|ZP_09449369.1 lplc|1590.27.peg.2037 lplw|YP_004888471.1 lrha|YP_003172330.1 lver|ZP_09443301.1 pbur|ZP_16361660.1 pput|YP_001266482.1 smar|AMF-0004239 smut|NP_721973.1 spar|YP_006309439.1 swit|YP_001260992.1
ASAHP00172: aace|ZP_08697492.1 amac|178901.8.peg.1510 apa3|940282.4.peg.649 apan|ZP_16281397.1 apoc|6666666.23482.peg.2635 atrc|104102.6.peg.2819 atrn|ZP_08646137.1 bsub|NP_390697.1 dmos|ZP_08469018.1 ecok|NP_418301.3 efav|NP_815598.1 efOG|YP_005708637.1 ehor|ZP_08495934.1 geur|ZP_08901647.1 gfra|ZP_11374848.1 ghan|ZP_06833702.1 gobo|ZP_08897636.1 gxyl|YP_004869376.1 lani|ZP_08549026.1 lbga|ZP_03939497.1 lbrc|1580.24.peg.1972 lbuc|YP_004398086.1 lcas|YP_006751601.1 lfal|ZP_08313223.1 lfer|ZP_03944827.1 lfrc|6666666.25437.peg.667 lfrk|ZP_08651773.1 lgas|YP_814972.1 llac|1358.26.peg.1425 lmle|ZP_09440807.1 lmli|ZP_09448023.1 lplc|1590.27.peg.2844 lplw|YP_004889865.1 lrha|YP_003171099.1 lver|ZP_09442116.1 pbur|ZP_16362566.1 pput|YP_001265500.1 smar|AMF-0000989 smut|NP_721348.1 spar|YP_006309946.1 swit|YP_001264102.1
ASAHP00173: aace|ZP_08697508.1 amac|178901.8.peg.1497 apa3|940282.4.peg.662 apan|ZP_16281385.1 apoc|6666666.23482.peg.2648 atrc|104102.6.peg.2806 atrn|ZP_08644121.1 bsub|NP_389538.1 dmos|ZP_08471546.1 ecok|NP_414718.1 efav|NP_816031.1 efOG|YP_005708876.1 ehor|ZP_08497394.1 geur|ZP_08901660.1 gfra|ZP_11374836.1 ghan|ZP_06833689.1 gobo|ZP_08897649.1 gxyl|YP_004869364.1 lani|ZP_08549309.1 lbga|ZP_03940297.1 lbrc|1580.24.peg.2138 lbuc|YP_004398301.1 lcas|YP_006751828.1 lfal|ZP_08313240.1 lfer|ZP_03944764.1 lfrc|6666666.25437.peg.251 lfrk|ZP_08651812.1 lgas|YP_814636.1 llac|1358.26.peg.1797 lmle|ZP_09440475.1 lmli|ZP_09447754.1 lplc|1590.27.peg.2736 lplw|YP_004889807.1 lrha|YP_003171365.1 lver|ZP_09441934.1 pbur|ZP_16362465.1 pput|YP_001269487.1 smar|AMF-0001903 smut|NP_722105.1 spar|YP_006309221.1 swit|YP_001260973.1
ASAHP00174: aace|ZP_08697572.1 amac|178901.8.peg.1442 apa3|940282.4.peg.702 apan|ZP_16281345.1 apoc|6666666.23482.peg.2691 atrc|104102.6.peg.2752 atrn|ZP_08644171.1 bsub|NP_389360.1 dmos|ZP_08468414.1 ecok|YP_026274.1 efav|NP_816108.1 efOG|YP_005708949.1 ehor|ZP_08495928.1 geur|ZP_08902597.1 gfra|ZP_11376352.1 ghan|ZP_06835868.1 gobo|ZP_08899130.1 gxyl|YP_004868186.1 lani|ZP_08548975.1 lbga|ZP_03939479.1 lbrc|1580.24.peg.1991 lbuc|YP_004398069.1 lcas|YP_006751581.1 lfal|ZP_08313193.1 lfer|ZP_03944845.1 lfrc|6666666.25437.peg.684 lfrk|ZP_08651756.1 lgas|YP_814988.1 llac|1358.26.peg.1906 lmle|ZP_09440824.1 lmli|ZP_09447875.1 lplc|1590.27.peg.689 lplw|YP_004889889.1 lrha|YP_003171073.1 lver|ZP_09442134.1 pbur|ZP_16362624.1 pput|YP_001270222.1 smar|AMF-0000997 smut|NP_720982.1 spar|YP_006309403.1 swit|YP_001260771.1
ASAHP00175: aace|ZP_08697585.1 amac|178901.8.peg.2094 apa3|940282.4.peg.393 apan|ZP_16282144.1 apoc|6666666.23482.peg.1873 atrc|104102.6.peg.2259 atrn|ZP_08646587.1 bsub|NP_389575.2 dmos|ZP_08470190.1 ecok|NP_417180.1 efav|NP_816776.1 efOG|YP_005709497.1 ehor|ZP_08499318.1 geur|ZP_08901834.1 gfra|ZP_11375087.1 ghan|ZP_06834809.1 gobo|ZP_08898018.1 gxyl|YP_004867531.1 lbga|ZP_03940232.1 lbrc|1580.24.peg.1717 lbuc|YP_004398233.1 lcas|YP_006751073.1 lfer|ZP_03944573.1 lfrc|6666666.25437.peg.1107 lfrk|ZP_08652291.1 lmle|ZP_09440964.1 lmli|ZP_09447170.1 lplc|1590.27.peg.854 lplw|YP_004890016.1 lrha|YP_003170634.1 lver|ZP_09442575.1 pbur|ZP_16363187.1 pput|YP_001269397.1 smar|AMF-0000237 spar|YP_006310789.1 swit|YP_001260752.1 ecok|NP_416752.1 ehor|ZP_08498905.1 pbur|ZP_16362023.1 smar|AMF-0002441 pput|YP_001267753.1
ASAHP00176: aace|ZP_08697618.1 amac|178901.8.peg.865 apa3|940282.4.peg.1181 apan|ZP_16281785.1 apoc|6666666.23482.peg.1620 atrc|104102.6.peg.2497 atrn|ZP_08645839.1 bsub|NP_390670.1 dmos|ZP_08469051.1 ecok|NP_417650.1 efav|NP_815246.2 efOG|YP_005708304.1 ehor|ZP_08499780.1 geur|ZP_08902766.1 gfra|ZP_11376423.1 ghan|ZP_06835034.1 gobo|ZP_08896933.1 gxyl|YP_004867590.1 lani|ZP_08549031.1 lbga|ZP_03939506.1 lbrc|1580.24.peg.1968 lbuc|YP_004398094.1 lcas|YP_006751610.1 lfal|ZP_08313281.1 lfer|ZP_03944822.1 lfrc|6666666.25437.peg.664 lfrk|ZP_08651776.1 lgas|YP_814699.1 llac|1358.26.peg.1505 lmle|ZP_09440799.1 lmli|ZP_09448016.1 lplc|1590.27.peg.2823 lplw|YP_004889844.1 lrha|YP_003171108.1 lver|ZP_09442073.1 pbur|ZP_16361949.1 pput|YP_001266070.1 smar|AMF-0000541 smut|NP_721213.3 spar|YP_006309584.1 swit|YP_001264378.1
ASAHP00177: aace|ZP_08697619.1 amac|178901.8.peg.866 apa3|940282.4.peg.1180 apan|ZP_16281784.1 apoc|6666666.23482.peg.1621 atrc|104102.6.peg.2496 atrn|ZP_08645838.1 bsub|NP_390672.1 dmos|ZP_08469489.1 ecok|NP_417652.1 efav|NP_814707.1 efOG|YP_005707762.1 ehor|ZP_08499782.1 geur|ZP_08902767.1 gfra|ZP_11376422.1 ghan|ZP_06835033.1 gobo|ZP_08896934.1 gxyl|YP_004867589.1 lani|ZP_08549315.1 lbga|ZP_03940532.1 lbrc|1580.24.peg.2448 lbuc|YP_004398473.1 lcas|YP_006751893.1 lfal|ZP_08313445.1 lfer|ZP_03945714.1 lfrc|6666666.25437.peg.89 lfrk|ZP_08651968.1 lgas|YP_814575.1 llac|1358.26.peg.1357 lmle|ZP_09440675.1 lmli|ZP_09447779.1 lplc|1590.27.peg.1558 lplw|YP_004889422.1 lrha|YP_003171434.1 lver|ZP_09441993.1 pbur|ZP_16361948.1 pput|YP_001266069.1 smar|AMF-0000543 smut|NP_721259.1 spar|YP_006310064.1 swit|YP_001264375.1
ASAHP00178: aace|ZP_08697620.1 amac|178901.8.peg.867 apa3|940282.4.peg.1179 apan|ZP_16281783.1 apoc|6666666.23482.peg.1622 atrc|104102.6.peg.2495 atrn|ZP_08645837.1 bsub|NP_390674.1 dmos|ZP_08469490.1 ecok|NP_417653.1 efav|NP_814705.1 efOG|YP_005707760.1 ehor|ZP_08499783.1 geur|ZP_08902768.1 gfra|ZP_11376421.1 ghan|ZP_06835032.1 gobo|ZP_08896935.1 gxyl|YP_004867588.1 lani|ZP_08549317.1 lbga|ZP_03940534.1 lbrc|1580.24.peg.2450 lbuc|YP_004398475.1 lcas|YP_006751895.1 lfal|ZP_08313444.1 lfer|ZP_03945712.1 lfrc|6666666.25437.peg.87 lfrk|ZP_08651970.1 lgas|YP_814574.1 llac|1358.26.peg.1355 lmle|ZP_09440677.1 lmli|ZP_09447781.1 lplc|1590.27.peg.1560 lplw|YP_004889420.1 lrha|YP_003171436.1 lver|ZP_09441995.1 pbur|ZP_16361947.1 pput|YP_001266068.1 smar|AMF-0000544 smut|NP_721257.1 spar|YP_006310066.1 swit|YP_001264374.1
ASAHP00179: aace|ZP_08697714.1 amac|178901.8.peg.3041 apa3|940282.4.peg.2884 apan|ZP_16282774.1 apoc|6666666.23482.peg.1065 atrc|104102.6.peg.1280 atrn|ZP_08646005.1 bsub|NP_390640.1 dmos|ZP_08469663.1 ecok|NP_417368.1 efav|NP_815396.1 efOG|YP_005708458.1 ehor|ZP_08499488.1 geur|ZP_08901954.1 gfra|ZP_11374578.1 ghan|ZP_06835998.1 gobo|ZP_08899588.1 gxyl|YP_004868093.1 lani|ZP_08549037.1 lbga|ZP_03939512.1 lbrc|1580.24.peg.1963 lbuc|YP_004398100.1 lcas|YP_006751805.1 lfal|ZP_08313252.1 lfer|ZP_03944819.1 lfrc|6666666.25437.peg.660 lfrk|ZP_08651780.1 lgas|YP_814655.1 llac|1358.26.peg.2154 lmle|ZP_09440794.1 lmli|ZP_09448010.1 lplc|1590.27.peg.2817 lplw|YP_004889839.1 lrha|YP_003171344.1 lver|ZP_09441915.1 pbur|ZP_16360067.1 pput|YP_001269552.1 smar|AMF-0001836 smut|NP_721822.1 spar|YP_006310161.1 swit|YP_001265208.1
ASAHP00180: lcas|YP_006750930.1 lrha|YP_003170528.1 aace|ZP_08698470.1 amac|178901.8.peg.1933 apa3|940282.4.peg.238 apan|ZP_16281741.1 apoc|6666666.23482.peg.2027 atrc|104102.6.peg.2091 atrn|ZP_08645639.1 bsub|NP_390717.2 dmos|ZP_08470399.1 efav|NP_814851.1 efOG|YP_005707956.1 ehor|ZP_08495834.1 geur|ZP_08901902.1 gfra|ZP_11375466.1 ghan|ZP_06834924.1 gobo|ZP_08897809.1 gxyl|YP_004867469.1 lani|ZP_08549203.1 lbga|ZP_03940255.1 lbrc|1580.24.peg.1741 lbuc|YP_004398257.1 lfal|ZP_08312528.1 lfer|ZP_03944594.1 lfrc|6666666.25437.peg.1087 lfrk|ZP_08652312.1 lgas|YP_814272.1 llac|1358.26.peg.349 lmle|ZP_09441476.1 lmli|ZP_09447339.1 lplc|1590.27.peg.525 lplw|YP_004889990.1 lver|ZP_09443104.1 pput|YP_001266112.1 smar|AMF-0001097 smut|NP_722047.1 spar|YP_006310377.1 swit|YP_001264307.1 lfal|ZP_08312635.1 bsub|NP_390558.1
ASAHP00181: aace|ZP_08697829.1 amac|178901.8.peg.162 apa3|940282.4.peg.1488 apan|ZP_16281951.1 apoc|6666666.23482.peg.1287 atrc|104102.6.peg.3285 atrn|ZP_08644418.1 bsub|NP_388884.1 dmos|ZP_08470467.1 ecok|NP_415621.3 efav|NP_814437.1 efOG|YP_005707482.1 ehor|ZP_08496496.1 geur|ZP_08902024.1 gfra|ZP_11375418.1 gobo|ZP_08898581.1 gxyl|YP_004868023.1 lani|ZP_08549364.1 lbga|ZP_03940596.1 lbrc|1580.24.peg.2072 lbuc|YP_004398545.1 lcas|YP_006751970.1 lfal|ZP_08313360.1 lfer|ZP_03945652.1 lfrc|6666666.25437.peg.37 lfrk|ZP_08652022.1 lgas|YP_815241.1 llac|1358.26.peg.1925 lmle|ZP_09440742.1 lmli|ZP_09448055.1 lplc|1590.27.peg.53 lplw|YP_004889298.1 lrha|YP_003171524.1 lver|ZP_09442051.1 pbur|ZP_16360490.1 pput|YP_001265815.1 smar|AMF-0003877 smut|NP_720860.1 spar|YP_006309015.1 swit|YP_001263062.1 smar|AMF-0001139
ASAHP00182: aace|ZP_08698086.1 amac|178901.8.peg.133 apa3|940282.4.peg.1514 apan|ZP_16281980.1 apoc|6666666.23482.peg.1314 atrc|104102.6.peg.3320 atrn|ZP_08644376.1 bsub|NP_390660.1 dmos|ZP_08470193.1 ecok|NP_416378.1 efav|NP_814415.1 efOG|YP_005707451.1 ehor|ZP_08498549.1 geur|ZP_08902658.1 gfra|ZP_11374734.1 gobo|ZP_08898837.1 gxyl|YP_004868128.1 lani|ZP_08548270.1 lbga|ZP_03940264.1 lbrc|1580.24.peg.1757 lbuc|YP_004398266.1 lcas|YP_006751226.1 lfal|ZP_08312516.1 lfer|ZP_03944604.1 lfrc|6666666.25437.peg.1081 lfrk|ZP_08652318.1 lgas|YP_815077.1 llac|1358.26.peg.1290 lmle|ZP_09441486.1 lplc|1590.27.peg.540 lplw|YP_004889976.1 lrha|YP_003170732.1 lver|ZP_09442494.1 pbur|ZP_16361008.1 pput|YP_001266588.1 smar|AMF-0002994 spar|YP_006309382.1 swit|YP_001262639.1 bsub|NP_388566.3 ecok|NP_416490.1 efav|NP_816487.1
ASAHP00183: aace|ZP_08698112.1 amac|178901.8.peg.2394 apa3|940282.4.peg.2068 apan|ZP_16282903.1 apoc|6666666.23482.peg.477 atrc|104102.6.peg.2929 atrn|ZP_08645573.1 bsub|NP_389541.1 ecok|NP_417639.6 efav|NP_814993.1 efOG|YP_005708095.1 ehor|ZP_08499768.1 geur|ZP_08902684.1 gfra|ZP_11374635.1 ghan|ZP_06833054.1 gobo|ZP_08898477.1 gxyl|YP_004868721.1 lani|ZP_08549306.1 lbga|ZP_03940300.1 lbrc|1580.24.peg.2142 lbuc|YP_004398304.1 lcas|YP_006751825.1 lfal|ZP_08312832.1 lfer|ZP_03944754.1 lfrc|6666666.25437.peg.248 lfrk|ZP_08651815.1 lgas|YP_814639.1 lmle|ZP_09440478.1 lmli|ZP_09447751.1 lrha|YP_003171362.1 lver|ZP_09441931.1 pbur|ZP_16361958.1 pput|YP_001269883.1 smut|NP_720865.1 swit|YP_001264303.1 lplc|1590.27.peg.2732 lplw|YP_004889804.1 llac|1358.26.peg.1763 spar|YP_006309020.1 dmos|ZP_08470425.1 smar|AMF-0000528
ASAHP00184: aace|ZP_08698113.1 amac|178901.8.peg.2393 apa3|940282.4.peg.2067 apan|ZP_16282904.1 apoc|6666666.23482.peg.476 atrc|104102.6.peg.2928 atrn|ZP_08645574.1 bsub|NP_389542.1 dmos|ZP_08470426.1 ecok|NP_417638.1 efav|NP_814994.1 efOG|YP_005708097.1 ehor|ZP_08499767.1 geur|ZP_08902685.1 gfra|ZP_11374636.1 ghan|ZP_06833055.1 gobo|ZP_08898478.1 gxyl|YP_004868722.1 lani|ZP_08549305.1 lbga|ZP_03940301.1 lbrc|1580.24.peg.2143 lbuc|YP_004398305.1 lcas|YP_006751824.1 lfal|ZP_08312831.1 lfer|ZP_03944753.1 lfrc|6666666.25437.peg.247 lfrk|ZP_08651816.1 lgas|YP_814640.1 llac|1358.26.peg.1762 lmle|ZP_09440479.1 lmli|ZP_09447750.1 lplc|1590.27.peg.2731 lplw|YP_004889803.1 lrha|YP_003171361.1 lver|ZP_09441930.1 pbur|ZP_16361959.1 pput|YP_001269882.1 smar|AMF-0000527 smut|NP_720866.1 spar|YP_006309021.1 swit|YP_001264302.1
ASAHP00185: aace|ZP_08698237.1 amac|178901.8.peg.249 apa3|940282.4.peg.1406 apan|ZP_16283054.1 apoc|6666666.23482.peg.1107 atrc|104102.6.peg.3185 atrn|ZP_08644280.1 bsub|NP_390170.1 dmos|ZP_08471508.1 ecok|NP_415430.1 efav|NP_815264.1 efOG|YP_005708323.1 ehor|ZP_08496656.1 geur|ZP_08901047.1 gfra|ZP_11374531.1 ghan|ZP_06835392.1 gobo|ZP_08897033.1 gxyl|YP_004867891.1 lani|ZP_08549149.1 lbga|ZP_03940361.1 lbrc|1580.24.peg.2215 lbuc|YP_004398363.1 lcas|YP_006751637.1 lfal|ZP_08313703.1 lfer|ZP_03945224.1 lfrc|6666666.25437.peg.183 lfrk|ZP_08651876.1 lgas|YP_814718.1 llac|1358.26.peg.299 lmle|ZP_09440537.1 lmli|ZP_09447687.1 lplc|1590.27.peg.1310 lplw|YP_004889664.1 lrha|YP_003171134.1 lver|ZP_09441769.1 pbur|ZP_16361559.1 pput|YP_001269251.1 smar|AMF-0004098 smut|NP_721122.1 spar|YP_006309654.1 swit|YP_001262954.1
ASAHP00186: aace|ZP_08698432.1 amac|178901.8.peg.2901 apa3|940282.4.peg.2288 apan|ZP_16282480.1 apoc|6666666.23482.peg.329 atrc|104102.6.peg.311 atrn|ZP_08644213.1 bsub|NP_389481.1 dmos|ZP_08471019.1 ecok|NP_417100.1 efav|NP_815402.1 efOG|YP_005708464.1 ehor|ZP_08499234.1 geur|ZP_08900856.1 gfra|ZP_11376477.1 ghan|ZP_06835195.1 gobo|ZP_08896802.1 gxyl|YP_004867705.1 lani|ZP_08549084.1 lbga|ZP_03940496.1 lbrc|1580.24.peg.2407 lbuc|YP_004398439.1 lcas|YP_006751847.1 lfal|ZP_08312508.1 lfer|ZP_03945756.1 lfrc|6666666.25437.peg.119 lfrk|ZP_08651939.1 lgas|YP_814615.1 llac|1358.26.peg.712 lmle|ZP_09440622.1 lmli|ZP_09447971.1 lplc|1590.27.peg.1518 lplw|YP_004889461.1 lrha|YP_003171389.1 lver|ZP_09441961.1 pbur|ZP_16363197.1 pput|YP_001269567.1 smar|AMF-0000250 smut|NP_721274.1 spar|YP_006309968.1 swit|YP_001263151.1
ASAHP00187: aace|ZP_08698471.1 amac|178901.8.peg.1932 apa3|940282.4.peg.237 apan|ZP_16281740.1 apoc|6666666.23482.peg.2028 atrc|104102.6.peg.2081 atrn|ZP_08645635.1 bsub|NP_390155.1 dmos|ZP_08468633.1 ecok|NP_417654.1 efav|NP_815720.1 efOG|YP_005708719.1 ehor|ZP_08499784.1 geur|ZP_08901901.1 gfra|ZP_11375465.1 ghan|ZP_06834925.1 gobo|ZP_08897810.1 gxyl|YP_004867470.1 lani|ZP_08548337.1 lbga|ZP_03939312.1 lbrc|1580.24.peg.1149 lbuc|YP_004398925.1 lcas|YP_006752502.1 lfal|ZP_08313544.1 lfer|ZP_03944991.1 lfrc|6666666.25437.peg.888 lfrk|ZP_08652520.1 lgas|YP_814195.1 llac|1358.26.peg.517 lmli|ZP_09448510.1 lplc|1590.27.peg.1073 lplw|YP_004889041.1 lrha|YP_003172057.1 pbur|ZP_16361946.1 pput|YP_001266066.1 smar|AMF-0000545 swit|YP_001263932.1 lrha|YP_003171928.1 llac|1358.26.peg.443 lplc|1590.27.peg.283 lplw|YP_004888987.1
ASAHP00188: aace|ZP_08698633.1 amac|178901.8.peg.2495 apa3|940282.4.peg.2150 apan|ZP_16283122.1 apoc|6666666.23482.peg.112 atrc|104102.6.peg.1127 atrn|ZP_08646275.1 bsub|NP_390633.1 dmos|ZP_08469699.1 ecok|NP_416380.1 efav|NP_815646.1 efOG|YP_005708689.1 ehor|ZP_08498551.1 geur|ZP_08901169.1 gfra|ZP_11375610.1 ghan|ZP_06833620.1 gobo|ZP_08897686.1 gxyl|YP_004869301.1 lani|ZP_08549284.1 lbga|ZP_03940325.1 lbrc|1580.24.peg.2175 lbuc|YP_004398327.1 lcas|YP_006751776.1 lfal|ZP_08312877.1 lfer|ZP_03944641.1 lfrc|6666666.25437.peg.217 lfrk|ZP_08651843.1 lgas|YP_814687.1 llac|1358.26.peg.1961 lmle|ZP_09440501.1 lmli|ZP_09447725.1 lplc|1590.27.peg.2691 lplw|YP_004889747.1 lrha|YP_003171307.1 lver|ZP_09441875.1 pbur|ZP_16361010.1 pput|YP_001266587.1 smar|AMF-0002992 smut|NP_722141.1 spar|YP_006310813.1 swit|YP_001260554.1
ASAHP00189: aace|ZP_08698644.1 amac|178901.8.peg.1493 apa3|940282.4.peg.666 apan|ZP_16281381.1 apoc|6666666.23482.peg.2652 atrc|104102.6.peg.2802 atrn|ZP_08644126.1 bsub|NP_389534.1 dmos|ZP_08470308.1 ecok|NP_414714.1 efav|NP_816046.1 efOG|YP_005708887.1 ehor|ZP_08497398.1 geur|ZP_08901664.1 gfra|ZP_11374832.1 ghan|ZP_06833686.1 gobo|ZP_08897653.1 gxyl|YP_004869360.1 lani|ZP_08549312.1 lbga|ZP_03940293.1 lbrc|1580.24.peg.2134 lbuc|YP_004398297.1 lcas|YP_006751831.1 lfal|ZP_08313476.1 lfer|ZP_03944767.1 lfrc|6666666.25437.peg.255 lfrk|ZP_08651808.1 lgas|YP_814633.1 llac|1358.26.peg.1914 lmle|ZP_09440471.1 lmli|ZP_09447757.1 lplc|1590.27.peg.2739 lplw|YP_004889810.1 lrha|YP_003171370.1 lver|ZP_09441937.1 pbur|ZP_16362461.1 pput|YP_001269491.1 smar|AMF-0001899 smut|NP_721959.1 spar|YP_006310304.1 swit|YP_001260969.1
ASAHP00190: aace|ZP_08698722.1 amac|178901.8.peg.1849 apa3|940282.4.peg.157 apan|ZP_16281664.1 apoc|6666666.23482.peg.2108 atrc|104102.6.peg.1668 atrn|ZP_08643702.1 bsub|NP_391969.2 dmos|ZP_08470328.1 ecok|NP_418623.1 efav|NP_813822.1 efOG|YP_005707066.1 ehor|ZP_08497770.1 geur|ZP_08900935.1 gfra|ZP_11375239.1 ghan|ZP_06835272.1 gobo|ZP_08896731.1 gxyl|YP_004867775.1 lani|ZP_08549852.1 lbga|ZP_03938187.1 lbrc|1580.24.peg.627 lbuc|YP_004397365.1 lcas|YP_006750078.1 lfal|ZP_08312616.1 lfer|ZP_03944176.1 lfrc|6666666.25437.peg.966 lfrk|ZP_08652428.1 lgas|YP_813864.1 llac|1358.26.peg.998 lmle|ZP_09439788.1 lmli|ZP_09448378.1 lplc|1590.27.peg.765 lplw|YP_004888102.1 lrha|YP_003169759.1 lver|ZP_09443881.1 pbur|ZP_16361919.1 pput|YP_001270061.1 smar|AMF-0000571 smut|NP_722173.1 spar|YP_006310475.1 swit|YP_001260595.1
ASAHP00191: aace|ZP_08698847.1 amac|178901.8.peg.2001 apa3|940282.4.peg.306 apan|ZP_16282055.1 apoc|6666666.23482.peg.1961 atrc|104102.6.peg.2167 atrn|ZP_08644312.1 bsub|NP_390725.1 dmos|ZP_08468684.1 ecok|NP_414543.1 efav|NP_814159.1 efOG|YP_005707312.1 ehor|ZP_08497559.1 geur|ZP_08901768.1 gfra|ZP_11374959.1 ghan|ZP_06834771.1 gobo|ZP_08897328.1 gxyl|YP_004867356.1 lbga|ZP_03939711.1 lbuc|YP_004399298.1 lcas|YP_006750170.1 lfal|ZP_08313715.1 lfer|ZP_03945251.1 lfrc|6666666.25437.peg.438 lgas|YP_814889.1 llac|1358.26.peg.1658 lmle|ZP_09441166.1 lmli|ZP_09447911.1 lplc|1590.27.peg.1876 lplw|YP_004888923.1 lrha|YP_003169859.1 lver|ZP_09441697.1 pbur|ZP_16362962.1 pput|YP_001266784.1 smut|NP_722075.1 spar|YP_006308989.1 smar|AMF-0000084 bsub|NP_388261.1 lplc|1590.27.peg.848 lplw|YP_004890021.1 bsub|NP_389558.2
ASAHP00192: aace|ZP_08698973.1 amac|178901.8.peg.2143 apa3|940282.4.peg.446 apan|ZP_16282704.1 apoc|6666666.23482.peg.1819 atrc|104102.6.peg.2319 atrn|ZP_08645913.1 geur|ZP_08903855.1 gfra|ZP_11375024.1 ghan|ZP_06833842.1 gobo|ZP_08898198.1 gxyl|YP_004869510.1 aace|ZP_08699092.1 amac|178901.8.peg.2580 apa3|940282.4.peg.2740 apan|ZP_16282444.1 apoc|6666666.23482.peg.795 atrc|104102.6.peg.1825 atrn|ZP_08644120.1 bsub|NP_391753.1 dmos|ZP_08471057.1 ecok|NP_415407.1 efav|NP_815722.1 efOG|YP_005708721.1 ehor|ZP_08496676.1 gobo|ZP_08899043.1 lani|ZP_08548339.1 lbga|ZP_03939308.1 lbrc|1580.24.peg.1147 lbuc|YP_004398927.1 lfer|ZP_03944067.1 lfrc|6666666.25437.peg.886 lfrk|ZP_08652522.1 llac|1358.26.peg.1625 lmli|ZP_09448508.1 lplc|1590.27.peg.1069 lplw|YP_004889037.1 lrha|YP_003171952.1 pbur|ZP_16361595.1 smar|AMF-0004115 swit|YP_001264220.1
ASAHP00193: aace|ZP_08698984.1 amac|178901.8.peg.2006 apa3|940282.4.peg.310 apan|ZP_16282060.1 apoc|6666666.23482.peg.1956 atrc|104102.6.peg.2171 atrn|ZP_08644308.1 bsub|NP_390634.1 dmos|ZP_08468481.1 ecok|NP_417009.1 efav|NP_815647.1 efOG|YP_005708690.1 ehor|ZP_08499102.1 geur|ZP_08901764.1 gfra|ZP_11374963.1 ghan|ZP_06834775.1 gobo|ZP_08897332.1 gxyl|YP_004867360.1 lani|ZP_08549285.1 lbga|ZP_03940324.1 lbrc|1580.24.peg.2174 lbuc|YP_004398326.1 lcas|YP_006751777.1 lfal|ZP_08312878.1 lfer|ZP_03944642.1 lfrc|6666666.25437.peg.861 lfrk|ZP_08652545.1 lgas|YP_814686.1 llac|1358.26.peg.1959 lmle|ZP_09440500.1 lmli|ZP_09447726.1 lplc|1590.27.peg.2692 lplw|YP_004889748.1 lrha|YP_003171308.1 lver|ZP_09441876.1 pbur|ZP_16360272.1 pput|YP_001266230.1 smar|AMF-0002085 smut|NP_722390.1 spar|YP_006308939.1 swit|YP_001263028.1
ASAHP00194: aace|ZP_08699078.1 amac|178901.8.peg.851 apa3|940282.4.peg.1195 apan|ZP_16281798.1 apoc|6666666.23482.peg.1605 atrc|104102.6.peg.2513 atrn|ZP_08644893.1 bsub|NP_389402.2 dmos|ZP_08468487.1 ecok|NP_414629.1 efav|NP_814728.1 efOG|YP_005707782.1 ehor|ZP_08497484.1 geur|ZP_08902753.1 gfra|ZP_11376436.1 ghan|ZP_06835048.1 gobo|ZP_08896920.1 gxyl|YP_004867602.1 lani|ZP_08548947.1 lbga|ZP_03939427.1 lbrc|1580.24.peg.2040 lbuc|YP_004398017.1 lcas|YP_006751537.1 lfal|ZP_08313271.1 lfer|ZP_03944875.1 lfrc|6666666.25437.peg.713 lfrk|ZP_08651726.1 lgas|YP_815013.1 llac|1358.26.peg.880 lmle|ZP_09440878.1 lmli|ZP_09447903.1 lplc|1590.27.peg.619 lplw|YP_004889931.1 lrha|YP_003171027.1 lver|ZP_09442182.1 pbur|ZP_16360014.1 pput|YP_001269697.1 smar|AMF-0000158 smut|NP_720899.1 spar|YP_006309039.1 swit|YP_001264433.1
ASAHP00195: aace|ZP_08699079.1 amac|178901.8.peg.850 apa3|940282.4.peg.1196 apan|ZP_16281799.1 apoc|6666666.23482.peg.1604 atrc|104102.6.peg.2514 atrn|ZP_08644894.1 bsub|NP_389403.1 dmos|ZP_08468488.1 ecok|NP_414630.1 efav|NP_814729.1 efOG|YP_005707783.1 ehor|ZP_08497483.1 geur|ZP_08902752.1 gfra|ZP_11376437.1 ghan|ZP_06835049.1 gobo|ZP_08896919.1 gxyl|YP_004867603.1 lani|ZP_08548948.1 lbga|ZP_03939428.1 lbrc|1580.24.peg.2039 lbuc|YP_004398018.1 lcas|YP_006751538.1 lfal|ZP_08313270.1 lfer|ZP_03944874.1 lfrc|6666666.25437.peg.712 lfrk|ZP_08651727.1 lgas|YP_815012.1 llac|1358.26.peg.1508 lmle|ZP_09440877.1 lmli|ZP_09447902.1 lplc|1590.27.peg.620 lplw|YP_004889930.1 lrha|YP_003171028.1 lver|ZP_09442181.1 pbur|ZP_16360015.1 pput|YP_001269696.1 smar|AMF-0000159 smut|NP_720984.1 spar|YP_006309405.1 swit|YP_001264432.1
ASAHP00196: aace|ZP_08699249.1 amac|178901.8.peg.60 apa3|940282.4.peg.1147 apan|ZP_16283620.1 atrc|104102.6.peg.706 geur|ZP_08903403.1 ghan|ZP_06834029.1 gobo|ZP_08899989.1 gxyl|YP_004866971.1 lani|ZP_08549810.1 lbga|ZP_03938353.1 lbrc|1580.24.peg.128 lbuc|YP_004397571.1 lfal|ZP_08314011.1 lfer|ZP_03945500.1 lfrc|6666666.25437.peg.388 lfrk|ZP_08652726.1 llac|1358.26.peg.620 lmle|ZP_09440074.1 lmli|ZP_09448677.1 lplc|1590.27.peg.1007 lplw|YP_004890862.1 lver|ZP_09443523.1 pput|YP_001268058.1 smar|AMF-0003287 smut|NP_721063.1 spar|YP_006309470.1 swit|YP_001264201.1 atrc|104102.6.peg.719 lbga|ZP_03938352.1 geur|ZP_08903083.1 ghan|ZP_06834499.1 gxyl|YP_004869850.1 lver|ZP_09442325.1 lbrc|1580.24.peg.127 lbuc|YP_004397570.1 lfrc|6666666.25437.peg.387 llac|1358.26.peg.619 lmle|ZP_09440075.1 lmli|ZP_09448676.1 lplc|1590.27.peg.1006
ASAHP00197: aace|ZP_08699443.1 amac|178901.8.peg.856 apa3|940282.4.peg.1190 apan|ZP_16281793.1 apoc|6666666.23482.peg.1610 atrc|104102.6.peg.2508 atrn|ZP_08645850.1 bsub|NP_389397.1 dmos|ZP_08468483.1 ecok|NP_414624.1 efav|NP_814725.1 efOG|YP_005707779.1 ehor|ZP_08497489.1 geur|ZP_08902758.1 gfra|ZP_11376431.1 ghan|ZP_06835043.1 gobo|ZP_08896925.1 gxyl|YP_004867597.1 lani|ZP_08548944.1 lbga|ZP_03939424.1 lbrc|1580.24.peg.2043 lbuc|YP_004398014.1 lcas|YP_006751534.1 lfal|ZP_08313273.1 lfer|ZP_03944878.1 lfrc|6666666.25437.peg.716 lfrk|ZP_08651723.1 lgas|YP_815016.1 llac|1358.26.peg.877 lmle|ZP_09440881.1 lmli|ZP_09447908.1 lplc|1590.27.peg.616 lplw|YP_004889934.1 lrha|YP_003171024.1 lver|ZP_09442185.1 pbur|ZP_16360009.1 pput|YP_001269702.1 smar|AMF-0000153 smut|NP_720896.1 spar|YP_006309036.1 swit|YP_001264438.1
ASAHP00198: aace|ZP_08699484.1 amac|178901.8.peg.843 apa3|940282.4.peg.1203 apan|ZP_16281806.1 apoc|6666666.23482.peg.1597 atrc|104102.6.peg.2521 atrn|ZP_08644901.1 bsub|NP_389411.2 dmos|ZP_08468493.1 ecok|NP_414636.1 efav|NP_814732.1 efOG|YP_005707786.1 ehor|ZP_08497477.1 geur|ZP_08902745.1 gfra|ZP_11376444.1 ghan|ZP_06835056.1 gobo|ZP_08896912.1 gxyl|YP_004867610.1 lani|ZP_08548951.1 lbga|ZP_03939431.1 lbrc|1580.24.peg.2036 lbuc|YP_004398021.1 lcas|YP_006751541.1 lfal|ZP_08313268.1 lfer|ZP_03944871.1 lfrc|6666666.25437.peg.709 lfrk|ZP_08651730.1 lgas|YP_815009.1 llac|1358.26.peg.42 lmle|ZP_09440874.1 lmli|ZP_09447899.1 lplc|1590.27.peg.623 lplw|YP_004889927.1 lrha|YP_003171031.1 lver|ZP_09442177.1 pbur|ZP_16360021.1 pput|YP_001269690.1 smar|AMF-0000165 smut|NP_720987.1 spar|YP_006309408.1 swit|YP_001264424.1
ASAHP00199: aace|ZP_08699485.1 amac|178901.8.peg.842 apa3|940282.4.peg.1204 apan|ZP_16281807.1 apoc|6666666.23482.peg.1596 atrc|104102.6.peg.2522 atrn|ZP_08644902.1 bsub|NP_389412.2 dmos|ZP_08468494.1 ecok|NP_414637.1 efav|NP_814733.1 efOG|YP_005707787.1 ehor|ZP_08497476.1 geur|ZP_08902744.1 gfra|ZP_11376445.1 ghan|ZP_06835057.1 gobo|ZP_08896911.1 gxyl|YP_004867611.1 lani|ZP_08548952.1 lbga|ZP_03939432.1 lbrc|1580.24.peg.2035 lbuc|YP_004398022.1 lcas|YP_006751542.1 lfal|ZP_08313267.1 lfer|ZP_03944870.1 lfrc|6666666.25437.peg.708 lfrk|ZP_08651731.1 lgas|YP_815008.1 llac|1358.26.peg.43 lmle|ZP_09440873.1 lmli|ZP_09447898.1 lplc|1590.27.peg.624 lplw|YP_004889926.1 lrha|YP_003171032.1 lver|ZP_09442176.1 pbur|ZP_16360022.1 pput|YP_001269689.1 smar|AMF-0000166 smut|NP_720988.1 spar|YP_006309409.1 swit|YP_001264423.1
ASAHP00200: aace|ZP_08699554.1 amac|178901.8.peg.2391 apa3|940282.4.peg.2065 apan|ZP_16282906.1 apoc|6666666.23482.peg.474 atrc|104102.6.peg.2926 atrn|ZP_08645576.1 bsub|NP_389545.1 dmos|ZP_08470427.1 ecok|NP_417637.1 efav|NP_814997.1 efOG|YP_005708100.1 ehor|ZP_08499766.1 geur|ZP_08902687.1 gfra|ZP_11374638.1 ghan|ZP_06833057.1 gobo|ZP_08898480.1 gxyl|YP_004868724.1 lani|ZP_08549302.1 lbga|ZP_03940305.1 lbrc|1580.24.peg.2146 lbuc|YP_004398308.1 lcas|YP_006751821.1 lfal|ZP_08312829.1 lfer|ZP_03944750.1 lfrc|6666666.25437.peg.244 lfrk|ZP_08651819.1 lgas|YP_814643.1 llac|1358.26.peg.1759 lmle|ZP_09440482.1 lmli|ZP_09447747.1 lplc|1590.27.peg.2728 lplw|YP_004889800.1 lrha|YP_003171358.1 lver|ZP_09441927.1 pbur|ZP_16361960.1 pput|YP_001269881.1 smar|AMF-0000526 smut|NP_720869.1 spar|YP_006309024.1 swit|YP_001264299.1
ASAHP00201: aace|ZP_08699555.1 amac|178901.8.peg.2390 apa3|940282.4.peg.2064 apan|ZP_16282907.1 apoc|6666666.23482.peg.473 atrc|104102.6.peg.2925 atrn|ZP_08645577.1 bsub|NP_389547.1 dmos|ZP_08469023.1 ecok|NP_417636.1 efav|NP_814998.1 efOG|YP_005708101.1 ehor|ZP_08499765.1 geur|ZP_08902688.1 gfra|ZP_11374639.1 ghan|ZP_06833058.1 gobo|ZP_08898481.1 gxyl|YP_004868725.1 lani|ZP_08549301.1 lbga|ZP_03940306.1 lbrc|1580.24.peg.2147 lbuc|YP_004398309.1 lcas|YP_006751820.1 lfal|ZP_08312828.1 lfer|ZP_03944749.1 lfrc|6666666.25437.peg.243 lfrk|ZP_08651820.1 lgas|YP_814644.1 llac|1358.26.peg.1758 lmle|ZP_09440483.1 lmli|ZP_09447746.1 lplc|1590.27.peg.2727 lplw|YP_004889799.1 lrha|YP_003171357.1 lver|ZP_09441926.1 pbur|ZP_16361961.1 pput|YP_001269880.1 smar|AMF-0000525 smut|NP_720870.1 spar|YP_006309025.1 swit|YP_001264298.1
ASAHP00202: aace|ZP_08699558.1 amac|178901.8.peg.804 apa3|940282.4.peg.1245 apan|ZP_16281849.1 apoc|6666666.23482.peg.1555 atrc|104102.6.peg.2573 atrn|ZP_08645413.1 bsub|NP_389532.1 dmos|ZP_08469996.1 ecok|NP_414712.1 efav|NP_816048.1 efOG|YP_005708889.1 ehor|ZP_08497400.1 geur|ZP_08901729.1 gfra|ZP_11374919.1 ghan|ZP_06834860.1 gobo|ZP_08897366.1 gxyl|YP_004867395.1 lani|ZP_08549135.1 lbga|ZP_03940291.1 lbrc|1580.24.peg.2132 lbuc|YP_004398295.1 lcas|YP_006751833.1 lfal|ZP_08313474.1 lfer|ZP_03944769.1 lfrc|6666666.25437.peg.257 lfrk|ZP_08651806.1 lgas|YP_814631.1 llac|1358.26.peg.796 lmle|ZP_09440469.1 lmli|ZP_09447759.1 lplc|1590.27.peg.2741 lplw|YP_004889812.1 lrha|YP_003171373.1 lver|ZP_09441939.1 pbur|ZP_16362459.1 pput|YP_001269493.1 smar|AMF-0001897 smut|NP_722328.1 spar|YP_006310751.1 swit|YP_001260967.1
ASAHP00203: aace|ZP_08699674.1 amac|178901.8.peg.1891 apa3|940282.4.peg.200 apan|ZP_16281704.1 apoc|6666666.23482.peg.2065 atrc|104102.6.peg.812 atrn|ZP_08643750.1 bsub|NP_390763.1 dmos|ZP_08470817.1 ecok|NP_416231.1 efav|NP_814654.1 efOG|YP_005707700.1 ehor|ZP_08496324.1 geur|ZP_08901691.1 gfra|ZP_11375194.1 ghan|ZP_06834988.1 gobo|ZP_08897405.1 gxyl|YP_004867432.1 lani|ZP_08549015.1 lbga|ZP_03940576.1 lbrc|1580.24.peg.2496 lbuc|YP_004398526.1 lcas|YP_006751946.1 lfal|ZP_08313853.1 lfer|ZP_03945670.1 lfrc|6666666.25437.peg.56 lfrk|ZP_08652003.1 lgas|YP_815207.1 llac|1358.26.peg.73 lmle|ZP_09440723.1 lmli|ZP_09448034.1 lplc|1590.27.peg.24 lplw|YP_004889357.1 lrha|YP_003171491.1 lver|ZP_09442030.1 pbur|ZP_16361176.1 pput|YP_001268532.1 smar|AMF-0003646 smut|NP_721125.1 spar|YP_006309657.1 swit|YP_001262928.1
ASAHP00204: apa3|940282.4.peg.1714 apa3|940282.4.peg.2689 ehor|ZP_08498034.1 ehor|ZP_08499275.1 pbur|ZP_16361565.1 pbur|ZP_16361567.1 smar|AMF-0000005 smar|AMF-0002105 smar|AMF-0003467 smar|AMF-0003494 smut|NP_720745.1 smut|NP_722191.1 smut|NP_722205.1 aace|ZP_08696873.1 apan|ZP_16282340.1 apoc|6666666.23482.peg.1006 gfra|ZP_11375366.1 lbga|ZP_03938395.1 lbrc|1580.24.peg.1432 lfal|ZP_08313743.1 lplc|1590.27.peg.2010 lplw|YP_004888443.1 lrha|YP_003172132.1 aace|ZP_08698832.1 amac|178901.8.peg.2332 apa3|940282.4.peg.2006 apan|ZP_16282603.1 apoc|6666666.23482.peg.418 atrc|104102.6.peg.1504 atrn|ZP_08644344.1 geur|ZP_08902085.1 gfra|ZP_11376554.1 ghan|ZP_06833152.1 gobo|ZP_08897946.1 gxyl|YP_004868814.1 pput|YP_001265545.1 bsub|NP_390030.1 efav|NP_817068.1 lcas|YP_006752579.1 pput|YP_001266175.1
ASAHP00205: atrc|104102.6.peg.1157 atrc|104102.6.peg.1253 geur|ZP_08901679.1 geur|ZP_08901931.1 geur|ZP_08902610.1 geur|ZP_08902611.1 gobo|ZP_08897416.1 gobo|ZP_08897781.1 gobo|ZP_08899117.1 gobo|ZP_08899311.1 gxyl|YP_004867441.1 gxyl|YP_004868173.1 llac|1358.26.peg.242 llac|1358.26.peg.625 aace|ZP_08699407.1 amac|178901.8.peg.946 apoc|6666666.23482.peg.756 bsub|NP_390307.1 dmos|ZP_08468475.1 ecok|NP_414954.1 ehor|ZP_08497224.1 gfra|ZP_11375180.1 ghan|ZP_06834856.1 lfer|ZP_03945092.1 lgas|YP_814193.1 lplc|1590.27.peg.343 lplw|YP_004890268.1 lrha|YP_003170152.1 pbur|ZP_16363039.1 pput|YP_001265913.1 smar|AMF-0004791 swit|YP_001261963.1 ehor|ZP_08498946.1 smar|AMF-0002398 amac|178901.8.peg.2531 apoc|6666666.23482.peg.143 ghan|ZP_06835882.1 pput|YP_001270577.1 lfer|ZP_03945410.1 lplw|YP_004888502.1
ASAHP00206: dmos|ZP_08469296.1 dmos|ZP_08469915.1 lver|ZP_09443019.1 lver|ZP_09443020.1 efav|NP_816081.1 efOG|YP_005708921.1 spar|YP_006309287.1 lver|ZP_09441723.1 smut|NP_721492.1 lbrc|1580.24.peg.426 lbuc|YP_004397822.1 lcas|YP_006752186.1 lfal|ZP_08312987.1 lfrc|6666666.25437.peg.421 lfrk|ZP_08652764.1 lgas|YP_814171.1 lmle|ZP_09440206.1 lrha|YP_003170964.1 llac|1358.26.peg.2045 lmle|ZP_09440252.1 lrha|YP_003171729.1 smut|NP_720554.1 spar|YP_006309288.1 lbrc|1580.24.peg.59 llac|1358.26.peg.95 efav|NP_814066.1 efOG|YP_005707274.1 lani|ZP_08548635.1 lbuc|YP_004399125.1 lgas|YP_815420.1 lmli|ZP_09448137.1 lcas|YP_006751462.1 lbga|ZP_03938710.1 lbrc|1580.24.peg.9 lplc|1590.27.peg.1944 lplw|YP_004888857.1 lbga|ZP_03938611.1 lfrc|6666666.25437.peg.561 lfrk|ZP_08652984.1 lbga|ZP_03939900.1
ASAHP00207: ecok|NP_416545.1 ecok|YP_026255.1 gobo|ZP_08898947.1 gobo|ZP_08899558.1 lcas|YP_006752200.1 lcas|YP_006752243.1 lrha|YP_003171743.1 lrha|YP_003171784.1 smar|AMF-0000432 smar|AMF-0000788 aace|ZP_08698333.1 amac|178901.8.peg.414 apa3|940282.4.peg.1552 apan|ZP_16282019.1 apoc|6666666.23482.peg.1352 atrc|104102.6.peg.3361 atrn|ZP_08644855.1 bsub|NP_391662.1 dmos|ZP_08471075.1 efav|NP_815854.1 efOG|YP_005708789.1 ehor|ZP_08498755.1 geur|ZP_08903176.1 gfra|ZP_11375739.1 ghan|ZP_06832885.1 lbga|ZP_03939250.1 lbrc|1580.24.peg.1143 lbuc|YP_004397985.1 lfer|ZP_03944008.1 lgas|YP_814945.1 llac|1358.26.peg.428 lmli|ZP_09449579.1 lplc|1590.27.peg.1121 lplw|YP_004889090.1 pbur|ZP_16361862.1 pput|YP_001269243.1 smut|NP_721810.1 spar|YP_006310146.1 swit|YP_001264502.1 dmos|ZP_08470271.1
ASAHP00208: geur|ZP_08902275.1 geur|ZP_08902652.1 ghan|ZP_06834349.1 ghan|ZP_06835930.1 gxyl|YP_004866936.1 gxyl|YP_004868133.1 aace|ZP_08698081.1 amac|178901.8.peg.138 apa3|940282.4.peg.1509 apan|ZP_16281975.1 apoc|6666666.23482.peg.1309 atrc|104102.6.peg.3314 atrn|ZP_08644381.1 bsub|NP_389304.2 ecok|NP_415329.4 efav|NP_814865.1 efOG|YP_005707970.1 ehor|ZP_08496791.1 gfra|ZP_11375871.1 gobo|ZP_08898843.1 lani|ZP_08548276.1 lcas|YP_006750936.1 lfer|ZP_03944598.1 lfrc|6666666.25437.peg.1085 lfrk|ZP_08652314.1 llac|1358.26.peg.356 lmle|ZP_09441480.1 lplc|1590.27.peg.531 lplw|YP_004889984.1 lver|ZP_09442870.1 pput|YP_001269299.1 smar|AMF-0004329 smut|NP_720567.1 spar|YP_006310573.1 lbuc|YP_004398261.1 lrha|YP_003170533.1 lbga|ZP_03940259.1 lbrc|1580.24.peg.1749 bsub|NP_388675.1 lgas|YP_814275.1
ASAHP00209: ghan|ZP_06833332.1 ghan|ZP_06834241.1 gobo|ZP_08899285.1 gobo|ZP_08900721.1 lbrc|1580.24.peg.253 lfer|ZP_03944312.1 llac|1358.26.peg.682 lplc|1590.27.peg.2528 lplw|YP_004890654.1 swit|YP_001261512.1 efav|NP_816574.1 llac|1358.26.peg.624 lrha|YP_003172149.1 lver|ZP_09442893.1 lbga|ZP_03940448.1 lbrc|1580.24.peg.2270 lmle|ZP_09440632.1 pbur|ZP_16362116.1 lplc|1590.27.peg.192 lver|ZP_09442882.1 lcas|YP_006750533.1 lmle|ZP_09439850.1 lplc|1590.27.peg.160 lplw|YP_004890456.1 apoc|6666666.23482.peg.1428 atrc|104102.6.peg.3091 atrn|ZP_08646401.1 geur|ZP_08903277.1 ghan|ZP_06833940.1 lbga|ZP_03939923.1 lbrc|1580.24.peg.2267 lfrc|6666666.25437.peg.942 lfrk|ZP_08652453.1 lplc|1590.27.peg.2581 lplw|YP_004890597.1 lver|ZP_09441805.1 pput|YP_001269046.1 geur|ZP_08903865.1 ghan|ZP_06834136.1 ghan|ZP_06834478.1
ASAHP00210: lbuc|YP_004397436.1 lbuc|YP_004397615.1 lbuc|YP_004397637.1 lbuc|YP_004397788.1 lbuc|YP_004397827.1 lbuc|YP_004398105.1 lbuc|YP_004398255.1 lbuc|YP_004398287.1 lbuc|YP_004398292.1 lbuc|YP_004398494.1 lbuc|YP_004398548.1 lbuc|YP_004398581.1 lbuc|YP_004398670.1 lbuc|YP_004398680.1 lbuc|YP_004398704.1 lbuc|YP_004398819.1 lbuc|YP_004398940.1 lcas|YP_006752147.1 lcas|YP_006752241.1 lplw|YP_004888986.1 lplw|YP_004889171.1 lplw|YP_004889307.1 lplw|YP_004889375.1 lplw|YP_004889785.1 lplw|YP_004889904.1 lplw|YP_004890274.1 lplw|YP_004890606.1 lplw|YP_004890824.1 smut|NP_721699.1 smut|NP_722131.1 lbga|ZP_03940084.1 lgas|YP_814948.1 lmle|ZP_09441639.1 lmli|ZP_09448537.1 lplc|1590.27.peg.647 lver|ZP_09443957.1 spar|YP_006310357.1 spar|YP_006310358.1 lplw|YP_004889769.1 lver|ZP_09441818.1
ASAHP00211: lfal|ZP_08312729.1 lfal|ZP_08313949.1 smar|AMF-0004211 smar|AMF-0004231 aace|ZP_08698475.1 apan|ZP_16282045.1 atrc|104102.6.peg.2156 atrn|ZP_08644323.1 bsub|NP_391447.1 ecok|NP_415752.1 efav|NP_815449.1 efOG|YP_005708514.1 ehor|ZP_08498386.1 geur|ZP_08901780.1 gfra|ZP_11374951.1 ghan|ZP_06834760.1 gobo|ZP_08897317.1 gxyl|YP_004867345.1 lani|ZP_08548701.1 lbrc|1580.24.peg.1568 lbuc|YP_004398649.1 lcas|YP_006751294.1 lfer|ZP_03944430.1 lfrc|6666666.25437.peg.1215 lfrk|ZP_08652179.1 lgas|YP_814532.1 llac|1358.26.peg.513 lmli|ZP_09448951.1 lplc|1590.27.peg.113 lplw|YP_004888737.1 lrha|YP_003170808.1 lver|ZP_09442665.1 pbur|ZP_16360689.1 pput|YP_001267276.1 smut|NP_720776.1 swit|YP_001263351.1 amac|178901.8.peg.1992 apa3|940282.4.peg.295 apoc|6666666.23482.peg.1971 smar|AMF-0003068
ASAHP00212: lfer|ZP_03945293.1 lfer|ZP_03945348.1 efav|NP_816579.1 lani|ZP_08549732.1 lbga|ZP_03939465.1 lbuc|YP_004385925.1 lfal|ZP_08313597.1 llac|1358.26.peg.1562 lplc|1590.27.peg.729 lplw|YP_004891128.1 lfrk|ZP_08652411.1 amac|178901.8.peg.2863 atrc|104102.6.peg.169 atrn|ZP_08645076.1 bsub|NP_391473.1 dmos|ZP_08470938.1 ecok|NP_418208.1 efOG|YP_005709301.1 ehor|ZP_08495945.1 geur|ZP_08902484.1 gfra|ZP_11375574.1 gobo|ZP_08898904.1 gxyl|YP_004868382.1 lani|ZP_08548269.1 lbrc|1580.24.peg.2010 lcas|YP_006750396.1 lgas|YP_814391.1 lmle|ZP_09441006.1 lmli|ZP_09449333.1 lrha|YP_003170119.1 lver|ZP_09442709.1 pput|YP_001268542.1 smar|AMF-0000978 lfrc|6666666.25437.peg.983 ehor|ZP_08499253.1 lbuc|YP_004398053.1 lfal|ZP_08313459.1 lplc|1590.27.peg.541 lplw|YP_004889975.1 smar|AMF-0001822
ASAHP00213: smut|NP_721249.1 smut|NP_721364.1 aace|ZP_08696402.1 amac|178901.8.peg.397 apa3|940282.4.peg.1536 apan|ZP_16282002.1 apoc|6666666.23482.peg.1335 atrc|104102.6.peg.3344 atrn|ZP_08644837.1 bsub|NP_390686.1 dmos|ZP_08470485.1 ecok|NP_416818.1 efav|NP_816546.1 efOG|YP_005709285.1 ehor|ZP_08498968.1 geur|ZP_08902374.1 gfra|ZP_11376282.1 ghan|ZP_06832990.1 gobo|ZP_08897468.1 gxyl|YP_004868615.1 lani|ZP_08548928.1 lbga|ZP_03940219.1 lbrc|1580.24.peg.1703 lbuc|YP_004398220.1 lcas|YP_006751518.1 lfer|ZP_03944561.1 lfrc|6666666.25437.peg.1117 lfrk|ZP_08652281.1 lgas|YP_815025.1 llac|1358.26.peg.1430 lmli|ZP_09447414.1 lplc|1590.27.peg.3017 lplw|YP_004890031.1 lrha|YP_003171008.1 lver|ZP_09442194.1 pbur|ZP_16360360.1 pput|YP_001269072.1 smar|AMF-0002378 spar|YP_006309128.1 swit|YP_001263223.1
ASAHP00214: aace|ZP_08696139.1 amac|178901.8.peg.398 apa3|940282.4.peg.1537 apan|ZP_16282003.1 apoc|6666666.23482.peg.1336 atrc|104102.6.peg.3345 atrn|ZP_08644838.1 bsub|NP_387975.1 dmos|ZP_08469772.1 ecok|NP_415059.1 efav|NP_813855.1 efOG|YP_005707101.1 ehor|ZP_08497127.1 geur|ZP_08901147.1 gfra|ZP_11374791.1 ghan|ZP_06833644.1 gobo|ZP_08899241.1 gxyl|YP_004869322.1 lani|ZP_08548774.1 lbga|ZP_03940764.1 lbrc|1580.24.peg.1505 lbuc|YP_004398789.1 lcas|YP_006752509.1 lfal|ZP_08312701.1 lfer|ZP_03944053.1 lfrc|6666666.25437.peg.1262 lgas|YP_814182.1 llac|1358.26.peg.63 lmli|ZP_09447035.1 lplc|1590.27.peg.2912 lplw|YP_004888604.1 lrha|YP_003172072.1 lver|ZP_09443171.1 pbur|ZP_16359886.1 pput|YP_001268102.1 smar|AMF-0004689 smut|NP_720628.1 spar|YP_006309259.1 swit|YP_001260738.1 ghan|ZP_06833322.1
ASAHP00215: aace|ZP_08696329.1 amac|178901.8.peg.2601 apa3|940282.4.peg.2956 apan|ZP_16282264.1 apoc|6666666.23482.peg.1157 atrc|104102.6.peg.1740 atrn|ZP_08644100.1 bsub|NP_391562.1 dmos|ZP_08469310.1 ecok|NP_418188.1 efav|NP_816247.1 efOG|YP_005709043.1 ehor|ZP_08495966.1 geur|ZP_08902590.1 gfra|ZP_11376170.1 ghan|ZP_06835860.1 gobo|ZP_08899137.1 gxyl|YP_004868193.1 lani|ZP_08548888.1 lbga|ZP_03940186.1 lbrc|1580.24.peg.1676 lbuc|YP_004398188.1 lcas|YP_006751428.1 lfer|ZP_03944530.1 lfrc|6666666.25437.peg.1136 lfrk|ZP_08652261.1 lgas|YP_815045.1 llac|1358.26.peg.160 lmle|ZP_09441410.1 lmli|ZP_09447812.1 lplc|1590.27.peg.3059 lplw|YP_004890066.1 lrha|YP_003170930.1 lver|ZP_09442214.1 pbur|ZP_16363386.1 pput|YP_001270597.1 smar|AMF-0000957 smut|NP_721872.1 spar|YP_006309565.1 swit|YP_001261129.1
ASAHP00216: aace|ZP_08696332.1 amac|178901.8.peg.2603 apa3|940282.4.peg.2954 apan|ZP_16282266.1 apoc|6666666.23482.peg.1159 atrc|104102.6.peg.1742 atrn|ZP_08644098.1 bsub|NP_391564.1 dmos|ZP_08469317.1 ecok|NP_418190.1 efav|NP_816249.1 efOG|YP_005709045.1 ehor|ZP_08495964.1 geur|ZP_08902587.1 gfra|ZP_11376172.1 ghan|ZP_06835858.1 gobo|ZP_08899139.1 gxyl|YP_004868195.1 lani|ZP_08548886.1 lbga|ZP_03940184.1 lbrc|1580.24.peg.1674 lbuc|YP_004398186.1 lcas|YP_006751426.1 lfer|ZP_03944528.1 lfrc|6666666.25437.peg.1138 lfrk|ZP_08652259.1 lgas|YP_815047.1 llac|1358.26.peg.157 lmle|ZP_09441408.1 lmli|ZP_09447814.1 lplc|1590.27.peg.3061 lplw|YP_004890068.1 lrha|YP_003170927.1 lver|ZP_09442216.1 pbur|ZP_16363388.1 pput|YP_001270599.1 smar|AMF-0000959 smut|NP_721874.1 spar|YP_006309563.1 swit|YP_001261127.1
ASAHP00217: aace|ZP_08696337.1 amac|178901.8.peg.1614 apa3|940282.4.peg.569 apan|ZP_16281477.1 apoc|6666666.23482.peg.2558 atrc|104102.6.peg.3497 atrn|ZP_08645216.1 bsub|NP_389587.1 dmos|ZP_08468497.1 ecok|NP_418591.1 efav|NP_816770.1 efOG|YP_005709491.1 ehor|ZP_08497798.1 geur|ZP_08902004.1 gfra|ZP_11376232.1 ghan|ZP_06836052.1 gobo|ZP_08898560.1 gxyl|YP_004868043.1 lani|ZP_08548817.1 lbga|ZP_03940237.1 lbrc|1580.24.peg.1723 lbuc|YP_004398238.1 lcas|YP_006752437.1 lfer|ZP_03944577.1 lfrc|6666666.25437.peg.1103 lfrk|ZP_08652295.1 lgas|YP_814256.1 llac|1358.26.peg.981 lmle|ZP_09441458.1 lmli|ZP_09447205.1 lplc|1590.27.peg.859 lplw|YP_004890011.1 lrha|YP_003171980.1 lver|ZP_09443123.1 pbur|ZP_16361906.1 pput|YP_001270076.1 smar|AMF-0000592 smut|NP_722378.1 swit|YP_001260997.1 lfrk|ZP_08652296.1
ASAHP00218: aace|ZP_08696378.1 amac|178901.8.peg.256 apa3|940282.4.peg.1398 apan|ZP_16283046.1 apoc|6666666.23482.peg.1100 atrc|104102.6.peg.1816 atrn|ZP_08646440.1 bsub|NP_390113.1 dmos|ZP_08471698.1 ecok|NP_417855.4 ehor|ZP_08499966.1 geur|ZP_08902698.1 gfra|ZP_11376205.1 ghan|ZP_06833068.1 gobo|ZP_08898491.1 gxyl|YP_004868735.1 lani|ZP_08549229.1 lbga|ZP_03940396.1 lbrc|1580.24.peg.2314 lbuc|YP_004398396.1 lcas|YP_006751738.1 lfer|ZP_03944909.1 lfrc|6666666.25437.peg.1053 lfrk|ZP_08651923.1 lgas|YP_814838.1 llac|1358.26.peg.1227 lmle|ZP_09440600.1 lmli|ZP_09447845.1 lplc|1590.27.peg.1418 lplw|YP_004889558.1 lrha|YP_003171233.1 pbur|ZP_16362862.1 smar|AMF-0001238 swit|YP_001264329.1 efav|NP_814878.1 efOG|YP_005707982.1 lfal|ZP_08312886.1 lver|ZP_09441839.1 smut|NP_720910.1 spar|YP_006309050.1
ASAHP00219: aace|ZP_08696464.1 amac|178901.8.peg.746 apa3|940282.4.peg.1288 apan|ZP_16281893.1 apoc|6666666.23482.peg.1510 atrc|104102.6.peg.879 atrn|ZP_08644987.1 bsub|NP_389036.2 efav|NP_816310.1 efOG|YP_005709101.1 geur|ZP_08901628.1 gfra|ZP_11375639.1 ghan|ZP_06833722.1 gobo|ZP_08897616.1 lani|ZP_08549415.1 lbga|ZP_03939413.1 lbrc|1580.24.peg.362 lbuc|YP_004398003.1 lcas|YP_006750319.1 lfal|ZP_08313501.1 lfer|ZP_03945263.1 lfrc|6666666.25437.peg.140 lfrk|ZP_08651709.1 lgas|YP_815475.1 llac|1358.26.peg.274 lmle|ZP_09440894.1 lmli|ZP_09447153.1 lplc|1590.27.peg.334 lplw|YP_004890276.1 lrha|YP_003170035.1 smut|NP_721073.1 spar|YP_006309544.1 efav|NP_814413.1 efOG|YP_005707449.1 lcas|YP_006751224.1 lbrc|1580.24.peg.2066 lfal|ZP_08312998.1 lplc|1590.27.peg.594 lplw|YP_004889952.1 lrha|YP_003170730.1
ASAHP00220: aace|ZP_08696564.1 amac|178901.8.peg.1611 apa3|940282.4.peg.572 apan|ZP_16281474.1 apoc|6666666.23482.peg.2561 atrc|104102.6.peg.3500 atrn|ZP_08645213.1 bsub|NP_389426.2 dmos|ZP_08469968.1 ecok|NP_414567.1 efav|NP_814739.1 efOG|YP_005707793.1 ehor|ZP_08497542.1 geur|ZP_08902001.1 gfra|ZP_11376235.1 gobo|ZP_08898557.1 gxyl|YP_004868046.1 lani|ZP_08548957.1 lbga|ZP_03939437.1 lbrc|1580.24.peg.2030 lbuc|YP_004398027.1 lcas|YP_006751547.1 lfal|ZP_08313262.1 lfer|ZP_03944865.1 lfrc|6666666.25437.peg.703 lfrk|ZP_08651736.1 lgas|YP_815003.1 llac|1358.26.peg.50 lmle|ZP_09440869.1 lmli|ZP_09447893.1 lplc|1590.27.peg.629 lplw|YP_004889921.1 lrha|YP_003171037.1 lver|ZP_09442171.1 pbur|ZP_16362987.1 pput|YP_001265996.1 smar|AMF-0000099 smut|NP_720994.1 spar|YP_006309414.1 swit|YP_001264267.1
ASAHP00221: efav|NP_816109.1 efOG|YP_005708950.1 lcas|YP_006751580.1 lrha|YP_003171072.1 aace|ZP_08696687.1 amac|178901.8.peg.2835 apa3|940282.4.peg.2219 apan|ZP_16283453.1 apoc|6666666.23482.peg.2332 atrc|104102.6.peg.1892 atrn|ZP_08644625.1 bsub|NP_389350.1 dmos|ZP_08469797.1 ecok|NP_417028.1 ehor|ZP_08499127.1 geur|ZP_08903193.1 gfra|ZP_11375165.1 ghan|ZP_06833216.1 gobo|ZP_08899690.1 gxyl|YP_004868871.1 lani|ZP_08548974.1 lbga|ZP_03939478.1 lbrc|1580.24.peg.1992 lfal|ZP_08313194.1 lfer|ZP_03944846.1 lfrc|6666666.25437.peg.685 lfrk|ZP_08651755.1 lmle|ZP_09440825.1 lmli|ZP_09447876.1 lplc|1590.27.peg.688 lplw|YP_004889890.1 pbur|ZP_16360240.1 pput|YP_001266214.1 spar|YP_006309615.1 swit|YP_001263470.1 lbuc|YP_004398068.1 smut|NP_721526.1 llac|1358.26.peg.1232 lver|ZP_09442135.1 smar|AMF-0000043
ASAHP00222: aace|ZP_08696806.1 amac|178901.8.peg.1818 apa3|940282.4.peg.128 apan|ZP_16281636.1 apoc|6666666.23482.peg.2137 atrc|104102.6.peg.1641 atrn|ZP_08645656.1 bsub|NP_389488.1 ecok|NP_414725.1 efav|NP_815361.1 efOG|YP_005708422.1 ehor|ZP_08497387.1 geur|ZP_08900965.1 gfra|ZP_11375276.1 ghan|ZP_06835304.1 gobo|ZP_08899936.1 gxyl|YP_004867812.1 lani|ZP_08549176.1 lbga|ZP_03940377.1 lbrc|1580.24.peg.2242 lbuc|YP_004398378.1 lcas|YP_006751661.1 lfal|ZP_08313681.1 lfer|ZP_03945206.1 lfrc|6666666.25437.peg.171 lfrk|ZP_08651888.1 lgas|YP_814741.1 llac|1358.26.peg.360 lmle|ZP_09440555.1 lmli|ZP_09447671.1 lplc|1590.27.peg.1336 lplw|YP_004889638.1 lrha|YP_003171155.1 lver|ZP_09441784.1 pbur|ZP_16362472.1 pput|YP_001269480.1 smar|AMF-0001910 smut|NP_721389.1 spar|YP_006309877.1 swit|YP_001265050.1
ASAHP00223: aace|ZP_08696830.1 amac|178901.8.peg.1906 apa3|940282.4.peg.210 apan|ZP_16281714.1 apoc|6666666.23482.peg.2054 atrc|104102.6.peg.795 atrn|ZP_08643766.1 bsub|NP_390844.1 dmos|ZP_08468844.1 ecok|NP_417755.1 efav|NP_816682.1 efOG|YP_005709397.1 ehor|ZP_08499885.1 geur|ZP_08901145.1 gfra|ZP_11374795.1 ghan|ZP_06833646.1 gobo|ZP_08899243.1 gxyl|YP_004869324.1 lani|ZP_08548919.1 lbga|ZP_03940211.1 lbrc|1580.24.peg.1696 lbuc|YP_004398213.1 lcas|YP_006751510.1 lfal|ZP_08314019.1 lfer|ZP_03944551.1 lfrc|6666666.25437.peg.1122 lfrk|ZP_08652276.1 lgas|YP_815033.2 llac|1358.26.peg.1035 lmle|ZP_09441432.1 lmli|ZP_09447406.1 lplc|1590.27.peg.3026 lplw|YP_004890039.1 lrha|YP_003171001.1 lver|ZP_09442199.1 pput|YP_001265865.1 smar|AMF-0001321 smut|NP_722420.1 spar|YP_006310827.1 swit|YP_001261644.1
ASAHP00224: aace|ZP_08696861.1 amac|178901.8.peg.3065 apa3|940282.4.peg.2865 apan|ZP_16282756.1 apoc|6666666.23482.peg.1082 atrc|104102.6.peg.1448 atrn|ZP_08646313.1 bsub|NP_391614.1 dmos|ZP_08468953.1 ecok|NP_416390.1 efav|NP_816118.1 efOG|YP_005708959.1 ehor|ZP_08498609.1 geur|ZP_08901163.1 gfra|ZP_11375619.1 ghan|ZP_06833625.1 gobo|ZP_08899224.1 gxyl|YP_004869306.1 lani|ZP_08549374.1 lbga|ZP_03940604.1 lbrc|1580.24.peg.2081 lbuc|YP_004398554.1 lcas|YP_006751978.1 lfal|ZP_08313373.1 lfer|ZP_03945646.1 lfrc|6666666.25437.peg.29 lfrk|ZP_08652030.1 lgas|YP_814302.1 llac|1358.26.peg.1884 lmle|ZP_09440751.1 lplc|1590.27.peg.1651 lplw|YP_004889248.1 lrha|YP_003171532.1 lver|ZP_09442061.1 pbur|ZP_16361017.1 pput|YP_001270266.1 smar|AMF-0002979 smut|NP_722386.1 spar|YP_006310797.1 swit|YP_001264418.1
ASAHP00225: aace|ZP_08696901.1 amac|178901.8.peg.2114 apa3|940282.4.peg.412 apan|ZP_16283365.1 apoc|6666666.23482.peg.1853 atrc|104102.6.peg.2279 atrn|ZP_08645392.1 bsub|NP_387883.1 dmos|ZP_08470901.1 ecok|NP_418156.1 efav|NP_813815.1 efOG|YP_005707059.1 ehor|ZP_08495987.1 geur|ZP_08903009.1 gfra|ZP_11374998.1 ghan|ZP_06833871.1 gobo|ZP_08898357.1 gxyl|YP_004866784.1 lani|ZP_08549844.1 lbga|ZP_03938178.1 lbrc|1580.24.peg.618 lbuc|YP_004397356.1 lcas|YP_006750068.1 lfal|ZP_08312663.1 lfer|ZP_03944169.1 lfrc|6666666.25437.peg.974 lfrk|ZP_08652420.1 lgas|YP_813857.1 llac|1358.26.peg.940 lmle|ZP_09439781.1 lmli|ZP_09448386.1 lplc|1590.27.peg.757 lplw|YP_004888095.1 lrha|YP_003169748.1 pbur|ZP_16363350.1 pput|YP_001265363.1 smar|AMF-0000931 smut|NP_720489.1 spar|YP_006308844.1 swit|YP_001263287.1
ASAHP00226: aace|ZP_08696902.1 amac|178901.8.peg.2116 apa3|940282.4.peg.413 apan|ZP_16283364.1 apoc|6666666.23482.peg.1852 atrc|104102.6.peg.2281 atrn|ZP_08645391.1 bsub|NP_387882.1 dmos|ZP_08469420.1 ecok|NP_418157.1 efav|NP_813814.1 efOG|YP_005707058.1 ehor|ZP_08495986.1 geur|ZP_08903010.1 gfra|ZP_11374999.1 ghan|ZP_06833870.1 gobo|ZP_08898358.1 gxyl|YP_004866783.1 lani|ZP_08549842.1 lbga|ZP_03938176.1 lbrc|1580.24.peg.617 lbuc|YP_004397355.1 lcas|YP_006750067.1 lfal|ZP_08312662.1 lfer|ZP_03944168.1 lfrc|6666666.25437.peg.975 lfrk|ZP_08652419.1 lgas|YP_813856.1 llac|1358.26.peg.941 lmle|ZP_09439780.1 lmli|ZP_09448387.1 lplc|1590.27.peg.756 lplw|YP_004888094.1 lrha|YP_003169747.1 lver|ZP_09443873.1 pput|YP_001265362.1 smar|AMF-0000932 smut|NP_720488.1 spar|YP_006308843.1 swit|YP_001260512.1
ASAHP00227: aace|ZP_08696923.1 amac|178901.8.peg.779 apa3|940282.4.peg.1259 apan|ZP_16281861.1 apoc|6666666.23482.peg.1541 atrc|104102.6.peg.2590 bsub|NP_390118.1 dmos|ZP_08471092.1 efav|NP_816024.1 efOG|YP_005708863.1 geur|ZP_08900880.1 gfra|ZP_11376470.1 ghan|ZP_06835221.1 gobo|ZP_08896779.1 gxyl|YP_004867729.1 lani|ZP_08549234.1 lbga|ZP_03940393.1 lbrc|1580.24.peg.2317 lbuc|YP_004398393.1 lcas|YP_006751743.1 lfal|ZP_08313186.1 lfer|ZP_03945042.1 llac|1358.26.peg.86 lmle|ZP_09440603.1 lmli|ZP_09447444.1 lplc|1590.27.peg.1428 lplw|YP_004889547.1 lrha|YP_003171238.1 pput|YP_001267366.1 smut|NP_721683.1 spar|YP_006310003.1 swit|YP_001264035.1 atrn|ZP_08643973.1 amac|178901.8.peg.2737 apa3|940282.4.peg.1928 apan|ZP_16283231.1 geur|ZP_08902795.1 ghan|ZP_06834625.1 lver|ZP_09442717.1 lfal|ZP_08312827.1
ASAHP00228: aace|ZP_08697060.1 amac|178901.8.peg.2501 apa3|940282.4.peg.2144 apan|ZP_16283115.1 apoc|6666666.23482.peg.118 atrc|104102.6.peg.1133 atrn|ZP_08646166.1 bsub|NP_390442.1 dmos|ZP_08468727.1 efav|NP_816491.1 efOG|YP_005709231.1 geur|ZP_08902495.1 gfra|ZP_11376797.1 ghan|ZP_06833303.1 gobo|ZP_08898443.1 gxyl|YP_004868999.1 lani|ZP_08549019.1 lbga|ZP_03940572.1 lbrc|1580.24.peg.2491 lbuc|YP_004398522.1 lcas|YP_006751939.1 lfer|ZP_03945676.1 lfrc|6666666.25437.peg.60 lfrk|ZP_08651999.1 lgas|YP_815203.1 llac|1358.26.peg.1374 lmle|ZP_09440719.1 lmli|ZP_09448030.1 lplc|1590.27.peg.14 lplw|YP_004889368.1 lrha|YP_003171482.1 lver|ZP_09442026.1 pbur|ZP_16361802.1 pput|YP_001269989.1 smar|AMF-0004656 spar|YP_006309374.1 swit|YP_001263040.1 ecok|NP_415172.1 lfal|ZP_08313931.1 ehor|ZP_08496931.1
ASAHP00229: aace|ZP_08697067.1 amac|178901.8.peg.602 apa3|940282.4.peg.2785 apan|ZP_16282187.1 apoc|6666666.23482.peg.870 atrc|104102.6.peg.2643 atrn|ZP_08645027.1 bsub|NP_388517.2 dmos|ZP_08468767.1 ecok|NP_417002.1 efav|NP_813969.1 efOG|YP_005707172.1 ehor|ZP_08499087.1 geur|ZP_08902784.1 gfra|ZP_11375421.1 ghan|ZP_06835014.1 gobo|ZP_08896951.1 gxyl|YP_004867572.1 lani|ZP_08548630.1 lbga|ZP_03939903.1 lbrc|1580.24.peg.4 lbuc|YP_004399122.1 lcas|YP_006752173.1 lfal|ZP_08313167.1 lfrc|6666666.25437.peg.863 lfrk|ZP_08652543.1 lgas|YP_814078.1 llac|1358.26.peg.630 lmle|ZP_09440255.1 lmli|ZP_09448133.1 lplc|1590.27.peg.1937 lplw|YP_004888868.1 lrha|YP_003171714.1 lver|ZP_09442956.1 pbur|ZP_16360623.1 pput|YP_001266417.1 smar|AMF-0002099 smut|NP_721458.1 spar|YP_006309845.1 swit|YP_001261824.1
ASAHP00230: aace|ZP_08697273.1 amac|178901.8.peg.2009 apa3|940282.4.peg.313 apan|ZP_16282063.1 apoc|6666666.23482.peg.1953 atrc|104102.6.peg.2174 atrn|ZP_08644305.1 bsub|NP_391581.1 dmos|ZP_08468460.1 ecok|NP_415730.1 efav|NP_816195.1 efOG|YP_005708991.1 ehor|ZP_08498414.1 geur|ZP_08901761.1 gfra|ZP_11374966.1 ghan|ZP_06834778.1 gobo|ZP_08897335.1 gxyl|YP_004867363.1 lani|ZP_08548879.1 lbga|ZP_03940176.1 lbrc|1580.24.peg.1665 lbuc|YP_004398178.1 lcas|YP_006751418.1 lfer|ZP_03944517.1 lfrc|6666666.25437.peg.1146 lfrk|ZP_08652251.1 lgas|YP_815054.1 llac|1358.26.peg.2191 lmle|ZP_09441400.1 lmli|ZP_09447821.1 lplc|1590.27.peg.413 lplw|YP_004890077.1 lrha|YP_003170918.1 lver|ZP_09442223.1 pbur|ZP_16361046.1 pput|YP_001266110.1 smar|AMF-0003801 smut|NP_721476.1 spar|YP_006309838.1 swit|YP_001263026.1
ASAHP00231: aace|ZP_08697326.1 amac|178901.8.peg.1186 apa3|940282.4.peg.1821 apan|ZP_16283412.1 apoc|6666666.23482.peg.933 atrc|104102.6.peg.611 atrn|ZP_08644867.1 bsub|NP_388618.1 dmos|ZP_08469597.1 ecok|NP_418808.1 efav|NP_815292.1 efOG|YP_005708351.1 ehor|ZP_08497571.1 geur|ZP_08902092.1 gfra|ZP_11376601.1 ghan|ZP_06833145.1 gobo|ZP_08897940.1 gxyl|YP_004868821.1 lani|ZP_08549165.1 lbga|ZP_03940369.1 lbrc|1580.24.peg.2223 lbuc|YP_004398370.1 lcas|YP_006751645.1 lfer|ZP_03945217.1 lfrc|6666666.25437.peg.176 lfrk|ZP_08651883.1 lmle|ZP_09440544.1 lmli|ZP_09447679.1 lplc|1590.27.peg.1320 lplw|YP_004889654.1 lrha|YP_003171142.1 lver|ZP_09441775.1 pbur|ZP_16362952.1 pput|YP_001266053.1 smar|AMF-0000072 swit|YP_001260747.1 smut|NP_721309.1 dmos|ZP_08470401.1 llac|1358.26.peg.693 spar|YP_006309953.1
ASAHP00232: aace|ZP_08697334.1 amac|178901.8.peg.1844 apa3|940282.4.peg.152 apan|ZP_16281660.1 apoc|6666666.23482.peg.2113 atrc|104102.6.peg.1664 atrn|ZP_08643698.1 bsub|NP_390400.2 dmos|ZP_08471608.1 ecok|NP_417538.1 efav|NP_815240.1 efOG|YP_005708298.1 ehor|ZP_08499648.1 geur|ZP_08900940.1 gfra|ZP_11375243.1 ghan|ZP_06835278.1 gobo|ZP_08896725.1 gxyl|YP_004867780.1 lani|ZP_08549268.1 lbga|ZP_03940341.1 lbrc|1580.24.peg.2194 lbuc|YP_004398343.1 lcas|YP_006751760.1 lfer|ZP_03944630.1 lfrc|6666666.25437.peg.201 lfrk|ZP_08651858.1 lgas|YP_814924.1 llac|1358.26.peg.2240 lmle|ZP_09440517.1 lmli|ZP_09447711.1 lplc|1590.27.peg.2675 lplw|YP_004889731.1 lrha|YP_003171258.1 lver|ZP_09441861.1 pbur|ZP_16362382.1 pput|YP_001265776.1 smar|AMF-0001594 smut|NP_721231.1 spar|YP_006309593.1 swit|YP_001260938.1
ASAHP00233: aace|ZP_08697337.1 amac|178901.8.peg.2975 apa3|940282.4.peg.2361 apan|ZP_16282579.1 apoc|6666666.23482.peg.53 atrc|104102.6.peg.234 atrn|ZP_08645737.1 bsub|NP_391334.1 dmos|ZP_08470319.1 ecok|NP_414971.1 efav|NP_814518.1 efOG|YP_005707562.1 ehor|ZP_08497196.1 geur|ZP_08900813.1 gfra|ZP_11374907.1 ghan|ZP_06835149.1 gobo|ZP_08896845.1 gxyl|YP_004867663.1 lani|ZP_08549434.1 lbga|ZP_03940686.1 lbrc|1580.24.peg.1578 lbuc|YP_004398640.1 lcas|YP_006751117.1 lfer|ZP_03944452.1 lfrc|6666666.25437.peg.1203 lfrk|ZP_08652193.1 lgas|YP_815112.1 llac|1358.26.peg.2131 lmle|ZP_09441338.1 lmli|ZP_09447110.1 lplc|1590.27.peg.144 lplw|YP_004888760.1 lrha|YP_003170677.1 lver|ZP_09442529.1 pbur|ZP_16363057.1 pput|YP_001268779.1 smar|AMF-0004774 smut|NP_722005.1 spar|YP_006310332.1 swit|YP_001261099.1
ASAHP00234: aace|ZP_08697424.1 amac|178901.8.peg.1893 apa3|940282.4.peg.203 apan|ZP_16281707.1 apoc|6666666.23482.peg.2062 atrc|104102.6.peg.809 atrn|ZP_08643752.1 bsub|NP_390741.1 dmos|ZP_08470092.1 ecok|NP_416228.1 efav|NP_814846.1 efOG|YP_005707951.1 ehor|ZP_08496322.1 geur|ZP_08901693.1 gfra|ZP_11375192.1 ghan|ZP_06834986.1 gobo|ZP_08897403.1 gxyl|YP_004867430.1 lani|ZP_08549102.1 lbga|ZP_03940556.1 lbrc|1580.24.peg.2472 lbuc|YP_004398498.1 lcas|YP_006751922.1 lfal|ZP_08313006.1 lfrc|6666666.25437.peg.73 lfrk|ZP_08651986.1 lgas|YP_815191.1 llac|1358.26.peg.1983 lmle|ZP_09440699.1 lmli|ZP_09447454.1 lplc|1590.27.peg.485 lplw|YP_004889392.1 lrha|YP_003171463.1 lver|ZP_09442013.1 pbur|ZP_16361174.1 pput|YP_001268530.1 smar|AMF-0003644 smut|NP_721855.1 spar|YP_006310196.1 swit|YP_001262925.1
ASAHP00235: aace|ZP_08697489.1 amac|178901.8.peg.242 apa3|940282.4.peg.1415 apan|ZP_16283061.1 apoc|6666666.23482.peg.1115 atrc|104102.6.peg.3193 atrn|ZP_08644270.1 bsub|NP_387900.2 dmos|ZP_08468606.1 ecok|NP_415003.1 efav|NP_816407.1 efOG|YP_005709197.1 geur|ZP_08901054.1 gfra|ZP_11376296.1 ghan|ZP_06835398.1 gobo|ZP_08897040.1 gxyl|YP_004867898.1 lani|ZP_08549505.1 lbga|ZP_03940736.1 lbrc|1580.24.peg.1525 lbuc|YP_004398693.1 lcas|YP_006752465.1 lfal|ZP_08313516.1 lfer|ZP_03944075.1 lfrc|6666666.25437.peg.1246 lfrk|ZP_08652148.1 lgas|YP_814211.1 llac|1358.26.peg.992 lmle|ZP_09441294.1 lmli|ZP_09447055.1 lplc|1590.27.peg.2890 lplw|YP_004888687.1 lrha|YP_003172012.1 lver|ZP_09443156.1 pbur|ZP_16359854.1 pput|YP_001266939.1 smar|AMF-0004736 smut|NP_721919.1 spar|YP_006310137.1 swit|YP_001260566.1
ASAHP00236: lbrc|1580.24.peg.1880 llac|1358.26.peg.1248 amac|178901.8.peg.998 apa3|940282.4.peg.1118 apan|ZP_16282799.1 apoc|6666666.23482.peg.1492 atrc|104102.6.peg.1957 atrn|ZP_08645153.1 dmos|ZP_08469529.1 ecok|YP_026225.1 ehor|ZP_08496807.1 geur|ZP_08901474.1 ghan|ZP_06834393.1 gobo|ZP_08899646.1 gxyl|YP_004868206.1 lbga|ZP_03938414.1 lbrc|1580.24.peg.572 lbuc|YP_004397675.1 lfer|ZP_03944211.1 lmle|ZP_09441104.1 lmli|ZP_09449063.1 lplc|1590.27.peg.1688 lplw|YP_004889208.1 pbur|ZP_16360952.1 smar|AMF-0004523 smut|NP_720822.1 spar|YP_006309104.1 swit|YP_001264190.1 lcas|YP_006750777.1 lplc|1590.27.peg.1179 lplw|YP_004890397.1 smut|NP_720877.1 lrha|YP_003170725.1 smut|NP_720703.1 lcas|YP_006751218.1 ecok|NP_415315.4 pbur|ZP_16361696.1 lrha|YP_003170368.1 lbrc|1580.24.peg.2344 lmli|ZP_09447575.1
ASAHP00237: aace|ZP_08697605.1 amac|178901.8.peg.2992 apa3|940282.4.peg.2379 apan|ZP_16283255.1 apoc|6666666.23482.peg.71 atrc|104102.6.peg.217 atrn|ZP_08644928.1 bsub|NP_390125.1 ecok|NP_418404.1 efav|NP_816838.1 efOG|YP_005709555.1 ehor|ZP_08495776.1 geur|ZP_08900796.1 gfra|ZP_11374911.1 ghan|ZP_06835131.1 gobo|ZP_08896862.1 gxyl|YP_004867646.1 llac|1358.26.peg.143 lver|ZP_09442965.1 pput|YP_001265824.1 smar|AMF-0000690 swit|YP_001263488.1 lcas|YP_006750945.1 lfal|ZP_08313637.1 lfer|ZP_03944412.1 lfrc|6666666.25437.peg.347 lfrk|ZP_08652686.1 lrha|YP_003170543.1 dmos|ZP_08469565.1 lbuc|YP_004398971.1 lbrc|1580.24.peg.2388 lani|ZP_08549592.1 lbga|ZP_03940048.1 lplc|1590.27.peg.1983 lplw|YP_004888820.1 smut|NP_721917.1 spar|YP_006310123.1 llac|1358.26.peg.7 lplc|1590.27.peg.1742 lplw|YP_004888373.1
ASAHP00238: aace|ZP_08697797.1 amac|178901.8.peg.839 apa3|940282.4.peg.1208 apan|ZP_16281811.1 apoc|6666666.23482.peg.1593 atrc|104102.6.peg.2525 atrn|ZP_08644906.1 bsub|NP_390304.2 dmos|ZP_08470387.1 ecok|YP_026172.1 efav|NP_814720.1 efOG|YP_005707775.1 ehor|ZP_08499240.1 geur|ZP_08902741.1 gfra|ZP_11376448.1 ghan|ZP_06835060.1 gobo|ZP_08896908.1 gxyl|YP_004867614.1 lani|ZP_08549126.1 lbga|ZP_03940522.1 lbrc|1580.24.peg.2437 lbuc|YP_004398463.1 lcas|YP_006751882.1 lfer|ZP_03945724.1 lfrc|6666666.25437.peg.98 lfrk|ZP_08651959.1 lgas|YP_814585.1 llac|1358.26.peg.872 lmle|ZP_09440664.1 lmli|ZP_09447767.1 lplc|1590.27.peg.1547 lplw|YP_004889433.1 lrha|YP_003171423.1 lver|ZP_09441984.1 pbur|ZP_16360145.1 pput|YP_001269899.1 smar|AMF-0002016 smut|NP_721018.1 spar|YP_006309433.1 swit|YP_001265204.1
ASAHP00239: aace|ZP_08697805.1 amac|178901.8.peg.2996 apa3|940282.4.peg.2382 apan|ZP_16283258.1 apoc|6666666.23482.peg.74 atrc|104102.6.peg.213 atrn|ZP_08644931.1 bsub|NP_389539.1 ecok|NP_414736.1 efav|NP_816030.1 efOG|YP_005708875.1 ehor|ZP_08497376.1 geur|ZP_08900794.1 gfra|ZP_11374914.1 ghan|ZP_06835129.1 gobo|ZP_08896865.1 gxyl|YP_004867644.1 lani|ZP_08549308.1 lbga|ZP_03940298.1 lbrc|1580.24.peg.2139 lbuc|YP_004398302.1 lcas|YP_006751827.1 lfal|ZP_08313239.1 lfer|ZP_03944763.1 lfrc|6666666.25437.peg.250 lfrk|ZP_08651813.1 lgas|YP_814637.1 llac|1358.26.peg.1798 lmle|ZP_09440476.1 lmli|ZP_09447753.1 lplc|1590.27.peg.2735 lplw|YP_004889806.1 lrha|YP_003171364.1 lver|ZP_09441933.1 pbur|ZP_16362489.1 pput|YP_001266579.1 smar|AMF-0001928 spar|YP_006309222.1 swit|YP_001262844.1 dmos|ZP_08469099.1
ASAHP00240: aace|ZP_08697889.1 amac|178901.8.peg.1191 apa3|940282.4.peg.1828 apan|ZP_16283405.1 apoc|6666666.23482.peg.927 atrc|104102.6.peg.617 atrn|ZP_08644873.1 bsub|NP_389305.1 dmos|ZP_08469120.1 ecok|NP_415138.1 efav|NP_816369.1 ehor|ZP_08497241.1 geur|ZP_08903186.1 gfra|ZP_11376623.1 ghan|ZP_06833209.1 gobo|ZP_08899697.1 gxyl|YP_004868864.1 lani|ZP_08549740.1 lbga|ZP_03939926.1 lbrc|1580.24.peg.1268 lcas|YP_006752691.1 lfal|ZP_08312984.1 lfer|ZP_03944496.1 llac|1358.26.peg.1089 lrha|YP_003172236.1 lver|ZP_09442481.1 pbur|ZP_16363027.1 pput|YP_001266470.1 smar|AMF-0004807 smut|NP_721178.1 swit|YP_001264071.1 dmos|ZP_08469679.1 bsub|NP_391889.1 ehor|ZP_08496959.1 geur|ZP_08902283.1 ghan|ZP_06834594.1 gobo|ZP_08897231.1 gxyl|YP_004866943.1 pbur|ZP_16360950.1 pput|YP_001268566.1
ASAHP00241: aace|ZP_08698066.1 amac|178901.8.peg.1699 apa3|940282.4.peg.23 apan|ZP_16283187.1 apoc|6666666.23482.peg.2243 atrc|104102.6.peg.1527 atrn|ZP_08643917.1 bsub|NP_390784.1 dmos|ZP_08471512.1 ecok|NP_414645.1 efav|NP_814619.1 efOG|YP_005707665.1 ehor|ZP_08497469.1 geur|ZP_08902991.1 gfra|ZP_11375431.1 ghan|ZP_06833891.1 gobo|ZP_08898339.1 gxyl|YP_004866802.1 lani|ZP_08549345.1 lbga|ZP_03940584.1 lbrc|1580.24.peg.2503 lbuc|YP_004398533.1 lcas|YP_006751957.1 lfer|ZP_03945664.1 lfrc|6666666.25437.peg.49 lfrk|ZP_08652010.1 llac|1358.26.peg.2139 lmle|ZP_09440730.1 lmli|ZP_09448041.1 lplc|1590.27.peg.31 lplw|YP_004889350.1 lrha|YP_003171505.1 pbur|ZP_16360032.1 pput|YP_001266024.1 smar|AMF-0000174 smut|NP_721948.1 spar|YP_006310291.1 swit|YP_001263320.1 lver|ZP_09442039.1 lani|ZP_08549346.1
ASAHP00242: aace|ZP_08698067.1 amac|178901.8.peg.1700 apa3|940282.4.peg.24 apan|ZP_16283188.1 apoc|6666666.23482.peg.2242 atrc|104102.6.peg.1528 atrn|ZP_08643918.1 bsub|NP_389540.1 ecok|NP_414751.1 ehor|ZP_08497360.1 geur|ZP_08902990.1 gfra|ZP_11375432.1 ghan|ZP_06833892.1 gobo|ZP_08898338.1 gxyl|YP_004866803.1 lbga|ZP_03940299.1 lbuc|YP_004398303.1 lmli|ZP_09447752.1 lplc|1590.27.peg.2733 lplw|YP_004889805.1 lver|ZP_09441932.1 pbur|ZP_16363078.1 pput|YP_001267064.1 smar|AMF-0000276 smut|NP_720597.1 spar|YP_006309235.1 swit|YP_001263319.1 efav|NP_816029.1 efOG|YP_005708868.1 lani|ZP_08549307.1 lbrc|1580.24.peg.2140 llac|1358.26.peg.1801 lfrc|6666666.25437.peg.249 lfrk|ZP_08651814.1 lgas|YP_814638.1 lmle|ZP_09440477.1 llac|1358.26.peg.2010 lcas|YP_006751826.1 lfer|ZP_03944762.1 lrha|YP_003171363.1
ASAHP00243: aace|ZP_08698295.1 amac|178901.8.peg.392 apa3|940282.4.peg.1530 apan|ZP_16281997.1 apoc|6666666.23482.peg.1330 atrc|104102.6.peg.3338 atrn|ZP_08644830.1 bsub|NP_388472.1 dmos|ZP_08468679.1 ecok|NP_418589.1 efav|NP_814688.1 efOG|YP_005707734.1 ehor|ZP_08497800.1 geur|ZP_08902601.1 gfra|ZP_11376346.1 gobo|ZP_08899126.1 gxyl|YP_004868182.1 lani|ZP_08548311.1 lbga|ZP_03940670.1 lbrc|1580.24.peg.1597 lbuc|YP_004398623.1 lcas|YP_006751201.1 lfal|ZP_08313881.1 lfer|ZP_03944467.1 lfrc|6666666.25437.peg.1190 lfrk|ZP_08652206.1 lgas|YP_815096.1 llac|1358.26.peg.1184 lmle|ZP_09441354.1 lmli|ZP_09447144.1 lplc|1590.27.peg.1607 lplw|YP_004888781.1 lrha|YP_003170706.1 lver|ZP_09442506.1 pbur|ZP_16361904.1 pput|YP_001270078.1 smar|AMF-0000594 smut|NP_720857.1 spar|YP_006309011.1 swit|YP_001263170.1
ASAHP00244: aace|ZP_08698313.1 amac|178901.8.peg.1826 apa3|940282.4.peg.136 apan|ZP_16281644.1 apoc|6666666.23482.peg.2129 atrc|104102.6.peg.1649 atrn|ZP_08645953.1 bsub|NP_390126.1 ecok|NP_414685.4 efav|NP_815275.1 efOG|YP_005708333.1 ehor|ZP_08497425.1 geur|ZP_08900956.1 gfra|ZP_11375268.1 ghan|ZP_06835295.1 gobo|ZP_08896709.1 gxyl|YP_004867803.1 lani|ZP_08549164.1 lbga|ZP_03940368.1 lbrc|1580.24.peg.2222 lbuc|YP_004398369.1 lcas|YP_006751643.1 lfal|ZP_08313689.1 lfer|ZP_03945218.1 lfrc|6666666.25437.peg.177 lfrk|ZP_08651882.1 lgas|YP_814735.1 llac|1358.26.peg.699 lmle|ZP_09440543.1 lmli|ZP_09447680.1 lplc|1590.27.peg.1318 lplw|YP_004889656.1 lrha|YP_003171140.1 lver|ZP_09441773.1 pbur|ZP_16359826.1 smut|NP_721308.1 spar|YP_006309954.1 swit|YP_001260619.1 smar|AMF-0001723 pput|YP_001269866.1
ASAHP00245: aace|ZP_08698316.1 amac|178901.8.peg.2642 apa3|940282.4.peg.2917 apan|ZP_16282303.1 apoc|6666666.23482.peg.1198 atrc|104102.6.peg.1791 atrn|ZP_08645383.1 bsub|NP_390639.1 dmos|ZP_08468648.1 ecok|NP_415002.1 efav|NP_815395.1 efOG|YP_005708457.1 ehor|ZP_08497155.1 geur|ZP_08903455.1 gfra|ZP_11376093.1 ghan|ZP_06833038.1 gobo|ZP_08898460.1 gxyl|YP_004867787.1 lani|ZP_08549038.1 lbga|ZP_03939513.1 lbrc|1580.24.peg.1962 lbuc|YP_004398101.1 lcas|YP_006751804.1 lfal|ZP_08313251.1 lfer|ZP_03944818.1 lfrc|6666666.25437.peg.659 lfrk|ZP_08651781.1 lgas|YP_814656.1 llac|1358.26.peg.2153 lmle|ZP_09440793.1 lmli|ZP_09448009.1 lplc|1590.27.peg.2816 lplw|YP_004889838.1 lrha|YP_003171343.1 lver|ZP_09441914.1 pbur|ZP_16359853.1 pput|YP_001266942.1 smar|AMF-0004737 smut|NP_721819.1 spar|YP_006310158.1
ASAHP00246: aace|ZP_08698326.1 amac|178901.8.peg.2320 apa3|940282.4.peg.1995 apan|ZP_16282614.1 apoc|6666666.23482.peg.407 atrc|104102.6.peg.1491 atrn|ZP_08644354.1 bsub|NP_389548.1 dmos|ZP_08468891.1 ecok|NP_417635.1 efOG|YP_005708121.1 ehor|ZP_08499764.1 geur|ZP_08902690.1 gfra|ZP_11374640.1 ghan|ZP_06833060.1 gobo|ZP_08898483.1 gxyl|YP_004868727.1 lani|ZP_08549300.1 lbga|ZP_03940307.1 lbrc|1580.24.peg.2148 lbuc|YP_004398310.1 lcas|YP_006751818.1 lfal|ZP_08312825.1 lfer|ZP_03944748.1 lfrc|6666666.25437.peg.242 lfrk|ZP_08651821.1 lgas|YP_814645.1 llac|1358.26.peg.1399 lmle|ZP_09440484.1 lmli|ZP_09447745.1 lplc|1590.27.peg.2720 lplw|YP_004889792.1 lrha|YP_003171355.1 lver|ZP_09441925.1 pbur|ZP_16361962.1 pput|YP_001269879.1 smar|AMF-0000524 smut|NP_721530.1 spar|YP_006309611.1 swit|YP_001264291.1
ASAHP00247: aace|ZP_08698415.1 amac|178901.8.peg.181 apa3|940282.4.peg.1471 apan|ZP_16281934.1 apoc|6666666.23482.peg.1256 atrc|104102.6.peg.3261 atrn|ZP_08644488.1 bsub|NP_390242.1 efav|NP_816330.1 efOG|YP_005709122.1 geur|ZP_08902348.1 gfra|ZP_11376086.1 ghan|ZP_06833012.1 gobo|ZP_08897442.1 gxyl|YP_004868687.1 lfer|ZP_03944863.1 lfrc|6666666.25437.peg.701 lfrk|ZP_08651738.1 lgas|YP_815001.1 llac|1358.26.peg.30 lmle|ZP_09440867.1 lmli|ZP_09447891.1 lrha|YP_003171043.1 lver|ZP_09442169.1 spar|YP_006309496.1 swit|YP_001263935.1 lani|ZP_08548958.1 lbrc|1580.24.peg.2028 lfal|ZP_08312835.1 lbuc|YP_004398029.1 lbga|ZP_03939439.1 ecok|NP_416962.1 ehor|ZP_08499038.1 lcas|YP_006751553.1 lplc|1590.27.peg.631 lplw|YP_004889919.1 pbur|ZP_16361926.1 smar|AMF-0002210 ehor|ZP_08498110.1 smar|AMF-0003537
ASAHP00248: aace|ZP_08698586.1 amac|178901.8.peg.797 apa3|940282.4.peg.1254 apan|ZP_16281856.1 apoc|6666666.23482.peg.1547 atrc|104102.6.peg.2580 atrn|ZP_08645420.1 bsub|NP_390801.1 dmos|ZP_08469855.1 ecok|NP_414726.1 efav|NP_814777.1 efOG|YP_005707834.1 ehor|ZP_08497386.1 geur|ZP_08900791.1 gfra|ZP_11374917.1 ghan|ZP_06835126.1 gobo|ZP_08896868.1 gxyl|YP_004867641.1 lani|ZP_08549261.1 lbga|ZP_03940349.1 lbrc|1580.24.peg.2202 lbuc|YP_004398351.1 lcas|YP_006751622.1 lfer|ZP_03945236.1 lfrc|6666666.25437.peg.195 lfrk|ZP_08651864.1 lgas|YP_814707.1 llac|1358.26.peg.1200 lmle|ZP_09440524.1 lmli|ZP_09447702.1 lplc|1590.27.peg.2610 lplw|YP_004889678.1 lrha|YP_003171119.1 lver|ZP_09442065.1 pbur|ZP_16362473.1 pput|YP_001269479.1 smar|AMF-0001911 smut|NP_721575.1 spar|YP_006309598.1 swit|YP_001262837.1
ASAHP00249: lani|ZP_08548895.1 aace|ZP_08698994.1 amac|178901.8.peg.2653 apa3|940282.4.peg.2903 apan|ZP_16282313.1 apoc|6666666.23482.peg.1210 atrc|104102.6.peg.1803 atrn|ZP_08645371.1 dmos|ZP_08471028.1 ecok|NP_415167.1 efav|NP_815023.1 efOG|YP_005708128.1 ehor|ZP_08496935.1 geur|ZP_08901258.1 gfra|ZP_11375603.1 gobo|ZP_08897779.1 gxyl|YP_004869216.1 lbga|ZP_03940193.1 lbrc|1580.24.peg.1683 lbuc|YP_004398195.1 lfrc|6666666.25437.peg.1130 lfrk|ZP_08652268.1 lgas|YP_815039.1 llac|1358.26.peg.2100 lmli|ZP_09447805.1 lplc|1590.27.peg.3052 lplw|YP_004890059.1 lver|ZP_09442206.1 pbur|ZP_16361807.1 pput|YP_001269985.1 smar|AMF-0004660 smut|NP_721653.1 spar|YP_006310215.1 swit|YP_001261002.1 lrha|YP_003170938.1 bsub|NP_391691.1 efav|NP_816148.1 efOG|YP_005708978.1 lcas|YP_006751435.1 lfer|ZP_03944537.1
ASAHP00250: aace|ZP_08698590.1 amac|178901.8.peg.848 apa3|940282.4.peg.1198 apan|ZP_16281801.1 apoc|6666666.23482.peg.1602 atrc|104102.6.peg.2516 atrn|ZP_08644896.1 bsub|NP_389405.2 dmos|ZP_08468490.1 ecok|NP_414632.1 efav|NP_814730.1 efOG|YP_005707784.1 ehor|ZP_08497481.1 geur|ZP_08902750.1 gfra|ZP_11376439.1 ghan|ZP_06835051.1 gobo|ZP_08896917.1 gxyl|YP_004867605.1 lani|ZP_08548949.1 lbga|ZP_03939429.1 lbrc|1580.24.peg.2038 lbuc|YP_004398019.1 lcas|YP_006751539.1 lfer|ZP_03944873.1 lfrc|6666666.25437.peg.711 lfrk|ZP_08651728.1 lgas|YP_815011.1 llac|1358.26.peg.1507 lmle|ZP_09440876.1 lmli|ZP_09447901.1 lplc|1590.27.peg.621 lplw|YP_004889929.1 lrha|YP_003171029.1 lver|ZP_09442180.1 pbur|ZP_16360017.1 pput|YP_001269694.1 smar|AMF-0000161 smut|NP_720985.1 spar|YP_006309406.1 swit|YP_001264430.1
ASAHP00251: aace|ZP_08698603.1 amac|178901.8.peg.404 apa3|940282.4.peg.1541 apan|ZP_16282007.1 apoc|6666666.23482.peg.1340 atrc|104102.6.peg.3350 atrn|ZP_08644844.1 bsub|NP_390629.2 ecok|YP_026169.1 efav|NP_815735.1 efOG|YP_005708732.1 ehor|ZP_08499124.1 geur|ZP_08901290.1 gfra|ZP_11376611.1 ghan|ZP_06833486.1 gobo|ZP_08898769.1 gxyl|YP_004869185.1 lani|ZP_08548961.1 lbga|ZP_03939442.1 lbrc|1580.24.peg.2025 lbuc|YP_004398032.1 lcas|YP_006751556.1 lfer|ZP_03944697.1 lfrc|6666666.25437.peg.699 lfrk|ZP_08651741.1 lgas|YP_814998.1 lmle|ZP_09440864.1 lmli|ZP_09447888.1 lplc|1590.27.peg.634 lplw|YP_004889916.1 lrha|YP_003171046.1 lver|ZP_09442166.1 pbur|ZP_16360243.1 pput|YP_001266218.1 smar|AMF-0002071 smut|NP_721443.1 spar|YP_006309795.1 swit|YP_001260563.1 llac|1358.26.peg.55 swit|YP_001260201.1
ASAHP00252: aace|ZP_08698643.1 amac|178901.8.peg.1492 apa3|940282.4.peg.667 apan|ZP_16281380.1 apoc|6666666.23482.peg.2653 atrc|104102.6.peg.2801 atrn|ZP_08644127.1 bsub|NP_389533.2 dmos|ZP_08470310.1 ecok|NP_414713.1 efav|NP_816047.1 efOG|YP_005708888.1 ehor|ZP_08497399.1 geur|ZP_08901665.1 gfra|ZP_11374831.1 ghan|ZP_06833685.1 gobo|ZP_08897654.1 gxyl|YP_004869359.1 lani|ZP_08549313.1 lbga|ZP_03940292.1 lbrc|1580.24.peg.2133 lbuc|YP_004398296.1 lcas|YP_006751832.1 lfal|ZP_08313475.1 lfer|ZP_03944768.1 lfrc|6666666.25437.peg.256 lfrk|ZP_08651807.1 lgas|YP_814632.1 llac|1358.26.peg.1912 lmle|ZP_09440470.1 lmli|ZP_09447758.1 lplc|1590.27.peg.2740 lplw|YP_004889811.1 lrha|YP_003171371.1 lver|ZP_09441938.1 pbur|ZP_16362460.1 pput|YP_001269492.1 smar|AMF-0001898 spar|YP_006310305.1 swit|YP_001260968.1
ASAHP00253: aace|ZP_08698645.1 amac|178901.8.peg.1494 apa3|940282.4.peg.665 apan|ZP_16281382.1 apoc|6666666.23482.peg.2651 atrc|104102.6.peg.2803 atrn|ZP_08644125.1 bsub|NP_389535.1 dmos|ZP_08470887.1 ecok|NP_414716.1 efav|NP_816141.1 efOG|YP_005708972.1 ehor|ZP_08497396.1 geur|ZP_08901663.1 gfra|ZP_11374833.1 ghan|ZP_06833687.1 gobo|ZP_08897652.1 gxyl|YP_004869361.1 lani|ZP_08549311.1 lbga|ZP_03940295.1 lbrc|1580.24.peg.2136 lbuc|YP_004398299.1 lcas|YP_006751830.1 lfer|ZP_03944766.1 lfrc|6666666.25437.peg.253 lfrk|ZP_08651810.1 lgas|YP_814634.1 llac|1358.26.peg.1795 lmle|ZP_09440473.1 lmli|ZP_09447756.1 lplc|1590.27.peg.2738 lplw|YP_004889809.1 lrha|YP_003171367.1 lver|ZP_09441936.1 pbur|ZP_16362463.1 pput|YP_001269490.1 smar|AMF-0001901 smut|NP_722107.1 spar|YP_006309219.1 swit|YP_001260970.1
ASAHP00254: aace|ZP_08698806.1 amac|178901.8.peg.2066 apa3|940282.4.peg.368 apan|ZP_16282119.1 apoc|6666666.23482.peg.1898 atrc|104102.6.peg.2234 atrn|ZP_08644571.1 bsub|NP_389559.1 dmos|ZP_08469723.1 ecok|NP_416973.1 efav|NP_814913.1 efOG|YP_005708013.1 ehor|ZP_08499050.1 geur|ZP_08901796.1 gfra|ZP_11374935.1 ghan|ZP_06834742.1 gobo|ZP_08897301.1 gxyl|YP_004867329.1 lani|ZP_08549157.1 lbga|ZP_03939716.1 lbuc|YP_004399294.1 lcas|YP_006750167.1 lfal|ZP_08313285.1 lfer|ZP_03945247.1 lfrc|6666666.25437.peg.442 llac|1358.26.peg.1539 lmle|ZP_09441163.1 lmli|ZP_09447857.1 lplc|1590.27.peg.2850 lplw|YP_004889871.1 lrha|YP_003169855.1 lver|ZP_09441701.1 pbur|ZP_16360597.1 pput|YP_001266612.1 smar|AMF-0002192 smut|NP_721385.1 spar|YP_006309880.1 swit|YP_001261023.1 lplc|1590.27.peg.1254 lplw|YP_004890323.1
ASAHP00255: aace|ZP_08698807.1 amac|178901.8.peg.2065 apa3|940282.4.peg.367 apan|ZP_16282118.1 apoc|6666666.23482.peg.1899 atrc|104102.6.peg.2233 atrn|ZP_08644572.1 bsub|NP_391240.1 dmos|ZP_08469421.1 ecok|NP_417110.1 efav|NP_816255.1 efOG|YP_005709050.1 ehor|ZP_08499244.1 geur|ZP_08901795.1 gfra|ZP_11374936.1 ghan|ZP_06834743.1 gobo|ZP_08897302.1 gxyl|YP_004867330.1 lani|ZP_08549423.1 lbrc|1580.24.peg.1592 lbuc|YP_004398627.1 lcas|YP_006751177.1 lfal|ZP_08313919.1 lfer|ZP_03944463.1 lfrc|6666666.25437.peg.1193 lfrk|ZP_08652203.1 lgas|YP_815103.1 llac|1358.26.peg.279 lmle|ZP_09441348.1 lmli|ZP_09447136.1 lplc|1590.27.peg.156 lplw|YP_004888773.1 lrha|YP_003170689.1 lver|ZP_09442513.1 pbur|ZP_16360141.1 pput|YP_001269903.1 smar|AMF-0002012 smut|NP_721942.1 spar|YP_006310287.1 swit|YP_001261022.1
ASAHP00256: aace|ZP_08698893.1 amac|178901.8.peg.1949 apa3|940282.4.peg.253 apan|ZP_16281756.1 apoc|6666666.23482.peg.2013 atrc|104102.6.peg.2107 atrn|ZP_08645112.1 dmos|ZP_08468703.1 ecok|NP_415193.2 efav|NP_816063.1 efOG|YP_005708903.1 ehor|ZP_08496916.1 geur|ZP_08901915.1 gfra|ZP_11375478.1 ghan|ZP_06834912.1 gobo|ZP_08897797.1 gxyl|YP_004867457.1 lani|ZP_08549275.1 lbga|ZP_03940334.1 lbrc|1580.24.peg.2187 lbuc|YP_004398336.1 lcas|YP_006751768.1 lfal|ZP_08313164.1 lfer|ZP_03944637.1 lfrc|6666666.25437.peg.208 lfrk|ZP_08651851.1 lgas|YP_814930.1 llac|1358.26.peg.1359 lmle|ZP_09440510.1 lmli|ZP_09447718.1 lplc|1590.27.peg.2682 lplw|YP_004889738.1 lrha|YP_003171300.1 lver|ZP_09441868.1 pbur|ZP_16361782.1 pput|YP_001269967.1 smar|AMF-0004641 smut|NP_721955.1 spar|YP_006310300.1 swit|YP_001262885.1
ASAHP00257: aace|ZP_08698985.1 amac|178901.8.peg.2007 apa3|940282.4.peg.311 apan|ZP_16282061.1 apoc|6666666.23482.peg.1955 atrc|104102.6.peg.2172 atrn|ZP_08644307.1 bsub|NP_391582.1 dmos|ZP_08471167.1 ecok|NP_415729.1 efav|NP_816196.1 efOG|YP_005708992.1 ehor|ZP_08498415.1 geur|ZP_08901763.1 gfra|ZP_11374964.1 ghan|ZP_06834776.1 gobo|ZP_08897333.1 gxyl|YP_004867361.1 lani|ZP_08548878.1 lbga|ZP_03940175.1 lbrc|1580.24.peg.1664 lbuc|YP_004398177.1 lcas|YP_006751417.1 lfal|ZP_08313989.1 lfer|ZP_03944516.1 lfrc|6666666.25437.peg.1147 lfrk|ZP_08652250.1 lgas|YP_815055.1 llac|1358.26.peg.2194 lmli|ZP_09447822.1 lplc|1590.27.peg.414 lplw|YP_004890078.1 lrha|YP_003170917.1 lver|ZP_09442224.1 pbur|ZP_16361047.1 pput|YP_001266109.1 smar|AMF-0003802 smut|NP_721477.1 spar|YP_006309837.1 swit|YP_001263027.1
ASAHP00258: aace|ZP_08699467.1 amac|178901.8.peg.1867 apa3|940282.4.peg.177 apan|ZP_16281681.1 apoc|6666666.23482.peg.2090 atrc|104102.6.peg.1688 atrn|ZP_08643724.1 bsub|NP_387917.1 dmos|ZP_08470034.1 ecok|NP_417615.1 efav|NP_816387.1 efOG|YP_005709177.1 ehor|ZP_08499744.1 geur|ZP_08901711.1 gfra|ZP_11375449.1 ghan|ZP_06834890.1 gobo|ZP_08897385.1 gxyl|YP_004867413.1 lani|ZP_08549497.1 lbga|ZP_03940728.1 lbrc|1580.24.peg.1533 lbuc|YP_004398685.1 lcas|YP_006752458.1 lfal|ZP_08313134.1 lfer|ZP_03944083.1 lfrc|6666666.25437.peg.1238 lfrk|ZP_08652156.1 lgas|YP_814219.1 llac|1358.26.peg.1152 lmle|ZP_09441302.1 lmli|ZP_09447063.1 lplc|1590.27.peg.2882 lplw|YP_004888695.1 lrha|YP_003172004.1 lver|ZP_09443148.1 pbur|ZP_16362333.1 pput|YP_001269704.1 smar|AMF-0001514 spar|YP_006310320.1 swit|YP_001261077.1
ASAHP00259: aace|ZP_08699503.1 amac|178901.8.peg.1107 apa3|940282.4.peg.1750 apan|ZP_16282377.1 apoc|6666666.23482.peg.244 atrc|104102.6.peg.1039 atrn|ZP_08644533.1 bsub|NP_390424.2 dmos|ZP_08470361.1 ecok|NP_414556.1 efav|NP_815032.1 efOG|YP_005708137.1 ehor|ZP_08497547.1 geur|ZP_08902389.1 gfra|ZP_11376068.1 ghan|ZP_06832972.1 gobo|ZP_08897483.1 gxyl|YP_004868600.1 lani|ZP_08549295.1 lbga|ZP_03940312.1 lbrc|1580.24.peg.2153 lbuc|YP_004398315.1 lcas|YP_006751811.1 lfer|ZP_03944732.1 lfrc|6666666.25437.peg.237 lfrk|ZP_08651826.1 lgas|YP_814652.1 llac|1358.26.peg.970 lmle|ZP_09440489.1 lmli|ZP_09447740.1 lplc|1590.27.peg.2714 lplw|YP_004889786.1 lrha|YP_003171349.1 lver|ZP_09441920.1 pbur|ZP_16362980.1 pput|YP_001269896.1 smar|AMF-0000094 smut|NP_720562.1 spar|YP_006309294.1 swit|YP_001261752.1
ASAHP00260: aace|ZP_08699607.1 amac|178901.8.peg.1549 apa3|940282.4.peg.615 apan|ZP_16281431.1 apoc|6666666.23482.peg.2604 atrc|104102.6.peg.2858 atrn|ZP_08646446.1 bsub|NP_387968.1 dmos|ZP_08470486.1 ecok|NP_418806.1 efav|NP_813850.1 efOG|YP_005707096.1 ehor|ZP_08497575.1 geur|ZP_08902865.1 gfra|ZP_11375843.1 ghan|ZP_06832868.1 gobo|ZP_08897539.1 gxyl|YP_004868524.1 lani|ZP_08548777.1 lbga|ZP_03940768.1 lbrc|1580.24.peg.1502 lbuc|YP_004398793.1 lcas|YP_006752529.1 lfer|ZP_03944049.1 lfrc|6666666.25437.peg.1263 lfrk|ZP_08652131.1 lgas|YP_814180.1 llac|1358.26.peg.1859 lmle|ZP_09441272.1 lmli|ZP_09447032.1 lplc|1590.27.peg.2915 lplw|YP_004888601.1 lrha|YP_003172086.1 lver|ZP_09443174.1 pbur|ZP_16362950.1 pput|YP_001269810.1 smar|AMF-0000067 smut|NP_720780.1 spar|YP_006310707.1 swit|YP_001264573.1
ASAHP00261: aace|ZP_08697907.1 aace|ZP_08699578.1 atrc|104102.6.peg.2695 atrc|104102.6.peg.2707 atrn|ZP_08644761.1 atrn|ZP_08644775.1 atrn|ZP_08645695.1 atrn|ZP_08646708.1 geur|ZP_08903174.1 geur|ZP_08903320.1 gfra|ZP_11374571.1 gfra|ZP_11377056.1 gxyl|YP_004866876.1 gxyl|YP_004869118.1 swit|YP_001262035.1 swit|YP_001264608.1 swit|YP_001261343.1 swit|YP_001264810.1 swit|YP_001262157.1 swit|YP_001261673.1 swit|YP_001261429.1 swit|YP_001263536.1 swit|YP_001264826.1 swit|YP_001261945.1 swit|YP_001264836.1 amac|178901.8.peg.2214 apa3|940282.4.peg.2678 apan|ZP_16283607.1 apoc|6666666.23482.peg.2728 atrc|104102.6.peg.2380 ghan|ZP_06834333.1 amac|178901.8.peg.1379 apa3|940282.4.peg.739 amac|178901.8.peg.2543 geur|ZP_08901421.1 atrc|104102.6.peg.686 atrn|ZP_08645777.1 gfra|ZP_11375949.1 gxyl|YP_004868238.1
ASAHP00262: amac|178901.8.peg.2657 amac|178901.8.peg.9 apoc|6666666.23482.peg.1137 apoc|6666666.23482.peg.2390 atrc|104102.6.peg.132 atrc|104102.6.peg.1806 dmos|ZP_08469587.1 dmos|ZP_08470057.1 dmos|ZP_08471438.1 ecok|NP_414995.1 ecok|NP_416965.1 ecok|NP_417732.1 ecok|NP_417971.1 ehor|ZP_08497162.1 ehor|ZP_08499041.1 ehor|ZP_08499080.1 ehor|ZP_08499866.1 gxyl|YP_004869107.1 gxyl|YP_004869148.1 pput|YP_001267636.1 pput|YP_001267659.1 pput|YP_001268183.1 pput|YP_001269645.1 smar|AMF-0002206 smar|AMF-0003316 smar|AMF-0003868 smar|AMF-0004745 swit|YP_001261657.1 swit|YP_001262450.1 swit|YP_001264325.1 aace|ZP_08697042.1 apa3|940282.4.peg.1912 apan|ZP_16282243.1 atrn|ZP_08646948.1 geur|ZP_08903888.1 gfra|ZP_11376530.1 ghan|ZP_06834703.1 gobo|ZP_08899659.1 pbur|ZP_16359846.1
ASAHP00263: bsub|NP_388121.1 bsub|NP_391734.2 lfer|ZP_03944438.1 lfer|ZP_03945176.1 aace|ZP_08697037.1 amac|178901.8.peg.3048 apa3|940282.4.peg.2890 apan|ZP_16282780.1 apoc|6666666.23482.peg.1059 atrc|104102.6.peg.2361 atrn|ZP_08645526.1 ecok|YP_026247.1 efav|NP_815493.1 efOG|YP_005708561.1 ehor|ZP_08495827.1 geur|ZP_08902056.1 gfra|ZP_11375384.1 ghan|ZP_06833124.1 gobo|ZP_08897971.1 gxyl|YP_004868789.1 lani|ZP_08549924.1 lbga|ZP_03939444.1 lbuc|YP_004398034.1 lcas|YP_006752228.1 lfal|ZP_08313907.1 llac|1358.26.peg.355 lmli|ZP_09448327.1 lplc|1590.27.peg.421 lplw|YP_004890085.1 lrha|YP_003171774.1 pbur|ZP_16361848.1 pput|YP_001267587.1 smar|AMF-0001105 smut|NP_721583.1 spar|YP_006309783.1 swit|YP_001261283.1 swit|YP_001264560.1 lbga|ZP_03939445.1 lbuc|YP_004398035.1
ASAHP00264: bsub|NP_388122.1 bsub|NP_391656.1 bsub|NP_391818.2 bsub|NP_391913.1 lfer|ZP_03944158.1 lfer|ZP_03945510.1 llac|1358.26.peg.1120 llac|1358.26.peg.993 lmle|ZP_09440333.1 lmle|ZP_09440334.1 lrha|YP_003170218.1 lrha|YP_003171642.1 lbga|ZP_03938127.1 lmli|ZP_09448849.1 lmli|ZP_09448070.1 ehor|ZP_08497282.1 ehor|ZP_08498852.1 lplc|1590.27.peg.909 lplw|YP_004889179.1 ecok|NP_414794.4 lfer|ZP_03944647.1 pput|YP_001266042.1 smar|AMF-0002230 smut|NP_721349.1 lani|ZP_08550072.1 lbrc|1580.24.peg.2692 lbuc|YP_004399052.1 lcas|YP_006752078.1 lver|ZP_09442733.1 pbur|ZP_16360462.1 lfal|ZP_08312943.1 lfrc|6666666.25437.peg.449 pput|YP_001267360.1 ecok|NP_416661.1 lbga|ZP_03939966.1 lplc|1590.27.peg.2323 lplw|YP_004888944.1 smar|AMF-0002524 lmle|ZP_09441184.1
ASAHP00265: bsub|NP_388386.1 bsub|NP_388387.1 bsub|NP_390549.1 ecok|NP_415409.1 ehor|ZP_08496674.1 lbuc|YP_004397731.1 lfer|ZP_03945267.1 lmle|ZP_09440845.1 lmli|ZP_09448292.1 lplc|1590.27.peg.349 lplw|YP_004890199.1 pbur|ZP_16361593.1 amac|178901.8.peg.2389 apa3|940282.4.peg.2063 apan|ZP_16282908.1 apoc|6666666.23482.peg.472 atrc|104102.6.peg.2924 atrn|ZP_08645578.1 geur|ZP_08901452.1 gfra|ZP_11376293.1 ghan|ZP_06834399.1 gobo|ZP_08898649.1 gxyl|YP_004867065.1 lbrc|1580.24.peg.1044 pput|YP_001266796.1 smar|AMF-0004113 swit|YP_001261311.1 amac|178901.8.peg.353 atrc|104102.6.peg.491 lbga|ZP_03938991.1 bsub|NP_388306.1 pput|YP_001266900.1 smar|AMF-0004349 bsub|NP_388536.2 gfra|ZP_11377052.1 pput|YP_001269956.1 swit|YP_001261619.1 gxyl|YP_004866860.1 gfra|ZP_11374547.1
ASAHP00266: bsub|NP_390252.1 bsub|NP_390268.2 aace|ZP_08696179.1 amac|178901.8.peg.1143 apa3|940282.4.peg.1782 apan|ZP_16283004.1 apoc|6666666.23482.peg.970 atrc|104102.6.peg.568 atrn|ZP_08643821.1 dmos|ZP_08470395.1 ecok|NP_414766.1 efav|NP_816384.1 ehor|ZP_08497347.1 geur|ZP_08903565.1 gfra|ZP_11376085.1 ghan|ZP_06835962.1 gobo|ZP_08898814.1 gxyl|YP_004868107.1 lani|ZP_08548847.1 lbga|ZP_03940243.1 lbrc|1580.24.peg.1729 lbuc|YP_004398244.1 lcas|YP_006750909.1 lfal|ZP_08312899.1 lfrc|6666666.25437.peg.1099 lfrk|ZP_08652300.1 lgas|YP_814261.1 llac|1358.26.peg.1893 lmle|ZP_09441464.1 lmli|ZP_09447225.1 lplc|1590.27.peg.514 lplw|YP_004890002.1 lrha|YP_003170507.1 lver|ZP_09443116.1 pput|YP_001266577.1 smar|AMF-0000301 smut|NP_720851.1 spar|YP_006310583.1 swit|YP_001264081.1
ASAHP00267: bsub|NP_391593.1 bsub|NP_391846.1 dmos|ZP_08470063.1 ecok|NP_416599.2 efav|NP_814897.1 efOG|YP_005708002.1 ehor|ZP_08499736.1 geur|ZP_08901457.1 gfra|ZP_11376149.1 ghan|ZP_06834404.1 gobo|ZP_08898654.1 gxyl|YP_004867070.1 lfrc|6666666.25437.peg.364 lgas|YP_814303.1 llac|1358.26.peg.1 lplc|1590.27.peg.1749 lplw|YP_004888366.1 lrha|YP_003170270.1 pbur|ZP_16362555.1 pput|YP_001270137.1 smar|AMF-0003223 smut|NP_720575.1 spar|YP_006309305.1 lani|ZP_08548291.1 lcas|YP_006750296.1 lmli|ZP_09449295.1 lrha|YP_003170015.1 lver|ZP_09442671.1 ecok|NP_417606.1 lcas|YP_006750572.1 ecok|NP_416287.1 ehor|ZP_08497867.1 lrha|YP_003169939.1 ecok|NP_417400.1 ehor|ZP_08499519.1 pbur|ZP_16363083.1 smar|AMF-0001767 lcas|YP_006750503.1 lcas|YP_006750466.1
ASAHP00268: ecok|NP_414781.1 ecok|NP_416506.1 ecok|NP_417131.1 aace|ZP_08697068.1 amac|178901.8.peg.1915 apa3|940282.4.peg.219 apan|ZP_16281722.1 apoc|6666666.23482.peg.2046 atrc|104102.6.peg.2063 atrn|ZP_08643776.1 bsub|NP_390682.1 dmos|ZP_08470409.1 ecok|NP_418095.4 efav|NP_816544.1 efOG|YP_005709283.1 geur|ZP_08901533.1 gfra|ZP_11375041.1 ghan|ZP_06833820.1 gobo|ZP_08898178.1 lani|ZP_08548930.1 lcas|YP_006751520.1 lgas|YP_815023.1 llac|1358.26.peg.591 lmle|ZP_09441440.1 lplc|1590.27.peg.3016 lplw|YP_004890030.1 lrha|YP_003171010.1 lver|ZP_09442193.1 pbur|ZP_16363299.1 pput|YP_001270496.1 smar|AMF-0001020 smut|NP_721447.1 spar|YP_006309790.1 swit|YP_001264952.1 lfal|ZP_08313969.1 lfer|ZP_03944562.1 lmli|ZP_09447416.1 lbrc|1580.24.peg.1704 pput|YP_001268239.1
ASAHP00269: lbrc|1580.24.peg.2163 lbrc|1580.24.peg.2590 aace|ZP_08699463.1 amac|178901.8.peg.1923 apa3|940282.4.peg.228 apan|ZP_16281731.1 apoc|6666666.23482.peg.2037 atrc|104102.6.peg.2071 atrn|ZP_08643787.1 bsub|NP_391517.1 dmos|ZP_08469717.1 ecok|NP_417749.1 efav|NP_816758.1 efOG|YP_005709477.1 ehor|ZP_08499879.1 geur|ZP_08901525.1 gfra|ZP_11375034.1 ghan|ZP_06833829.1 gobo|ZP_08898186.1 lani|ZP_08548722.1 lbuc|YP_004398574.1 lcas|YP_006752755.1 lfal|ZP_08312524.1 lfer|ZP_03944159.1 lfrc|6666666.25437.peg.1279 lfrk|ZP_08652114.1 lgas|YP_815387.1 llac|1358.26.peg.1824 lmli|ZP_09448185.1 lplc|1590.27.peg.1692 lplw|YP_004889204.1 lrha|YP_003172304.1 lver|ZP_09441734.1 pput|YP_001269811.1 smar|AMF-0001326 smut|NP_721229.1 spar|YP_006309592.1 swit|YP_001263939.1 lver|ZP_09443293.1
ASAHP00270: spar|YP_006310124.1 spar|YP_006310695.1 spar|YP_006310697.1 atrn|ZP_08646156.1 ecok|NP_418072.1 ehor|ZP_08500174.1 gobo|ZP_08899111.1 gxyl|YP_004869560.1 lani|ZP_08549280.1 lfrc|6666666.25437.peg.819 lmli|ZP_09448905.1 lver|ZP_09442816.1 swit|YP_001263864.1 lfal|ZP_08312972.1 lgas|YP_814953.1 pbur|ZP_16362906.1 lfal|ZP_08313422.1 lbuc|YP_004385933.1 llac|1358.26.peg.414 dmos|ZP_08470609.1 llac|1358.26.peg.413 atrn|ZP_08646159.1 bsub|NP_391308.1 dmos|ZP_08468705.1 efav|NP_815832.1 pbur|ZP_16363263.1 smar|AMF-0002962 efOG|YP_005708771.1 lmli|ZP_09448283.1 spar|YP_006309639.1 lplc|1590.27.peg.1410 lplw|YP_004889567.1 lcas|YP_006752252.1 efOG|YP_005708772.1 lfer|ZP_03944919.1 lfrc|6666666.25437.peg.818 lfrk|ZP_08652588.1 lplc|1590.27.peg.1131 llac|1358.26.peg.415
ASAHP00271: swit|YP_001260005.1 swit|YP_001264284.1 aace|ZP_08696829.1 amac|178901.8.peg.1907 apa3|940282.4.peg.211 apan|ZP_16281715.1 apoc|6666666.23482.peg.2053 atrc|104102.6.peg.794 atrn|ZP_08643767.1 dmos|ZP_08469961.1 ecok|NP_418792.1 efav|NP_814452.1 efOG|YP_005707496.1 ehor|ZP_08497592.1 geur|ZP_08901146.1 gfra|ZP_11374798.1 ghan|ZP_06833645.1 gobo|ZP_08899242.1 gxyl|YP_004869323.1 lani|ZP_08548689.1 lbga|ZP_03940070.1 lbrc|1580.24.peg.1219 lbuc|YP_004398948.1 lcas|YP_006752014.1 lfal|ZP_08313069.1 lfer|ZP_03944004.1 lfrc|6666666.25437.peg.272 llac|1358.26.peg.1102 lmle|ZP_09440439.1 lmli|ZP_09448960.1 lplc|1590.27.peg.450 lplw|YP_004889148.1 lrha|YP_003171571.1 lver|ZP_09442635.1 pbur|ZP_16362932.1 pput|YP_001266248.1 smar|AMF-0000054 smut|NP_721040.1 spar|YP_006309513.1
ASAHP00272: swit|YP_001262191.1 swit|YP_001263495.1 aace|ZP_08696361.1 amac|178901.8.peg.575 apa3|940282.4.peg.2766 apan|ZP_16282168.1 apoc|6666666.23482.peg.716 atrc|104102.6.peg.2617 atrn|ZP_08645192.1 bsub|NP_390143.2 dmos|ZP_08469465.1 ecok|NP_416525.1 ehor|ZP_08498745.1 geur|ZP_08902122.1 gfra|ZP_11374759.1 ghan|ZP_06833194.1 gobo|ZP_08897912.1 gxyl|YP_004868849.1 lbga|ZP_03939455.1 lbuc|YP_004399102.1 lcas|YP_006751688.1 lfal|ZP_08313645.1 lfer|ZP_03944715.1 llac|1358.26.peg.1474 lmli|ZP_09448938.1 lplc|1590.27.peg.2111 lplw|YP_004890221.1 lrha|YP_003171181.1 lver|ZP_09442622.1 pbur|ZP_16361630.1 pput|YP_001266351.1 smar|AMF-0004196 smut|NP_721649.1 pbur|ZP_16360542.1 lbuc|YP_004398045.1 swit|YP_001264777.1 geur|ZP_08901362.1 ghan|ZP_06832790.1 lbga|ZP_03939913.1
ASAHP00273: aace|ZP_08696380.1 amac|178901.8.peg.257 apa3|940282.4.peg.1397 apan|ZP_16283045.1 apoc|6666666.23482.peg.1099 atrc|104102.6.peg.1815 atrn|ZP_08646441.1 bsub|NP_391409.1 dmos|ZP_08468884.1 ecok|NP_417367.1 efOG|YP_005708531.1 ehor|ZP_08499486.1 geur|ZP_08902699.1 gfra|ZP_11376204.1 ghan|ZP_06833069.1 gobo|ZP_08898492.1 gxyl|YP_004868736.1 lani|ZP_08549479.1 lbga|ZP_03940710.1 lbrc|1580.24.peg.1553 lbuc|YP_004398664.1 lcas|YP_006751084.1 lfer|ZP_03944424.1 lfrc|6666666.25437.peg.1220 lfrk|ZP_08652174.1 lgas|YP_815130.1 llac|1358.26.peg.2023 lmle|ZP_09441322.1 lmli|ZP_09447088.1 lplc|1590.27.peg.98 lplw|YP_004888722.1 lrha|YP_003170646.1 lver|ZP_09442565.1 pbur|ZP_16360068.1 pput|YP_001269535.1 smar|AMF-0001837 smut|NP_721695.1 spar|YP_006310221.1 swit|YP_001264328.1
ASAHP00274: aace|ZP_08696582.1 amac|178901.8.peg.1156 apa3|940282.4.peg.1791 apan|ZP_16283013.1 apoc|6666666.23482.peg.961 atrc|104102.6.peg.577 atrn|ZP_08643813.1 bsub|NP_391397.1 dmos|ZP_08468700.1 ecok|NP_415300.1 efav|NP_814509.1 efOG|YP_005707554.1 ehor|ZP_08496821.1 geur|ZP_08901626.1 gfra|ZP_11375644.1 ghan|ZP_06833724.1 gobo|ZP_08897614.1 lani|ZP_08549443.1 lbga|ZP_03940692.1 lbrc|1580.24.peg.1572 lbuc|YP_004398646.1 lcas|YP_006751110.1 lfal|ZP_08313941.1 lfer|ZP_03944444.1 lfrc|6666666.25437.peg.1212 lfrk|ZP_08652183.1 lgas|YP_815118.1 llac|1358.26.peg.2228 lmli|ZP_09447104.1 lplc|1590.27.peg.133 lplw|YP_004888749.1 lrha|YP_003170669.1 lver|ZP_09442548.1 pbur|ZP_16361707.1 pput|YP_001269094.1 smar|AMF-0004534 smut|NP_721220.1 spar|YP_006309993.1 swit|YP_001265152.1
ASAHP00275: lver|ZP_09443282.1 amac|178901.8.peg.2777 bsub|NP_391026.2 ecok|NP_415571.1 efav|NP_814775.1 efOG|YP_005707832.1 ehor|ZP_08497264.1 lani|ZP_08548870.1 lbga|ZP_03939341.1 lbrc|1580.24.peg.951 lbuc|YP_004398894.1 lcas|YP_006752476.1 lfal|ZP_08313773.1 lfer|ZP_03944957.1 lfrc|6666666.25437.peg.475 lfrk|ZP_08652900.1 lgas|YP_814345.1 llac|1358.26.peg.493 lmle|ZP_09439887.1 lmli|ZP_09447625.1 lplc|1590.27.peg.667 lplw|YP_004888199.1 lrha|YP_003172024.1 pbur|ZP_16361415.1 smar|AMF-0003440 smut|NP_721946.1 spar|YP_006310290.1 efav|NP_815731.1 efOG|YP_005708729.1 lbuc|YP_004397732.1 lmle|ZP_09440102.1 lmli|ZP_09448261.1 lmli|ZP_09447830.1 ehor|ZP_08496546.1 lplc|1590.27.peg.1018 smar|AMF-0003957 llac|1358.26.peg.2138 lbga|ZP_03938578.1 lbrc|1580.24.peg.1004
ASAHP00276: aace|ZP_08696756.1 amac|178901.8.peg.1632 apa3|940282.4.peg.550 apan|ZP_16281497.1 apoc|6666666.23482.peg.2539 atrc|104102.6.peg.3476 atrn|ZP_08645248.1 bsub|NP_387973.1 dmos|ZP_08468719.1 ecok|NP_416899.1 efav|NP_813853.1 efOG|YP_005707099.1 ehor|ZP_08499007.1 geur|ZP_08902020.1 gfra|ZP_11376217.1 gobo|ZP_08898576.1 gxyl|YP_004868027.1 lani|ZP_08548775.1 lbrc|1580.24.peg.1504 lbuc|YP_004398791.1 lcas|YP_006752513.1 lfal|ZP_08312699.1 lfer|ZP_03944051.1 lfrc|6666666.25437.peg.578 lgas|YP_814181.1 llac|1358.26.peg.1869 lmle|ZP_09441274.1 lmli|ZP_09447034.1 lplc|1590.27.peg.2913 lplw|YP_004888603.1 lrha|YP_003172078.1 lver|ZP_09443172.1 pbur|ZP_16360298.1 pput|YP_001269091.1 smar|AMF-0002278 smut|NP_720783.1 swit|YP_001263698.1 lbuc|YP_004397455.1 lbrc|1580.24.peg.1837
ASAHP00277: aace|ZP_08696759.1 amac|178901.8.peg.1629 apa3|940282.4.peg.553 apan|ZP_16281494.1 apoc|6666666.23482.peg.2542 atrc|104102.6.peg.3479 atrn|ZP_08645245.1 bsub|NP_389689.1 ecok|NP_417531.1 efav|NP_815351.1 efOG|YP_005708412.1 ehor|ZP_08499634.1 geur|ZP_08902017.1 gfra|ZP_11376220.1 ghan|ZP_06836066.1 gobo|ZP_08898573.1 gxyl|YP_004868030.1 lani|ZP_08549184.1 lbrc|1580.24.peg.2249 lbuc|YP_004398430.1 lcas|YP_006751669.1 lfal|ZP_08313156.1 lfer|ZP_03945201.1 lfrc|6666666.25437.peg.164 lfrk|ZP_08651896.1 lgas|YP_814812.1 llac|1358.26.peg.2014 lmle|ZP_09440569.1 lmli|ZP_09447664.1 lplc|1590.27.peg.1344 lplw|YP_004889630.1 lrha|YP_003171164.1 lver|ZP_09441791.1 pbur|ZP_16362386.1 pput|YP_001265779.1 smar|AMF-0001597 smut|NP_721591.1 spar|YP_006309778.1 lgas|YP_814025.1
ASAHP00278: aace|ZP_08696867.1 amac|178901.8.peg.2433 apa3|940282.4.peg.2538 apan|ZP_16283673.1 apoc|6666666.23482.peg.2348 atrc|104102.6.peg.1711 atrn|ZP_08644730.1 bsub|NP_390910.1 dmos|ZP_08468529.1 ecok|NP_415175.1 efav|NP_814544.1 efOG|YP_005707591.1 ehor|ZP_08496928.1 geur|ZP_08901310.1 gfra|ZP_11375339.1 gobo|ZP_08898790.1 gxyl|YP_004869165.1 lani|ZP_08548802.1 lbga|ZP_03940636.1 lbrc|1580.24.peg.2526 lbuc|YP_004398589.1 lcas|YP_006750987.1 lfal|ZP_08313173.1 lfrc|6666666.25437.peg.13 lfrk|ZP_08652099.1 lgas|YP_814295.1 llac|1358.26.peg.1710 lmle|ZP_09440785.1 lmli|ZP_09448067.1 lplc|1590.27.peg.1705 lplw|YP_004889192.1 lrha|YP_003170594.1 lver|ZP_09441715.1 pbur|ZP_16361799.1 pput|YP_001269973.1 smar|AMF-0004653 smut|NP_722247.1 spar|YP_006309192.1 swit|YP_001263343.1
ASAHP00279: aace|ZP_08696941.1 amac|178901.8.peg.1104 apa3|940282.4.peg.1748 apan|ZP_16282375.1 apoc|6666666.23482.peg.246 atrc|104102.6.peg.1037 atrn|ZP_08644535.1 bsub|NP_390933.1 dmos|ZP_08469401.1 ecok|NP_417417.1 efav|NP_814529.1 efOG|YP_005707574.1 ehor|ZP_08499541.1 geur|ZP_08902387.1 gfra|ZP_11376057.1 ghan|ZP_06832970.1 gobo|ZP_08897481.1 gxyl|YP_004868602.1 lani|ZP_08548799.1 lbga|ZP_03940640.1 lbrc|1580.24.peg.2575 lbuc|YP_004398592.1 lcas|YP_006750981.1 lfal|ZP_08313450.1 lfrc|6666666.25437.peg.10 lfrk|ZP_08652102.1 lgas|YP_814292.2 llac|1358.26.peg.9 lmle|ZP_09440788.1 lmli|ZP_09448068.1 lplc|1590.27.peg.913 lplw|YP_004889183.1 lrha|YP_003170588.1 lver|ZP_09441711.1 pbur|ZP_16359990.1 smar|AMF-0001735 smut|NP_721912.1 spar|YP_006309659.1 swit|YP_001263857.1
ASAHP00280: aace|ZP_08696991.1 amac|178901.8.peg.293 apa3|940282.4.peg.2892 apan|ZP_16282782.1 apoc|6666666.23482.peg.1057 atrc|104102.6.peg.462 atrn|ZP_08646080.1 bsub|NP_390787.1 dmos|ZP_08468634.1 ecok|NP_418300.1 efav|NP_814617.1 efOG|YP_005707663.1 ehor|ZP_08495935.1 geur|ZP_08903646.1 gfra|ZP_11375584.1 gobo|ZP_08899408.1 gxyl|YP_004868426.1 lani|ZP_08549348.1 lbga|ZP_03940586.1 lbrc|1580.24.peg.2505 lbuc|YP_004398535.1 lcas|YP_006751959.1 lfal|ZP_08313352.1 lfer|ZP_03945662.1 lfrc|6666666.25437.peg.47 lfrk|ZP_08652012.1 llac|1358.26.peg.1785 lmle|ZP_09440732.1 lmli|ZP_09448043.1 lplc|1590.27.peg.33 lplw|YP_004889348.1 lrha|YP_003171507.1 lver|ZP_09442042.1 pbur|ZP_16362576.1 pput|YP_001265499.1 smar|AMF-0000988 smut|NP_720755.1 spar|YP_006308953.1 swit|YP_001260956.1
ASAHP00281: aace|ZP_08697059.1 amac|178901.8.peg.2502 apa3|940282.4.peg.2142 apan|ZP_16283113.1 apoc|6666666.23482.peg.120 atrc|104102.6.peg.1134 atrn|ZP_08646168.1 bsub|NP_390440.1 dmos|ZP_08468708.1 ecok|NP_415170.4 efOG|YP_005709229.1 ehor|ZP_08496932.1 geur|ZP_08902494.1 gfra|ZP_11376798.1 ghan|ZP_06833304.1 gobo|ZP_08898444.1 gxyl|YP_004869000.1 lani|ZP_08549021.1 lbga|ZP_03940570.1 lbrc|1580.24.peg.2489 lbuc|YP_004398520.1 lcas|YP_006751937.1 lfal|ZP_08313929.1 lfer|ZP_03945678.1 lfrc|6666666.25437.peg.62 lfrk|ZP_08651997.1 lgas|YP_815201.1 llac|1358.26.peg.1286 lmle|ZP_09440717.1 lmli|ZP_09448028.1 lplc|1590.27.peg.12 lplw|YP_004889370.1 lrha|YP_003171480.1 lver|ZP_09442024.1 pbur|ZP_16361804.1 pput|YP_001269988.1 smar|AMF-0004657 spar|YP_006309377.1 swit|YP_001263041.1
ASAHP00282: aace|ZP_08697146.1 amac|178901.8.peg.1957 apa3|940282.4.peg.263 apan|ZP_16281767.1 apoc|6666666.23482.peg.2003 atrc|104102.6.peg.2118 atrn|ZP_08645100.1 efav|NP_816754.1 efOG|YP_005709467.1 geur|ZP_08901894.1 gfra|ZP_11375110.1 ghan|ZP_06834932.1 gobo|ZP_08897817.1 gxyl|YP_004867477.1 lfal|ZP_08313961.1 lplc|1590.27.peg.853 lplw|YP_004890017.1 lver|ZP_09442576.1 pput|YP_001267107.1 swit|YP_001264078.1 aace|ZP_08699472.1 ecok|NP_416422.1 ehor|ZP_08498658.1 lbga|ZP_03940231.1 lcas|YP_006751072.1 lrha|YP_003170633.1 pbur|ZP_16361274.1 smar|AMF-0003988 spar|YP_006310847.1 lani|ZP_08549396.1 lbrc|1580.24.peg.1716 lbuc|YP_004398232.1 lfer|ZP_03944572.1 lfrc|6666666.25437.peg.1108 lfrk|ZP_08652290.1 llac|1358.26.peg.1955 lmle|ZP_09441452.1 lmli|ZP_09447169.1 smut|NP_722434.1
ASAHP00283: aace|ZP_08697190.1 amac|178901.8.peg.1108 apa3|940282.4.peg.1751 apan|ZP_16282378.1 apoc|6666666.23482.peg.243 atrc|104102.6.peg.1040 atrn|ZP_08644532.1 bsub|NP_390425.1 ecok|NP_414555.1 efav|NP_815030.1 efOG|YP_005708135.1 ehor|ZP_08497548.1 geur|ZP_08902390.1 gfra|ZP_11376069.1 ghan|ZP_06832973.1 gobo|ZP_08897485.1 gxyl|YP_004868599.1 lani|ZP_08549296.1 lbga|ZP_03940311.1 lbrc|1580.24.peg.2152 lbuc|YP_004398314.1 lcas|YP_006751812.1 lfer|ZP_03944733.1 lfrc|6666666.25437.peg.238 lfrk|ZP_08651825.1 lgas|YP_814651.1 llac|1358.26.peg.2040 lmle|ZP_09440488.1 lmli|ZP_09447741.1 lplc|1590.27.peg.2715 lplw|YP_004889787.1 lrha|YP_003171350.1 lver|ZP_09441921.1 pbur|ZP_16362979.1 pput|YP_001269897.1 smar|AMF-0000093 smut|NP_720561.1 spar|YP_006309292.1 swit|YP_001261753.1
ASAHP00284: aace|ZP_08697234.1 amac|178901.8.peg.1462 apa3|940282.4.peg.689 apan|ZP_16281359.1 apoc|6666666.23482.peg.2676 atrc|104102.6.peg.2775 atrn|ZP_08644150.1 bsub|NP_389628.1 ecok|NP_418306.1 efav|NP_815821.1 efOG|YP_005708758.1 ehor|ZP_08495929.1 geur|ZP_08903209.1 gfra|ZP_11376752.1 ghan|ZP_06833232.1 gobo|ZP_08898382.1 gxyl|YP_004868885.1 lani|ZP_08549058.1 lbga|ZP_03939057.1 lbrc|1580.24.peg.2455 lbuc|YP_004398480.1 lcas|YP_006751900.1 lfal|ZP_08313350.1 lfer|ZP_03945706.1 lfrc|6666666.25437.peg.1280 lfrk|ZP_08652113.1 llac|1358.26.peg.986 lmle|ZP_09440682.1 lmli|ZP_09447995.1 lplc|1590.27.peg.1569 lplw|YP_004889412.1 lrha|YP_003171442.1 lver|ZP_09441749.1 pbur|ZP_16362627.1 pput|YP_001270224.1 smar|AMF-0000995 smut|NP_720816.1 spar|YP_006310655.1 swit|YP_001265306.1
ASAHP00285: aace|ZP_08697261.1 amac|178901.8.peg.2830 apa3|940282.4.peg.2214 apan|ZP_16283458.1 apoc|6666666.23482.peg.2337 atrc|104102.6.peg.1884 atrn|ZP_08644617.1 bsub|NP_388484.1 dmos|ZP_08469367.1 ecok|NP_418567.1 efav|NP_816272.1 efOG|YP_005709063.1 ehor|ZP_08497827.1 geur|ZP_08901591.1 gfra|ZP_11375695.1 ghan|ZP_06833763.1 gobo|ZP_08897578.1 lani|ZP_08549487.1 lbga|ZP_03940720.1 lbrc|1580.24.peg.1543 lbuc|YP_004398675.1 lcas|YP_006752441.1 lfal|ZP_08313490.1 lfer|ZP_03944416.1 lfrc|6666666.25437.peg.1231 lfrk|ZP_08652163.1 lgas|YP_814252.1 llac|1358.26.peg.1144 lmli|ZP_09447080.1 lplc|1590.27.peg.88 lplw|YP_004888712.1 lrha|YP_003171985.1 lver|ZP_09443129.1 pbur|ZP_16362203.1 pput|YP_001269670.1 smar|AMF-0000615 smut|NP_722255.1 spar|YP_006309147.1 swit|YP_001263860.1
ASAHP00286: aace|ZP_08697385.1 amac|178901.8.peg.2815 apa3|940282.4.peg.2477 apan|ZP_16282851.1 apoc|6666666.23482.peg.1390 atrc|104102.6.peg.1865 atrn|ZP_08645949.1 bsub|NP_390648.2 dmos|ZP_08471510.1 ecok|NP_414941.1 ehor|ZP_08497237.1 geur|ZP_08901126.1 gfra|ZP_11374818.1 ghan|ZP_06833668.1 gobo|ZP_08897670.1 gxyl|YP_004869344.1 lani|ZP_08548822.1 lbuc|YP_004398243.1 lgas|YP_814259.1 pbur|ZP_16363031.1 pput|YP_001266210.1 smar|AMF-0004803 swit|YP_001261954.1 lmli|ZP_09447210.1 efav|NP_814635.1 efOG|YP_005707682.1 lbga|ZP_03940242.1 lbrc|1580.24.peg.1728 lcas|YP_006750905.1 lfal|ZP_08313981.1 lfer|ZP_03944581.1 lfrc|6666666.25437.peg.1100 lfrk|ZP_08652299.1 llac|1358.26.peg.1794 lplc|1590.27.peg.513 lplw|YP_004890003.1 lrha|YP_003170502.1 lver|ZP_09443118.1 spar|YP_006309218.1
ASAHP00287: aace|ZP_08697410.1 amac|178901.8.peg.1656 apa3|940282.4.peg.526 apan|ZP_16281521.1 apoc|6666666.23482.peg.2516 atrc|104102.6.peg.3449 atrn|ZP_08645452.1 bsub|NP_390618.1 dmos|ZP_08470082.1 ecok|NP_417177.1 efav|NP_815100.1 efOG|YP_005708224.1 ehor|ZP_08499315.1 geur|ZP_08901139.1 gfra|ZP_11374803.1 ghan|ZP_06833655.1 gobo|ZP_08899249.1 gxyl|YP_004869330.1 lani|ZP_08548851.1 lbga|ZP_03940246.1 lbrc|1580.24.peg.1732 lbuc|YP_004398247.1 lcas|YP_006750914.1 lfer|ZP_03944584.1 lfrc|6666666.25437.peg.1096 lfrk|ZP_08652303.1 lgas|YP_814264.1 llac|1358.26.peg.277 lmli|ZP_09447229.1 lplc|1590.27.peg.517 lplw|YP_004889999.1 lrha|YP_003170513.1 lver|ZP_09443113.1 pbur|ZP_16363189.1 pput|YP_001266783.1 smar|AMF-0000241 smut|NP_721078.1 spar|YP_006309548.1 swit|YP_001261014.1
ASAHP00288: aace|ZP_08697473.1 amac|178901.8.peg.2020 apa3|940282.4.peg.324 apan|ZP_16282074.1 apoc|6666666.23482.peg.1943 atrc|104102.6.peg.2186 atrn|ZP_08644292.1 bsub|NP_387909.2 ecok|NP_415616.1 efav|NP_816392.1 ehor|ZP_08496501.1 geur|ZP_08901882.1 gfra|ZP_11374979.1 ghan|ZP_06834949.1 gobo|ZP_08897829.1 gxyl|YP_004867489.1 lani|ZP_08549501.1 lbga|ZP_03940732.1 lbrc|1580.24.peg.1529 lbuc|YP_004398689.1 lcas|YP_006752461.1 lfal|ZP_08313137.1 lfer|ZP_03944079.1 lfrc|6666666.25437.peg.1242 lfrk|ZP_08652152.1 lgas|YP_814215.1 llac|1358.26.peg.1148 lmle|ZP_09441298.1 lmli|ZP_09447059.1 lplc|1590.27.peg.2886 lplw|YP_004888691.1 lrha|YP_003172008.1 lver|ZP_09443152.1 pbur|ZP_16360487.1 pput|YP_001269103.1 smar|AMF-0003928 spar|YP_006310323.1 swit|YP_001260990.1 lplc|1590.27.peg.1113
ASAHP00289: dmos|ZP_08469014.1 aace|ZP_08697557.1 amac|178901.8.peg.250 apa3|940282.4.peg.1404 apan|ZP_16283052.1 apoc|6666666.23482.peg.1105 atrc|104102.6.peg.3183 atrn|ZP_08644282.1 bsub|NP_390169.1 ecok|NP_415431.1 efav|NP_815265.1 efOG|YP_005708324.1 ehor|ZP_08496655.1 geur|ZP_08901046.1 gfra|ZP_11374532.1 ghan|ZP_06835389.1 gobo|ZP_08897032.1 gxyl|YP_004867890.1 lani|ZP_08549150.1 lbga|ZP_03940362.1 lbrc|1580.24.peg.2216 lbuc|YP_004398364.1 lcas|YP_006751638.1 lfer|ZP_03945223.1 lfrc|6666666.25437.peg.182 lfrk|ZP_08651877.1 lgas|YP_814719.1 llac|1358.26.peg.1693 lmle|ZP_09440538.1 lmli|ZP_09447686.1 lplc|1590.27.peg.1311 lplw|YP_004889663.1 lrha|YP_003171135.1 pbur|ZP_16361558.1 pput|YP_001269250.1 smar|AMF-0004097 smut|NP_721581.1 spar|YP_006309785.1 swit|YP_001262953.1
ASAHP00290: aace|ZP_08697687.1 amac|178901.8.peg.2109 apa3|940282.4.peg.408 apan|ZP_16283369.1 apoc|6666666.23482.peg.1857 atrc|104102.6.peg.2275 atrn|ZP_08645396.1 bsub|NP_391596.1 dmos|ZP_08468468.1 ecok|NP_417260.1 efav|NP_814877.1 efOG|YP_005707981.1 ehor|ZP_08499389.1 geur|ZP_08901817.1 gfra|ZP_11375102.1 ghan|ZP_06834793.1 gobo|ZP_08898003.1 gxyl|YP_004867547.1 lani|ZP_08549584.1 lbga|ZP_03939338.1 lbrc|1580.24.peg.1898 lbuc|YP_004398898.1 lcas|YP_006752745.1 lfal|ZP_08313977.1 lfer|ZP_03944363.1 lfrc|6666666.25437.peg.478 lgas|YP_814073.2 llac|1358.26.peg.1193 lmle|ZP_09441532.1 lplc|1590.27.peg.2064 lplw|YP_004888492.1 lrha|YP_003172292.1 lver|ZP_09443286.1 pbur|ZP_16359840.1 pput|YP_001269475.1 smar|AMF-0000194 smut|NP_720574.1 spar|YP_006309304.1 swit|YP_001262845.1
ASAHP00291: aace|ZP_08697765.1 amac|178901.8.peg.3044 apa3|940282.4.peg.2886 apan|ZP_16282776.1 apoc|6666666.23482.peg.1063 atrc|104102.6.peg.1083 atrn|ZP_08645543.1 bsub|NP_389429.3 dmos|ZP_08469260.1 ecok|NP_417085.1 efOG|YP_005708490.1 ehor|ZP_08499219.1 geur|ZP_08901188.1 gfra|ZP_11376665.1 ghan|ZP_06833603.1 gobo|ZP_08897702.1 gxyl|YP_004869284.1 lani|ZP_08549220.1 lbga|ZP_03940406.1 lbrc|1580.24.peg.2295 lbuc|YP_004398405.1 lcas|YP_006751716.1 lfal|ZP_08313178.1 lfer|ZP_03944926.1 lfrc|6666666.25437.peg.1063 lfrk|ZP_08651912.1 lgas|YP_814828.1 llac|1358.26.peg.601 lmle|ZP_09440588.1 lmli|ZP_09447274.1 lplc|1590.27.peg.1395 lplw|YP_004889582.1 lrha|YP_003171209.1 lver|ZP_09441827.1 pput|YP_001266015.1 smar|AMF-0000264 smut|NP_721264.1 spar|YP_006310049.1 swit|YP_001260572.1
ASAHP00292: aace|ZP_08697777.1 amac|178901.8.peg.567 apa3|940282.4.peg.2759 apan|ZP_16282161.1 apoc|6666666.23482.peg.709 atrc|104102.6.peg.2607 atrn|ZP_08645181.1 ecok|NP_417389.1 efav|NP_813996.1 efOG|YP_005707200.1 ehor|ZP_08499514.1 geur|ZP_08903180.1 gfra|ZP_11374767.1 ghan|ZP_06833204.1 gobo|ZP_08899703.1 gxyl|YP_004868859.1 lani|ZP_08548780.1 lbga|ZP_03937975.1 lbrc|1580.24.peg.1499 lbuc|YP_004398795.1 lfal|ZP_08312696.1 lfer|ZP_03945310.1 lfrc|6666666.25437.peg.1265 lfrk|ZP_08652129.1 lgas|YP_814392.1 lmle|ZP_09441005.1 lmli|ZP_09447029.1 lplc|1590.27.peg.2920 lplw|YP_004888598.1 lver|ZP_09443177.1 pbur|ZP_16360049.1 smar|AMF-0001791 smut|NP_721613.1 spar|YP_006309750.1 lfer|ZP_03944046.1 lbuc|YP_004385926.1 lbga|ZP_03940770.1 gobo|ZP_08900011.1 geur|ZP_08904324.1
ASAHP00293: aace|ZP_08697798.1 amac|178901.8.peg.838 apa3|940282.4.peg.1209 apan|ZP_16281812.1 apoc|6666666.23482.peg.1592 atrc|104102.6.peg.2526 atrn|ZP_08644907.1 bsub|NP_388544.1 dmos|ZP_08469720.1 ecok|NP_416906.1 efav|NP_814472.1 efOG|YP_005707516.1 ehor|ZP_08499013.1 geur|ZP_08902740.1 gfra|ZP_11376449.1 ghan|ZP_06835061.1 gobo|ZP_08896907.1 gxyl|YP_004867615.1 lani|ZP_08549560.1 lbga|ZP_03940020.1 lbrc|1580.24.peg.1154 lbuc|YP_004398999.1 lcas|YP_006751259.1 lfal|ZP_08313528.1 lfer|ZP_03945576.1 lfrc|6666666.25437.peg.296 llac|1358.26.peg.1170 lmle|ZP_09440395.1 lmli|ZP_09449045.1 lplc|1590.27.peg.1081 lplw|YP_004889049.1 lrha|YP_003170762.1 lver|ZP_09442702.1 pbur|ZP_16360295.1 pput|YP_001266934.1 smar|AMF-0002260 smut|NP_721886.1 spar|YP_006309669.1 swit|YP_001265202.1
ASAHP00294: aace|ZP_08697881.1 amac|178901.8.peg.424 apa3|940282.4.peg.1666 apan|ZP_16283799.1 apoc|6666666.23482.peg.1365 atrc|104102.6.peg.3374 atrn|ZP_08645306.1 bsub|NP_389384.2 dmos|ZP_08469380.1 ecok|NP_417922.1 efav|NP_816100.1 efOG|YP_005708941.1 ehor|ZP_08500028.1 geur|ZP_08902358.1 gfra|ZP_11376129.1 ghan|ZP_06833004.1 gobo|ZP_08897452.1 gxyl|YP_004868677.1 lani|ZP_08548981.1 lbga|ZP_03939482.1 lbrc|1580.24.peg.1988 lbuc|YP_004398072.1 lcas|YP_006751585.1 lfer|ZP_03944842.1 lfrk|ZP_08651760.1 lgas|YP_814985.1 llac|1358.26.peg.784 lmle|ZP_09440821.1 lmli|ZP_09447868.1 lplc|1590.27.peg.2860 lplw|YP_004889881.1 lrha|YP_003171077.1 lver|ZP_09442131.1 pbur|ZP_16362244.1 smar|AMF-0000741 smut|NP_720954.1 spar|YP_006309387.1 swit|YP_001263198.1 lfrc|6666666.25437.peg.681
ASAHP00295: aace|ZP_08697927.1 amac|178901.8.peg.2348 apa3|940282.4.peg.2022 apan|ZP_16282589.1 apoc|6666666.23482.peg.432 atrc|104102.6.peg.1263 atrn|ZP_08645825.1 bsub|NP_391568.1 dmos|ZP_08469313.1 ecok|NP_418194.1 efav|NP_816253.1 efOG|YP_005709049.1 ehor|ZP_08495960.1 geur|ZP_08902874.1 gfra|ZP_11376763.1 ghan|ZP_06832900.1 gobo|ZP_08897521.1 gxyl|YP_004868561.1 lani|ZP_08548882.1 lbga|ZP_03940180.1 lbuc|YP_004398182.1 lcas|YP_006751422.1 lfer|ZP_03944524.1 lfrc|6666666.25437.peg.1142 lfrk|ZP_08652255.1 lgas|YP_815051.1 llac|1358.26.peg.154 lmli|ZP_09447818.1 lrha|YP_003170923.1 lver|ZP_09442220.1 pbur|ZP_16363392.1 pput|YP_001270603.1 smar|AMF-0000963 smut|NP_721877.1 spar|YP_006309560.1 lbrc|1580.24.peg.1670 lmle|ZP_09441404.1 lplc|1590.27.peg.3065 lplw|YP_004890072.1
ASAHP00296: aace|ZP_08698107.1 amac|178901.8.peg.2399 apa3|940282.4.peg.2073 apan|ZP_16282898.1 apoc|6666666.23482.peg.483 atrc|104102.6.peg.2935 efav|NP_814632.1 efOG|YP_005707678.1 gfra|ZP_11374631.1 lbga|ZP_03939502.1 lbrc|1580.24.peg.1756 lbuc|YP_004398091.1 lcas|YP_006753019.1 lfal|ZP_08313259.1 lfrc|6666666.25437.peg.623 lgas|YP_814379.1 lmle|ZP_09440802.1 lrha|YP_003172562.1 smut|NP_720706.1 lplc|1590.27.peg.2840 lplw|YP_004889861.1 lani|ZP_08549029.1 llac|1358.26.peg.126 smut|NP_721002.1 lfer|ZP_03945602.1 ecok|NP_415331.1 lgas|YP_813936.1 lrha|YP_003172594.1 bsub|NP_390277.1 efav|NP_814042.1 efOG|YP_005707248.1 lcas|YP_006751604.1 lmli|ZP_09448934.1 lrha|YP_003171102.1 spar|YP_006309340.1 ehor|ZP_08496789.1 smar|AMF-0004327 lmli|ZP_09448020.1 smar|AMF-0000216
ASAHP00297: aace|ZP_08698158.1 amac|178901.8.peg.1114 apa3|940282.4.peg.1756 apan|ZP_16282384.1 apoc|6666666.23482.peg.237 atrc|104102.6.peg.1047 atrn|ZP_08644526.1 bsub|NP_391357.1 ecok|NP_417672.1 efav|NP_814513.1 efOG|YP_005707557.1 ehor|ZP_08499802.1 geur|ZP_08902883.1 gfra|ZP_11376116.1 ghan|ZP_06832906.1 gobo|ZP_08897514.1 gxyl|YP_004868570.1 lani|ZP_08549438.1 lbga|ZP_03940690.1 lbrc|1580.24.peg.1575 lbuc|YP_004398644.1 lcas|YP_006751113.1 lfer|ZP_03944447.1 lfrc|6666666.25437.peg.1206 lfrk|ZP_08652190.1 lgas|YP_815115.1 llac|1358.26.peg.2033 lmle|ZP_09441334.1 lmli|ZP_09447107.1 lplc|1590.27.peg.139 lplw|YP_004888755.1 lrha|YP_003170673.1 lver|ZP_09442545.1 pbur|ZP_16362299.1 pput|YP_001266333.1 smar|AMF-0001478 smut|NP_721677.1 spar|YP_006309587.1 swit|YP_001260905.1
ASAHP00298: bsub|NP_388805.1 efav|NP_816545.1 efOG|YP_005707313.1 lcas|YP_006751519.1 lgas|YP_815024.1 lmli|ZP_09447415.1 lplc|1590.27.peg.2541 lplw|YP_004890638.1 lrha|YP_003171009.1 pbur|ZP_16361194.1 aace|ZP_08699637.1 amac|178901.8.peg.183 apa3|940282.4.peg.1469 apan|ZP_16281932.1 apoc|6666666.23482.peg.1254 atrc|104102.6.peg.3259 atrn|ZP_08644490.1 ecok|NP_418171.1 ehor|ZP_08495975.1 geur|ZP_08902890.1 gfra|ZP_11375753.1 ghan|ZP_06832920.1 gobo|ZP_08897507.1 gxyl|YP_004868576.1 lcas|YP_006750520.1 llac|1358.26.peg.1661 smar|AMF-0000944 spar|YP_006310113.1 efav|NP_814160.1 gobo|ZP_08899661.1 pput|YP_001268997.1 lani|ZP_08548929.1 ecok|NP_416241.1 ehor|ZP_08496334.1 geur|ZP_08903810.1 smar|AMF-0003669 dmos|ZP_08469357.1 lcas|YP_006751451.1 geur|ZP_08903886.1
ASAHP00299: aace|ZP_08698434.1 amac|178901.8.peg.2903 apa3|940282.4.peg.2290 apan|ZP_16282478.1 apoc|6666666.23482.peg.331 atrc|104102.6.peg.309 atrn|ZP_08644211.1 bsub|NP_389485.1 dmos|ZP_08469410.1 ecok|NP_417098.1 efav|NP_815581.1 efOG|YP_005708622.1 ehor|ZP_08499232.1 geur|ZP_08900854.1 gfra|ZP_11376475.1 ghan|ZP_06835193.1 gobo|ZP_08896804.1 gxyl|YP_004867703.1 lani|ZP_08549087.1 lbrc|1580.24.peg.2404 lbuc|YP_004398436.1 lcas|YP_006751844.1 lfal|ZP_08312506.1 lfrc|6666666.25437.peg.122 lfrk|ZP_08651936.1 lgas|YP_814617.1 llac|1358.26.peg.704 lmle|ZP_09440619.1 lmli|ZP_09447969.1 lplc|1590.27.peg.1515 lplw|YP_004889464.1 lrha|YP_003171386.1 lver|ZP_09441959.1 pbur|ZP_16363199.1 pput|YP_001269565.1 smar|AMF-0000252 smut|NP_721277.1 spar|YP_006309965.1 swit|YP_001263156.1
ASAHP00300: aace|ZP_08698435.1 amac|178901.8.peg.2904 apa3|940282.4.peg.2291 apan|ZP_16282477.1 apoc|6666666.23482.peg.332 atrc|104102.6.peg.308 atrn|ZP_08644210.1 bsub|NP_389486.1 dmos|ZP_08468455.1 ecok|NP_417097.1 efav|NP_815580.1 efOG|YP_005708621.1 ehor|ZP_08499231.1 geur|ZP_08900853.1 gfra|ZP_11376474.1 ghan|ZP_06835192.1 gobo|ZP_08896805.1 gxyl|YP_004867702.1 lani|ZP_08549089.1 lbga|ZP_03940492.1 lbrc|1580.24.peg.2403 lbuc|YP_004398435.1 lcas|YP_006751843.1 lfal|ZP_08313278.1 lfrc|6666666.25437.peg.123 lfrk|ZP_08651935.1 lgas|YP_814618.1 llac|1358.26.peg.886 lmle|ZP_09440618.1 lmli|ZP_09447968.1 lplc|1590.27.peg.1514 lplw|YP_004889465.1 lrha|YP_003171385.1 lver|ZP_09441958.1 pput|YP_001269564.1 smar|AMF-0000253 smut|NP_721659.1 spar|YP_006309743.1 swit|YP_001263157.1
ASAHP00301: aace|ZP_08698600.1 amac|178901.8.peg.1097 apa3|940282.4.peg.1741 apan|ZP_16282366.1 apoc|6666666.23482.peg.254 atrc|104102.6.peg.1028 atrn|ZP_08644544.1 bsub|NP_390405.1 ecok|NP_418017.1 efav|NP_816056.1 efOG|YP_005708897.1 ehor|ZP_08495785.1 geur|ZP_08901255.1 gfra|ZP_11375607.1 ghan|ZP_06833524.1 gobo|ZP_08897776.1 gxyl|YP_004869219.1 lani|ZP_08549270.1 lbga|ZP_03940339.1 lbrc|1580.24.peg.2192 lbuc|YP_004398341.1 lfal|ZP_08313477.1 lfer|ZP_03944632.1 lfrc|6666666.25437.peg.203 lfrk|ZP_08651856.1 lgas|YP_814926.1 llac|1358.26.peg.1370 lmle|ZP_09440515.1 lmli|ZP_09447713.1 lplc|1590.27.peg.2677 lplw|YP_004889733.1 lrha|YP_003171260.1 lver|ZP_09441863.1 pbur|ZP_16362601.1 pput|YP_001265436.1 smar|AMF-0000907 smut|NP_720889.1 spar|YP_006309031.1 swit|YP_001265332.1
ASAHP00302: aace|ZP_08698642.1 amac|178901.8.peg.1491 apa3|940282.4.peg.668 apan|ZP_16281379.1 apoc|6666666.23482.peg.2654 atrc|104102.6.peg.2800 atrn|ZP_08644128.1 bsub|NP_390407.1 dmos|ZP_08470015.1 ecok|NP_417061.1 efav|NP_816059.1 efOG|YP_005708899.1 ehor|ZP_08499151.1 geur|ZP_08901666.1 gfra|ZP_11374830.1 ghan|ZP_06833684.1 gobo|ZP_08897655.1 gxyl|YP_004869358.1 lani|ZP_08549272.1 lbga|ZP_03940337.1 lbrc|1580.24.peg.2190 lbuc|YP_004398339.1 lcas|YP_006751765.1 lfer|ZP_03944634.1 lfrc|6666666.25437.peg.205 lfrk|ZP_08651854.1 lgas|YP_814928.1 llac|1358.26.peg.1105 lmle|ZP_09440513.1 lmli|ZP_09447715.1 lplc|1590.27.peg.2679 lplw|YP_004889735.1 lrha|YP_003171296.1 lver|ZP_09441865.1 pbur|ZP_16360163.1 pput|YP_001269595.1 smar|AMF-0002036 spar|YP_006310293.1 swit|YP_001260717.1
ASAHP00303: aace|ZP_08698646.1 amac|178901.8.peg.1495 apa3|940282.4.peg.664 apan|ZP_16281383.1 apoc|6666666.23482.peg.2650 atrc|104102.6.peg.2804 atrn|ZP_08644124.1 dmos|ZP_08468710.1 geur|ZP_08901662.1 gfra|ZP_11374834.1 gobo|ZP_08897651.1 gxyl|YP_004869362.1 lfal|ZP_08313241.1 swit|YP_001260971.1 efav|NP_816140.1 efOG|YP_005708971.1 lmle|ZP_09440474.1 llac|1358.26.peg.1796 lmli|ZP_09447755.1 bsub|NP_389536.1 ecok|NP_414717.2 ehor|ZP_08497395.1 lani|ZP_08549310.1 lbga|ZP_03940296.1 lbrc|1580.24.peg.2137 lbuc|YP_004398300.1 lcas|YP_006751829.1 lfer|ZP_03944765.1 lfrc|6666666.25437.peg.252 lfrk|ZP_08651811.1 lgas|YP_814635.1 lplc|1590.27.peg.2737 lplw|YP_004889808.1 lrha|YP_003171366.1 lver|ZP_09441935.1 pbur|ZP_16362464.1 spar|YP_006309220.1 pput|YP_001269489.1 smar|AMF-0001902
ASAHP00304: aace|ZP_08698723.1 amac|178901.8.peg.1850 apa3|940282.4.peg.158 apan|ZP_16281665.1 apoc|6666666.23482.peg.2107 atrc|104102.6.peg.1669 atrn|ZP_08643703.1 bsub|NP_391930.1 dmos|ZP_08470327.1 ecok|NP_418624.1 efav|NP_813824.1 efOG|YP_005707068.1 ehor|ZP_08497769.1 geur|ZP_08900934.1 gfra|ZP_11375238.1 ghan|ZP_06835271.1 gobo|ZP_08896732.1 gxyl|YP_004867774.1 lbga|ZP_03938189.1 lbrc|1580.24.peg.637 lbuc|YP_004397369.1 lcas|YP_006750179.1 lfal|ZP_08312614.1 lfer|ZP_03944178.1 lfrc|6666666.25437.peg.964 lfrk|ZP_08652430.1 lgas|YP_813867.1 llac|1358.26.peg.1663 lmle|ZP_09439790.1 lmli|ZP_09448375.1 lplc|1590.27.peg.767 lplw|YP_004888104.1 lrha|YP_003169868.1 lver|ZP_09443883.1 pbur|ZP_16361920.1 pput|YP_001270059.1 smar|AMF-0000570 smut|NP_722424.1 swit|YP_001260594.1
ASAHP00305: aace|ZP_08698902.1 amac|178901.8.peg.1576 apa3|940282.4.peg.593 apan|ZP_16281454.1 apoc|6666666.23482.peg.2581 atrc|104102.6.peg.376 atrn|ZP_08645935.1 bsub|NP_391576.1 ecok|NP_417741.1 efav|NP_816194.1 efOG|YP_005708990.1 ehor|ZP_08499871.1 geur|ZP_08900925.1 gfra|ZP_11375229.1 ghan|ZP_06835264.1 gobo|ZP_08896741.1 gxyl|YP_004867766.1 lani|ZP_08548880.1 lbga|ZP_03940177.1 lbrc|1580.24.peg.1666 lbuc|YP_004398179.1 lcas|YP_006751419.1 lfal|ZP_08313987.1 lfer|ZP_03944518.1 lfrc|6666666.25437.peg.1145 lfrk|ZP_08652252.1 lgas|YP_815053.1 llac|1358.26.peg.2189 lmli|ZP_09447820.1 lplc|1590.27.peg.412 lplw|YP_004890076.1 lrha|YP_003170919.1 lver|ZP_09442222.1 smut|NP_721475.1 spar|YP_006309839.1 swit|YP_001260586.1 smar|AMF-0001334 dmos|ZP_08470110.1 pput|YP_001265445.1
ASAHP00306: aace|ZP_08698953.1 amac|178901.8.peg.120 apa3|940282.4.peg.1526 apan|ZP_16281993.1 apoc|6666666.23482.peg.1326 atrc|104102.6.peg.3332 atrn|ZP_08646521.1 bsub|NP_387950.1 dmos|ZP_08468709.1 ecok|NP_417645.1 efav|NP_814059.1 efOG|YP_005707266.1 ehor|ZP_08499773.1 geur|ZP_08902670.1 gfra|ZP_11374747.1 gobo|ZP_08898824.1 gxyl|YP_004868116.1 lani|ZP_08549650.1 lbga|ZP_03939361.1 lbrc|1580.24.peg.1942 lbuc|YP_004398874.1 lfal|ZP_08313115.1 lfer|ZP_03944386.1 lfrc|6666666.25437.peg.457 lfrk|ZP_08652882.1 lgas|YP_814122.1 llac|1358.26.peg.920 lplc|1590.27.peg.2275 lplw|YP_004888549.1 lrha|YP_003172260.1 lver|ZP_09443249.1 pbur|ZP_16361954.1 pput|YP_001269888.1 smar|AMF-0000533 smut|NP_720500.1 spar|YP_006308855.1 swit|YP_001264155.1 ehor|ZP_08495879.1 pput|YP_001267776.1
ASAHP00307: aace|ZP_08699216.1 amac|178901.8.peg.2606 apa3|940282.4.peg.2949 apan|ZP_16282271.1 apoc|6666666.23482.peg.1163 atrc|104102.6.peg.1748 atrn|ZP_08644093.1 bsub|NP_387982.1 dmos|ZP_08468977.1 ecok|NP_418409.1 efav|NP_816360.1 efOG|YP_005709149.1 ehor|ZP_08497962.1 geur|ZP_08902583.1 gfra|ZP_11376175.1 ghan|ZP_06835852.1 gobo|ZP_08899143.1 gxyl|YP_004868199.1 lani|ZP_08548760.1 lbrc|1580.24.peg.1511 lbuc|YP_004398782.1 lcas|YP_006752492.1 lfal|ZP_08313511.1 lfer|ZP_03944059.1 lfrc|6666666.25437.peg.1257 lfrk|ZP_08652137.1 lgas|YP_814198.1 llac|1358.26.peg.1821 lmle|ZP_09441282.1 lmli|ZP_09447041.1 lplc|1590.27.peg.2905 lplw|YP_004888611.1 lrha|YP_003172045.1 lver|ZP_09443165.1 pbur|ZP_16362525.1 pput|YP_001265829.1 smar|AMF-0000685 spar|YP_006310753.1 swit|YP_001263058.1
ASAHP00308: aace|ZP_08699313.1 amac|178901.8.peg.1691 apa3|940282.4.peg.16 apan|ZP_16283181.1 apoc|6666666.23482.peg.2250 atrc|104102.6.peg.1520 atrn|ZP_08643909.1 bsub|NP_390219.1 dmos|ZP_08469818.1 ecok|NP_417315.1 efav|NP_815225.1 efOG|YP_005708278.1 ehor|ZP_08499442.1 geur|ZP_08902997.1 gfra|ZP_11375733.1 ghan|ZP_06833885.1 gobo|ZP_08898345.1 gxyl|YP_004866796.1 lani|ZP_08549154.1 lbga|ZP_03939712.1 lcas|YP_006750169.1 lfal|ZP_08313169.1 lfer|ZP_03945250.1 lfrc|6666666.25437.peg.439 lfrk|ZP_08652780.1 llac|1358.26.peg.351 lmle|ZP_09440117.1 lmli|ZP_09447430.1 lplc|1590.27.peg.1449 lplw|YP_004889527.1 lrha|YP_003169858.1 lver|ZP_09441698.1 pput|YP_001270438.1 smar|AMF-0004428 smut|NP_722049.1 spar|YP_006310379.1 swit|YP_001263352.1 pput|YP_001268971.1 swit|YP_001264512.1
ASAHP00309: aace|ZP_08699350.1 amac|178901.8.peg.1537 apa3|940282.4.peg.627 apan|ZP_16281419.1 apoc|6666666.23482.peg.2614 atrc|104102.6.peg.2848 atrn|ZP_08646946.1 bsub|NP_389450.2 dmos|ZP_08468728.1 ecok|NP_418105.1 efav|NP_816736.1 geur|ZP_08902860.1 gfra|ZP_11375788.1 ghan|ZP_06832880.1 gobo|ZP_08897534.1 gxyl|YP_004868547.1 lani|ZP_08549060.1 lbga|ZP_03940520.1 lbrc|1580.24.peg.2433 lbuc|YP_004398461.1 lcas|YP_006751877.1 lfal|ZP_08312504.1 lfer|ZP_03945726.1 lfrc|6666666.25437.peg.99 lfrk|ZP_08651958.1 lgas|YP_814587.1 llac|1358.26.peg.12 lmle|ZP_09440659.1 lmli|ZP_09447993.1 lplc|1590.27.peg.1541 lplw|YP_004889439.1 lrha|YP_003171420.1 lver|ZP_09441982.1 pbur|ZP_16362609.1 pput|YP_001270506.1 smar|AMF-0001009 smut|NP_720918.1 spar|YP_006309058.1 swit|YP_001263208.1
ASAHP00310: aace|ZP_08699506.1 amac|178901.8.peg.903 apa3|940282.4.peg.2209 apan|ZP_16283321.1 apoc|6666666.23482.peg.636 atrc|104102.6.peg.191 atrn|ZP_08645328.1 ecok|NP_414956.1 efav|NP_814716.1 efOG|YP_005707771.1 ehor|ZP_08497222.1 geur|ZP_08901681.1 gfra|ZP_11375178.1 ghan|ZP_06834854.1 gobo|ZP_08897414.1 gxyl|YP_004867439.1 lbrc|1580.24.peg.2441 lgas|YP_814582.1 llac|1358.26.peg.867 pbur|ZP_16363041.1 pput|YP_001265915.1 smar|AMF-0004789 smut|NP_721014.1 spar|YP_006309429.1 swit|YP_001260532.1 lver|ZP_09441987.1 lani|ZP_08549123.1 lbga|ZP_03940526.1 lbuc|YP_004398467.1 lcas|YP_006751885.1 lfal|ZP_08313843.1 lfrc|6666666.25437.peg.95 lfrk|ZP_08651962.1 lmle|ZP_09440668.1 lmli|ZP_09447771.1 lplc|1590.27.peg.1551 lplw|YP_004889429.1 lrha|YP_003171427.1 lfer|ZP_03945720.1
ASAHP00311: aace|ZP_08699551.1 amac|178901.8.peg.1098 apa3|940282.4.peg.1742 apan|ZP_16282367.1 apoc|6666666.23482.peg.253 atrc|104102.6.peg.1029 atrn|ZP_08644543.1 bsub|NP_390404.2 ecok|NP_418016.1 efav|NP_816055.1 efOG|YP_005708896.1 ehor|ZP_08495784.1 geur|ZP_08901256.1 gfra|ZP_11375606.1 ghan|ZP_06833523.1 gobo|ZP_08897777.1 gxyl|YP_004869218.1 lani|ZP_08549269.1 lbga|ZP_03940340.1 lbrc|1580.24.peg.2193 lbuc|YP_004398342.1 lcas|YP_006751761.1 lfal|ZP_08313478.1 lfer|ZP_03944631.1 lfrc|6666666.25437.peg.202 lfrk|ZP_08651857.1 lgas|YP_814925.1 llac|1358.26.peg.1371 lmle|ZP_09440516.1 lmli|ZP_09447712.1 lplc|1590.27.peg.2676 lplw|YP_004889732.1 lrha|YP_003171259.1 lver|ZP_09441862.1 pbur|ZP_16362600.1 pput|YP_001265435.1 smar|AMF-0000906 smut|NP_720890.1 spar|YP_006309032.1
ASAHP00312: aace|ZP_08699557.1 amac|178901.8.peg.803 apa3|940282.4.peg.1246 apan|ZP_16281850.1 apoc|6666666.23482.peg.1554 atrc|104102.6.peg.2574 atrn|ZP_08645414.1 bsub|NP_389531.1 dmos|ZP_08469995.1 ecok|NP_414711.1 efav|NP_816049.1 efOG|YP_005708890.1 ehor|ZP_08497401.1 geur|ZP_08901728.1 gfra|ZP_11374918.1 ghan|ZP_06834861.1 gobo|ZP_08897367.1 gxyl|YP_004867396.1 lani|ZP_08549134.1 lbga|ZP_03940290.1 lbrc|1580.24.peg.2131 lbuc|YP_004398294.1 lcas|YP_006751834.1 lfal|ZP_08313473.1 lfer|ZP_03944770.1 lfrc|6666666.25437.peg.258 lfrk|ZP_08651805.1 lgas|YP_814630.1 llac|1358.26.peg.795 lmle|ZP_09440468.1 lmli|ZP_09447760.1 lplc|1590.27.peg.2742 lplw|YP_004889813.1 lrha|YP_003171374.1 lver|ZP_09441940.1 pbur|ZP_16362458.1 pput|YP_001269494.1 smar|AMF-0001896 swit|YP_001260966.1
ASAHP00313: apa3|940282.4.peg.1948 apa3|940282.4.peg.861 geur|ZP_08903418.1 geur|ZP_08904062.1 geur|ZP_08904718.1 gobo|ZP_08899505.1 gobo|ZP_08900060.1 aace|ZP_08696163.1 apa3|940282.4.peg.1672 apan|ZP_16282811.1 lbga|ZP_03938674.1 aace|ZP_08698598.1 amac|178901.8.peg.2770 apoc|6666666.23482.peg.1449 atrn|ZP_08643896.1 ecok|NP_416167.1 ehor|ZP_08496247.1 geur|ZP_08904019.1 gfra|ZP_11376669.1 ghan|ZP_06834021.1 gobo|ZP_08898677.1 gxyl|YP_004869926.1 lfal|ZP_08312925.1 lplc|1590.27.peg.917 lplw|YP_004888208.1 pput|YP_001266304.1 smar|AMF-0000833 swit|YP_001262944.1 geur|ZP_08904342.1 ghan|ZP_06835077.1 gxyl|YP_004867220.1 pput|YP_001267862.1 gfra|ZP_11377018.1 smar|AMF-0003585 bsub|NP_390301.1 swit|YP_001261508.1 geur|ZP_08902164.1 swit|YP_001263844.1
ASAHP00314: bsub|NP_388335.1 bsub|NP_388513.1 aace|ZP_08698234.1 amac|178901.8.peg.1407 apa3|940282.4.peg.722 apan|ZP_16281322.1 apoc|6666666.23482.peg.2710 atrc|104102.6.peg.2726 atrn|ZP_08645263.1 dmos|ZP_08469930.1 ecok|NP_418350.1 efav|NP_814601.1 efOG|YP_005707646.1 ehor|ZP_08495874.1 geur|ZP_08901281.1 gfra|ZP_11374676.1 ghan|ZP_06833495.1 gobo|ZP_08898760.1 gxyl|YP_004869194.1 lani|ZP_08549638.1 lbrc|1580.24.peg.451 lcas|YP_006752219.1 llac|1358.26.peg.1059 lmli|ZP_09448017.1 lrha|YP_003171765.1 pbur|ZP_16360078.1 pput|YP_001269954.1 smar|AMF-0001056 smut|NP_721561.1 spar|YP_006309605.1 swit|YP_001265228.1 lplw|YP_004890802.1 lplc|1590.27.peg.2372 bsub|NP_388428.2 smar|AMF-0003277 lbga|ZP_03938171.1 lver|ZP_09443374.1 lrha|YP_003171920.1
ASAHP00315: bsub|NP_389649.1 bsub|NP_389883.1 aace|ZP_08696907.1 amac|178901.8.peg.2122 apa3|940282.4.peg.419 apan|ZP_16283358.1 apoc|6666666.23482.peg.1847 atrc|104102.6.peg.2287 dmos|ZP_08470875.1 ecok|NP_418097.1 efav|NP_813849.1 efOG|YP_005707095.1 geur|ZP_08903015.1 gfra|ZP_11375004.1 ghan|ZP_06833864.1 gobo|ZP_08898363.1 lani|ZP_08548778.1 lbrc|1580.24.peg.1501 lbuc|YP_004398794.1 lcas|YP_006752530.1 lfal|ZP_08312698.1 lfer|ZP_03944048.1 lfrc|6666666.25437.peg.1264 lfrk|ZP_08652130.1 lgas|YP_814179.1 llac|1358.26.peg.448 lmli|ZP_09447031.1 lplc|1590.27.peg.2918 lplw|YP_004888600.1 lrha|YP_003172087.1 lver|ZP_09443175.1 pbur|ZP_16363301.1 pput|YP_001270498.1 smar|AMF-0001018 smut|NP_720778.1 spar|YP_006310709.1 swit|YP_001265354.1 atrn|ZP_08645854.1
ASAHP00316: lfal|ZP_08312879.1 lfal|ZP_08313030.1 aace|ZP_08698613.1 amac|178901.8.peg.730 apa3|940282.4.peg.1293 apan|ZP_16281898.1 apoc|6666666.23482.peg.1505 atrc|104102.6.peg.897 bsub|NP_390636.1 dmos|ZP_08469418.1 ecok|NP_416930.1 ehor|ZP_08499032.1 geur|ZP_08901265.1 gfra|ZP_11375594.1 ghan|ZP_06833514.1 gobo|ZP_08898745.1 gxyl|YP_004869209.1 lani|ZP_08549314.1 lbga|ZP_03940323.1 lbrc|1580.24.peg.2172 lbuc|YP_004398325.1 lcas|YP_006751786.1 lfer|ZP_03944644.1 lfrc|6666666.25437.peg.218 lfrk|ZP_08651842.1 lmle|ZP_09440499.1 lmli|ZP_09447727.1 lplc|1590.27.peg.2693 lplw|YP_004889749.1 lrha|YP_003171312.1 pbur|ZP_16362436.1 pput|YP_001270077.1 smar|AMF-0002239 swit|YP_001264330.1 lver|ZP_09441877.1 smar|AMF-0001871 ecok|NP_417294.4 ehor|ZP_08499416.1
ASAHP00317: lver|ZP_09441703.1 lver|ZP_09441704.1 lver|ZP_09441705.1 lfrc|6666666.25437.peg.445 lfrk|ZP_08652786.1 lgas|YP_814938.1 ehor|ZP_08498054.1 lbuc|YP_004397630.1 efav|NP_815412.1 efOG|YP_005708474.1 lfer|ZP_03945245.1 lcas|YP_006752361.1 llac|1358.26.peg.911 lmle|ZP_09439865.1 smut|NP_720507.1 spar|YP_006308867.1 bsub|NP_389283.2 lani|ZP_08549204.1 lbga|ZP_03939718.1 lbuc|YP_004399292.1 lcas|YP_006750975.1 lfal|ZP_08312717.1 lmli|ZP_09447336.1 lplc|1590.27.peg.2338 lplw|YP_004889168.1 lrha|YP_003170574.1 bsub|NP_391018.2 smar|AMF-0004470 swit|YP_001264650.1 lfer|ZP_03944298.1 lmli|ZP_09449377.1 lplc|1590.27.peg.1968 lbga|ZP_03938415.1 lfer|ZP_03944200.1 lrha|YP_003171910.1 lmle|ZP_09441161.1 lplc|1590.27.peg.1255 lplw|YP_004890322.1
ASAHP00318: smar|AMF-0003596 smar|AMF-0004700 aace|ZP_08697593.1 amac|178901.8.peg.1851 apa3|940282.4.peg.159 apan|ZP_16281666.1 apoc|6666666.23482.peg.2106 atrc|104102.6.peg.1670 atrn|ZP_08643704.1 ecok|NP_416178.1 efav|NP_814002.1 efOG|YP_005707206.1 ehor|ZP_08496257.1 geur|ZP_08900933.1 gfra|ZP_11375237.1 gobo|ZP_08896733.1 lani|ZP_08548366.1 lbga|ZP_03939919.1 lbrc|1580.24.peg.295 lbuc|YP_004399098.1 lcas|YP_006752312.1 lfal|ZP_08313075.1 lfer|ZP_03944275.1 lfrc|6666666.25437.peg.507 lgas|YP_814627.1 llac|1358.26.peg.8 lmle|ZP_09440983.1 lmli|ZP_09448730.1 lplc|1590.27.peg.2461 lplw|YP_004889512.1 lrha|YP_003171855.1 lver|ZP_09441859.1 pbur|ZP_16361135.1 pput|YP_001270575.1 swit|YP_001263453.1 lbrc|1580.24.peg.2161 lmli|ZP_09448310.1 lplc|1590.27.peg.1465
ASAHP00319: aace|ZP_08696194.1 amac|178901.8.peg.2126 apa3|940282.4.peg.423 apan|ZP_16283354.1 apoc|6666666.23482.peg.1843 atrc|104102.6.peg.2291 atrn|ZP_08645858.1 bsub|NP_390687.2 dmos|ZP_08468615.1 ecok|NP_418679.1 efav|NP_816549.1 ehor|ZP_08499811.1 geur|ZP_08903019.1 gfra|ZP_11375011.1 ghan|ZP_06833855.1 gobo|ZP_08898367.1 lani|ZP_08548927.1 lbga|ZP_03940218.1 lbrc|1580.24.peg.1702 lbuc|YP_004398219.1 lcas|YP_006751517.1 lfal|ZP_08313499.1 lfer|ZP_03944560.1 lfrc|6666666.25437.peg.1118 lfrk|ZP_08652280.1 lgas|YP_815026.1 llac|1358.26.peg.776 lmle|ZP_09441438.1 lmli|ZP_09447411.1 lplc|1590.27.peg.3018 lplw|YP_004890032.1 lrha|YP_003171007.1 lver|ZP_09442195.1 pbur|ZP_16361992.1 pput|YP_001266360.1 smar|AMF-0000467 spar|YP_006309369.1 swit|YP_001261596.1
ASAHP00320: aace|ZP_08696333.1 amac|178901.8.peg.2604 apa3|940282.4.peg.2953 apan|ZP_16282267.1 apoc|6666666.23482.peg.1160 atrc|104102.6.peg.1743 atrn|ZP_08644097.1 bsub|NP_391565.1 dmos|ZP_08469316.1 efav|NP_816250.1 efOG|YP_005709046.1 geur|ZP_08902586.1 gfra|ZP_11376173.1 ghan|ZP_06835856.1 gobo|ZP_08899140.1 gxyl|YP_004868196.1 lani|ZP_08548885.1 lbga|ZP_03940183.1 lbrc|1580.24.peg.1673 lbuc|YP_004398185.1 lcas|YP_006751425.1 lfer|ZP_03944527.1 lfrk|ZP_08652258.1 lgas|YP_815048.1 llac|1358.26.peg.156 lmli|ZP_09447815.1 lplc|1590.27.peg.3062 lplw|YP_004890069.1 lrha|YP_003170926.1 lver|ZP_09442217.1 smar|AMF-0000960 smut|NP_721875.1 swit|YP_001261126.1 ehor|ZP_08495963.1 lfrc|6666666.25437.peg.1139 ecok|NP_418191.1 lfal|ZP_08313591.1 spar|YP_006309562.1
ASAHP00321: aace|ZP_08696409.1 amac|178901.8.peg.2861 apa3|940282.4.peg.2255 apan|ZP_16282512.1 apoc|6666666.23482.peg.299 atrc|104102.6.peg.359 atrn|ZP_08646343.1 dmos|ZP_08468458.1 ecok|NP_418594.1 efav|NP_815823.1 efOG|YP_005708760.1 ehor|ZP_08497795.1 geur|ZP_08901195.1 gfra|ZP_11375397.1 ghan|ZP_06833595.1 gobo|ZP_08897710.1 gxyl|YP_004869276.1 lbga|ZP_03939891.1 lbrc|1580.24.peg.16 lbuc|YP_004399137.1 lcas|YP_006752192.1 lfal|ZP_08314017.1 lfer|ZP_03945386.1 lfrc|6666666.25437.peg.420 llac|1358.26.peg.1281 lmle|ZP_09440245.1 lmli|ZP_09448143.1 lplc|1590.27.peg.1949 lplw|YP_004888852.1 lrha|YP_003171735.1 lver|ZP_09443046.1 pbur|ZP_16361909.1 pput|YP_001270073.1 smar|AMF-0000589 smut|NP_721826.1 spar|YP_006310167.1 swit|YP_001260761.1 gfra|ZP_11376135.1
ASAHP00322: aace|ZP_08696519.1 amac|178901.8.peg.1800 apa3|940282.4.peg.112 apan|ZP_16281620.1 apoc|6666666.23482.peg.2153 atrc|104102.6.peg.1620 atrn|ZP_08644458.1 bsub|NP_388018.1 dmos|ZP_08469052.1 ecok|NP_415007.1 efav|NP_814025.1 efOG|YP_005707229.1 ehor|ZP_08497151.1 geur|ZP_08900982.1 gfra|ZP_11375290.1 ghan|ZP_06835322.1 gobo|ZP_08896967.1 gxyl|YP_004867828.1 lani|ZP_08548407.1 lbga|ZP_03940001.1 lbrc|1580.24.peg.2657 lbuc|YP_004399018.1 lcas|YP_006752667.1 lfrc|6666666.25437.peg.313 lgas|YP_814155.1 llac|1358.26.peg.1850 lmle|ZP_09440371.1 lmli|ZP_09449085.1 lplc|1590.27.peg.289 lplw|YP_004888979.1 lrha|YP_003172212.1 lver|ZP_09443215.1 pbur|ZP_16359858.1 pput|YP_001269524.1 smar|AMF-0004732 smut|NP_722303.1 spar|YP_006308980.1 swit|YP_001261835.1
ASAHP00323: aace|ZP_08696527.1 amac|178901.8.peg.1793 apa3|940282.4.peg.105 apan|ZP_16281613.1 apoc|6666666.23482.peg.2160 atrc|104102.6.peg.1613 atrn|ZP_08644451.1 bsub|NP_388011.2 dmos|ZP_08468832.1 ecok|NP_417765.1 efav|NP_814018.1 efOG|YP_005707222.1 ehor|ZP_08499893.1 geur|ZP_08900989.1 gfra|ZP_11375297.1 ghan|ZP_06835328.1 gobo|ZP_08896974.1 gxyl|YP_004867835.1 lani|ZP_08548414.1 lbga|ZP_03939994.1 lbrc|1580.24.peg.2664 lbuc|YP_004399025.1 lcas|YP_006752674.1 lfal|ZP_08313559.1 lfer|ZP_03945550.1 lfrc|6666666.25437.peg.320 lfrk|ZP_08652818.1 lgas|YP_814148.1 llac|1358.26.peg.1842 lmle|ZP_09440364.1 lmli|ZP_09449092.1 lplc|1590.27.peg.296 lplw|YP_004888972.1 lver|ZP_09443222.1 pput|YP_001265855.1 smar|AMF-0001315 spar|YP_006308973.1 swit|YP_001261842.1
ASAHP00324: aace|ZP_08696530.1 amac|178901.8.peg.1790 apa3|940282.4.peg.102 apan|ZP_16281610.1 apoc|6666666.23482.peg.2163 atrc|104102.6.peg.1610 atrn|ZP_08644448.1 bsub|NP_388008.1 dmos|ZP_08468829.1 ecok|NP_417768.1 efav|NP_814015.1 efOG|YP_005707219.1 ehor|ZP_08499896.1 geur|ZP_08900992.1 gfra|ZP_11375300.1 ghan|ZP_06835331.1 gobo|ZP_08896977.1 gxyl|YP_004867838.1 lani|ZP_08548417.1 lbga|ZP_03939991.1 lbrc|1580.24.peg.2666 lbuc|YP_004399028.1 lcas|YP_006752677.1 lfal|ZP_08313561.1 lfrc|6666666.25437.peg.323 lgas|YP_814146.1 llac|1358.26.peg.1837 lmle|ZP_09440361.1 lmli|ZP_09449095.1 lplc|1590.27.peg.299 lplw|YP_004888969.1 lrha|YP_003172222.1 lver|ZP_09443225.1 pput|YP_001265852.1 smar|AMF-0001313 smut|NP_722313.1 spar|YP_006308970.1 swit|YP_001261845.1
ASAHP00325: aace|ZP_08696532.1 amac|178901.8.peg.1788 apa3|940282.4.peg.100 apan|ZP_16281608.1 apoc|6666666.23482.peg.2165 atrc|104102.6.peg.1608 atrn|ZP_08644446.1 bsub|NP_388006.1 dmos|ZP_08468827.1 ecok|NP_417770.1 efav|NP_814013.1 efOG|YP_005707217.1 ehor|ZP_08499898.1 geur|ZP_08900994.1 gfra|ZP_11375302.1 ghan|ZP_06835333.1 gobo|ZP_08896979.1 gxyl|YP_004867840.1 lani|ZP_08548419.1 lbga|ZP_03939989.1 lbrc|1580.24.peg.2668 lbuc|YP_004399030.1 lcas|YP_006752679.1 lfal|ZP_08313563.1 lfrc|6666666.25437.peg.325 lgas|YP_814144.1 llac|1358.26.peg.1835 lmle|ZP_09440359.1 lmli|ZP_09449097.1 lplc|1590.27.peg.301 lplw|YP_004888967.1 lrha|YP_003172224.1 lver|ZP_09443227.1 pput|YP_001265850.1 smar|AMF-0001311 smut|NP_722315.1 spar|YP_006308967.1 swit|YP_001261847.1
ASAHP00326: aace|ZP_08696534.1 amac|178901.8.peg.1786 apa3|940282.4.peg.98 apan|ZP_16281606.1 apoc|6666666.23482.peg.2167 atrc|104102.6.peg.1606 atrn|ZP_08644444.1 bsub|NP_388004.1 dmos|ZP_08468825.1 ecok|NP_417772.1 efav|NP_814011.1 efOG|YP_005707215.1 ehor|ZP_08499900.1 geur|ZP_08900996.1 gfra|ZP_11375304.1 ghan|ZP_06835335.1 gobo|ZP_08896981.1 gxyl|YP_004867842.1 lani|ZP_08548421.1 lbga|ZP_03939987.1 lbrc|1580.24.peg.2670 lbuc|YP_004399032.1 lcas|YP_006752681.1 lfal|ZP_08313565.1 lfrc|6666666.25437.peg.327 lgas|YP_814142.1 llac|1358.26.peg.1833 lmle|ZP_09440357.1 lmli|ZP_09449099.1 lplc|1590.27.peg.303 lplw|YP_004888965.1 lrha|YP_003172226.1 lver|ZP_09443229.1 pput|YP_001265848.1 smar|AMF-0001309 smut|NP_722317.1 spar|YP_006308965.1 swit|YP_001261849.1
ASAHP00327: aace|ZP_08696535.1 amac|178901.8.peg.1785 apa3|940282.4.peg.97 apan|ZP_16281605.1 apoc|6666666.23482.peg.2168 atrc|104102.6.peg.1605 atrn|ZP_08644443.1 bsub|NP_388003.2 dmos|ZP_08468824.1 ecok|NP_417773.1 efav|NP_814010.1 efOG|YP_005707214.1 ehor|ZP_08499901.1 geur|ZP_08900997.1 gfra|ZP_11375305.1 ghan|ZP_06835336.1 gobo|ZP_08896982.1 gxyl|YP_004867843.1 lani|ZP_08548422.1 lbga|ZP_03939986.1 lbrc|1580.24.peg.2671 lbuc|YP_004399033.1 lcas|YP_006752682.1 lfer|ZP_03945542.1 lfrc|6666666.25437.peg.328 lfrk|ZP_08652810.1 lgas|YP_814141.1 llac|1358.26.peg.1832 lmle|ZP_09440356.1 lmli|ZP_09449100.1 lplc|1590.27.peg.304 lplw|YP_004888964.1 lver|ZP_09443230.1 pput|YP_001265847.1 smar|AMF-0001308 smut|NP_722318.3 spar|YP_006308964.1 swit|YP_001261850.1
ASAHP00328: aace|ZP_08696538.1 amac|178901.8.peg.1782 apa3|940282.4.peg.95 apan|ZP_16281603.1 apoc|6666666.23482.peg.2171 atrc|104102.6.peg.1602 atrn|ZP_08644440.1 bsub|NP_388000.2 dmos|ZP_08468821.1 ecok|NP_417776.1 efav|NP_814007.1 efOG|YP_005707211.1 ehor|ZP_08499904.1 geur|ZP_08901000.1 gfra|ZP_11375308.1 ghan|ZP_06835339.1 gobo|ZP_08896985.1 gxyl|YP_004867846.1 lani|ZP_08548425.1 lbga|ZP_03939983.1 lbrc|1580.24.peg.2674 lbuc|YP_004399036.1 lcas|YP_006752685.1 lfal|ZP_08313569.1 lfrc|6666666.25437.peg.331 lgas|YP_814138.1 llac|1358.26.peg.1829 lmle|ZP_09440353.1 lmli|ZP_09449103.1 lplc|1590.27.peg.307 lplw|YP_004888961.1 lrha|YP_003172230.1 lver|ZP_09443233.1 pput|YP_001265844.1 smar|AMF-0001305 smut|YP_004853792.1 spar|YP_006308961.1 swit|YP_001261853.1
ASAHP00329: aace|ZP_08696544.1 amac|178901.8.peg.1775 apa3|940282.4.peg.90 apan|ZP_16281598.1 apoc|6666666.23482.peg.2176 atrc|104102.6.peg.1595 atrn|ZP_08644433.1 bsub|NP_387992.2 dmos|ZP_08468815.1 ecok|NP_417800.1 efav|NP_813998.1 efOG|YP_005707202.1 ehor|ZP_08499913.1 geur|ZP_08901006.1 gfra|ZP_11375314.1 ghan|ZP_06835341.1 gobo|ZP_08896991.1 gxyl|YP_004867852.1 lani|ZP_08548433.1 lbga|ZP_03939977.1 lbrc|1580.24.peg.2681 lbuc|YP_004399042.1 lfal|ZP_08313577.1 lfrc|6666666.25437.peg.337 lgas|YP_814132.1 llac|1358.26.peg.1309 lmle|ZP_09440347.1 lmli|ZP_09449110.1 lplc|1590.27.peg.314 lplw|YP_004888955.1 lrha|YP_003172240.1 lver|ZP_09443240.1 pbur|ZP_16362529.1 pput|YP_001265837.1 smar|AMF-0001297 smut|NP_720810.1 spar|YP_006310663.1 swit|YP_001261860.1
ASAHP00330: aace|ZP_08696546.1 amac|178901.8.peg.1773 apa3|940282.4.peg.88 apan|ZP_16281596.1 apoc|6666666.23482.peg.2179 atrc|104102.6.peg.1593 atrn|ZP_08644430.1 bsub|NP_387989.2 dmos|ZP_08468983.1 ecok|NP_418415.1 efOG|YP_005709549.1 ehor|ZP_08497956.1 geur|ZP_08901008.1 gfra|ZP_11375316.1 ghan|ZP_06835344.1 gobo|ZP_08896993.1 gxyl|YP_004867854.1 lani|ZP_08548437.1 lbga|ZP_03939974.1 lbrc|1580.24.peg.2685 lbuc|YP_004399045.1 lcas|YP_006752699.1 lfal|ZP_08314033.1 lfer|ZP_03945528.1 lfrc|6666666.25437.peg.341 lgas|YP_814129.1 llac|1358.26.peg.124 lmle|ZP_09440344.1 lmli|ZP_09449113.1 lplc|1590.27.peg.317 lplw|YP_004888952.1 lver|ZP_09443243.1 pbur|ZP_16362519.1 pput|YP_001265835.1 smar|AMF-0000679 smut|NP_722287.1 spar|YP_006309111.1 swit|YP_001263951.1
ASAHP00331: aace|ZP_08696693.1 amac|178901.8.peg.2918 apa3|940282.4.peg.2305 apan|ZP_16282464.1 apoc|6666666.23482.peg.346 atrc|104102.6.peg.293 atrn|ZP_08644196.1 bsub|NP_389471.1 ecok|NP_415608.2 efav|NP_816722.1 efOG|YP_005709429.1 ehor|ZP_08496509.1 geur|ZP_08900840.1 gfra|ZP_11376398.1 ghan|ZP_06835178.1 gobo|ZP_08896818.1 gxyl|YP_004867690.1 lani|ZP_08549077.1 lbrc|1580.24.peg.2418 lbuc|YP_004398446.1 lcas|YP_006751860.1 lfal|ZP_08312515.1 lfrc|6666666.25437.peg.112 lfrk|ZP_08651946.1 lgas|YP_814601.1 llac|1358.26.peg.897 lmle|ZP_09440644.1 lmli|ZP_09447978.1 lplc|1590.27.peg.1525 lplw|YP_004889454.1 lrha|YP_003171405.1 lver|ZP_09441968.1 pbur|ZP_16360479.1 pput|YP_001269110.1 smar|AMF-0003936 smut|NP_720509.1 spar|YP_006308869.1 swit|YP_001264039.1
ASAHP00332: aace|ZP_08696760.1 amac|178901.8.peg.1628 apa3|940282.4.peg.554 apan|ZP_16281493.1 apoc|6666666.23482.peg.2543 atrc|104102.6.peg.3480 atrn|ZP_08645244.1 bsub|NP_389493.1 dmos|ZP_08469289.1 ecok|YP_026211.1 efav|NP_815360.1 efOG|YP_005708421.1 ehor|ZP_08499874.1 geur|ZP_08902016.1 gfra|ZP_11376221.1 gobo|ZP_08898572.1 gxyl|YP_004868031.1 lani|ZP_08549177.1 lbga|ZP_03940378.1 lbrc|1580.24.peg.2243 lbuc|YP_004398379.1 lcas|YP_006751662.1 lfer|ZP_03945205.1 lfrc|6666666.25437.peg.170 lfrk|ZP_08651890.1 lgas|YP_814742.1 llac|1358.26.peg.1317 lmle|ZP_09440556.1 lmli|ZP_09447670.1 lplc|1590.27.peg.1337 lplw|YP_004889637.1 lrha|YP_003171156.1 lver|ZP_09441785.1 pput|YP_001265444.1 smar|AMF-0001331 smut|NP_721396.1 spar|YP_006309875.1 swit|YP_001264308.1
ASAHP00333: aace|ZP_08696895.1 amac|178901.8.peg.1948 apan|ZP_16281755.1 atrc|104102.6.peg.2106 atrn|ZP_08645113.1 ecok|NP_415192.1 ehor|ZP_08496917.1 geur|ZP_08901914.1 gfra|ZP_11375477.1 ghan|ZP_06834913.1 gobo|ZP_08897798.1 gxyl|YP_004867458.1 lani|ZP_08549274.1 lcas|YP_006751767.1 lfal|ZP_08313163.1 lfer|ZP_03944636.1 lgas|YP_814929.1 lplc|1590.27.peg.2681 lplw|YP_004889737.1 lrha|YP_003171299.1 pbur|ZP_16361783.1 pput|YP_001269968.1 smar|AMF-0004642 swit|YP_001262886.1 bsub|NP_390410.2 dmos|ZP_08469040.1 efav|NP_816061.1 efOG|YP_005708901.1 lbga|ZP_03940335.1 lbrc|1580.24.peg.2188 lbuc|YP_004398337.1 lfrc|6666666.25437.peg.207 lfrk|ZP_08651852.1 lmle|ZP_09440511.1 lmli|ZP_09447717.1 lver|ZP_09441867.1 llac|1358.26.peg.1361 spar|YP_006310295.1
ASAHP00334: aace|ZP_08696900.1 amac|178901.8.peg.2113 apa3|940282.4.peg.411 apan|ZP_16283366.1 apoc|6666666.23482.peg.1854 atrc|104102.6.peg.2278 atrn|ZP_08645393.1 bsub|NP_387885.1 dmos|ZP_08469241.1 efav|NP_813817.1 efOG|YP_005707061.1 geur|ZP_08903008.1 gfra|ZP_11374997.1 ghan|ZP_06833872.1 gobo|ZP_08898356.1 gxyl|YP_004866785.1 lani|ZP_08549846.1 lbga|ZP_03938180.1 lbrc|1580.24.peg.621 lbuc|YP_004397358.1 lcas|YP_006750071.1 lfal|ZP_08312665.1 lfer|ZP_03944171.1 lfrc|6666666.25437.peg.972 lfrk|ZP_08652422.1 lgas|YP_813859.1 llac|1358.26.peg.1950 lmle|ZP_09439783.1 lmli|ZP_09448383.1 lplc|1590.27.peg.760 lplw|YP_004888097.1 lrha|YP_003169750.1 pput|YP_001265364.1 swit|YP_001263291.1 ecok|NP_418155.1 ehor|ZP_08495988.1 smar|AMF-0000930 lver|ZP_09443979.1
ASAHP00335: aace|ZP_08696903.1 amac|178901.8.peg.2117 apa3|940282.4.peg.415 apan|ZP_16283362.1 apoc|6666666.23482.peg.1851 atrc|104102.6.peg.2283 atrn|ZP_08645390.1 bsub|NP_390433.2 ecok|NP_414564.1 efav|NP_816091.1 efOG|YP_005708931.1 ehor|ZP_08497544.1 geur|ZP_08903011.1 gfra|ZP_11375000.1 ghan|ZP_06833868.1 gobo|ZP_08898359.1 lani|ZP_08548988.1 lbga|ZP_03939489.1 lbrc|1580.24.peg.1979 lcas|YP_006751591.1 lfal|ZP_08313255.1 lfer|ZP_03944835.1 lgas|YP_814979.1 llac|1358.26.peg.187 lmle|ZP_09440814.1 lmli|ZP_09447860.1 lplc|1590.27.peg.2853 lplw|YP_004889874.1 lver|ZP_09442123.1 pbur|ZP_16362985.1 pput|YP_001265993.1 smar|AMF-0000097 spar|YP_006310026.1 lbuc|YP_004398079.1 lfrc|6666666.25437.peg.674 lfrk|ZP_08651766.1 lrha|YP_003171083.1 dmos|ZP_08470147.1
ASAHP00336: aace|ZP_08696940.1 amac|178901.8.peg.1103 apa3|940282.4.peg.1747 apan|ZP_16282374.1 apoc|6666666.23482.peg.247 atrc|104102.6.peg.1036 atrn|ZP_08644536.1 bsub|NP_390868.1 ecok|NP_417435.1 efav|NP_814441.1 efOG|YP_005707486.1 ehor|ZP_08499558.1 geur|ZP_08902386.1 gfra|ZP_11376056.1 ghan|ZP_06832969.1 gobo|ZP_08897480.1 gxyl|YP_004868603.1 lbrc|1580.24.peg.2068 lbuc|YP_004398542.1 lcas|YP_006751966.1 lfal|ZP_08313358.1 llac|1358.26.peg.1667 lmle|ZP_09440738.1 lplc|1590.27.peg.49 lplw|YP_004889302.1 lrha|YP_003171520.1 lver|ZP_09442048.1 pbur|ZP_16363141.1 pput|YP_001270280.1 smar|AMF-0001677 swit|YP_001263855.1 lfrk|ZP_08652019.1 smut|NP_720864.1 spar|YP_006309019.1 dmos|ZP_08470837.1 lani|ZP_08549359.1 lfrc|6666666.25437.peg.40 lmli|ZP_09448051.1
ASAHP00337: aace|ZP_08697057.1 amac|178901.8.peg.1838 apa3|940282.4.peg.148 apan|ZP_16281655.1 apoc|6666666.23482.peg.2117 atrc|104102.6.peg.1659 atrn|ZP_08643693.1 bsub|NP_390610.1 dmos|ZP_08470466.1 efav|NP_816532.1 efOG|YP_005709271.1 ehor|ZP_08499776.1 geur|ZP_08900944.1 gfra|ZP_11375255.1 ghan|ZP_06835283.1 gobo|ZP_08896721.1 gxyl|YP_004867784.1 lani|ZP_08549105.1 lbrc|1580.24.peg.2469 lbuc|YP_004398495.1 lcas|YP_006751918.1 lfal|ZP_08313436.1 lfer|ZP_03944124.1 lfrc|6666666.25437.peg.76 lfrk|ZP_08651983.1 lgas|YP_815189.1 llac|1358.26.peg.2150 lmle|ZP_09440696.1 lmli|ZP_09447457.1 lplc|1590.27.peg.482 lplw|YP_004889395.1 lrha|YP_003171459.1 lver|ZP_09442011.1 pbur|ZP_16361951.1 pput|YP_001269892.1 smar|AMF-0000536 smut|NP_722055.1 swit|YP_001260945.1
ASAHP00338: aace|ZP_08697063.1 amac|178901.8.peg.2498 apa3|940282.4.peg.2147 apan|ZP_16283118.1 apoc|6666666.23482.peg.115 atrc|104102.6.peg.1130 atrn|ZP_08646163.1 bsub|NP_387934.1 dmos|ZP_08470021.1 ecok|NP_415722.1 efav|NP_814050.1 efOG|YP_005707257.1 ehor|ZP_08498423.1 geur|ZP_08902498.1 gfra|ZP_11376793.1 ghan|ZP_06833300.1 gobo|ZP_08898440.1 gxyl|YP_004868996.1 lbga|ZP_03939353.1 lbrc|1580.24.peg.1934 lbuc|YP_004398882.1 lcas|YP_006752721.1 lfal|ZP_08313121.1 lfer|ZP_03944379.1 lfrc|6666666.25437.peg.465 lfrk|ZP_08652890.1 lgas|YP_814116.1 llac|1358.26.peg.929 lplc|1590.27.peg.2267 lplw|YP_004888541.1 lrha|YP_003172268.1 lver|ZP_09443258.1 pbur|ZP_16361053.1 pput|YP_001266102.1 smar|AMF-0003809 smut|NP_720492.1 spar|YP_006308847.1 swit|YP_001261880.1
ASAHP00339: aace|ZP_08697104.1 amac|178901.8.peg.1770 apa3|940282.4.peg.85 apan|ZP_16281592.1 apoc|6666666.23482.peg.2183 atrc|104102.6.peg.1589 atrn|ZP_08644426.1 bsub|NP_387985.2 ecok|NP_418412.1 efav|NP_816349.1 ehor|ZP_08497959.1 geur|ZP_08901011.1 gfra|ZP_11375319.1 ghan|ZP_06835348.1 gobo|ZP_08896996.1 gxyl|YP_004867857.1 lani|ZP_08548755.1 lbrc|1580.24.peg.1514 lbuc|YP_004398778.1 lcas|YP_006752475.1 lfal|ZP_08313514.1 lfer|ZP_03944063.1 lfrc|6666666.25437.peg.1254 lfrk|ZP_08652140.1 lgas|YP_814204.1 llac|1358.26.peg.336 lmli|ZP_09447045.1 lplc|1590.27.peg.2901 lplw|YP_004888615.1 lrha|YP_003172023.1 lver|ZP_09443162.1 pbur|ZP_16362522.1 pput|YP_001265832.1 smar|AMF-0000682 smut|NP_721355.1 spar|YP_006309943.1 swit|YP_001263961.1 dmos|ZP_08468980.1
ASAHP00340: aace|ZP_08697115.1 amac|178901.8.peg.1912 apa3|940282.4.peg.215 apan|ZP_16281719.1 apoc|6666666.23482.peg.2049 atrc|104102.6.peg.2060 atrn|ZP_08643773.1 dmos|ZP_08469839.1 ecok|NP_417725.1 efav|NP_815652.1 efOG|YP_005708695.1 ehor|ZP_08499858.1 geur|ZP_08901538.1 gfra|ZP_11375044.1 ghan|ZP_06833816.1 gobo|ZP_08898174.1 lani|ZP_08549109.1 lbga|ZP_03940317.1 lbrc|1580.24.peg.2165 lbuc|YP_004398320.1 lcas|YP_006751792.1 lfal|ZP_08313481.1 lfer|ZP_03944669.1 lfrc|6666666.25437.peg.225 lfrk|ZP_08651837.1 lgas|YP_814682.1 llac|1358.26.peg.816 lmle|ZP_09440492.1 lmli|ZP_09447734.1 lplc|1590.27.peg.2700 lplw|YP_004889756.1 lrha|YP_003171318.1 lver|ZP_09441883.1 pbur|ZP_16362271.1 pput|YP_001269997.1 smar|AMF-0001422 spar|YP_006309164.1 swit|YP_001261818.1
ASAHP00341: aace|ZP_08697119.1 amac|178901.8.peg.2462 apa3|940282.4.peg.2489 apan|ZP_16283686.1 apoc|6666666.23482.peg.2361 atrc|104102.6.peg.14 atrn|ZP_08645762.1 bsub|NP_390617.1 dmos|ZP_08470831.1 ecok|NP_417424.1 efav|NP_814932.1 efOG|YP_005708032.1 ehor|ZP_08499548.1 geur|ZP_08903910.1 gfra|ZP_11375053.1 ghan|ZP_06834437.1 gobo|ZP_08897273.1 gxyl|YP_004867307.1 lani|ZP_08548853.1 lbga|ZP_03940248.1 lbrc|1580.24.peg.1734 lbuc|YP_004398249.1 lcas|YP_006750918.1 lfal|ZP_08313536.1 lfer|ZP_03944586.1 lfrc|6666666.25437.peg.1094 lfrk|ZP_08652305.1 lgas|YP_814266.1 llac|1358.26.peg.485 lmli|ZP_09447236.1 lplc|1590.27.peg.519 lplw|YP_004889996.1 lrha|YP_003170516.1 lver|ZP_09443111.1 smar|AMF-0001689 smut|NP_722368.1 swit|YP_001261107.1 pbur|ZP_16363151.1
ASAHP00342: aace|ZP_08697254.1 amac|178901.8.peg.131 apa3|940282.4.peg.1516 apan|ZP_16281982.1 apoc|6666666.23482.peg.1316 atrc|104102.6.peg.3322 atrn|ZP_08644374.1 bsub|NP_390652.1 dmos|ZP_08469975.1 ecok|NP_416375.1 efav|NP_813874.1 efOG|YP_005707117.1 ehor|ZP_08498547.1 geur|ZP_08902660.1 gfra|ZP_11374736.1 gobo|ZP_08898835.1 gxyl|YP_004868126.1 lani|ZP_08548818.1 lbga|ZP_03940238.1 lbrc|1580.24.peg.1724 lbuc|YP_004398239.1 lcas|YP_006750901.1 lfal|ZP_08313112.1 lfer|ZP_03944578.1 lfrc|6666666.25437.peg.1102 lfrk|ZP_08652297.1 lgas|YP_814257.1 llac|1358.26.peg.982 lmli|ZP_09447206.1 lplc|1590.27.peg.509 lplw|YP_004890007.1 lrha|YP_003170498.1 lver|ZP_09443122.1 pbur|ZP_16361006.1 pput|YP_001266590.1 smar|AMF-0002996 spar|YP_006310791.1 swit|YP_001262637.1
ASAHP00343: aace|ZP_08697359.1 amac|178901.8.peg.2057 apa3|940282.4.peg.357 apan|ZP_16282108.1 apoc|6666666.23482.peg.1909 atrc|104102.6.peg.2225 atrn|ZP_08644581.1 bsub|NP_389472.1 dmos|ZP_08469979.1 ecok|NP_415610.1 efav|NP_816502.1 ehor|ZP_08496507.1 geur|ZP_08902972.1 gfra|ZP_11375508.1 ghan|ZP_06833910.1 gobo|ZP_08898319.1 gxyl|YP_004866821.1 lani|ZP_08548837.1 lbga|ZP_03940039.1 lbrc|1580.24.peg.2397 lbuc|YP_004398980.1 lcas|YP_006752323.1 lfal|ZP_08312963.1 lfer|ZP_03944402.1 lfrc|6666666.25437.peg.730 llac|1358.26.peg.1753 lmli|ZP_09447215.1 lplc|1590.27.peg.1488 lplw|YP_004889490.1 lrha|YP_003171863.1 lver|ZP_09442540.1 pbur|ZP_16360481.1 pput|YP_001269109.1 smar|AMF-0003934 smut|NP_721711.1 spar|YP_006308995.1 swit|YP_001260596.1 pbur|ZP_16360565.1
ASAHP00344: aace|ZP_08697391.1 amac|178901.8.peg.1760 apa3|940282.4.peg.2826 apan|ZP_16282227.1 apoc|6666666.23482.peg.831 atrc|104102.6.peg.1579 atrn|ZP_08645794.1 bsub|NP_388328.1 ecok|NP_417985.1 efav|NP_814177.1 efOG|YP_005707332.1 ehor|ZP_08495765.1 geur|ZP_08901020.1 ghan|ZP_06835360.1 gobo|ZP_08897005.1 gxyl|YP_004867866.1 lani|ZP_08549230.1 lbga|ZP_03939519.1 lbrc|1580.24.peg.1266 lbuc|YP_004399482.1 lfal|ZP_08313059.1 lfer|ZP_03945262.1 lfrc|6666666.25437.peg.628 lfrk|ZP_08653052.1 lmle|ZP_09441242.1 lplc|1590.27.peg.571 lplw|YP_004890431.1 pbur|ZP_16361779.1 pput|YP_001266563.1 smar|AMF-0000800 swit|YP_001263374.1 pput|YP_001266706.1 bsub|NP_388903.1 ecok|NP_418501.1 ehor|ZP_08497874.1 pbur|ZP_16360421.1 pput|YP_001265514.1 smar|AMF-0000657
ASAHP00345: aace|ZP_08697423.1 amac|178901.8.peg.1892 apa3|940282.4.peg.202 apan|ZP_16281706.1 apoc|6666666.23482.peg.2063 atrc|104102.6.peg.810 atrn|ZP_08643751.1 bsub|NP_390742.1 dmos|ZP_08471160.1 ecok|NP_416229.1 efav|NP_814845.1 efOG|YP_005707950.1 ehor|ZP_08496323.1 geur|ZP_08901692.1 gfra|ZP_11375193.1 ghan|ZP_06834987.1 gobo|ZP_08897404.1 gxyl|YP_004867431.1 lani|ZP_08549101.1 lbrc|1580.24.peg.2473 lbuc|YP_004398499.1 lcas|YP_006751923.1 lfer|ZP_03945692.1 lfrc|6666666.25437.peg.72 lfrk|ZP_08651987.1 llac|1358.26.peg.1982 lmle|ZP_09440700.1 lmli|ZP_09447453.1 lplc|1590.27.peg.486 lplw|YP_004889391.1 lrha|YP_003171464.1 lver|ZP_09442014.1 pbur|ZP_16361175.1 pput|YP_001268531.1 smar|AMF-0003645 smut|NP_721857.1 spar|YP_006310198.1 swit|YP_001262926.1
ASAHP00346: aace|ZP_08697684.1 amac|178901.8.peg.2314 apa3|940282.4.peg.1989 apan|ZP_16282620.1 apoc|6666666.23482.peg.401 atrc|104102.6.peg.1485 atrn|ZP_08644360.1 bsub|NP_389385.1 dmos|ZP_08470316.1 ecok|NP_418091.1 efav|NP_816099.1 efOG|YP_005708940.1 geur|ZP_08901248.1 gfra|ZP_11376031.1 ghan|ZP_06833533.1 gobo|ZP_08897765.1 gxyl|YP_004869225.1 lani|ZP_08548982.1 lbga|ZP_03939483.1 lbrc|1580.24.peg.1987 lbuc|YP_004398073.1 lcas|YP_006751586.1 lfal|ZP_08313342.1 lfer|ZP_03944841.1 lfrc|6666666.25437.peg.680 lfrk|ZP_08651761.1 lgas|YP_814984.1 llac|1358.26.peg.785 lmle|ZP_09440820.1 lmli|ZP_09447867.1 lplc|1590.27.peg.2859 lplw|YP_004889880.1 lrha|YP_003171078.1 lver|ZP_09442130.1 smar|AMF-0001024 smut|NP_720955.1 spar|YP_006309388.1 swit|YP_001260534.1
ASAHP00347: aace|ZP_08697770.1 amac|178901.8.peg.208 apa3|940282.4.peg.1449 apan|ZP_16281912.1 apoc|6666666.23482.peg.1233 atrc|104102.6.peg.3234 atrn|ZP_08644517.1 bsub|NP_390310.2 dmos|ZP_08468870.1 ecok|NP_417004.1 efav|NP_814715.1 efOG|YP_005707770.1 ehor|ZP_08499089.1 geur|ZP_08902072.1 gfra|ZP_11375589.1 ghan|ZP_06833143.1 gobo|ZP_08897957.1 gxyl|YP_004868803.1 lani|ZP_08549122.1 lbrc|1580.24.peg.2442 lbuc|YP_004398468.1 lcas|YP_006751886.1 lfrc|6666666.25437.peg.94 lfrk|ZP_08651963.1 lgas|YP_814581.1 llac|1358.26.peg.866 lmle|ZP_09440669.1 lmli|ZP_09447773.1 lplc|1590.27.peg.1552 lplw|YP_004889428.1 lrha|YP_003171428.1 lver|ZP_09441988.1 pbur|ZP_16360621.1 pput|YP_001266412.1 smar|AMF-0002096 smut|NP_721013.1 spar|YP_006309428.1 swit|YP_001263634.1
ASAHP00348: aace|ZP_08697877.1 amac|178901.8.peg.428 apa3|940282.4.peg.1661 apoc|6666666.23482.peg.1369 atrc|104102.6.peg.3378 atrn|ZP_08645310.1 bsub|NP_387899.1 dmos|ZP_08470394.1 ecok|NP_417054.2 efav|NP_815867.1 efOG|YP_005708803.1 ehor|ZP_08499142.1 geur|ZP_08902352.1 gfra|ZP_11376132.1 ghan|ZP_06833008.1 gobo|ZP_08897446.1 gxyl|YP_004868683.1 lani|ZP_08549506.1 lbrc|1580.24.peg.1524 lbuc|YP_004398694.1 lcas|YP_006752466.1 lfal|ZP_08313518.1 lfer|ZP_03944074.1 lfrc|6666666.25437.peg.1247 lfrk|ZP_08652147.1 lgas|YP_814210.1 llac|1358.26.peg.1641 lmli|ZP_09447054.1 lplc|1590.27.peg.2891 lplw|YP_004888686.1 lrha|YP_003172013.1 lver|ZP_09443158.1 pbur|ZP_16360170.1 pput|YP_001266421.1 smar|AMF-0002047 smut|NP_720762.1 spar|YP_006310727.1 swit|YP_001262820.1
ASAHP00349: aace|ZP_08698022.1 amac|178901.8.peg.2359 apa3|940282.4.peg.2034 apan|ZP_16282939.1 apoc|6666666.23482.peg.445 atrc|104102.6.peg.2881 atrn|ZP_08646729.1 bsub|NP_388030.2 dmos|ZP_08469993.1 ecok|NP_417698.1 ehor|ZP_08499828.1 geur|ZP_08903214.1 gfra|ZP_11375386.1 ghan|ZP_06833238.1 gobo|ZP_08898387.1 gxyl|YP_004868890.1 lani|ZP_08548389.1 lbga|ZP_03940011.1 lbrc|1580.24.peg.2647 lbuc|YP_004399007.1 lcas|YP_006752651.1 lfal|ZP_08312913.1 lfer|ZP_03945568.1 lfrc|6666666.25437.peg.303 lfrk|ZP_08652836.1 lgas|YP_814166.1 llac|1358.26.peg.1302 lmle|ZP_09440382.1 lmli|ZP_09449074.1 lplc|1590.27.peg.272 lplw|YP_004888997.1 lrha|YP_003172194.1 lver|ZP_09443204.1 pbur|ZP_16362320.1 pput|YP_001269715.1 smar|AMF-0001499 smut|NP_720639.1 spar|YP_006309269.1
ASAHP00350: aace|ZP_08698157.1 ecok|NP_416331.1 efOG|YP_005707076.1 geur|ZP_08902882.1 gfra|ZP_11376117.1 gobo|ZP_08897515.1 gxyl|YP_004868569.1 lani|ZP_08549722.1 lgas|YP_815624.1 llac|1358.26.peg.296 lmle|ZP_09441260.1 lmli|ZP_09448531.1 lplc|1590.27.peg.2937 lplw|YP_004888574.1 lrha|YP_003172494.1 lver|ZP_09443136.1 smar|AMF-0002954 swit|YP_001260904.1 bsub|NP_390584.1 efav|NP_813830.1 efOG|YP_005707075.1 ehor|ZP_08498499.1 lbga|ZP_03940778.1 lbrc|1580.24.peg.1483 lbuc|YP_004398802.1 lcas|YP_006750500.1 lfer|ZP_03944486.1 lmli|ZP_09448799.1 lrha|YP_003172584.1 pbur|ZP_16360636.1 spar|YP_006309007.1 lbuc|YP_004398803.1 efav|NP_813831.1 lmli|ZP_09448530.1 lplw|YP_004888586.1 lplc|1590.27.peg.2932 lplw|YP_004888585.1 lcas|YP_006750461.1
ASAHP00351: aace|ZP_08698264.1 amac|178901.8.peg.2870 apa3|940282.4.peg.2261 apan|ZP_16282507.1 apoc|6666666.23482.peg.304 atrc|104102.6.peg.349 atrn|ZP_08645674.1 bsub|NP_389279.1 ecok|NP_417594.3 efav|NP_816508.1 ehor|ZP_08499733.1 geur|ZP_08901677.1 gfra|ZP_11374820.1 ghan|ZP_06833673.1 gobo|ZP_08897666.1 gxyl|YP_004869348.1 lbga|ZP_03939251.1 lbrc|1580.24.peg.45 lbuc|YP_004397986.1 lcas|YP_006750318.1 llac|1358.26.peg.977 lmle|ZP_09440216.1 lmli|ZP_09448524.1 lplc|1590.27.peg.2114 lplw|YP_004890218.1 lrha|YP_003170034.1 lver|ZP_09442750.1 pput|YP_001266910.1 smar|AMF-0004414 swit|YP_001262892.1 ecok|NP_415042.1 atrc|104102.6.peg.759 atrn|ZP_08643895.1 bsub|NP_388680.2 gobo|ZP_08899714.1 gxyl|YP_004867149.1 gxyl|YP_004866856.1 swit|YP_001264757.1
ASAHP00352: aace|ZP_08698289.1 amac|178901.8.peg.2889 apa3|940282.4.peg.2278 apan|ZP_16282489.1 apoc|6666666.23482.peg.320 atrc|104102.6.peg.324 atrn|ZP_08644225.1 bsub|NP_390422.1 dmos|ZP_08468578.1 ecok|NP_417421.4 efav|NP_815651.1 efOG|YP_005708694.1 ehor|ZP_08499545.1 geur|ZP_08901707.1 gfra|ZP_11375446.1 ghan|ZP_06834897.1 gobo|ZP_08897388.1 gxyl|YP_004867417.1 lani|ZP_08549110.1 lbga|ZP_03940318.1 lbrc|1580.24.peg.2166 lcas|YP_006751791.1 lfer|ZP_03944668.1 lfrc|6666666.25437.peg.224 lfrk|ZP_08651838.1 llac|1358.26.peg.815 lmle|ZP_09440493.1 lmli|ZP_09447733.1 lplc|1590.27.peg.2699 lplw|YP_004889755.1 lrha|YP_003171317.1 lver|ZP_09441882.1 pput|YP_001270163.1 smar|AMF-0001692 smut|NP_722342.1 spar|YP_006309165.1 swit|YP_001262860.1 lbuc|YP_004398321.1
ASAHP00353: aace|ZP_08698327.1 amac|178901.8.peg.2319 apa3|940282.4.peg.1994 apan|ZP_16282615.1 apoc|6666666.23482.peg.406 atrc|104102.6.peg.1490 atrn|ZP_08644355.1 bsub|NP_389550.1 dmos|ZP_08468656.1 ecok|NP_417634.1 geur|ZP_08902691.1 gfra|ZP_11374641.1 ghan|ZP_06833061.1 gobo|ZP_08898484.1 gxyl|YP_004868728.1 lani|ZP_08548989.1 lbga|ZP_03939490.1 lbrc|1580.24.peg.1978 lbuc|YP_004398080.1 lcas|YP_006751592.1 lfal|ZP_08313254.1 lfer|ZP_03944834.1 lfrc|6666666.25437.peg.673 lfrk|ZP_08651767.1 lgas|YP_814978.1 llac|1358.26.peg.27 lmle|ZP_09440813.1 lmli|ZP_09447859.1 lplc|1590.27.peg.2852 lplw|YP_004889873.1 lrha|YP_003171084.1 lver|ZP_09442122.1 pbur|ZP_16361963.1 pput|YP_001269878.1 smar|AMF-0000523 smut|NP_720624.1 spar|YP_006309247.1 swit|YP_001264292.1
ASAHP00354: aace|ZP_08698431.1 amac|178901.8.peg.2900 apa3|940282.4.peg.2287 apan|ZP_16282481.1 apoc|6666666.23482.peg.328 atrc|104102.6.peg.312 atrn|ZP_08644214.1 bsub|NP_389480.1 dmos|ZP_08468862.1 ecok|NP_417101.1 efav|NP_815406.1 efOG|YP_005708468.1 ehor|ZP_08499235.1 geur|ZP_08900857.1 gfra|ZP_11376478.1 ghan|ZP_06835196.1 gobo|ZP_08896801.1 gxyl|YP_004867706.1 lani|ZP_08549083.1 lbrc|1580.24.peg.2412 lbuc|YP_004398440.1 lcas|YP_006751848.1 lfal|ZP_08312510.1 lfrc|6666666.25437.peg.118 lfrk|ZP_08651940.1 lgas|YP_814614.1 llac|1358.26.peg.1535 lmle|ZP_09440638.1 lmli|ZP_09447972.1 lplc|1590.27.peg.1519 lplw|YP_004889460.1 lrha|YP_003171390.1 lver|ZP_09441962.1 pput|YP_001269568.1 smar|AMF-0000249 smut|NP_721452.1 spar|YP_006309853.1 swit|YP_001263150.1
ASAHP00355: aace|ZP_08698591.1 amac|178901.8.peg.847 apa3|940282.4.peg.1199 apan|ZP_16281802.1 apoc|6666666.23482.peg.1601 atrc|104102.6.peg.2517 atrn|ZP_08644897.1 bsub|NP_390857.1 dmos|ZP_08468491.1 ecok|NP_414633.1 efav|NP_815590.1 efOG|YP_005708630.1 ehor|ZP_08497480.1 geur|ZP_08902749.1 gfra|ZP_11376440.1 ghan|ZP_06835052.1 gobo|ZP_08896916.1 gxyl|YP_004867606.1 lani|ZP_08549353.1 lbga|ZP_03940588.1 lbrc|1580.24.peg.2510 lbuc|YP_004398537.1 lcas|YP_006751961.1 lfal|ZP_08313354.1 lfrc|6666666.25437.peg.45 lfrk|ZP_08652014.1 llac|1358.26.peg.1882 lmle|ZP_09440734.1 lmli|ZP_09448046.1 lplc|1590.27.peg.45 lplw|YP_004889306.1 lrha|YP_003171514.1 lver|ZP_09442044.1 pbur|ZP_16360018.1 pput|YP_001269693.1 smar|AMF-0000162 smut|NP_722058.3 swit|YP_001264429.1
ASAHP00356: aace|ZP_08698605.1 apa3|940282.4.peg.1543 apan|ZP_16282009.1 apoc|6666666.23482.peg.1342 atrc|104102.6.peg.3352 atrn|ZP_08644846.1 bsub|NP_390627.3 dmos|ZP_08470195.1 ecok|NP_415651.4 efav|NP_815733.1 efOG|YP_005708730.1 ehor|ZP_08496464.1 geur|ZP_08901288.1 gfra|ZP_11376613.1 ghan|ZP_06833488.1 gobo|ZP_08898767.1 gxyl|YP_004869187.1 lani|ZP_08548963.1 lbga|ZP_03939456.1 lbrc|1580.24.peg.2023 lbuc|YP_004398046.1 lcas|YP_006751559.1 lfer|ZP_03944859.1 lfrc|6666666.25437.peg.697 lfrk|ZP_08651743.1 lgas|YP_814996.1 llac|1358.26.peg.1694 lmle|ZP_09440862.1 lmli|ZP_09447886.1 lplc|1590.27.peg.636 lplw|YP_004889914.1 lrha|YP_003171050.1 lver|ZP_09442164.1 pbur|ZP_16360523.1 pput|YP_001267156.1 smar|AMF-0003762 smut|NP_722428.1 swit|YP_001265226.1
ASAHP00357: aace|ZP_08698655.1 apa3|940282.4.peg.643 apan|ZP_16281403.1 apoc|6666666.23482.peg.2629 atrc|104102.6.peg.2825 bsub|NP_389455.1 dmos|ZP_08470003.1 ecok|NP_417746.1 ehor|ZP_08499876.1 geur|ZP_08901641.1 gfra|ZP_11374855.1 ghan|ZP_06833708.1 gobo|ZP_08897630.1 gxyl|YP_004869382.1 lani|ZP_08549064.1 lbga|ZP_03940516.1 lbrc|1580.24.peg.2429 lbuc|YP_004398457.1 lcas|YP_006751872.1 lfer|ZP_03945730.1 lfrc|6666666.25437.peg.103 lfrk|ZP_08651954.1 lgas|YP_814590.1 llac|1358.26.peg.19 lmle|ZP_09440655.1 lmli|ZP_09447989.1 lplc|1590.27.peg.1537 lplw|YP_004889443.1 lrha|YP_003171416.1 lver|ZP_09441979.1 pbur|ZP_16361168.1 pput|YP_001265442.1 smar|AMF-0001329 smut|NP_720921.1 spar|YP_006309061.1 swit|YP_001264524.1 ecok|NP_416758.1 smar|AMF-0003635
ASAHP00358: aace|ZP_08698895.1 amac|178901.8.peg.1081 apa3|940282.4.peg.1726 apan|ZP_16282351.1 apoc|6666666.23482.peg.1016 atrc|104102.6.peg.1010 atrn|ZP_08644559.1 bsub|NP_391922.1 dmos|ZP_08470391.1 ecok|NP_418598.1 efav|NP_813826.1 efOG|YP_005707070.1 ehor|ZP_08497791.1 gfra|ZP_11376843.1 ghan|ZP_06833601.1 gobo|ZP_08897704.1 gxyl|YP_004869282.1 lani|ZP_08549884.1 lbga|ZP_03938727.1 lbrc|1580.24.peg.1082 lbuc|YP_004397840.1 lcas|YP_006750182.1 lfal|ZP_08313211.1 lfer|ZP_03944214.1 lfrc|6666666.25437.peg.349 lfrk|ZP_08652688.1 lgas|YP_814233.1 llac|1358.26.peg.1977 lmle|ZP_09441100.1 lmli|ZP_09448373.1 lplc|1590.27.peg.2379 lrha|YP_003169879.1 lver|ZP_09443885.1 pbur|ZP_16361912.1 pput|YP_001270069.1 smar|AMF-0000584 smut|NP_720730.1 spar|YP_006310731.1
ASAHP00359: bsub|NP_388449.1 ecok|NP_416687.1 ehor|ZP_08498874.1 lbga|ZP_03938167.1 lbuc|YP_004399620.1 lplc|1590.27.peg.2038 lplw|YP_004888472.1 pbur|ZP_16363102.1 pput|YP_001265980.1 smar|AMF-0002495 aace|ZP_08699438.1 amac|178901.8.peg.2644 apa3|940282.4.peg.2915 apan|ZP_16282305.1 apoc|6666666.23482.peg.1200 atrc|104102.6.peg.1793 atrn|ZP_08645381.1 efav|NP_815622.1 efOG|YP_005708663.1 geur|ZP_08903456.1 gfra|ZP_11376091.1 ghan|ZP_06833037.1 gobo|ZP_08898459.1 gxyl|YP_004867788.1 lbrc|1580.24.peg.601 lfrc|6666666.25437.peg.1030 lfrk|ZP_08652359.1 lmle|ZP_09439769.1 swit|YP_001263873.1 pbur|ZP_16360451.1 gfra|ZP_11375944.1 smar|AMF-0004671 bsub|NP_391389.1 pbur|ZP_16361754.1 ghan|ZP_06834184.1 lbrc|1580.24.peg.249 smar|AMF-0003201 lfal|ZP_08312798.1
ASAHP00360: aace|ZP_08699076.1 amac|178901.8.peg.853 apa3|940282.4.peg.1193 apan|ZP_16281796.1 apoc|6666666.23482.peg.1607 atrc|104102.6.peg.2511 atrn|ZP_08645853.1 bsub|NP_389401.1 dmos|ZP_08468486.1 ecok|NP_414627.1 efav|NP_814420.1 efOG|YP_005707456.1 ehor|ZP_08497486.1 geur|ZP_08902755.1 gfra|ZP_11376434.1 ghan|ZP_06835046.1 gobo|ZP_08896922.1 gxyl|YP_004867600.1 lbga|ZP_03940608.1 lbrc|1580.24.peg.1828 lbuc|YP_004398558.1 lcas|YP_006750282.1 lfal|ZP_08313377.1 lfer|ZP_03944156.1 lfrc|6666666.25437.peg.25 lfrk|ZP_08652034.1 llac|1358.26.peg.116 lmle|ZP_09440757.1 lmli|ZP_09447904.1 lplc|1590.27.peg.1877 lplw|YP_004888922.1 lrha|YP_003170003.1 pbur|ZP_16360012.1 pput|YP_001269699.1 smar|AMF-0000156 spar|YP_006310338.1 swit|YP_001264435.1 lfer|ZP_03944155.1
ASAHP00361: aace|ZP_08699191.1 amac|178901.8.peg.821 apa3|940282.4.peg.1230 apan|ZP_16281833.1 apoc|6666666.23482.peg.1571 atrc|104102.6.peg.2548 bsub|NP_389615.2 dmos|ZP_08470253.1 ecok|NP_418592.1 efav|NP_815824.1 efOG|YP_005708761.1 ehor|ZP_08497797.1 geur|ZP_08903149.1 gfra|ZP_11376735.1 ghan|ZP_06832784.1 gobo|ZP_08899304.1 gxyl|YP_004868468.1 lani|ZP_08549055.1 lbrc|1580.24.peg.2457 lbuc|YP_004398482.1 lcas|YP_006751905.1 lfal|ZP_08313449.1 lfrc|6666666.25437.peg.85 lfrk|ZP_08651972.1 lgas|YP_815180.1 llac|1358.26.peg.2160 lmle|ZP_09440684.1 lmli|ZP_09447998.1 lplc|1590.27.peg.1571 lplw|YP_004889410.1 lrha|YP_003171446.1 lver|ZP_09442000.1 pbur|ZP_16361907.1 pput|YP_001270075.1 smar|AMF-0000591 smut|NP_721827.1 spar|YP_006310168.1 swit|YP_001261114.1
ASAHP00362: aace|ZP_08699214.1 amac|178901.8.peg.216 apa3|940282.4.peg.1440 apan|ZP_16283085.1 apoc|6666666.23482.peg.1224 atrc|104102.6.peg.3222 atrn|ZP_08644238.1 bsub|NP_389557.1 dmos|ZP_08468988.1 ecok|NP_416822.1 efav|NP_814912.1 efOG|YP_005708012.1 ehor|ZP_08498972.1 geur|ZP_08902719.1 gfra|ZP_11376041.1 ghan|ZP_06833089.1 gobo|ZP_08898514.1 gxyl|YP_004868757.1 lani|ZP_08549159.1 lbga|ZP_03939719.1 lcas|YP_006750172.1 lfer|ZP_03945244.1 lfrc|6666666.25437.peg.444 lgas|YP_814888.1 llac|1358.26.peg.1541 lmle|ZP_09441160.1 lmli|ZP_09447858.1 lplc|1590.27.peg.2094 lplw|YP_004890238.1 lrha|YP_003169861.1 lver|ZP_09441706.1 pbur|ZP_16360356.1 pput|YP_001269077.1 smar|AMF-0002374 smut|NP_721384.1 spar|YP_006309881.1 swit|YP_001263158.1 lplw|YP_004889214.1
ASAHP00363: aace|ZP_08699507.1 amac|178901.8.peg.902 apa3|940282.4.peg.2210 apan|ZP_16283320.1 apoc|6666666.23482.peg.637 atrc|104102.6.peg.192 atrn|ZP_08645327.1 bsub|NP_390308.2 ecok|NP_414955.1 efav|NP_814717.1 efOG|YP_005707772.1 ehor|ZP_08497223.1 geur|ZP_08901680.1 gfra|ZP_11375179.1 ghan|ZP_06834855.1 gobo|ZP_08897415.1 gxyl|YP_004867440.1 lani|ZP_08549124.1 lbrc|1580.24.peg.2440 lbuc|YP_004398466.1 lcas|YP_006751884.1 lfrc|6666666.25437.peg.96 lfrk|ZP_08651961.1 lgas|YP_814583.1 llac|1358.26.peg.869 lmle|ZP_09440667.1 lmli|ZP_09447770.1 lplc|1590.27.peg.1550 lplw|YP_004889430.1 lrha|YP_003171426.1 lver|ZP_09441986.1 pbur|ZP_16363040.1 pput|YP_001265914.1 smar|AMF-0004790 smut|NP_721015.1 spar|YP_006309430.1 swit|YP_001260533.1 dmos|ZP_08469305.1
ASAHP00364: aace|ZP_08699512.1 amac|178901.8.peg.171 apa3|940282.4.peg.1479 apan|ZP_16281942.1 apoc|6666666.23482.peg.1264 atrc|104102.6.peg.3270 atrn|ZP_08644476.1 bsub|NP_391980.1 dmos|ZP_08470855.1 ecok|NP_418196.1 efav|NP_816895.1 ehor|ZP_08495957.1 geur|ZP_08902363.1 gfra|ZP_11376708.1 ghan|ZP_06832995.1 gobo|ZP_08897457.1 gxyl|YP_004868672.1 lani|ZP_08548651.1 lbga|ZP_03939113.1 lbrc|1580.24.peg.313 lfal|ZP_08312685.1 lfrc|6666666.25437.peg.518 lfrk|ZP_08652940.1 lgas|YP_815530.1 llac|1358.26.peg.518 lmle|ZP_09440996.1 lmli|ZP_09448612.1 lplc|1590.27.peg.2437 lplw|YP_004890742.1 pbur|ZP_16363394.1 pput|YP_001270607.1 smar|AMF-0000966 swit|YP_001263338.1 lbuc|YP_004397918.1 lcas|YP_006750268.1 lrha|YP_003169988.1 lver|ZP_09443787.1 lfer|ZP_03944246.1
ASAHP00365: aace|ZP_08699648.1 amac|178901.8.peg.1803 apa3|940282.4.peg.115 apan|ZP_16281623.1 apoc|6666666.23482.peg.2150 atrc|104102.6.peg.1623 atrn|ZP_08644461.1 bsub|NP_388024.1 dmos|ZP_08468845.1 ecok|NP_417754.1 efav|NP_814030.1 efOG|YP_005707234.1 ehor|ZP_08499884.1 geur|ZP_08900979.1 gfra|ZP_11375287.1 ghan|ZP_06835319.1 gobo|ZP_08896964.1 gxyl|YP_004867825.1 lani|ZP_08548402.1 lbga|ZP_03940005.1 lbrc|1580.24.peg.2653 lbuc|YP_004399013.1 lcas|YP_006752662.1 lfal|ZP_08313547.1 lfer|ZP_03945562.1 lfrc|6666666.25437.peg.309 lfrk|ZP_08652830.1 lgas|YP_814160.1 llac|1358.26.peg.1855 lmle|ZP_09440376.1 lmli|ZP_09449080.1 lplc|1590.27.peg.285 lplw|YP_004888984.1 lver|ZP_09443210.1 pput|YP_001265866.1 smar|AMF-0001322 spar|YP_006308984.1 swit|YP_001261829.1
ASAHP00366: amac|178901.8.peg.1525 apa3|940282.4.peg.638 apan|ZP_16281408.1 apoc|6666666.23482.peg.2625 atrc|104102.6.peg.2834 atrn|ZP_08646503.1 bsub|NP_391411.1 geur|ZP_08901637.1 ghan|ZP_06833712.1 gobo|ZP_08897626.1 gxyl|YP_004869386.1 lbrc|1580.24.peg.1551 spar|YP_006309075.1 swit|YP_001263318.1 efav|NP_815466.1 efOG|YP_005708534.1 lani|ZP_08549481.1 lbga|ZP_03940712.1 lbuc|YP_004398666.1 lfal|ZP_08312919.1 lfer|ZP_03944422.1 lfrc|6666666.25437.peg.1222 lfrk|ZP_08652172.1 lgas|YP_815132.1 llac|1358.26.peg.2147 lmle|ZP_09441320.1 lplc|1590.27.peg.96 lplw|YP_004888719.1 smut|NP_720939.1 lcas|YP_006751081.1 lrha|YP_003170642.1 lmli|ZP_09447086.1 ecok|NP_417670.1 ehor|ZP_08499800.1 lver|ZP_09442567.1 pbur|ZP_16362301.1 pput|YP_001266335.1 smar|AMF-0001480
ASAHP00367: amac|178901.8.peg.2831 apa3|940282.4.peg.2215 apan|ZP_16283457.1 apoc|6666666.23482.peg.2336 atrc|104102.6.peg.1885 atrn|ZP_08644618.1 bsub|NP_388483.2 dmos|ZP_08469368.1 ecok|NP_418566.1 efav|NP_816273.1 efOG|YP_005709064.1 ehor|ZP_08497828.1 geur|ZP_08901592.1 gfra|ZP_11375694.1 ghan|ZP_06833762.1 gobo|ZP_08897579.1 gxyl|YP_004869432.1 lani|ZP_08549488.1 lbrc|1580.24.peg.1542 lbuc|YP_004398676.1 lcas|YP_006752442.1 lfer|ZP_03944415.1 lfrc|6666666.25437.peg.1232 lfrk|ZP_08652162.1 lgas|YP_814251.1 llac|1358.26.peg.1143 lmle|ZP_09441310.1 lmli|ZP_09447079.1 lplc|1590.27.peg.87 lplw|YP_004888711.1 lrha|YP_003171986.1 lver|ZP_09443130.1 pbur|ZP_16362202.1 pput|YP_001269671.1 smar|AMF-0000616 swit|YP_001263859.1 lfal|ZP_08313489.1 spar|YP_006309146.1
ASAHP00368: atrc|104102.6.peg.2266 atrc|104102.6.peg.3044 swit|YP_001260032.1 swit|YP_001261727.1 aace|ZP_08699494.1 amac|178901.8.peg.2100 apa3|940282.4.peg.400 apan|ZP_16283379.1 apoc|6666666.23482.peg.1866 atrn|ZP_08645405.1 efav|NP_815368.1 efOG|YP_005708429.1 geur|ZP_08901826.1 gfra|ZP_11375094.1 ghan|ZP_06834802.1 gxyl|YP_004867538.1 lbga|ZP_03939473.1 lbrc|1580.24.peg.1998 lbuc|YP_004398063.1 lcas|YP_006751574.1 lfal|ZP_08313214.1 lfer|ZP_03944948.1 llac|1358.26.peg.905 lmle|ZP_09440831.1 lplc|1590.27.peg.682 lplw|YP_004889896.1 lrha|YP_003171066.1 lver|ZP_09442140.1 bsub|NP_389341.1 efav|NP_815074.1 efOG|YP_005708198.1 lmli|ZP_09448306.1 pput|YP_001266795.1 swit|YP_001262642.1 bsub|NP_390285.1 smut|NP_720600.1 swit|YP_001261287.1
ASAHP00369: bsub|NP_390088.1 bsub|NP_391124.1 pput|YP_001266918.1 pput|YP_001269809.1 aace|ZP_08698997.1 amac|178901.8.peg.929 apa3|940282.4.peg.474 apan|ZP_16282733.1 apoc|6666666.23482.peg.1789 atrc|104102.6.peg.1223 atrn|ZP_08646527.1 dmos|ZP_08468580.1 ecok|NP_418111.1 efav|NP_816016.1 efOG|YP_005708854.1 geur|ZP_08902069.1 gfra|ZP_11375881.1 ghan|ZP_06833139.1 gobo|ZP_08897960.1 gxyl|YP_004868800.1 lani|ZP_08549563.1 lbga|ZP_03938680.1 lbrc|1580.24.peg.87 lbuc|YP_004397792.1 lcas|YP_006751316.1 lgas|YP_814075.1 llac|1358.26.peg.1419 lmle|ZP_09440187.1 lmli|ZP_09449048.1 lplc|1590.27.peg.1236 lplw|YP_004890341.1 lrha|YP_003170823.1 lver|ZP_09443589.1 pbur|ZP_16362615.1 smar|AMF-0001003 spar|YP_006309832.1 pput|YP_001267178.1
ASAHP00370: bsub|NP_390866.1 bsub|NP_391586.1 lmli|ZP_09448093.1 lmli|ZP_09448385.1 lmli|ZP_09449451.1 pbur|ZP_16360323.1 pbur|ZP_16361668.1 aace|ZP_08696137.1 amac|178901.8.peg.2609 apa3|940282.4.peg.2948 apan|ZP_16282272.1 apoc|6666666.23482.peg.1165 atrc|104102.6.peg.1750 atrn|ZP_08644091.1 ecok|NP_415996.2 ehor|ZP_08498180.1 geur|ZP_08901444.1 gfra|ZP_11377296.1 ghan|ZP_06832999.1 gobo|ZP_08898641.1 lani|ZP_08549568.1 lbga|ZP_03938082.1 lbrc|1580.24.peg.473 lcas|YP_006750873.1 lfer|ZP_03945476.1 lfrc|6666666.25437.peg.585 lfrk|ZP_08653008.1 llac|1358.26.peg.2094 lmle|ZP_09439959.1 lplc|1590.27.peg.1061 lplw|YP_004889029.1 lrha|YP_003170472.1 lver|ZP_09442084.1 smar|AMF-0004245 smut|NP_720610.1 ghan|ZP_06834170.1 ghan|ZP_06834664.1
ASAHP00371: bsub|NP_391252.1 bsub|NP_391262.1 efav|NP_814606.1 efOG|YP_005707651.1 lbrc|1580.24.peg.1042 lfer|ZP_03945144.1 lplc|1590.27.peg.1545 lplw|YP_004889435.1 smut|NP_722404.1 efav|NP_814426.1 efOG|YP_005707469.1 lani|ZP_08549752.1 lbuc|YP_004399312.1 lplc|1590.27.peg.474 lplw|YP_004888398.1 smut|NP_721486.1 llac|1358.26.peg.1326 ecok|NP_416632.1 lgas|YP_814535.1 lmli|ZP_09449507.1 swit|YP_001261291.1 lfer|ZP_03945143.1 ehor|ZP_08496105.1 lbga|ZP_03939032.1 lmle|ZP_09440662.1 lrha|YP_003169823.1 lver|ZP_09443575.1 pput|YP_001266245.1 smar|AMF-0003510 spar|YP_006309198.1 ehor|ZP_08498825.1 smar|AMF-0004370 lmle|ZP_09440580.1 lver|ZP_09442897.1 ehor|ZP_08496103.1 pput|YP_001266247.1 smar|AMF-0003508
ASAHP00372: dmos|ZP_08468582.1 dmos|ZP_08470116.1 lfrc|6666666.25437.peg.414 llac|1358.26.peg.1997 lplw|YP_004888424.1 lver|ZP_09442777.1 efav|NP_814088.1 efOG|YP_005707296.1 bsub|NP_388866.2 ecok|NP_415011.1 ehor|ZP_08497148.1 ghan|ZP_06834690.1 pbur|ZP_16359862.1 pput|YP_001270565.1 smar|AMF-0004726 swit|YP_001260090.1 lmle|ZP_09441562.1 lmli|ZP_09447626.1 lcas|YP_006750887.1 lfer|ZP_03944339.1 lrha|YP_003170485.1 lani|ZP_08550014.1 lbga|ZP_03939879.1 lbrc|1580.24.peg.1846 lbuc|YP_004399152.1 lgas|YP_819521.1 lplc|1590.27.peg.564 lplw|YP_004890438.1 lbga|ZP_03938147.1 swit|YP_001260961.1 lcas|YP_006750698.1 lrha|YP_003170205.1 lbrc|1580.24.peg.948 lbuc|YP_004399624.1 lfal|ZP_08313835.1 lmle|ZP_09441518.1 lver|ZP_09443819.1
ASAHP00373: dmos|ZP_08468632.1 dmos|ZP_08470489.1 aace|ZP_08698407.1 ecok|NP_417175.1 ehor|ZP_08499313.1 geur|ZP_08901565.1 ghan|ZP_06833791.1 gobo|ZP_08898147.1 gxyl|YP_004869460.1 lani|ZP_08549746.1 lbrc|1580.24.peg.173 pput|YP_001267921.1 smar|AMF-0000243 llac|1358.26.peg.1181 lver|ZP_09441902.1 bsub|NP_391335.1 ecok|NP_415833.1 efav|NP_816764.1 efOG|YP_005707739.1 ehor|ZP_08498291.1 lbga|ZP_03939672.1 lbrc|1580.24.peg.2580 lbuc|YP_004398576.1 lcas|YP_006751183.1 lfer|ZP_03944194.1 lgas|YP_814064.1 lmle|ZP_09440035.1 lplc|1590.27.peg.782 lplw|YP_004888117.1 lrha|YP_003170692.1 pbur|ZP_16359730.1 spar|YP_006310547.1 efav|NP_814693.1 lplc|1590.27.peg.829 lplw|YP_004888145.1 lbuc|YP_004399336.1 efOG|YP_005709483.1
ASAHP00374: dmos|ZP_08469789.1 dmos|ZP_08471076.1 lcas|YP_006752201.1 lcas|YP_006752244.1 lrha|YP_003171744.1 lrha|YP_003171785.1 pput|YP_001265638.1 pput|YP_001269231.1 aace|ZP_08696792.1 bsub|YP_054595.1 ghan|ZP_06834672.1 llac|1358.26.peg.430 lmli|ZP_09448824.1 smut|NP_721812.1 spar|YP_006310147.1 swit|YP_001265018.1 aace|ZP_08698335.1 amac|178901.8.peg.412 apa3|940282.4.peg.1550 apan|ZP_16282017.1 apoc|6666666.23482.peg.1350 atrc|104102.6.peg.3359 atrn|ZP_08644853.1 ecok|NP_416542.1 efav|NP_815855.1 efOG|YP_005708790.1 geur|ZP_08902893.1 gfra|ZP_11375741.1 ghan|ZP_06832954.1 gobo|ZP_08899104.1 gxyl|YP_004868579.1 lgas|YP_814943.1 lplc|1590.27.peg.1120 lplw|YP_004889089.1 pbur|ZP_16362804.1 swit|YP_001264501.1 lrha|YP_003169853.1
ASAHP00375: ehor|ZP_08496305.1 ehor|ZP_08497692.1 aace|ZP_08698843.1 apa3|940282.4.peg.1950 atrn|ZP_08645896.1 bsub|NP_389639.2 dmos|ZP_08470175.1 ecok|NP_418114.4 geur|ZP_08902168.1 ghan|ZP_06835545.1 gobo|ZP_08900006.1 gxyl|YP_004866978.1 lbga|ZP_03939863.1 lbrc|1580.24.peg.1872 lcas|YP_006750711.1 lfal|ZP_08312648.1 lmli|ZP_09448549.1 lrha|YP_003170303.1 lver|ZP_09443057.1 lbuc|YP_004399166.1 llac|1358.26.peg.649 dmos|ZP_08470689.1 ecok|NP_416133.1 lbrc|1580.24.peg.540 lplc|1590.27.peg.1748 lplw|YP_004888367.1 spar|YP_006310543.1 ecok|NP_414804.1 lbuc|YP_004397738.1 ehor|ZP_08500206.1 ehor|ZP_08496448.1 gxyl|YP_004868389.1 geur|ZP_08903442.1 lbuc|YP_004398962.1 lbga|ZP_03938591.1 lbrc|1580.24.peg.1015 lbrc|1580.24.peg.586
ASAHP00376: ehor|ZP_08496370.1 ehor|ZP_08499566.1 amac|178901.8.peg.338 bsub|NP_388050.1 ecok|NP_416367.1 efav|NP_814311.1 efOG|YP_005709463.1 ehor|ZP_08498539.1 lbga|ZP_03940052.1 lbrc|1580.24.peg.1197 lbuc|YP_004398967.1 lcas|YP_006750298.1 lmle|ZP_09440417.1 lplc|1590.27.peg.1092 lplw|YP_004889060.1 lrha|YP_003170019.1 lver|ZP_09442773.1 pbur|ZP_16360997.1 pput|YP_001266404.1 smar|AMF-0003005 efav|NP_816082.1 efOG|YP_005708922.1 ehor|ZP_08499387.1 lani|ZP_08548593.1 lgas|YP_815412.1 llac|1358.26.peg.1405 lmli|ZP_09448364.1 lplc|1590.27.peg.2174 lrha|YP_003169874.1 lver|ZP_09442758.1 spar|YP_006308912.1 lplw|YP_004891036.1 lani|ZP_08548549.1 ecok|NP_416922.1 gobo|ZP_08898987.1 llac|1358.26.peg.1001 pbur|ZP_16362043.1
ASAHP00377: lmli|ZP_09448196.1 lmli|ZP_09448252.1 dmos|ZP_08468563.1 ecok|NP_416718.1 efav|NP_814952.1 efOG|YP_005709565.1 ehor|ZP_08498890.1 lani|ZP_08549838.1 lbga|ZP_03939152.1 lcas|YP_006752497.1 lgas|YP_815534.1 llac|1358.26.peg.1122 lmle|ZP_09441022.1 lplc|1590.27.peg.277 lplw|YP_004888992.1 lrha|YP_003172050.1 lver|ZP_09442839.1 pbur|ZP_16363171.1 pput|YP_001268900.1 smar|AMF-0000298 smut|NP_721480.1 spar|YP_006309820.1 swit|YP_001260933.1 dmos|ZP_08470283.1 lfer|ZP_03945253.1 llac|1358.26.peg.1387 efav|NP_816852.1 lplc|1590.27.peg.2200 lplw|YP_004890974.1 efOG|YP_005708054.1 ehor|ZP_08498707.1 pput|YP_001268057.1 lplc|1590.27.peg.236 lplw|YP_004890524.1 lcas|YP_006750718.1 lrha|YP_003171767.1 lcas|YP_006752221.1
ASAHP00378: lver|ZP_09443336.1 lver|ZP_09443821.1 aace|ZP_08697432.1 apa3|940282.4.peg.2840 aace|ZP_08698345.1 amac|178901.8.peg.2822 apa3|940282.4.peg.2483 apan|ZP_16282845.1 apoc|6666666.23482.peg.1384 atrc|104102.6.peg.1875 atrn|ZP_08645941.1 bsub|NP_391532.1 dmos|ZP_08471001.1 ecok|NP_414985.1 efav|NP_814318.1 ehor|ZP_08497181.1 geur|ZP_08902565.1 gfra|ZP_11376588.1 gobo|ZP_08898871.1 gxyl|YP_004868216.1 lbga|ZP_03938522.1 lbrc|1580.24.peg.2307 lbuc|YP_004397696.1 lcas|YP_006750782.1 lfal|ZP_08313711.1 lfrc|6666666.25437.peg.1013 lfrk|ZP_08652374.1 llac|1358.26.peg.1511 lplc|1590.27.peg.1726 lplw|YP_004888382.1 lrha|YP_003170379.1 pbur|ZP_16363069.1 pput|YP_001270444.1 smar|AMF-0004758 smut|NP_721991.1 swit|YP_001262415.1 lrha|YP_003169775.1
ASAHP00379: pput|YP_001265541.1 pput|YP_001266863.1 aace|ZP_08699168.1 amac|178901.8.peg.1559 apa3|940282.4.peg.608 apan|ZP_16281440.1 apoc|6666666.23482.peg.2596 atrc|104102.6.peg.391 atrn|ZP_08646762.1 bsub|NP_391885.1 efav|NP_816923.1 ghan|ZP_06834656.1 gobo|ZP_08898969.1 lbga|ZP_03939174.1 lbrc|1580.24.peg.1338 lcas|YP_006750122.1 lrha|YP_003169805.1 lver|ZP_09442351.1 smut|NP_721407.1 amac|178901.8.peg.1374 bsub|NP_388451.1 ecok|NP_416058.1 ehor|ZP_08496079.1 pput|YP_001268747.1 smar|AMF-0002130 swit|YP_001261396.1 lcas|YP_006752094.1 lbuc|YP_004399416.1 swit|YP_001264800.1 llac|1358.26.peg.1556 pbur|ZP_16361636.1 swit|YP_001264761.1 lrha|YP_003171657.1 lbga|ZP_03939570.1 ghan|ZP_06834283.1 swit|YP_001263569.1 pput|YP_001267349.1
ASAHP00380: aace|ZP_08696175.1 amac|178901.8.peg.2966 apa3|940282.4.peg.2350 apan|ZP_16282570.1 apoc|6666666.23482.peg.43 atrc|104102.6.peg.243 atrn|ZP_08644957.1 ecok|NP_416195.1 ehor|ZP_08496282.1 geur|ZP_08900822.1 gfra|ZP_11374899.1 ghan|ZP_06835158.1 gobo|ZP_08896836.1 gxyl|YP_004867672.1 lcas|YP_006751445.1 lrha|YP_003170947.1 smar|AMF-0003605 swit|YP_001263405.1 aace|ZP_08698245.1 bsub|NP_391148.1 dmos|ZP_08471134.1 efav|NP_816043.1 efOG|YP_005708884.1 lani|ZP_08548900.1 lbga|ZP_03938662.1 lfal|ZP_08312556.1 lfer|ZP_03944998.1 llac|1358.26.peg.132 lmle|ZP_09439924.1 lmli|ZP_09447800.1 lplc|1590.27.peg.39 lplw|YP_004889313.1 lver|ZP_09442113.1 pbur|ZP_16361144.1 pput|YP_001269503.1 smut|NP_720713.1 spar|YP_006309348.1
ASAHP00381: aace|ZP_08696257.1 amac|178901.8.peg.1540 apa3|940282.4.peg.623 apan|ZP_16281422.1 apoc|6666666.23482.peg.2611 atrc|104102.6.peg.2851 atrn|ZP_08646453.1 bsub|NP_391924.2 dmos|ZP_08469893.1 ecok|NP_418476.1 efav|NP_813825.1 efOG|YP_005707069.1 ehor|ZP_08497895.1 geur|ZP_08901742.1 gfra|ZP_11376280.1 ghan|ZP_06832879.1 gobo|ZP_08897353.1 gxyl|YP_004867382.1 lbga|ZP_03938190.1 lbrc|1580.24.peg.640 lbuc|YP_004397370.1 lcas|YP_006750180.1 lfal|ZP_08312612.1 lfer|ZP_03944179.1 lfrc|6666666.25437.peg.963 lfrk|ZP_08652431.1 lgas|YP_813868.1 llac|1358.26.peg.1664 lmle|ZP_09439791.1 lmli|ZP_09448374.1 lplc|1590.27.peg.768 lplw|YP_004888105.1 lrha|YP_003169869.1 pput|YP_001270058.1 smar|AMF-0001387 spar|YP_006310833.1 swit|YP_001264537.1
ASAHP00382: aace|ZP_08696328.1 amac|178901.8.peg.2600 apa3|940282.4.peg.2957 apan|ZP_16282263.1 apoc|6666666.23482.peg.1156 atrc|104102.6.peg.1739 atrn|ZP_08644101.1 bsub|NP_391561.1 dmos|ZP_08469311.1 ecok|NP_418187.1 geur|ZP_08902591.1 gfra|ZP_11376169.1 gobo|ZP_08899136.1 gxyl|YP_004868192.1 lbga|ZP_03940187.1 lbrc|1580.24.peg.1677 lfrc|6666666.25437.peg.1135 lfrk|ZP_08652262.1 lgas|YP_815044.1 smar|AMF-0000956 swit|YP_001261130.1 lcas|YP_006751429.1 lrha|YP_003170931.1 ehor|ZP_08495967.1 lplc|1590.27.peg.3058 lplw|YP_004890065.1 lver|ZP_09442213.1 efav|NP_816246.1 efOG|YP_005709042.1 lani|ZP_08548889.1 lbuc|YP_004398189.1 lfer|ZP_03944531.1 llac|1358.26.peg.161 lmli|ZP_09447811.1 smut|NP_721871.1 spar|YP_006309566.1 lfal|ZP_08313587.1
ASAHP00383: aace|ZP_08696331.1 amac|178901.8.peg.2602 apa3|940282.4.peg.2955 apan|ZP_16282265.1 apoc|6666666.23482.peg.1158 atrc|104102.6.peg.1741 atrn|ZP_08644099.1 bsub|NP_391563.1 dmos|ZP_08469318.1 ecok|NP_418189.1 efav|NP_816248.1 efOG|YP_005709044.1 ehor|ZP_08495965.1 geur|ZP_08902588.1 gfra|ZP_11376171.1 gobo|ZP_08899138.1 gxyl|YP_004868194.1 lani|ZP_08548887.1 lbga|ZP_03940185.1 lbrc|1580.24.peg.1675 lbuc|YP_004398187.1 lcas|YP_006751427.1 lfal|ZP_08313589.1 lfer|ZP_03944529.1 lfrc|6666666.25437.peg.1137 lfrk|ZP_08652260.1 lgas|YP_815046.1 llac|1358.26.peg.158 lmli|ZP_09447813.1 lplc|1590.27.peg.3060 lplw|YP_004890067.1 lrha|YP_003170928.1 lver|ZP_09442215.1 smar|AMF-0000958 smut|NP_721873.1 spar|YP_006309564.1 swit|YP_001261128.1
ASAHP00384: dmos|ZP_08469077.1 lbuc|YP_004399286.1 lplc|1590.27.peg.1727 lplw|YP_004888381.1 aace|ZP_08698383.1 amac|178901.8.peg.2887 apa3|940282.4.peg.2276 apan|ZP_16282491.1 apoc|6666666.23482.peg.318 atrc|104102.6.peg.326 atrn|ZP_08644227.1 ecok|NP_416342.4 ehor|ZP_08498512.1 geur|ZP_08902070.1 gfra|ZP_11375443.1 ghan|ZP_06833140.1 gobo|ZP_08897959.1 gxyl|YP_004868801.1 smar|AMF-0003680 lbga|ZP_03939721.1 amac|178901.8.peg.646 apa3|940282.4.peg.2702 apoc|6666666.23482.peg.1453 efav|NP_815091.1 efOG|YP_005708215.1 lbrc|1580.24.peg.54 lcas|YP_006751550.1 lfal|ZP_08312980.1 llac|1358.26.peg.1130 lmle|ZP_09441016.1 lmli|ZP_09448205.1 lrha|YP_003171040.1 pbur|ZP_16361036.1 lbga|ZP_03938064.1 swit|YP_001261649.1 lbrc|1580.24.peg.2381 smar|AMF-0003418
ASAHP00385: aace|ZP_08696377.1 amac|178901.8.peg.2999 apa3|940282.4.peg.2385 apan|ZP_16283261.1 apoc|6666666.23482.peg.77 atrc|104102.6.peg.210 atrn|ZP_08644934.1 bsub|NP_390073.1 dmos|ZP_08469284.1 ecok|NP_416225.1 ehor|ZP_08496319.1 geur|ZP_08901607.1 gfra|ZP_11375665.1 ghan|ZP_06833744.1 gobo|ZP_08897596.1 lbga|ZP_03938422.1 lbrc|1580.24.peg.247 lbuc|YP_004397643.1 lcas|YP_006751044.1 lfal|ZP_08313611.1 llac|1358.26.peg.534 lmle|ZP_09440625.1 lmli|ZP_09448102.1 lplc|1590.27.peg.1839 lplw|YP_004888270.1 lrha|YP_003170602.1 lver|ZP_09443391.1 pbur|ZP_16360501.1 pput|YP_001269341.1 smar|AMF-0003618 spar|YP_006310173.1 swit|YP_001264558.1 pput|YP_001266150.1 dmos|ZP_08470927.1 pput|YP_001269149.1 smar|AMF-0003639 swit|YP_001261703.1
ASAHP00386: aace|ZP_08696388.1 amac|178901.8.peg.179 apa3|940282.4.peg.1473 apan|ZP_16281936.1 apoc|6666666.23482.peg.1258 atrc|104102.6.peg.3263 atrn|ZP_08644485.1 bsub|NP_391344.1 dmos|ZP_08470226.1 efav|NP_814040.1 efOG|YP_005707246.1 geur|ZP_08902346.1 gfra|ZP_11376082.1 ghan|ZP_06833015.1 gobo|ZP_08897440.1 gxyl|YP_004868689.1 lbga|ZP_03938327.1 lbrc|1580.24.peg.1517 lbuc|YP_004397553.1 lcas|YP_006751945.1 lfal|ZP_08313847.1 lfer|ZP_03943973.1 lfrc|6666666.25437.peg.986 lfrk|ZP_08652408.1 lgas|YP_814247.1 llac|1358.26.peg.1198 lmli|ZP_09447390.1 lplc|1590.27.peg.2896 lplw|YP_004888681.1 lrha|YP_003171490.1 lver|ZP_09441797.1 pbur|ZP_16361684.1 pput|YP_001270053.1 smar|AMF-0003063 swit|YP_001263684.1 lfal|ZP_08313759.1 lver|ZP_09443837.1
ASAHP00387: aace|ZP_08696403.1 amac|178901.8.peg.396 apa3|940282.4.peg.1535 apan|ZP_16282001.1 apoc|6666666.23482.peg.1334 atrc|104102.6.peg.3343 atrn|ZP_08644836.1 ecok|NP_416819.1 efav|NP_816496.1 ehor|ZP_08498969.1 geur|ZP_08902373.1 gfra|ZP_11376283.1 ghan|ZP_06832989.1 gobo|ZP_08897467.1 gxyl|YP_004868616.1 lani|ZP_08548843.1 lbga|ZP_03940045.1 lbrc|1580.24.peg.2391 lbuc|YP_004398974.1 lcas|YP_006752314.1 lfal|ZP_08312957.1 lfer|ZP_03944408.1 lfrc|6666666.25437.peg.1067 lfrk|ZP_08652674.1 llac|1358.26.peg.1746 lmli|ZP_09447221.1 lplc|1590.27.peg.1482 lplw|YP_004889496.1 lrha|YP_003171857.1 pbur|ZP_16360359.1 pput|YP_001269073.1 smar|AMF-0002377 smut|NP_722062.1 spar|YP_006309001.1 swit|YP_001263222.1 lplc|1590.27.peg.2928 lplw|YP_004888590.1
ASAHP00388: aace|ZP_08696517.1 amac|178901.8.peg.1802 apa3|940282.4.peg.114 apan|ZP_16281622.1 apoc|6666666.23482.peg.2151 atrc|104102.6.peg.1622 atrn|ZP_08644460.1 bsub|NP_388023.1 dmos|ZP_08468843.1 ecok|NP_417756.1 efav|NP_814029.1 efOG|YP_005707233.1 ehor|ZP_08499886.1 geur|ZP_08900980.1 gfra|ZP_11375288.1 ghan|ZP_06835320.1 gobo|ZP_08896965.1 gxyl|YP_004867826.1 lani|ZP_08548403.1 lbga|ZP_03940004.1 lbrc|1580.24.peg.2654 lbuc|YP_004399014.1 lcas|YP_006752663.1 lfal|ZP_08313548.1 lfrc|6666666.25437.peg.310 lgas|YP_814159.1 llac|1358.26.peg.1854 lmle|ZP_09440375.1 lmli|ZP_09449081.1 lplc|1590.27.peg.286 lplw|YP_004888983.1 lrha|YP_003172208.1 lver|ZP_09443211.1 pput|YP_001265864.1 smut|NP_722299.1 spar|YP_006308983.1 swit|YP_001261830.1
ASAHP00389: aace|ZP_08696518.1 amac|178901.8.peg.1801 apa3|940282.4.peg.113 apan|ZP_16281621.1 apoc|6666666.23482.peg.2152 atrc|104102.6.peg.1621 atrn|ZP_08644459.1 bsub|NP_388022.2 dmos|ZP_08468842.1 ecok|NP_417757.1 efav|NP_814028.1 efOG|YP_005707232.1 geur|ZP_08900981.1 gfra|ZP_11375289.1 ghan|ZP_06835321.1 gobo|ZP_08896966.1 gxyl|YP_004867827.1 lani|ZP_08548404.1 lbga|ZP_03940003.1 lbrc|1580.24.peg.2655 lbuc|YP_004399015.1 lcas|YP_006752664.1 lfal|ZP_08313549.1 lfer|ZP_03945560.1 lfrc|6666666.25437.peg.311 lfrk|ZP_08652828.1 lgas|YP_814158.1 llac|1358.26.peg.1853 lmle|ZP_09440374.1 lmli|ZP_09449082.1 lplc|1590.27.peg.287 lplw|YP_004888982.1 lver|ZP_09443212.1 pput|YP_001265863.1 smar|AMF-0001320 spar|YP_006308982.1 swit|YP_001261831.2
ASAHP00390: aace|ZP_08696520.1 amac|178901.8.peg.1799 apa3|940282.4.peg.111 apan|ZP_16281619.1 apoc|6666666.23482.peg.2154 atrc|104102.6.peg.1619 atrn|ZP_08644457.1 bsub|NP_388017.1 dmos|ZP_08468838.1 ecok|NP_417759.1 efav|NP_814024.1 efOG|YP_005707228.1 ehor|ZP_08499887.1 geur|ZP_08900983.1 gfra|ZP_11375291.1 gobo|ZP_08896968.1 gxyl|YP_004867829.1 lani|ZP_08548408.1 lbga|ZP_03940000.1 lbrc|1580.24.peg.2658 lbuc|YP_004399019.1 lcas|YP_006752668.1 lfal|ZP_08313553.1 lfer|ZP_03945556.1 lfrc|6666666.25437.peg.314 lfrk|ZP_08652824.1 lgas|YP_814154.1 llac|1358.26.peg.1849 lmle|ZP_09440370.1 lmli|ZP_09449086.1 lplc|1590.27.peg.290 lplw|YP_004888978.1 lver|ZP_09443216.1 pput|YP_001265861.1 smar|AMF-0001319 spar|YP_006308979.1 swit|YP_001261836.1
ASAHP00391: aace|ZP_08696522.1 amac|178901.8.peg.1798 apa3|940282.4.peg.110 apan|ZP_16281618.1 apoc|6666666.23482.peg.2155 atrc|104102.6.peg.1618 atrn|ZP_08644456.1 bsub|NP_388016.1 dmos|ZP_08468837.1 ecok|NP_417760.1 efav|NP_814023.1 efOG|YP_005707227.1 ehor|ZP_08499888.1 geur|ZP_08900984.1 gfra|ZP_11375292.1 ghan|ZP_06835323.1 gobo|ZP_08896969.1 gxyl|YP_004867830.1 lani|ZP_08548409.1 lbga|ZP_03939999.1 lbrc|1580.24.peg.2659 lbuc|YP_004399020.1 lcas|YP_006752669.1 lfrc|6666666.25437.peg.315 lgas|YP_814153.1 llac|1358.26.peg.1848 lmle|ZP_09440369.1 lmli|ZP_09449087.1 lplc|1590.27.peg.291 lplw|YP_004888977.1 lrha|YP_003172214.1 lver|ZP_09443217.1 pput|YP_001265860.1 smut|NP_722305.1 spar|YP_006308978.1 swit|YP_001261837.1 smar|AMF-0001318
ASAHP00392: aace|ZP_08696523.1 amac|178901.8.peg.1797 apa3|940282.4.peg.109 apan|ZP_16281617.1 apoc|6666666.23482.peg.2156 atrc|104102.6.peg.1617 atrn|ZP_08644455.1 dmos|ZP_08468836.1 ecok|NP_417761.1 ehor|ZP_08499889.1 geur|ZP_08900985.1 gfra|ZP_11375293.1 ghan|ZP_06835324.1 gobo|ZP_08896970.1 gxyl|YP_004867831.1 llac|1358.26.peg.1847 pput|YP_001265859.1 spar|YP_006308977.1 swit|YP_001261838.1 lani|ZP_08548410.1 lfer|ZP_03945554.1 lver|ZP_09443218.1 bsub|NP_388015.1 efav|NP_814022.1 efOG|YP_005707226.1 lbga|ZP_03939998.1 lbrc|1580.24.peg.2660 lbuc|YP_004399021.1 lcas|YP_006752670.1 lfal|ZP_08313555.1 lfrc|6666666.25437.peg.316 lfrk|ZP_08652822.1 lgas|YP_814152.1 lmle|ZP_09440368.1 lmli|ZP_09449088.1 lplc|1590.27.peg.292 lplw|YP_004888976.1
ASAHP00393: aace|ZP_08696524.1 amac|178901.8.peg.1796 apa3|940282.4.peg.108 apan|ZP_16281616.1 apoc|6666666.23482.peg.2157 atrc|104102.6.peg.1616 atrn|ZP_08644454.1 bsub|NP_388014.1 dmos|ZP_08468835.1 ecok|NP_417762.1 efav|NP_814021.1 efOG|YP_005707225.1 ehor|ZP_08499890.1 geur|ZP_08900986.1 gfra|ZP_11375294.1 ghan|ZP_06835325.1 gobo|ZP_08896971.1 gxyl|YP_004867832.1 lani|ZP_08548411.1 lbga|ZP_03939997.1 lbrc|1580.24.peg.2661 lbuc|YP_004399022.1 lcas|YP_006752671.1 lfrc|6666666.25437.peg.317 lgas|YP_814151.1 llac|1358.26.peg.1846 lmle|ZP_09440367.1 lmli|ZP_09449089.1 lplc|1590.27.peg.293 lplw|YP_004888975.1 lrha|YP_003172216.1 lver|ZP_09443219.1 pput|YP_001265858.1 smar|AMF-0001317 smut|NP_722307.1 spar|YP_006308976.1 swit|YP_001261839.1
ASAHP00394: aace|ZP_08696525.1 amac|178901.8.peg.1795 apa3|940282.4.peg.107 apan|ZP_16281615.1 apoc|6666666.23482.peg.2158 atrc|104102.6.peg.1615 atrn|ZP_08644453.1 bsub|NP_388013.2 dmos|ZP_08468834.1 ecok|NP_417763.1 efav|NP_814020.1 efOG|YP_005707224.1 ehor|ZP_08499891.1 geur|ZP_08900987.1 gfra|ZP_11375295.1 ghan|ZP_06835326.1 gobo|ZP_08896972.1 gxyl|YP_004867833.1 lani|ZP_08548412.1 lbga|ZP_03939996.1 lbrc|1580.24.peg.2662 lbuc|YP_004399023.1 lcas|YP_006752672.1 lfal|ZP_08313557.1 lfer|ZP_03945552.1 lfrc|6666666.25437.peg.318 lfrk|ZP_08652820.1 lgas|YP_814150.1 llac|1358.26.peg.1845 lmle|ZP_09440366.1 lmli|ZP_09449090.1 lplc|1590.27.peg.294 lplw|YP_004888974.1 lver|ZP_09443220.1 pput|YP_001265857.1 spar|YP_006308975.1 swit|YP_001261840.1
ASAHP00395: aace|ZP_08696526.1 amac|178901.8.peg.1794 apa3|940282.4.peg.106 apan|ZP_16281614.1 apoc|6666666.23482.peg.2159 atrc|104102.6.peg.1614 atrn|ZP_08644452.1 bsub|NP_388012.1 dmos|ZP_08468833.1 ecok|NP_417764.1 efav|NP_814019.1 efOG|YP_005707223.1 ehor|ZP_08499892.1 geur|ZP_08900988.1 gfra|ZP_11375296.1 ghan|ZP_06835327.1 gobo|ZP_08896973.1 gxyl|YP_004867834.1 lani|ZP_08548413.1 lbga|ZP_03939995.1 lbrc|1580.24.peg.2663 lbuc|YP_004399024.1 lcas|YP_006752673.1 lfrc|6666666.25437.peg.319 lgas|YP_814149.1 llac|1358.26.peg.1843 lmle|ZP_09440365.1 lmli|ZP_09449091.1 lplc|1590.27.peg.295 lplw|YP_004888973.1 lrha|YP_003172218.1 lver|ZP_09443221.1 pput|YP_001265856.1 smar|AMF-0001316 smut|NP_722309.1 spar|YP_006308974.1 swit|YP_001261841.1
ASAHP00396: aace|ZP_08696529.1 amac|178901.8.peg.1791 apa3|940282.4.peg.103 apan|ZP_16281611.1 apoc|6666666.23482.peg.2162 atrc|104102.6.peg.1611 atrn|ZP_08644449.1 bsub|NP_388009.1 dmos|ZP_08468830.1 ecok|NP_417767.1 efav|NP_814016.1 efOG|YP_005707220.1 ehor|ZP_08499895.1 geur|ZP_08900991.1 gfra|ZP_11375299.1 ghan|ZP_06835330.1 gobo|ZP_08896976.1 gxyl|YP_004867837.1 lani|ZP_08548416.1 lbga|ZP_03939992.1 lbrc|1580.24.peg.2665 lbuc|YP_004399027.1 lcas|YP_006752676.1 lfer|ZP_03945548.1 lfrc|6666666.25437.peg.322 lfrk|ZP_08652816.1 lgas|YP_814147.1 llac|1358.26.peg.1838 lmle|ZP_09440362.1 lmli|ZP_09449094.1 lplc|1590.27.peg.298 lplw|YP_004888970.1 lver|ZP_09443224.1 pput|YP_001265853.1 smar|AMF-0001314 spar|YP_006308971.1 swit|YP_001261844.1
ASAHP00397: aace|ZP_08696531.1 amac|178901.8.peg.1789 apa3|940282.4.peg.101 apan|ZP_16281609.1 apoc|6666666.23482.peg.2164 atrc|104102.6.peg.1609 atrn|ZP_08644447.1 bsub|NP_388007.1 dmos|ZP_08468828.1 ecok|NP_417769.1 efav|NP_814014.1 efOG|YP_005707218.1 ehor|ZP_08499897.1 geur|ZP_08900993.1 gfra|ZP_11375301.1 ghan|ZP_06835332.1 gobo|ZP_08896978.1 gxyl|YP_004867839.1 lani|ZP_08548418.1 lbga|ZP_03939990.1 lbrc|1580.24.peg.2667 lbuc|YP_004399029.1 lcas|YP_006752678.1 lfer|ZP_03945546.1 lfrc|6666666.25437.peg.324 lfrk|ZP_08652814.1 lgas|YP_814145.1 llac|1358.26.peg.1836 lmle|ZP_09440360.1 lmli|ZP_09449096.1 lplc|1590.27.peg.300 lplw|YP_004888968.1 lver|ZP_09443226.1 pput|YP_001265851.1 smar|AMF-0001312 spar|YP_006308968.1 swit|YP_001261846.1
ASAHP00398: aace|ZP_08696536.1 amac|178901.8.peg.1784 apa3|940282.4.peg.96 apan|ZP_16281604.1 apoc|6666666.23482.peg.2169 atrc|104102.6.peg.1604 atrn|ZP_08644442.1 bsub|NP_388002.1 dmos|ZP_08468823.1 ecok|NP_417774.1 efav|NP_814009.1 efOG|YP_005707213.1 ehor|ZP_08499902.1 geur|ZP_08900998.1 gfra|ZP_11375306.1 ghan|ZP_06835337.1 gobo|ZP_08896983.1 gxyl|YP_004867844.1 lani|ZP_08548423.1 lbga|ZP_03939985.1 lbrc|1580.24.peg.2672 lbuc|YP_004399034.1 lcas|YP_006752683.1 lfal|ZP_08313567.1 lfrc|6666666.25437.peg.329 lgas|YP_814140.1 llac|1358.26.peg.1831 lmle|ZP_09440355.1 lmli|ZP_09449101.1 lplc|1590.27.peg.305 lplw|YP_004888963.1 lrha|YP_003172228.1 lver|ZP_09443231.1 pput|YP_001265846.1 smar|AMF-0001307 spar|YP_006308963.1 swit|YP_001261851.1
ASAHP00399: aace|ZP_08696540.1 amac|178901.8.peg.1780 apa3|940282.4.peg.93 apan|ZP_16281601.1 apoc|6666666.23482.peg.2173 atrc|104102.6.peg.1600 atrn|ZP_08644438.1 bsub|NP_387998.1 dmos|ZP_08468819.1 ecok|NP_417778.1 efav|NP_814005.1 efOG|YP_005707209.1 ehor|ZP_08499906.1 geur|ZP_08901002.1 gfra|ZP_11375310.1 gobo|ZP_08896987.1 gxyl|YP_004867848.1 lani|ZP_08548427.1 lbga|ZP_03939981.1 lbrc|1580.24.peg.2676 lbuc|YP_004399038.1 lcas|YP_006752687.1 lfal|ZP_08313571.1 lfrc|6666666.25437.peg.333 lgas|YP_814136.1 llac|1358.26.peg.1827 lmle|ZP_09440351.1 lmli|ZP_09449105.1 lplc|1590.27.peg.309 lplw|YP_004888959.1 lrha|YP_003172232.1 lver|ZP_09443235.1 pput|YP_001265842.1 smar|AMF-0001303 smut|NP_722321.2 spar|YP_006308959.1 swit|YP_001261855.1
ASAHP00400: aace|ZP_08696541.1 amac|178901.8.peg.1779 apa3|940282.4.peg.92 apan|ZP_16281600.1 apoc|6666666.23482.peg.2174 atrc|104102.6.peg.1599 atrn|ZP_08644437.1 bsub|NP_387997.1 dmos|ZP_08468818.1 ecok|NP_417779.1 efav|NP_814004.1 efOG|YP_005707208.1 ehor|ZP_08499907.1 geur|ZP_08901003.1 gfra|ZP_11375311.1 gobo|ZP_08896988.1 gxyl|YP_004867849.1 lani|ZP_08548428.1 lbga|ZP_03939980.1 lbrc|1580.24.peg.2677 lbuc|YP_004399039.1 lcas|YP_006752688.1 lfer|ZP_03945536.1 lfrc|6666666.25437.peg.334 lfrk|ZP_08652804.1 lgas|YP_814135.1 llac|1358.26.peg.1826 lmle|ZP_09440350.1 lmli|ZP_09449106.1 lplc|1590.27.peg.310 lplw|YP_004888958.1 lver|ZP_09443236.1 pput|YP_001265841.1 smar|AMF-0001302 smut|NP_722322.1 spar|YP_006308958.1 swit|YP_001261856.1
ASAHP00401: aace|ZP_08696545.1 amac|178901.8.peg.1774 apa3|940282.4.peg.89 apan|ZP_16281597.1 apoc|6666666.23482.peg.2177 atrc|104102.6.peg.1594 atrn|ZP_08644432.1 bsub|NP_387991.2 dmos|ZP_08468814.1 ecok|NP_417801.1 efav|NP_813997.1 efOG|YP_005707201.1 ehor|ZP_08499914.1 geur|ZP_08901007.1 gfra|ZP_11375315.1 ghan|ZP_06835342.1 gobo|ZP_08896992.1 gxyl|YP_004867853.1 lani|ZP_08548434.1 lbga|ZP_03939976.1 lbrc|1580.24.peg.2682 lbuc|YP_004399043.1 lcas|YP_006752695.1 lfer|ZP_03945532.1 lfrc|6666666.25437.peg.338 lfrk|ZP_08652800.1 lgas|YP_814131.1 llac|1358.26.peg.1310 lmle|ZP_09440346.1 lmli|ZP_09449111.1 lplc|1590.27.peg.315 lplw|YP_004888954.1 lver|ZP_09443241.1 pbur|ZP_16362530.1 pput|YP_001265836.1 smut|NP_720809.1 swit|YP_001261861.1
ASAHP00402: aace|ZP_08696548.1 amac|178901.8.peg.1772 apa3|940282.4.peg.87 apan|ZP_16281595.1 apoc|6666666.23482.peg.2180 atrc|104102.6.peg.1592 atrn|ZP_08644429.1 bsub|NP_387988.2 dmos|ZP_08468982.1 ecok|NP_418414.1 efav|NP_816836.1 ehor|ZP_08497957.1 geur|ZP_08901009.1 gfra|ZP_11375317.1 ghan|ZP_06835345.1 ghan|ZP_06835346.1 gobo|ZP_08896994.1 gxyl|YP_004867855.1 lani|ZP_08548438.1 lbga|ZP_03939973.1 lbrc|1580.24.peg.2686 lbuc|YP_004399046.1 lfrc|6666666.25437.peg.342 lfrk|ZP_08652796.1 lgas|YP_814128.1 llac|1358.26.peg.122 lmle|ZP_09440343.1 lmli|ZP_09449114.1 lplc|1590.27.peg.318 lplw|YP_004888951.1 lrha|YP_003172244.1 lver|ZP_09443244.1 pbur|ZP_16362520.1 pput|YP_001265834.1 smar|AMF-0000680 spar|YP_006309110.1 swit|YP_001263952.1
ASAHP00403: aace|ZP_08696577.1 amac|178901.8.peg.1982 apa3|940282.4.peg.284 apan|ZP_16282033.1 apoc|6666666.23482.peg.1982 atrc|104102.6.peg.2143 atrn|ZP_08644334.1 bsub|NP_387936.1 dmos|ZP_08471012.1 ecok|NP_415632.1 efav|NP_814051.1 efOG|YP_005707258.1 ehor|ZP_08496484.1 geur|ZP_08901790.1 gfra|ZP_11374941.1 ghan|ZP_06834749.1 gobo|ZP_08897307.1 gxyl|YP_004867335.1 lani|ZP_08549658.1 lbga|ZP_03939354.1 lbrc|1580.24.peg.1935 lbuc|YP_004398881.1 lfer|ZP_03944380.1 lfrc|6666666.25437.peg.464 lgas|YP_814117.1 llac|1358.26.peg.928 lmle|ZP_09441514.1 lmli|ZP_09449417.1 lplc|1590.27.peg.2268 lplw|YP_004888542.1 lver|ZP_09443257.1 pbur|ZP_16360502.1 pput|YP_001268902.1 smar|AMF-0003794 smut|NP_720493.1 spar|YP_006308848.1 swit|YP_001262019.1
ASAHP00404: aace|ZP_08696612.1 amac|178901.8.peg.3003 apa3|940282.4.peg.2388 apan|ZP_16283264.1 apoc|6666666.23482.peg.80 atrc|104102.6.peg.207 atrn|ZP_08644938.1 bsub|NP_388059.1 dmos|ZP_08469632.1 ecok|NP_418185.1 efav|NP_815814.1 efOG|YP_005708749.1 ehor|ZP_08495969.1 geur|ZP_08903004.1 gfra|ZP_11374993.1 ghan|ZP_06833877.1 gobo|ZP_08898352.1 gxyl|YP_004866789.1 lani|ZP_08548483.1 lbrc|1580.24.peg.1608 lbuc|YP_004398613.1 lcas|YP_006751222.1 lfal|ZP_08313243.1 lfer|ZP_03944474.1 lfrc|6666666.25437.peg.1180 lfrk|ZP_08652216.1 lgas|YP_814548.1 llac|1358.26.peg.592 lmli|ZP_09448504.1 lplc|1590.27.peg.1594 lplw|YP_004888793.1 lrha|YP_003170729.1 lver|ZP_09442497.1 pput|YP_001270593.1 smar|AMF-0000954 smut|NP_721570.1 spar|YP_006309202.1
ASAHP00405: aace|ZP_08696757.1 amac|178901.8.peg.1631 apa3|940282.4.peg.551 apan|ZP_16281496.1 apoc|6666666.23482.peg.2540 atrc|104102.6.peg.3477 atrn|ZP_08645247.1 bsub|NP_389432.2 dmos|ZP_08469319.1 ecok|NP_418666.1 efav|NP_815425.1 efOG|YP_005708487.1 ehor|ZP_08497703.1 geur|ZP_08902019.1 gfra|ZP_11376218.1 ghan|ZP_06836068.1 gobo|ZP_08898575.1 gxyl|YP_004868028.1 lani|ZP_08549217.1 lbga|ZP_03938386.1 lbuc|YP_004397613.1 lcas|YP_006751714.1 lfal|ZP_08313237.1 lfrc|6666666.25437.peg.900 lfrk|ZP_08652504.1 lgas|YP_814901.1 llac|1358.26.peg.1521 lmli|ZP_09447277.1 lplc|1590.27.peg.1239 lplw|YP_004890338.1 lrha|YP_003171205.1 lver|ZP_09442107.1 pbur|ZP_16361988.1 smar|AMF-0000475 smut|NP_721268.1 spar|YP_006309979.1 swit|YP_001261108.1
ASAHP00406: aace|ZP_08696906.1 amac|178901.8.peg.2121 apa3|940282.4.peg.418 apan|ZP_16283359.1 apoc|6666666.23482.peg.1848 atrc|104102.6.peg.2286 atrn|ZP_08645387.1 bsub|NP_389452.1 dmos|ZP_08468670.1 efav|NP_816294.1 efOG|YP_005709085.1 ehor|ZP_08500182.1 geur|ZP_08903014.1 gfra|ZP_11375003.1 ghan|ZP_06833865.1 gobo|ZP_08898362.1 gxyl|YP_004869590.1 lani|ZP_08549062.1 lbga|ZP_03940518.1 lbrc|1580.24.peg.2431 lbuc|YP_004398459.1 lcas|YP_006751875.1 lfal|ZP_08312565.1 lfer|ZP_03945728.1 lfrc|6666666.25437.peg.101 lfrk|ZP_08651956.1 lgas|YP_815079.1 llac|1358.26.peg.2219 lmle|ZP_09440657.1 lmli|ZP_09447991.1 lplc|1590.27.peg.1539 lplw|YP_004889441.1 lrha|YP_003171418.1 lver|ZP_09442437.1 smar|AMF-0001019 smut|NP_721467.1 spar|YP_006309809.1
ASAHP00407: aace|ZP_08696942.1 amac|178901.8.peg.1105 apa3|940282.4.peg.1749 apan|ZP_16282376.1 apoc|6666666.23482.peg.245 atrc|104102.6.peg.1038 atrn|ZP_08644534.1 bsub|NP_390130.1 dmos|ZP_08468943.1 ecok|NP_414572.1 efav|NP_815274.1 efOG|YP_005708332.1 ehor|ZP_08497529.1 geur|ZP_08902388.1 gfra|ZP_11376059.1 ghan|ZP_06832971.1 gobo|ZP_08897482.1 gxyl|YP_004868601.1 lani|ZP_08549158.1 lbga|ZP_03939717.1 lcas|YP_006750166.1 lfer|ZP_03945246.1 lfrc|6666666.25437.peg.443 lfrk|ZP_08652784.1 llac|1358.26.peg.701 lmle|ZP_09441162.1 lmli|ZP_09447681.1 lplc|1590.27.peg.1317 lplw|YP_004889657.1 lrha|YP_003169854.1 lver|ZP_09441702.1 pbur|ZP_16362993.1 pput|YP_001269895.1 smar|AMF-0000107 smut|NP_721307.1 spar|YP_006309955.1 swit|YP_001260713.1
ASAHP00408: aace|ZP_08697032.1 amac|178901.8.peg.1138 apa3|940282.4.peg.1776 apan|ZP_16282997.1 apoc|6666666.23482.peg.976 atrc|104102.6.peg.562 atrn|ZP_08643826.1 ehor|ZP_08499512.1 geur|ZP_08903203.1 gfra|ZP_11375155.1 ghan|ZP_06833226.1 gobo|ZP_08899682.1 gxyl|YP_004868879.1 pbur|ZP_16360051.1 smar|AMF-0001793 swit|YP_001263094.1 bsub|NP_390369.1 dmos|ZP_08469897.1 ecok|NP_417387.3 efav|NP_816417.1 efOG|YP_005709207.1 lbga|ZP_03940548.1 lbrc|1580.24.peg.2464 lbuc|YP_004398489.1 lcas|YP_006750869.1 llac|1358.26.peg.457 lmle|ZP_09440691.1 lmli|ZP_09448004.1 lplc|1590.27.peg.1579 lplw|YP_004889402.1 lrha|YP_003170468.1 lver|ZP_09442007.1 smut|NP_720774.1 lmli|ZP_09449509.1 lfrc|6666666.25437.peg.79 lfrk|ZP_08651979.1 spar|YP_006310717.1
ASAHP00409: aace|ZP_08697062.1 amac|178901.8.peg.2499 apa3|940282.4.peg.2146 apan|ZP_16283117.1 apoc|6666666.23482.peg.116 atrc|104102.6.peg.1131 atrn|ZP_08646164.1 bsub|NP_391972.1 dmos|ZP_08468627.1 ecok|NP_415721.1 efav|NP_816891.1 ehor|ZP_08498424.1 geur|ZP_08902497.1 gfra|ZP_11376795.1 ghan|ZP_06833301.1 gobo|ZP_08898441.1 gxyl|YP_004868997.1 lani|ZP_08548646.1 lbga|ZP_03939117.1 lbrc|1580.24.peg.308 lbuc|YP_004397922.1 lcas|YP_006750273.1 lfal|ZP_08312688.1 lfer|ZP_03944250.1 lfrc|6666666.25437.peg.514 lfrk|ZP_08652936.1 llac|1358.26.peg.935 lmle|ZP_09440992.1 lmli|ZP_09448617.1 lplc|1590.27.peg.2442 lrha|YP_003169993.1 pbur|ZP_16361054.1 pput|YP_001266101.1 smar|AMF-0003811 smut|NP_720491.1 spar|YP_006308846.1 swit|YP_001261891.1
ASAHP00410: aace|ZP_08697106.1 amac|178901.8.peg.1768 apa3|940282.4.peg.83 apan|ZP_16281589.1 apoc|6666666.23482.peg.2185 atrc|104102.6.peg.1586 atrn|ZP_08644423.1 bsub|NP_387983.2 dmos|ZP_08468978.1 ecok|NP_418410.1 efav|NP_816351.1 ehor|ZP_08497961.1 geur|ZP_08901013.1 gfra|ZP_11375321.1 ghan|ZP_06835350.1 gobo|ZP_08896998.1 gxyl|YP_004867859.1 lani|ZP_08548758.1 lbrc|1580.24.peg.1512 lbuc|YP_004398780.1 lcas|YP_006752482.1 lfal|ZP_08313512.1 lfer|ZP_03944060.1 lfrc|6666666.25437.peg.1256 lfrk|ZP_08652138.1 lgas|YP_814199.1 llac|1358.26.peg.1921 lmli|ZP_09447043.1 lplc|1590.27.peg.2903 lplw|YP_004888613.1 lrha|YP_003172035.1 lver|ZP_09443164.1 pbur|ZP_16362524.1 pput|YP_001265830.1 smar|AMF-0000684 spar|YP_006310307.1 swit|YP_001263059.1
ASAHP00411: amac|178901.8.peg.2970 apa3|940282.4.peg.2354 apan|ZP_16282574.1 apoc|6666666.23482.peg.47 atrn|ZP_08644954.1 dmos|ZP_08469003.1 ecok|NP_417265.1 ehor|ZP_08499392.1 geur|ZP_08900818.1 gfra|ZP_11374902.1 ghan|ZP_06835154.1 gobo|ZP_08896840.1 gxyl|YP_004867668.1 lfer|ZP_03945582.1 lgas|YP_815287.1 lplw|YP_004889055.1 pbur|ZP_16359837.1 pput|YP_001269371.1 smar|AMF-0000191 bsub|NP_388555.1 efOG|YP_005707522.1 lbga|ZP_03940026.1 lbuc|YP_004398993.1 lfrc|6666666.25437.peg.290 llac|1358.26.peg.1453 lplc|1590.27.peg.1087 lver|ZP_09442696.1 smut|NP_721201.1 spar|YP_006309689.1 efav|NP_814478.1 lbrc|1580.24.peg.1160 lcas|YP_006751265.1 lfal|ZP_08313455.1 lmle|ZP_09440401.1 lmli|ZP_09449039.1 lrha|YP_003170768.1 lani|ZP_08549549.1
ASAHP00412: aace|ZP_08697345.1 amac|178901.8.peg.2350 apa3|940282.4.peg.2025 apan|ZP_16282586.1 apoc|6666666.23482.peg.435 atrc|104102.6.peg.1261 atrn|ZP_08645822.1 bsub|NP_389477.1 dmos|ZP_08469206.1 ecok|NP_417921.1 efOG|YP_005709419.1 geur|ZP_08901228.1 gfra|ZP_11376846.1 ghan|ZP_06833554.1 gobo|ZP_08897743.1 gxyl|YP_004869244.1 lani|ZP_08549081.1 lbrc|1580.24.peg.2414 lbuc|YP_004398442.1 lcas|YP_006751851.1 lfal|ZP_08312512.1 lfrc|6666666.25437.peg.116 lfrk|ZP_08651942.1 lgas|YP_814611.1 llac|1358.26.peg.1713 lmle|ZP_09440640.1 lmli|ZP_09447974.1 lplc|1590.27.peg.1521 lplw|YP_004889458.1 lrha|YP_003171395.1 lver|ZP_09441964.1 pbur|ZP_16362246.1 pput|YP_001270288.1 smar|AMF-0000740 smut|NP_721162.1 spar|YP_006310261.1 swit|YP_001263420.1
ASAHP00413: aace|ZP_08697417.1 amac|178901.8.peg.1178 apa3|940282.4.peg.1814 apan|ZP_16283037.1 apoc|6666666.23482.peg.940 atrc|104102.6.peg.600 atrn|ZP_08643793.1 bsub|NP_390649.1 dmos|ZP_08471046.1 ecok|NP_414940.1 efav|NP_814634.1 efOG|YP_005707681.1 ehor|ZP_08497238.1 geur|ZP_08902104.1 gfra|ZP_11376837.1 ghan|ZP_06833176.1 gobo|ZP_08897928.1 gxyl|YP_004868833.1 lani|ZP_08548821.1 lbga|ZP_03940241.1 lbrc|1580.24.peg.1727 lbuc|YP_004398242.1 lcas|YP_006750904.1 lfer|ZP_03944580.1 llac|1358.26.peg.475 lmle|ZP_09441462.1 lmli|ZP_09447209.1 lplc|1590.27.peg.512 lplw|YP_004890004.1 lrha|YP_003170501.1 lver|ZP_09443119.1 pbur|ZP_16363030.1 pput|YP_001266209.1 smar|AMF-0004804 smut|NP_720758.1 spar|YP_006308956.1 swit|YP_001260642.1
ASAHP00414: aace|ZP_08697429.1 amac|178901.8.peg.2846 apa3|940282.4.peg.2238 apan|ZP_16283436.1 apoc|6666666.23482.peg.277 atrc|104102.6.peg.3541 atrn|ZP_08644639.1 bsub|NP_391570.1 dmos|ZP_08470337.1 ecok|NP_416993.2 efav|NP_816192.1 efOG|YP_005708988.1 ehor|ZP_08499062.1 geur|ZP_08900946.1 gfra|ZP_11375259.1 ghan|ZP_06835285.1 gobo|ZP_08896719.1 gxyl|YP_004867793.1 lani|ZP_08548881.1 lbga|ZP_03940179.1 lbrc|1580.24.peg.1668 lbuc|YP_004398181.1 lcas|YP_006751421.1 lfer|ZP_03944520.1 lfrc|6666666.25437.peg.1143 lfrk|ZP_08652254.1 lgas|YP_815052.1 llac|1358.26.peg.1998 lmli|ZP_09447819.1 lplc|1590.27.peg.410 lplw|YP_004890074.1 lrha|YP_003170921.1 lver|ZP_09442221.1 pbur|ZP_16360579.1 pput|YP_001266122.1 smar|AMF-0002172 spar|YP_006310333.1
ASAHP00415: aace|ZP_08697637.1 amac|178901.8.peg.725 apa3|940282.4.peg.1299 apan|ZP_16281904.1 apoc|6666666.23482.peg.1499 atrc|104102.6.peg.901 bsub|NP_388020.1 dmos|ZP_08468840.1 ecok|NP_415404.1 efav|NP_814026.1 efOG|YP_005707230.1 ehor|ZP_08496680.1 geur|ZP_08901968.1 gfra|ZP_11375779.1 gobo|ZP_08899572.1 gxyl|YP_004868077.1 lani|ZP_08548406.1 lbga|ZP_03940002.1 lbrc|1580.24.peg.2656 lbuc|YP_004399017.1 lcas|YP_006752666.1 lfal|ZP_08313551.1 lfer|ZP_03945558.1 lfrc|6666666.25437.peg.312 lfrk|ZP_08652826.1 lgas|YP_814156.1 llac|1358.26.peg.1852 lmle|ZP_09440372.1 lmli|ZP_09449084.1 lplc|1590.27.peg.288 lplw|YP_004888980.1 lver|ZP_09443214.1 pbur|ZP_16361598.1 pput|YP_001267163.1 smar|AMF-0004118 spar|YP_006308981.1 swit|YP_001264591.1
ASAHP00416: aace|ZP_08697719.1 amac|178901.8.peg.118 apa3|940282.4.peg.1528 apan|ZP_16281995.1 apoc|6666666.23482.peg.1328 atrc|104102.6.peg.3335 atrn|ZP_08644826.1 bsub|NP_388058.1 ecok|NP_417643.1 efOG|YP_005708753.1 ehor|ZP_08499771.1 geur|ZP_08903574.1 gfra|ZP_11374748.1 gobo|ZP_08898822.1 gxyl|YP_004868114.1 lani|ZP_08548304.1 lbga|ZP_03940662.1 lbrc|1580.24.peg.1607 lbuc|YP_004398614.1 lcas|YP_006751221.1 lfer|ZP_03944473.1 lfrc|6666666.25437.peg.1181 lfrk|ZP_08652215.1 lgas|YP_815087.1 llac|1358.26.peg.1176 lmle|ZP_09441364.1 lmli|ZP_09449283.1 lplc|1590.27.peg.1596 lplw|YP_004888792.1 lrha|YP_003170728.1 lver|ZP_09442498.1 pbur|ZP_16361956.1 pput|YP_001269886.1 smar|AMF-0000531 smut|NP_721784.1 spar|YP_006309582.1 swit|YP_001260592.1
ASAHP00417: aace|ZP_08697800.1 amac|178901.8.peg.836 apa3|940282.4.peg.1211 apan|ZP_16281814.1 apoc|6666666.23482.peg.1590 atrc|104102.6.peg.2529 atrn|ZP_08644910.1 bsub|NP_390402.1 ecok|NP_416218.1 efav|NP_814760.1 efOG|YP_005707816.1 ehor|ZP_08496307.1 geur|ZP_08901091.1 ghan|ZP_06834386.1 gobo|ZP_08897076.1 gxyl|YP_004867931.1 lani|ZP_08549278.1 lbga|ZP_03940331.1 lbrc|1580.24.peg.2182 lbuc|YP_004398333.1 lcas|YP_006751772.1 lfrc|6666666.25437.peg.211 lfrk|ZP_08651848.1 lgas|YP_814933.1 lmle|ZP_09440507.1 lmli|ZP_09447721.1 lplc|1590.27.peg.2685 lplw|YP_004889741.1 lrha|YP_003171303.1 lver|ZP_09441870.1 pbur|ZP_16361153.1 pput|YP_001268967.1 smar|AMF-0003615 spar|YP_006310068.1 swit|YP_001263323.1 efav|NP_816067.1 efOG|YP_005708907.1
ASAHP00418: aace|ZP_08697864.1 amac|178901.8.peg.1954 apa3|940282.4.peg.259 apan|ZP_16281763.1 apoc|6666666.23482.peg.2007 atrc|104102.6.peg.2114 atrn|ZP_08645105.1 geur|ZP_08901892.1 gfra|ZP_11375113.1 ghan|ZP_06834934.1 gobo|ZP_08897819.1 gxyl|YP_004867479.1 lbga|ZP_03939914.1 lbrc|1580.24.peg.1601 lcas|YP_006751205.1 lfrc|6666666.25437.peg.1187 lfrk|ZP_08652209.1 lmle|ZP_09441358.1 lplc|1590.27.peg.1604 lplw|YP_004888784.1 lrha|YP_003170710.1 lver|ZP_09442503.1 swit|YP_001264271.1 bsub|NP_391968.1 dmos|ZP_08471137.1 ecok|NP_416263.1 efav|NP_816366.1 ehor|ZP_08496357.1 lani|ZP_08548309.1 lfer|ZP_03943931.1 lgas|YP_813887.1 llac|1358.26.peg.1734 pbur|ZP_16360684.1 smar|AMF-0003062 spar|YP_006309502.1 pput|YP_001270502.1 pput|YP_001268116.1
ASAHP00419: aace|ZP_08697942.1 amac|178901.8.peg.1662 apa3|940282.4.peg.516 apan|ZP_16281530.1 apoc|6666666.23482.peg.2508 atrc|104102.6.peg.3443 atrn|ZP_08645458.1 bsub|NP_390798.1 ecok|NP_414727.1 efav|NP_816495.1 efOG|YP_005709235.1 ehor|ZP_08497385.1 geur|ZP_08901131.1 gfra|ZP_11374809.1 ghan|ZP_06833659.1 gobo|ZP_08897676.1 gxyl|YP_004869338.1 lani|ZP_08548844.1 lbga|ZP_03940046.1 lbrc|1580.24.peg.2390 lbuc|YP_004398973.1 lcas|YP_006752313.1 lfal|ZP_08312956.1 lfer|ZP_03944409.1 lfrk|ZP_08652684.1 llac|1358.26.peg.1745 lmli|ZP_09447222.1 lplc|1590.27.peg.1481 lplw|YP_004889497.1 lrha|YP_003171856.1 pbur|ZP_16362474.1 pput|YP_001269478.1 smar|AMF-0001912 spar|YP_006309002.1 swit|YP_001261124.1 pbur|ZP_16360936.1 lfrc|6666666.25437.peg.345
ASAHP00420: aace|ZP_08698023.1 amac|178901.8.peg.2358 apa3|940282.4.peg.2033 apan|ZP_16282940.1 apoc|6666666.23482.peg.444 atrc|104102.6.peg.2880 atrn|ZP_08646730.1 bsub|NP_388031.1 dmos|ZP_08469994.1 ecok|NP_417697.1 efOG|YP_005709543.1 ehor|ZP_08499827.1 geur|ZP_08903215.1 gfra|ZP_11375385.1 ghan|ZP_06833239.1 gobo|ZP_08898388.1 gxyl|YP_004868891.1 lani|ZP_08548388.1 lbga|ZP_03940012.1 lbrc|1580.24.peg.2646 lbuc|YP_004399006.1 lcas|YP_006752650.1 lfal|ZP_08312912.1 lfrc|6666666.25437.peg.302 lgas|YP_814167.1 llac|1358.26.peg.1301 lmle|ZP_09440383.1 lmli|ZP_09449073.1 lplc|1590.27.peg.271 lplw|YP_004888998.1 lver|ZP_09443203.1 pbur|ZP_16362321.1 pput|YP_001269714.1 smar|AMF-0001500 smut|NP_720640.1 spar|YP_006309270.1 swit|YP_001265070.1
ASAHP00421: aace|ZP_08698156.1 bsub|NP_389273.1 ecok|NP_416910.1 efav|NP_814460.1 efOG|YP_005707504.1 ehor|ZP_08499019.1 geur|ZP_08902881.1 gfra|ZP_11376118.1 gobo|ZP_08897516.1 gxyl|YP_004868568.1 lani|ZP_08548684.1 lbga|ZP_03940075.1 lbrc|1580.24.peg.1227 lbuc|YP_004398942.1 lcas|YP_006752009.1 lfal|ZP_08313524.1 lfer|ZP_03944023.1 lfrc|6666666.25437.peg.266 lfrk|ZP_08652872.1 llac|1358.26.peg.802 lmle|ZP_09440447.1 lmli|ZP_09448965.1 lplc|1590.27.peg.2332 lplw|YP_004889162.1 lrha|YP_003171567.1 lver|ZP_09442616.1 pbur|ZP_16360291.1 pput|YP_001266332.1 smar|AMF-0002255 smut|NP_721102.1 spar|YP_006309552.1 swit|YP_001260903.1 bsub|NP_391354.1 ecok|NP_417673.1 ehor|ZP_08499803.1 pbur|ZP_16362298.1 smar|AMF-0001477
ASAHP00422: aace|ZP_08698403.1 amac|178901.8.peg.2623 apa3|940282.4.peg.2935 apan|ZP_16282284.1 apoc|6666666.23482.peg.1177 atrc|104102.6.peg.1766 atrn|ZP_08644072.1 bsub|NP_391433.1 dmos|ZP_08470525.1 ecok|NP_418231.1 efav|NP_815860.1 efOG|YP_005708795.1 geur|ZP_08901569.1 gfra|ZP_11375713.1 ghan|ZP_06833786.1 gobo|ZP_08898143.1 gxyl|YP_004869456.1 lani|ZP_08549485.1 lbga|ZP_03940716.1 lbrc|1580.24.peg.1547 lbuc|YP_004398671.1 lfrc|6666666.25437.peg.1226 lfrk|ZP_08652168.1 lgas|YP_815136.1 llac|1358.26.peg.129 lmle|ZP_09441316.1 lmli|ZP_09447082.1 lplc|1590.27.peg.90 lplw|YP_004888714.1 lver|ZP_09442572.1 pbur|ZP_16361858.1 pput|YP_001269245.1 smar|AMF-0002885 smut|NP_720710.1 spar|YP_006309345.1 dmos|ZP_08471080.1 smar|AMF-0000792
ASAHP00423: aace|ZP_08698529.1 amac|178901.8.peg.1965 apa3|940282.4.peg.271 apan|ZP_16281775.1 apoc|6666666.23482.peg.1995 atrc|104102.6.peg.2128 atrn|ZP_08646099.1 bsub|NP_389668.1 ecok|NP_418467.1 efav|NP_815296.1 efOG|YP_005708355.1 ehor|ZP_08497906.1 geur|ZP_08901754.1 gfra|ZP_11375108.1 ghan|ZP_06834785.1 gobo|ZP_08897342.1 gxyl|YP_004867370.1 lani|ZP_08549127.1 lbga|ZP_03940282.1 lbrc|1580.24.peg.2121 lbuc|YP_004398284.1 lcas|YP_006750863.1 lfal|ZP_08313468.1 lfer|ZP_03944776.1 lfrc|6666666.25437.peg.644 lfrk|ZP_08651797.1 lgas|YP_814622.1 lmle|ZP_09440458.1 lmli|ZP_09447766.1 lplc|1590.27.peg.2750 lplw|YP_004889821.1 lrha|YP_003170463.1 lver|ZP_09441957.1 pput|YP_001267920.1 smar|AMF-0001377 swit|YP_001263701.1 pput|YP_001268907.1
ASAHP00424: aace|ZP_08698538.1 amac|178901.8.peg.433 apa3|940282.4.peg.1659 apoc|6666666.23482.peg.1371 atrc|104102.6.peg.3383 atrn|ZP_08645316.1 dmos|ZP_08470321.1 ecok|NP_415850.1 ehor|ZP_08496147.1 geur|ZP_08902400.1 gfra|ZP_11375805.1 ghan|ZP_06832944.1 gobo|ZP_08897495.1 gxyl|YP_004868589.1 lani|ZP_08549546.1 lbrc|1580.24.peg.2095 lcas|YP_006750141.1 lfal|ZP_08312950.1 lfer|ZP_03945596.1 lmle|ZP_09439817.1 lplc|1590.27.peg.650 lrha|YP_003169831.1 pbur|ZP_16360960.1 pput|YP_001266943.1 smar|AMF-0003220 swit|YP_001262443.1 lbga|ZP_03938639.1 lbuc|YP_004397768.1 lgas|YP_814801.1 lver|ZP_09442983.1 apa3|940282.4.peg.1683 lmle|ZP_09440759.1 swit|YP_001260082.1 pput|YP_001267781.1 lplw|YP_004889288.1 ghan|ZP_06835614.1 lplc|1590.27.peg.63
ASAHP00425: aace|ZP_08698641.1 amac|178901.8.peg.1490 apa3|940282.4.peg.669 apan|ZP_16281378.1 apoc|6666666.23482.peg.2655 atrc|104102.6.peg.2799 atrn|ZP_08644129.1 bsub|NP_389475.1 dmos|ZP_08470851.1 ecok|NP_417062.1 efav|NP_816708.1 geur|ZP_08901667.1 gfra|ZP_11374829.1 ghan|ZP_06833683.1 gobo|ZP_08897656.1 gxyl|YP_004869357.1 lani|ZP_08549079.1 lbrc|1580.24.peg.2416 lbuc|YP_004398444.1 lcas|YP_006751853.1 lfal|ZP_08312513.1 lfrc|6666666.25437.peg.114 lfrk|ZP_08651944.1 lgas|YP_814609.1 llac|1358.26.peg.1722 lmle|ZP_09440642.1 lmli|ZP_09447976.1 lplc|1590.27.peg.1523 lplw|YP_004889456.1 lrha|YP_003171397.1 lver|ZP_09441966.1 pbur|ZP_16360162.1 pput|YP_001269596.1 smar|AMF-0002035 smut|NP_721859.1 spar|YP_006310265.1 swit|YP_001260718.1
ASAHP00426: aace|ZP_08698656.1 amac|178901.8.peg.1521 apa3|940282.4.peg.644 apan|ZP_16281402.1 apoc|6666666.23482.peg.2630 atrc|104102.6.peg.2824 atrn|ZP_08646784.1 bsub|NP_388029.2 dmos|ZP_08468574.1 ecok|NP_416821.1 efOG|YP_005707242.1 ehor|ZP_08498971.1 geur|ZP_08901642.1 gfra|ZP_11374854.1 ghan|ZP_06833707.1 gobo|ZP_08897631.1 gxyl|YP_004869381.1 lani|ZP_08548390.1 lbga|ZP_03940010.1 lbrc|1580.24.peg.2648 lbuc|YP_004399008.1 lcas|YP_006752657.1 lfal|ZP_08313540.1 lfrc|6666666.25437.peg.304 lgas|YP_814165.1 llac|1358.26.peg.1187 lmle|ZP_09440381.1 lmli|ZP_09449075.1 lplc|1590.27.peg.273 lplw|YP_004888996.1 lver|ZP_09443205.1 pbur|ZP_16360357.1 pput|YP_001269075.1 smar|AMF-0002375 smut|NP_720563.1 spar|YP_006309296.1 swit|YP_001264523.1
ASAHP00427: aace|ZP_08698758.1 amac|178901.8.peg.2156 apa3|940282.4.peg.2982 apan|ZP_16282408.1 apoc|6666666.23482.peg.769 atrc|104102.6.peg.1947 atrn|ZP_08645291.1 bsub|NP_387890.1 dmos|ZP_08468502.1 ecok|NP_417003.1 efOG|YP_005709595.1 ehor|ZP_08499088.1 geur|ZP_08901887.1 gfra|ZP_11375119.1 ghan|ZP_06834941.1 gobo|ZP_08897824.1 gxyl|YP_004867484.1 lani|ZP_08548728.1 lbga|ZP_03939119.1 lbrc|1580.24.peg.305 lbuc|YP_004397924.1 lcas|YP_006750276.1 lfal|ZP_08313168.1 lfer|ZP_03944253.1 lfrc|6666666.25437.peg.862 lfrk|ZP_08652544.1 lgas|YP_813894.1 llac|1358.26.peg.1278 lmli|ZP_09448653.1 lplc|1590.27.peg.2444 lrha|YP_003169995.1 pbur|ZP_16360622.1 pput|YP_001266416.1 smar|AMF-0002097 smut|NP_722440.1 spar|YP_006310853.1 swit|YP_001260911.1
ASAHP00428: aace|ZP_08699077.1 amac|178901.8.peg.852 apa3|940282.4.peg.1194 apan|ZP_16281797.1 apoc|6666666.23482.peg.1606 atrc|104102.6.peg.2512 atrn|ZP_08644892.1 bsub|NP_388338.1 dmos|ZP_08470977.1 ecok|NP_414628.1 efav|NP_814587.1 efOG|YP_005707632.1 ehor|ZP_08497485.1 geur|ZP_08902754.1 gfra|ZP_11376435.1 ghan|ZP_06835047.1 gobo|ZP_08896921.1 gxyl|YP_004867601.1 lani|ZP_08548346.1 lbga|ZP_03939345.1 lbrc|1580.24.peg.1923 lbuc|YP_004398890.1 lfal|ZP_08313973.1 lfer|ZP_03944372.1 lfrc|6666666.25437.peg.472 lgas|YP_814110.1 llac|1358.26.peg.1094 lplc|1590.27.peg.2080 lplw|YP_004888524.1 lver|ZP_09443281.1 pbur|ZP_16360013.1 pput|YP_001269698.1 smar|AMF-0000157 smut|NP_721035.1 spar|YP_006309508.1 swit|YP_001264434.1 lfer|ZP_03944373.1
ASAHP00429: aace|ZP_08699118.1 amac|178901.8.peg.3004 apa3|940282.4.peg.2389 apan|ZP_16283265.1 apoc|6666666.23482.peg.81 atrc|104102.6.peg.206 atrn|ZP_08644939.1 bsub|NP_387931.1 ecok|NP_418186.1 efav|NP_813869.1 efOG|YP_005707112.1 ehor|ZP_08495968.1 geur|ZP_08903005.1 gfra|ZP_11374994.1 ghan|ZP_06833876.1 gobo|ZP_08898353.1 gxyl|YP_004866788.1 lani|ZP_08549610.1 lbga|ZP_03939329.1 lbrc|1580.24.peg.1887 lbuc|YP_004398906.1 lfer|ZP_03944356.1 lfrc|6666666.25437.peg.484 lgas|YP_814058.1 llac|1358.26.peg.29 lmle|ZP_09441542.1 lplc|1590.27.peg.2052 lplw|YP_004888482.1 lrha|YP_003172308.1 lver|ZP_09443295.1 pbur|ZP_16363384.1 pput|YP_001270595.1 smar|AMF-0000955 smut|NP_721969.1 spar|YP_006309495.1 swit|YP_001265030.1 lcas|YP_006752249.1
ASAHP00430: aace|ZP_08699262.1 amac|178901.8.peg.81 apa3|940282.4.peg.2107 apoc|6666666.23482.peg.1044 atrc|104102.6.peg.2961 atrn|ZP_08646328.1 bsub|NP_389438.1 ecok|NP_415797.1 efav|NP_815419.1 efOG|YP_005708481.1 ehor|ZP_08498322.1 geur|ZP_08903466.1 gfra|ZP_11375148.1 ghan|ZP_06833025.1 gobo|ZP_08897424.1 gxyl|YP_004868701.1 lani|ZP_08549211.1 lbga|ZP_03938548.1 lbrc|1580.24.peg.501 lbuc|YP_004397719.1 lcas|YP_006751709.1 lfal|ZP_08313232.1 lfer|ZP_03944217.1 lfrc|6666666.25437.peg.745 lgas|YP_814904.1 llac|1358.26.peg.520 lmli|ZP_09447282.1 lplc|1590.27.peg.1244 lplw|YP_004890333.1 lrha|YP_003171200.1 lver|ZP_09442105.1 pbur|ZP_16360738.1 pput|YP_001269204.1 smar|AMF-0003137 smut|NP_721601.1 spar|YP_006309764.1 swit|YP_001264570.1
ASAHP00431: aace|ZP_08699332.1 amac|178901.8.peg.2071 apa3|940282.4.peg.373 apan|ZP_16282124.1 apoc|6666666.23482.peg.1893 atrc|104102.6.peg.2239 atrn|ZP_08644566.1 bsub|NP_389738.1 ecok|NP_417388.1 ehor|ZP_08499513.1 geur|ZP_08901801.1 gfra|ZP_11374931.1 ghan|ZP_06834737.1 gobo|ZP_08897296.1 gxyl|YP_004867324.1 lbga|ZP_03938405.1 lbuc|YP_004397960.1 lfrc|6666666.25437.peg.845 llac|1358.26.peg.2185 lmle|ZP_09440148.1 lmli|ZP_09448540.1 lplc|1590.27.peg.1855 lplw|YP_004888255.1 pbur|ZP_16360050.1 pput|YP_001270364.1 smar|AMF-0001792 swit|YP_001265160.1 dmos|ZP_08470262.1 lbuc|YP_004397620.1 lfer|ZP_03944709.1 lmle|ZP_09440107.1 lver|ZP_09443467.1 lbga|ZP_03939221.1 pput|YP_001266710.1 lbga|ZP_03940470.1 lfal|ZP_08313491.1 lfer|ZP_03944123.1
ASAHP00432: aace|ZP_08699442.1 amac|178901.8.peg.857 apa3|940282.4.peg.1189 apan|ZP_16281792.1 apoc|6666666.23482.peg.1611 atrc|104102.6.peg.2507 atrn|ZP_08645849.1 bsub|NP_389396.1 dmos|ZP_08468482.1 ecok|NP_414623.1 efav|NP_814724.1 efOG|YP_005707778.1 ehor|ZP_08497490.1 geur|ZP_08902759.1 gfra|ZP_11376430.1 ghan|ZP_06835041.1 gobo|ZP_08896926.1 gxyl|YP_004867596.1 lbga|ZP_03939423.1 lbrc|1580.24.peg.2044 lbuc|YP_004398013.1 lfal|ZP_08313274.1 lfer|ZP_03944879.1 lfrc|6666666.25437.peg.717 lfrk|ZP_08651722.1 lgas|YP_815017.1 lmle|ZP_09440882.1 lmli|ZP_09447909.1 lplc|1590.27.peg.615 lplw|YP_004889935.1 lrha|YP_003171023.1 lver|ZP_09442186.1 pbur|ZP_16360008.1 pput|YP_001269703.1 smar|AMF-0000152 swit|YP_001264439.1 lcas|YP_006751533.1
ASAHP00433: aace|ZP_08699473.1 amac|178901.8.peg.1956 apa3|940282.4.peg.262 apan|ZP_16281766.1 apoc|6666666.23482.peg.2004 atrc|104102.6.peg.2116 atrn|ZP_08645102.1 dmos|ZP_08468647.1 ecok|NP_416423.4 efav|NP_815127.1 efOG|YP_005708251.1 ehor|ZP_08498659.1 geur|ZP_08901893.1 gfra|ZP_11375111.1 ghan|ZP_06834933.1 gobo|ZP_08897818.1 gxyl|YP_004867478.1 lbga|ZP_03939505.1 lbrc|1580.24.peg.1969 lbuc|YP_004398093.1 lcas|YP_006751606.1 lfer|ZP_03944823.1 lfrc|6666666.25437.peg.665 lfrk|ZP_08651775.1 lgas|YP_814698.1 llac|1358.26.peg.1690 lmle|ZP_09440800.1 lmli|ZP_09448018.1 lplc|1590.27.peg.2838 lplw|YP_004889859.1 lrha|YP_003171104.1 lver|ZP_09442077.1 pbur|ZP_16361275.1 pput|YP_001267106.1 smar|AMF-0003989 smut|NP_721620.1 spar|YP_006310038.1
ASAHP00434: aace|ZP_08699647.1 amac|178901.8.peg.1804 apa3|940282.4.peg.116 apan|ZP_16281624.1 apoc|6666666.23482.peg.2149 atrc|104102.6.peg.1624 atrn|ZP_08644462.1 bsub|NP_388025.1 dmos|ZP_08468846.1 ecok|NP_417753.1 efav|NP_814031.1 efOG|YP_005707235.1 ehor|ZP_08499883.1 geur|ZP_08900978.1 gfra|ZP_11375286.1 ghan|ZP_06835318.1 gobo|ZP_08896963.1 gxyl|YP_004867824.1 lani|ZP_08548401.1 lbga|ZP_03940006.1 lbrc|1580.24.peg.2652 lbuc|YP_004399012.1 lcas|YP_006752661.1 lfal|ZP_08313546.1 lfrc|6666666.25437.peg.308 lgas|YP_814161.1 llac|1358.26.peg.1856 lmle|ZP_09440377.1 lmli|ZP_09449079.1 lplc|1590.27.peg.284 lplw|YP_004888985.1 lrha|YP_003172206.1 lver|ZP_09443209.1 pput|YP_001265867.1 smut|NP_722297.1 spar|YP_006308985.1 swit|YP_001261828.1
ASAHP00435: lbuc|YP_004397557.1 lfrc|6666666.25437.peg.754 lfal|ZP_08313047.1 bsub|NP_388397.1 ecok|NP_418116.1 ehor|ZP_08500262.1 lani|ZP_08549009.1 lbga|ZP_03938334.1 lbrc|1580.24.peg.1033 lcas|YP_006750749.1 lfer|ZP_03945112.1 lfrk|ZP_08652648.1 lgas|YP_815604.1 llac|1358.26.peg.622 lmle|ZP_09440106.1 lmli|ZP_09449035.1 lplc|1590.27.peg.1167 lplw|YP_004890409.1 lrha|YP_003170334.1 lver|ZP_09442350.1 lcas|YP_006752414.1 lrha|YP_003171960.1 dmos|ZP_08470198.1 lfal|ZP_08312637.1 lbrc|1580.24.peg.199 llac|1358.26.peg.2092 lfer|ZP_03944908.1 lfrc|6666666.25437.peg.750 lplc|1590.27.peg.1005 lani|ZP_08549202.1 lplc|1590.27.peg.358 lplw|YP_004890191.1 lplc|1590.27.peg.383 lplw|YP_004890538.1 lfrc|6666666.25437.peg.752 lbrc|1580.24.peg.2591 pbur|ZP_16359790.1
ASAHP00436: bsub|NP_391316.1 bsub|NP_391506.1 dmos|ZP_08470539.1 dmos|ZP_08471078.1 dmos|ZP_08470827.1 ecok|NP_415501.1 ecok|NP_416564.4 ehor|ZP_08498784.1 ehor|ZP_08498814.1 smar|AMF-0002887 smar|AMF-0004228 aace|ZP_08696430.1 gobo|ZP_08899564.1 aace|ZP_08698690.1 atrc|104102.6.peg.3161 atrn|ZP_08644684.1 ghan|ZP_06834326.1 lani|ZP_08549968.1 lbrc|1580.24.peg.2633 lbuc|YP_004385940.1 lcas|YP_006752255.1 lfal|ZP_08312742.1 lfer|ZP_03944256.1 lgas|YP_814962.1 lmli|ZP_09447368.1 lplc|1590.27.peg.1126 lplw|YP_004889099.1 lrha|YP_003171798.1 lver|ZP_09442824.1 pput|YP_001267906.1 spar|YP_006310771.1 swit|YP_001265004.1 lplc|1590.27.peg.2836 lplw|YP_004889857.1 swit|YP_001265292.1 swit|YP_001262903.1
ASAHP00437: ecok|NP_415261.2 ecok|NP_415497.1 pbur|ZP_16361743.1 pbur|ZP_16363010.1 aace|ZP_08697755.1 amac|178901.8.peg.2582 apa3|940282.4.peg.3014 apan|ZP_16282442.1 apoc|6666666.23482.peg.793 atrc|104102.6.peg.1827 atrn|ZP_08644118.1 bsub|NP_391755.1 dmos|ZP_08469832.1 efav|NP_815724.1 efOG|YP_005708723.1 ehor|ZP_08496864.1 gobo|ZP_08899041.1 lani|ZP_08548341.1 lbga|ZP_03939306.1 lbrc|1580.24.peg.1145 lbuc|YP_004398929.1 lcas|YP_006752407.1 lfal|ZP_08313534.1 lfer|ZP_03944065.1 lfrc|6666666.25437.peg.884 lfrk|ZP_08652524.1 llac|1358.26.peg.1622 lmli|ZP_09448506.1 lplc|1590.27.peg.1067 lplw|YP_004889035.1 lrha|YP_003171954.1 lver|ZP_09443042.1 smar|AMF-0004585 swit|YP_001264219.1 lcas|YP_006750081.1 lrha|YP_003169762.1
ASAHP00438: gfra|ZP_11374556.1 gfra|ZP_11375502.1 lgas|YP_814000.1 lgas|YP_814890.1 lgas|YP_819571.1 aace|ZP_08697701.1 amac|178901.8.peg.1370 apa3|940282.4.peg.740 apan|ZP_16283608.1 apoc|6666666.23482.peg.2729 atrc|104102.6.peg.2703 atrn|ZP_08644771.1 dmos|ZP_08469578.1 ghan|ZP_06834709.1 lani|ZP_08549782.1 lbga|ZP_03939679.1 lbrc|1580.24.peg.139 lbuc|YP_004399328.1 lcas|YP_006751269.1 lfal|ZP_08313083.1 lfer|ZP_03944127.1 lfrc|6666666.25437.peg.383 lfrk|ZP_08652722.1 llac|1358.26.peg.119 lmle|ZP_09440162.1 lmli|ZP_09448393.1 lplc|1590.27.peg.649 lplw|YP_004890936.1 lrha|YP_003170779.1 lver|ZP_09443484.1 pbur|ZP_16360729.1 smut|NP_722332.1 spar|YP_006309180.1 swit|YP_001261020.1 lrha|YP_003171224.1 lcas|YP_006751729.1
ASAHP00439: gxyl|YP_004857952.1 gxyl|YP_004869172.1 llac|1358.26.peg.2163 llac|1358.26.peg.2164 lplc|1590.27.peg.2252 lplc|1590.27.peg.2373 smar|AMF-0000973 smar|AMF-0003763 swit|YP_001260611.1 swit|YP_001262558.1 aace|ZP_08697522.1 amac|178901.8.peg.552 apa3|940282.4.peg.2752 apan|ZP_16282153.1 apoc|6666666.23482.peg.702 atrc|104102.6.peg.2600 atrn|ZP_08645172.1 dmos|ZP_08468876.1 ecok|YP_026244.1 efav|NP_814612.1 efOG|YP_005707658.1 ehor|ZP_08495950.1 geur|ZP_08901303.1 gfra|ZP_11374650.1 ghan|ZP_06833473.1 gobo|ZP_08898783.1 lani|ZP_08549392.1 lbga|ZP_03939200.1 lbrc|1580.24.peg.2337 lcas|YP_006752538.1 lfer|ZP_03944969.1 lgas|YP_814003.1 lplw|YP_004888529.1 lrha|YP_003172096.1 lver|ZP_09443182.1 pput|YP_001266574.1
ASAHP00440: lcas|YP_006752202.1 lcas|YP_006752245.1 aace|ZP_08698334.1 amac|178901.8.peg.413 apa3|940282.4.peg.1551 apan|ZP_16282018.1 apoc|6666666.23482.peg.1351 atrc|104102.6.peg.3360 atrn|ZP_08644854.1 bsub|NP_391663.1 dmos|ZP_08469790.1 ecok|NP_416543.1 efav|NP_815856.1 efOG|YP_005708791.1 ehor|ZP_08498754.1 geur|ZP_08903175.1 gfra|ZP_11375740.1 ghan|ZP_06832886.1 gobo|ZP_08898946.1 gxyl|YP_004869572.1 lgas|YP_814944.1 llac|1358.26.peg.432 lmli|ZP_09449577.1 lplc|1590.27.peg.1119 lplw|YP_004889087.1 lrha|YP_003171745.1 pbur|ZP_16361863.1 pput|YP_001269241.1 smar|AMF-0000431 smut|NP_721813.1 spar|YP_006310148.1 swit|YP_001264504.1 gobo|ZP_08899557.1 dmos|ZP_08471077.1 ecok|NP_418236.1 smar|AMF-0000787
ASAHP00441: pput|YP_001265903.1 pput|YP_001267283.1 swit|YP_001261509.1 swit|YP_001262942.1 swit|YP_001264254.1 aace|ZP_08697680.1 amac|178901.8.peg.881 apa3|940282.4.peg.2452 apan|ZP_16282876.1 apoc|6666666.23482.peg.1413 atrc|104102.6.peg.1837 atrn|ZP_08645045.1 bsub|NP_390207.1 dmos|ZP_08471093.1 ecok|NP_417513.1 ehor|ZP_08499625.1 geur|ZP_08902848.1 gfra|ZP_11375799.1 ghan|ZP_06832857.1 gobo|ZP_08897545.1 gxyl|YP_004868530.1 lbrc|1580.24.peg.2640 lfal|ZP_08312802.1 lfer|ZP_03944705.1 llac|1358.26.peg.604 lplc|1590.27.peg.67 lplw|YP_004889284.1 lver|ZP_09443679.1 pbur|ZP_16362394.1 smar|AMF-0001606 ecok|NP_415793.1 ehor|ZP_08498326.1 pbur|ZP_16360734.1 smar|AMF-0003131 pput|YP_001265909.1 swit|YP_001264272.1
ASAHP00442: smut|NP_720715.1 smut|NP_721664.1 aace|ZP_08696172.1 amac|178901.8.peg.2963 apa3|940282.4.peg.2347 apan|ZP_16282567.1 apoc|6666666.23482.peg.40 atrc|104102.6.peg.246 atrn|ZP_08644960.1 bsub|NP_391146.1 dmos|ZP_08468900.1 ecok|NP_416198.2 efav|NP_816041.1 efOG|YP_005708882.1 ehor|ZP_08496285.1 geur|ZP_08900825.1 gfra|ZP_11374896.1 ghan|ZP_06835161.1 gobo|ZP_08896833.1 gxyl|YP_004867675.1 lani|ZP_08548902.1 lbga|ZP_03938664.1 lcas|YP_006751447.1 lfal|ZP_08312553.1 lfer|ZP_03945000.1 llac|1358.26.peg.136 lmle|ZP_09439926.1 lmli|ZP_09447798.1 lplc|1590.27.peg.37 lplw|YP_004889315.1 lrha|YP_003170949.1 lver|ZP_09442111.1 pbur|ZP_16361147.1 smar|AMF-0003608 spar|YP_006309350.1 swit|YP_001263408.1
ASAHP00443: aace|ZP_08696177.1 amac|178901.8.peg.2968 apa3|940282.4.peg.2352 apan|ZP_16282572.1 apoc|6666666.23482.peg.45 atrc|104102.6.peg.241 atrn|ZP_08644955.1 bsub|NP_388997.1 dmos|ZP_08470407.1 efav|NP_815231.1 efOG|YP_005708283.1 geur|ZP_08900820.1 gfra|ZP_11374900.1 ghan|ZP_06835156.1 gobo|ZP_08896838.1 gxyl|YP_004867670.1 lani|ZP_08549246.1 lbga|ZP_03938434.1 lcas|YP_006751754.1 lfal|ZP_08312552.1 lfer|ZP_03945014.1 lgas|YP_813990.1 llac|1358.26.peg.2112 lmle|ZP_09439927.1 lmli|ZP_09447434.1 lplc|1590.27.peg.36 lplw|YP_004889324.1 lrha|YP_003171251.1 lver|ZP_09442936.1 smut|NP_721233.1 spar|YP_006308938.1 swit|YP_001263404.1 lbga|ZP_03938665.1 lfer|ZP_03945005.1 spar|YP_006309595.1 lfer|ZP_03944785.1
ASAHP00444: aace|ZP_08696372.1 amac|178901.8.peg.2134 apa3|940282.4.peg.435 apan|ZP_16282694.1 apoc|6666666.23482.peg.1830 atrc|104102.6.peg.2310 atrn|ZP_08645866.1 bsub|NP_390778.1 ecok|NP_414947.1 efav|NP_814620.1 efOG|YP_005707666.1 ehor|ZP_08497230.1 geur|ZP_08903851.1 gfra|ZP_11375019.1 ghan|ZP_06833847.1 gobo|ZP_08898203.1 gxyl|YP_004869514.1 lani|ZP_08549344.1 lbrc|1580.24.peg.2502 lbuc|YP_004398532.1 lcas|YP_006751956.1 lfrc|6666666.25437.peg.50 lfrk|ZP_08652009.1 lgas|YP_815217.1 llac|1358.26.peg.1668 lmle|ZP_09440729.1 lmli|ZP_09448040.1 lplc|1590.27.peg.30 lplw|YP_004889351.1 lrha|YP_003171504.1 lver|ZP_09442038.1 pbur|ZP_16363034.1 pput|YP_001265900.1 smar|AMF-0004799 spar|YP_006310397.1 swit|YP_001261636.1
ASAHP00445: aace|ZP_08696415.1 amac|178901.8.peg.2855 apa3|940282.4.peg.2249 apan|ZP_16282518.1 apoc|6666666.23482.peg.293 atrc|104102.6.peg.365 atrn|ZP_08646349.1 bsub|NP_387962.1 dmos|ZP_08469771.1 ecok|NP_417726.1 efav|NP_814061.1 efOG|YP_005707268.1 ehor|ZP_08499860.1 geur|ZP_08901201.1 gfra|ZP_11375402.1 ghan|ZP_06833589.1 gobo|ZP_08897716.1 gxyl|YP_004869270.1 lani|ZP_08549648.1 lbga|ZP_03939363.1 lbrc|1580.24.peg.1944 lbuc|YP_004398872.1 lcas|YP_006752705.1 lfer|ZP_03944388.1 lfrc|6666666.25437.peg.455 lfrk|ZP_08652880.1 lgas|YP_814125.1 llac|1358.26.peg.1966 lplc|1590.27.peg.2277 lplw|YP_004888551.1 lver|ZP_09443247.1 pbur|ZP_16362270.1 pput|YP_001269999.1 smar|AMF-0001420 smut|NP_720656.1 swit|YP_001260754.1
ASAHP00446: aace|ZP_08696502.1 amac|178901.8.peg.587 apa3|940282.4.peg.2777 apan|ZP_16282179.1 apoc|6666666.23482.peg.728 atrc|104102.6.peg.2630 atrn|ZP_08645013.1 bsub|NP_391379.1 dmos|ZP_08469878.1 ecok|NP_417305.1 efav|NP_815451.1 efOG|YP_005708516.1 ehor|ZP_08499428.1 geur|ZP_08902505.1 gfra|ZP_11376786.1 ghan|ZP_06833293.1 gobo|ZP_08898432.1 gxyl|YP_004868989.1 lani|ZP_08549470.1 lbrc|1580.24.peg.1566 lbuc|YP_004398651.1 lcas|YP_006751100.1 lfer|ZP_03944428.1 lfrc|6666666.25437.peg.1217 lfrk|ZP_08652177.1 llac|1358.26.peg.2168 lmli|ZP_09447098.1 lplc|1590.27.peg.111 lplw|YP_004888735.1 lrha|YP_003170664.1 lver|ZP_09442553.1 pbur|ZP_16362424.1 smar|AMF-0001860 smut|NP_721172.1 spar|YP_006310252.1 swit|YP_001261734.1
ASAHP00447: aace|ZP_08696533.1 amac|178901.8.peg.1787 apa3|940282.4.peg.99 apan|ZP_16281607.1 apoc|6666666.23482.peg.2166 atrc|104102.6.peg.1607 atrn|ZP_08644445.1 bsub|NP_388005.1 ecok|NP_417771.1 efav|NP_814012.1 efOG|YP_005707216.1 ehor|ZP_08499899.1 geur|ZP_08900995.1 gfra|ZP_11375303.1 ghan|ZP_06835334.1 gobo|ZP_08896980.1 gxyl|YP_004867841.1 lani|ZP_08548420.1 lbga|ZP_03939988.1 lbrc|1580.24.peg.2669 lbuc|YP_004399031.1 lcas|YP_006752680.1 lfer|ZP_03945544.1 lfrc|6666666.25437.peg.326 lfrk|ZP_08652812.1 lgas|YP_814143.1 llac|1358.26.peg.1834 lmle|ZP_09440358.1 lmli|ZP_09449098.1 lplc|1590.27.peg.302 lplw|YP_004888966.1 lver|ZP_09443228.1 pput|YP_001265849.1 smar|AMF-0001310 spar|YP_006308966.1 swit|YP_001261848.1
ASAHP00448: aace|ZP_08696539.1 amac|178901.8.peg.1781 apa3|940282.4.peg.94 apan|ZP_16281602.1 apoc|6666666.23482.peg.2172 atrc|104102.6.peg.1601 atrn|ZP_08644439.1 bsub|NP_387999.2 dmos|ZP_08468820.1 ecok|NP_417777.1 efav|NP_814006.1 efOG|YP_005707210.1 ehor|ZP_08499905.1 geur|ZP_08901001.1 gfra|ZP_11375309.1 gobo|ZP_08896986.1 gxyl|YP_004867847.1 lani|ZP_08548426.1 lbga|ZP_03939982.1 lbuc|YP_004399037.1 lcas|YP_006752686.1 lfer|ZP_03945538.1 lfrc|6666666.25437.peg.332 lfrk|ZP_08652806.1 lgas|YP_814137.1 llac|1358.26.peg.1828 lmle|ZP_09440352.1 lmli|ZP_09449104.1 pput|YP_001265843.1 smar|AMF-0001304 spar|YP_006308960.1 swit|YP_001261854.1 lver|ZP_09443234.1 lbrc|1580.24.peg.2675 lplc|1590.27.peg.308 lplw|YP_004888960.1
ASAHP00449: aace|ZP_08696561.1 apa3|940282.4.peg.18 dmos|ZP_08470206.1 ecok|NP_418395.1 ehor|ZP_08495841.1 gfra|ZP_11375426.1 lfrk|ZP_08653048.1 pbur|ZP_16363217.1 pput|YP_001265565.1 smar|AMF-0001087 smut|NP_720788.1 swit|YP_001263354.1 aace|ZP_08698943.1 amac|178901.8.peg.1694 apan|ZP_16283183.1 apoc|6666666.23482.peg.2248 atrc|104102.6.peg.1522 atrn|ZP_08643912.1 bsub|NP_390822.1 geur|ZP_08902994.1 ghan|ZP_06833888.1 gobo|ZP_08898342.1 gxyl|YP_004866799.1 lbga|ZP_03939500.1 lbuc|YP_004398089.1 lcas|YP_006753021.1 lfal|ZP_08313257.1 lfrc|6666666.25437.peg.625 llac|1358.26.peg.494 lmle|ZP_09440804.1 lmli|ZP_09449375.1 lplc|1590.27.peg.137 lplw|YP_004888753.1 lrha|YP_003172564.1 lver|ZP_09441736.1 spar|YP_006310098.1
ASAHP00450: aace|ZP_08696619.1 efav|NP_816534.1 efOG|YP_005709273.1 geur|ZP_08901535.1 ghan|ZP_06833819.1 gobo|ZP_08898177.1 gxyl|YP_004869490.1 lbga|ZP_03938692.1 lbuc|YP_004397803.1 lcas|YP_006750888.1 lrha|YP_003170486.1 lver|ZP_09442765.1 pput|YP_001265468.1 smut|NP_721630.1 aace|ZP_08699119.1 amac|178901.8.peg.3005 apa3|940282.4.peg.2390 apan|ZP_16283266.1 apoc|6666666.23482.peg.82 atrc|104102.6.peg.205 atrn|ZP_08644940.1 bsub|NP_391377.1 ecok|NP_417844.1 ehor|ZP_08499954.1 geur|ZP_08903006.1 gfra|ZP_11374561.1 ghan|ZP_06833874.1 gobo|ZP_08898354.1 gxyl|YP_004866787.1 lani|ZP_08548610.1 lbrc|1580.24.peg.597 pbur|ZP_16362872.1 pput|YP_001265804.1 smar|AMF-0001249 swit|YP_001263205.1 pput|YP_001269115.1
ASAHP00451: aace|ZP_08696676.1 amac|178901.8.peg.1704 apa3|940282.4.peg.30 apan|ZP_16283192.1 apoc|6666666.23482.peg.2237 atrc|104102.6.peg.1533 atrn|ZP_08643923.1 geur|ZP_08901300.1 gobo|ZP_08898780.1 gxyl|YP_004869175.1 bsub|NP_389461.1 dmos|ZP_08471193.1 ecok|NP_417845.1 efav|NP_816728.1 efOG|YP_005709439.1 gfra|ZP_11376519.1 lani|ZP_08549069.1 lbrc|1580.24.peg.2424 lbuc|YP_004398452.1 lcas|YP_006751866.1 lfrc|6666666.25437.peg.106 lfrk|ZP_08651952.1 lgas|YP_814595.1 llac|1358.26.peg.1988 lmle|ZP_09440650.1 lmli|ZP_09447984.1 lplc|1590.27.peg.1532 lplw|YP_004889448.1 lrha|YP_003171411.1 lver|ZP_09441974.1 pbur|ZP_16362871.1 pput|YP_001265803.1 smar|AMF-0001248 smut|NP_720804.1 swit|YP_001262439.1 lcas|YP_006752929.1
ASAHP00452: aace|ZP_08696948.1 amac|178901.8.peg.2084 apa3|940282.4.peg.384 apan|ZP_16282135.1 apoc|6666666.23482.peg.1882 atrc|104102.6.peg.2250 atrn|ZP_08646256.1 bsub|NP_388530.2 dmos|ZP_08469293.1 ecok|YP_026170.1 efav|NP_815483.1 efOG|YP_005708551.1 ehor|ZP_08499140.1 geur|ZP_08901845.1 gfra|ZP_11375079.1 ghan|ZP_06834819.1 gobo|ZP_08898028.1 gxyl|YP_004867521.1 lani|ZP_08549382.1 lbga|ZP_03938532.1 lbuc|YP_004397707.1 lcas|YP_006751999.1 lfal|ZP_08313204.1 lfer|ZP_03944291.1 llac|1358.26.peg.674 lmli|ZP_09447192.1 lplc|1590.27.peg.1223 lplw|YP_004890353.1 lrha|YP_003171555.1 lver|ZP_09441949.1 pbur|ZP_16360172.1 pput|YP_001266423.1 smar|AMF-0002049 smut|NP_720513.1 spar|YP_006308872.1 swit|YP_001264453.1
ASAHP00453: aace|ZP_08696952.1 amac|178901.8.peg.2088 apa3|940282.4.peg.388 apan|ZP_16282139.1 apoc|6666666.23482.peg.1878 atrc|104102.6.peg.2254 atrn|ZP_08646252.1 bsub|NP_388527.1 ecok|NP_416971.1 efav|NP_815486.1 efOG|YP_005708554.1 ehor|ZP_08499048.1 geur|ZP_08901841.1 gfra|ZP_11375083.1 ghan|ZP_06834815.1 gobo|ZP_08898024.1 gxyl|YP_004867525.1 lani|ZP_08549385.1 lbga|ZP_03938529.1 lbuc|YP_004397704.1 lcas|YP_006752002.1 lfal|ZP_08313207.1 lfer|ZP_03944288.1 llac|1358.26.peg.677 lmli|ZP_09447189.1 lplc|1590.27.peg.1220 lplw|YP_004890356.1 lrha|YP_003171558.1 lver|ZP_09441952.1 pbur|ZP_16360599.1 pput|YP_001266615.1 smar|AMF-0002194 smut|NP_720512.1 spar|YP_006308871.1 swit|YP_001260612.1 dmos|ZP_08468789.1
ASAHP00454: aace|ZP_08697285.1 amac|178901.8.peg.2633 apa3|940282.4.peg.2924 apan|ZP_16282296.1 apoc|6666666.23482.peg.1190 atrc|104102.6.peg.1777 atrn|ZP_08646279.1 ecok|NP_415307.1 efav|NP_815588.1 efOG|YP_005708628.1 ehor|ZP_08496814.1 geur|ZP_08901580.1 gfra|ZP_11375703.1 ghan|ZP_06833774.1 gobo|ZP_08898132.1 lani|ZP_08549349.1 lbrc|1580.24.peg.2508 lbuc|YP_004398536.1 lcas|YP_006751960.1 lfal|ZP_08313353.1 lfer|ZP_03945660.1 lfrc|6666666.25437.peg.46 lfrk|ZP_08652013.1 lgas|YP_814808.1 lmle|ZP_09440733.1 lmli|ZP_09448044.1 lplc|1590.27.peg.34 lplw|YP_004889347.1 lrha|YP_003171508.1 lver|ZP_09442849.1 pbur|ZP_16361699.1 smar|AMF-0004526 swit|YP_001261354.1 bsub|NP_388601.1 llac|1358.26.peg.265 swit|YP_001260260.1
ASAHP00455: aace|ZP_08697354.1 amac|178901.8.peg.5 apa3|940282.4.peg.10 apan|ZP_16284085.1 apoc|6666666.23482.peg.2394 atrc|104102.6.peg.136 atrn|ZP_08646122.1 bsub|NP_390263.1 dmos|ZP_08470266.1 geur|ZP_08903184.1 ghan|ZP_06833207.1 gobo|ZP_08899699.1 gxyl|YP_004869111.1 lani|ZP_08548377.1 lbrc|1580.24.peg.445 lcas|YP_006752599.1 llac|1358.26.peg.312 lmle|ZP_09440636.1 lrha|YP_003172150.1 lver|ZP_09443753.1 pbur|ZP_16361301.1 pput|YP_001269551.1 spar|YP_006309684.1 swit|YP_001261332.1 amac|178901.8.peg.1686 apoc|6666666.23482.peg.1670 atrc|104102.6.peg.3411 lbga|ZP_03940120.1 lmle|ZP_09439757.1 lbuc|YP_004398145.1 pput|YP_001266626.1 lplw|YP_004889217.1 geur|ZP_08903273.1 gfra|ZP_11375614.1 lfer|ZP_03945072.1 lmle|ZP_09441062.1
ASAHP00456: aace|ZP_08697430.1 amac|178901.8.peg.2503 apa3|940282.4.peg.2141 apan|ZP_16283112.1 apoc|6666666.23482.peg.121 atrc|104102.6.peg.1135 atrn|ZP_08646169.1 bsub|NP_391903.1 dmos|ZP_08468522.1 ecok|NP_415169.1 efOG|YP_005709361.1 ehor|ZP_08496933.1 geur|ZP_08902493.1 gfra|ZP_11376799.1 ghan|ZP_06833305.1 gobo|ZP_08898445.1 gxyl|YP_004869001.1 lani|ZP_08549904.1 lbga|ZP_03938198.1 lbrc|1580.24.peg.655 lbuc|YP_004397406.1 lfal|ZP_08312600.1 lfer|ZP_03944189.1 lfrc|6666666.25437.peg.954 lfrk|ZP_08652440.1 lgas|YP_813920.1 llac|1358.26.peg.1792 lmle|ZP_09439807.1 lmli|ZP_09448346.1 lplc|1590.27.peg.813 lplw|YP_004888128.1 pbur|ZP_16361805.1 pput|YP_001269987.1 smar|AMF-0004658 spar|YP_006310859.1 swit|YP_001263042.1
ASAHP00457: aace|ZP_08697584.1 amac|178901.8.peg.953 apa3|940282.4.peg.2976 apan|ZP_16282402.1 apoc|6666666.23482.peg.763 atrc|104102.6.peg.1246 atrn|ZP_08646742.1 bsub|NP_389024.1 dmos|ZP_08470904.1 ecok|NP_417843.1 efav|NP_816314.1 efOG|YP_005709105.1 ehor|ZP_08497670.1 geur|ZP_08901925.1 gfra|ZP_11375190.1 ghan|ZP_06834832.1 gobo|ZP_08897787.1 gxyl|YP_004867447.1 lbga|ZP_03939314.1 lbrc|1580.24.peg.1857 lbuc|YP_004398921.1 lfer|ZP_03944239.1 lfrc|6666666.25437.peg.498 lgas|YP_814049.1 llac|1358.26.peg.901 lmle|ZP_09441560.1 lplc|1590.27.peg.2018 lplw|YP_004888454.1 lver|ZP_09442932.1 pbur|ZP_16362873.1 pput|YP_001269719.1 smar|AMF-0001250 swit|YP_001264310.1 efav|NP_815889.1 efOG|YP_005708825.1 smar|AMF-0004413
ASAHP00458: aace|ZP_08697617.1 amac|178901.8.peg.864 apa3|940282.4.peg.1182 apan|ZP_16281786.1 apoc|6666666.23482.peg.1619 atrc|104102.6.peg.2498 atrn|ZP_08645840.1 bsub|NP_389195.2 dmos|ZP_08469935.1 ecok|NP_414777.1 efav|NP_813848.1 efOG|YP_005707094.1 ehor|ZP_08497339.1 geur|ZP_08902765.1 gfra|ZP_11376424.1 ghan|ZP_06835035.1 gobo|ZP_08896932.1 gxyl|YP_004867591.1 lbga|ZP_03939701.1 lbuc|YP_004399308.1 lcas|YP_006752557.1 lfal|ZP_08312923.1 lfer|ZP_03945622.1 llac|1358.26.peg.1528 lmle|ZP_09439747.1 lmli|ZP_09448170.1 lplc|1590.27.peg.770 lplw|YP_004888107.1 lrha|YP_003172112.1 lver|ZP_09443470.1 pput|YP_001266071.1 smar|AMF-0000306 smut|NP_720893.1 spar|YP_006310048.1 swit|YP_001264379.1 bsub|NP_389729.1
ASAHP00459: aace|ZP_08697693.1 amac|178901.8.peg.2306 apa3|940282.4.peg.1980 apan|ZP_16282628.1 apoc|6666666.23482.peg.393 atrc|104102.6.peg.1475 atrn|ZP_08644370.1 bsub|NP_391159.1 dmos|ZP_08468664.1 ecok|NP_417380.1 ehor|ZP_08499505.1 geur|ZP_08901239.1 gfra|ZP_11376745.1 ghan|ZP_06833543.1 gobo|ZP_08897755.1 gxyl|YP_004869233.1 lbga|ZP_03940194.1 lbrc|1580.24.peg.1684 lbuc|YP_004397754.1 lplc|1590.27.peg.3051 lplw|YP_004890058.1 lver|ZP_09442205.1 pbur|ZP_16360058.1 pput|YP_001270402.1 smar|AMF-0001800 swit|YP_001263189.1 lbga|ZP_03938432.1 lbuc|YP_004398196.1 lcas|YP_006751436.1 lmle|ZP_09441418.1 lrha|YP_003170939.1 efav|NP_816146.1 efOG|YP_005708976.1 pput|YP_001266371.1 lbuc|YP_004397751.1 lfer|ZP_03944538.1
ASAHP00460: aace|ZP_08697771.1 amac|178901.8.peg.207 apa3|940282.4.peg.1450 apan|ZP_16281913.1 apoc|6666666.23482.peg.1234 atrc|104102.6.peg.3235 atrn|ZP_08644516.1 bsub|NP_388535.1 dmos|ZP_08471528.1 ecok|NP_418433.1 efav|NP_815478.1 efOG|YP_005708546.1 ehor|ZP_08497939.1 geur|ZP_08902071.1 gfra|ZP_11375588.1 ghan|ZP_06833142.1 gobo|ZP_08897958.1 gxyl|YP_004868802.1 lani|ZP_08549377.1 lbga|ZP_03938537.1 lbuc|YP_004397712.1 lcas|YP_006751995.1 lfal|ZP_08313199.1 lfer|ZP_03944296.1 llac|1358.26.peg.656 lmli|ZP_09447197.1 lplc|1590.27.peg.1228 lplw|YP_004890348.1 lrha|YP_003171549.1 lver|ZP_09441944.1 pbur|ZP_16362498.1 pput|YP_001270002.1 smar|AMF-0000662 smut|NP_720531.1 spar|YP_006308878.1 swit|YP_001263635.1
[truncated: 1,729,356 more chars]
