# Supplementary material for: A Metagenome-Wide Association Study and Arrayed Mutant Library Confirm Acetobacter Lipopolysaccharide Genes Are Necessary for Association with Drosophila melanogaster
Source: G3 (Bethesda). 2018 Feb 27;8(4):1119–27. doi: 10.1534/g3.117.300530 (PMC5873903; doi:10.1534/g3.117.300530)
Supplement: Supplementary file 7 [file 1119FileS7.xlsx]

## Sheet: CFU MGWA
	OG	Orthologous group of genes within the species included in the MGWA. Representative annotations and FASTA sequences for each OG are available in DatasetS1 of Chaston, 2014, PMID 25271286
	p-value	p-value of OG assocation with host colonization abundance
	Bonferroni	Bonferroni corrected p-value
	mean_OGContain	Mean CFU counts of species containing the OG
	mean_OGLack	Mean CFU counts of species lacking the OG
	taxa_contain	list of taxa that contain the OG
	taxa_miss	list of taxa that lack the OG
	KEGG	assigned KO number
OG	p-value	Bonferroni	mean_OGContain	mean_OGLack	taxa_contain	taxa_miss	KEGG
ASAHP03698	5.69e-08	0.00029348	8.9216	11.7505	ecok|ehor|geur|gfra|gobo|gxyl|smar	aace|amac|apa3|apan|apoc|atrc|atrn|bsub|efav|efOG|ghan|lani|lbga|lbrc|lbuc|lcas|lfal|lfer|lfrc|lfrk|lgas|llac|lmle|lmli|lplc|lplw|lrha|lver|pbur|pput	K01521
ASAHP01854	1.61e-06	0.00827898	10.0047	12.0778	aace|amac|apa3|apan|apoc|atrc|atrn|ecok|ehor|geur|gfra|gobo|gxyl|pbur|smar	bsub|efav|efOG|ghan|lani|lbga|lbrc|lbuc|lcas|lfal|lfer|lfrc|lfrk|lgas|llac|lmle|lmli|lplc|lplw|lrha|lver|pput	#N/A
ASAHP05347	1.76e-06	0.00908667	8.57701	11.6187	ecok|ehor|geur|gobo|smar	aace|amac|apa3|apan|apoc|atrc|atrn|bsub|efav|efOG|gfra|ghan|gxyl|lani|lbga|lbrc|lbuc|lcas|lfal|lfer|lfrc|lfrk|lgas|llac|lmle|lmli|lplc|lplw|lrha|lver|pbur|pput	K06197
ASAHP01858	1.77e-06	0.00911922	9.9971	12.0736	aace|amac|apa3|apan|apoc|atrc|ecok|ehor|geur|gfra|ghan|gobo|gxyl|pbur|smar	atrn|bsub|efav|efOG|lani|lbga|lbrc|lbuc|lcas|lfal|lfer|lfrc|lfrk|lgas|llac|lmle|lmli|lplc|lplw|lrha|lver|pput	#N/A
ASAHP02096	3.79e-06	0.0195625	9.88058	11.9575	amac|apa3|apan|apoc|atrc|atrn|ecok|ehor|geur|gfra|gobo|pbur|smar	aace|bsub|efav|efOG|ghan|gxyl|lani|lbga|lbrc|lbuc|lcas|lfal|lfer|lfrc|lfrk|lgas|llac|lmle|lmli|lplc|lplw|lrha|lver|pput	K01093
ASAHP01712	3.84e-06	0.0198221	10.0251	12.0548	aace|amac|apa3|apan|apoc|atrn|ecok|ehor|geur|gfra|ghan|gobo|gxyl|pbur|smar	atrc|bsub|efav|efOG|lani|lbga|lbrc|lbuc|lcas|lfal|lfer|lfrc|lfrk|lgas|llac|lmle|lmli|lplc|lplw|lrha|lver|pput	#N/A
ASAHP03164	4.08e-06	0.0210472	9.46249	11.7898	ecok|ehor|geur|gfra|ghan|gobo|gxyl|pbur|smar	aace|amac|apa3|apan|apoc|atrc|atrn|bsub|efav|efOG|lani|lbga|lbrc|lbuc|lcas|lfal|lfer|lfrc|lfrk|lgas|llac|lmle|lmli|lplc|lplw|lrha|lver|pput	K08304
ASAHP00567	4.69e-06	0.0241819	10.3261	12.3365	aace|amac|apa3|apan|apoc|atrc|atrn|ecok|ehor|geur|gfra|ghan|gobo|gxyl|lbga|lbrc|llac|lrha|pbur|smar	bsub|efav|efOG|lani|lbuc|lcas|lfal|lfer|lfrc|lfrk|lgas|lmle|lmli|lplc|lplw|lver|pput	K00045
ASAHP01726	5.64e-06	0.029093	10.0397	12.045	amac|apa3|apan|apoc|atrc|atrn|ecok|ehor|geur|gfra|ghan|gobo|gxyl|pbur|smar	aace|bsub|efav|efOG|lani|lbga|lbrc|lbuc|lcas|lfal|lfer|lfrc|lfrk|lgas|llac|lmle|lmli|lplc|lplw|lrha|lver|pput	K04751
ASAHP01229	5.66e-06	0.0291884	12.216	10.2949	bsub|efav|efOG|lbga|lbrc|lbuc|lcas|lfer|lfrc|lfrk|lgas|llac|lmle|lmli|lplc|lplw|lrha|lver	aace|amac|apa3|apan|apoc|atrc|atrn|ecok|ehor|geur|gfra|ghan|gobo|gxyl|lani|lfal|pbur|pput|smar	K16899
ASAHP01233	5.66e-06	0.0291884	12.216	10.2949	bsub|efav|efOG|lbga|lbrc|lbuc|lcas|lfer|lfrc|lfrk|lgas|llac|lmle|lmli|lplc|lplw|lrha|lver	aace|amac|apa3|apan|apoc|atrc|atrn|ecok|ehor|geur|gfra|ghan|gobo|gxyl|lani|lfal|pbur|pput|smar	K07177
ASAHP01107	5.77e-06	0.0297499	12.1584	10.2398	bsub|efav|efOG|lbga|lbrc|lbuc|lcas|lfal|lfer|lfrc|lfrk|lgas|llac|lmle|lmli|lplc|lplw|lrha|lver	aace|amac|apa3|apan|apoc|atrc|atrn|ecok|ehor|geur|gfra|ghan|gobo|gxyl|lani|pbur|pput|smar	#N/A
ASAHP03047	6.88e-06	0.0354552	9.61255	11.8203	aace|apan|ecok|ehor|geur|gfra|ghan|gobo|gxyl|smar	amac|apa3|apoc|atrc|atrn|bsub|efav|efOG|lani|lbga|lbrc|lbuc|lcas|lfal|lfer|lfrc|lfrk|lgas|llac|lmle|lmli|lplc|lplw|lrha|lver|pbur|pput	K00851
ASAHP01653	7.65e-06	0.0394629	12.3205	10.3957	bsub|efav|efOG|lbga|lbrc|lbuc|lcas|lfer|lfrc|lfrk|lgas|llac|lmli|lplc|lplw|lver	aace|amac|apa3|apan|apoc|atrc|atrn|ecok|ehor|geur|gfra|ghan|gobo|gxyl|lani|lfal|lmle|lrha|pbur|pput|smar	K03048
ASAHP01002	8.03e-06	0.0414024	10.1207	12.0869	aace|amac|apa3|apan|apoc|atrc|atrn|ecok|ehor|geur|gfra|ghan|gobo|gxyl|pbur|smar	bsub|efav|efOG|lani|lbga|lbrc|lbuc|lcas|lfal|lfer|lfrc|lfrk|lgas|llac|lmle|lmli|lplc|lplw|lrha|lver|pput	#N/A
ASAHP01414	8.03e-06	0.0414024	10.1207	12.0869	aace|amac|apa3|apan|apoc|atrc|atrn|ecok|ehor|geur|gfra|ghan|gobo|gxyl|pbur|smar	bsub|efav|efOG|lani|lbga|lbrc|lbuc|lcas|lfal|lfer|lfrc|lfrk|lgas|llac|lmle|lmli|lplc|lplw|lrha|lver|pput	K09015
ASAHP01491	8.03e-06	0.0414024	10.1207	12.0869	aace|amac|apa3|apan|apoc|atrc|atrn|ecok|ehor|geur|gfra|ghan|gobo|gxyl|pbur|smar	bsub|efav|efOG|lani|lbga|lbrc|lbuc|lcas|lfal|lfer|lfrc|lfrk|lgas|llac|lmle|lmli|lplc|lplw|lrha|lver|pput	K07391
ASAHP01562	8.03e-06	0.0414024	10.1207	12.0869	aace|amac|apa3|apan|apoc|atrc|atrn|ecok|ehor|geur|gfra|ghan|gobo|gxyl|pbur|smar	bsub|efav|efOG|lani|lbga|lbrc|lbuc|lcas|lfal|lfer|lfrc|lfrk|lgas|llac|lmle|lmli|lplc|lplw|lrha|lver|pput	K08281
ASAHP01565	8.03e-06	0.0414024	10.1207	12.0869	aace|amac|apa3|apan|apoc|atrc|atrn|ecok|ehor|geur|gfra|ghan|gobo|gxyl|pbur|smar	bsub|efav|efOG|lani|lbga|lbrc|lbuc|lcas|lfal|lfer|lfrc|lfrk|lgas|llac|lmle|lmli|lplc|lplw|lrha|lver|pput	K03274
ASAHP01741	8.03e-06	0.0414024	10.1207	12.0869	aace|amac|apa3|apan|apoc|atrc|atrn|ecok|ehor|geur|gfra|ghan|gobo|gxyl|pbur|smar	bsub|efav|efOG|lani|lbga|lbrc|lbuc|lcas|lfal|lfer|lfrc|lfrk|lgas|llac|lmle|lmli|lplc|lplw|lrha|lver|pput	K00769
ASAHP01567	8.03e-06	0.0414024	10.1207	12.0869	aace|amac|apa3|apan|apoc|atrc|atrn|ecok|ehor|geur|gfra|ghan|gobo|gxyl|pbur|smar	bsub|efav|efOG|lani|lbga|lbrc|lbuc|lcas|lfal|lfer|lfrc|lfrk|lgas|llac|lmle|lmli|lplc|lplw|lrha|lver|pput	K02040
ASAHP01617	8.03e-06	0.0414024	10.1207	12.0869	aace|amac|apa3|apan|apoc|atrc|atrn|ecok|ehor|geur|gfra|ghan|gobo|gxyl|pbur|smar	bsub|efav|efOG|lani|lbga|lbrc|lbuc|lcas|lfal|lfer|lfrc|lfrk|lgas|llac|lmle|lmli|lplc|lplw|lrha|lver|pput	K03060
ASAHP00101	8.03e-06	0.0414024	12.0869	10.1207	bsub|efav|efOG|lani|lbga|lbrc|lbuc|lcas|lfal|lfer|lfrc|lfrk|lgas|llac|lmle|lmli|lplc|lplw|lrha|lver|pput	aace|amac|apa3|apan|apoc|atrc|atrn|ecok|ehor|geur|gfra|ghan|gobo|gxyl|pbur|smar	#N/A
ASAHP00900	8.03e-06	0.0414024	12.0869	10.1207	bsub|efav|efOG|lani|lbga|lbrc|lbuc|lcas|lfal|lfer|lfrc|lfrk|lgas|llac|lmle|lmli|lplc|lplw|lrha|lver|pput	aace|amac|apa3|apan|apoc|atrc|atrn|ecok|ehor|geur|gfra|ghan|gobo|gxyl|pbur|smar	#N/A
ASAHP00948	8.03e-06	0.0414024	12.0869	10.1207	bsub|efav|efOG|lani|lbga|lbrc|lbuc|lcas|lfal|lfer|lfrc|lfrk|lgas|llac|lmle|lmli|lplc|lplw|lrha|lver|pput	aace|amac|apa3|apan|apoc|atrc|atrn|ecok|ehor|geur|gfra|ghan|gobo|gxyl|pbur|smar	K01274
ASAHP01223	8.54e-06	0.0440078	12.2023	10.308	bsub|efav|efOG|lbga|lbrc|lbuc|lcas|lfal|lfrc|lfrk|lgas|llac|lmle|lmli|lplc|lplw|lrha|lver	aace|amac|apa3|apan|apoc|atrc|atrn|ecok|ehor|geur|gfra|ghan|gobo|gxyl|lani|lfer|pbur|pput|smar	#N/A
ASAHP01026	9.54e-06	0.0492067	12.1354	10.1891	bsub|efav|efOG|lani|lbga|lbrc|lbuc|lcas|lfer|lfrc|lfrk|lgas|llac|lmle|lmli|lplc|lplw|lrha|lver|pput	aace|amac|apa3|apan|apoc|atrc|atrn|ecok|ehor|geur|gfra|ghan|gobo|gxyl|lfal|pbur|smar	K06967
ASAHP01113	9.54e-06	0.0492067	12.1354	10.1891	bsub|efav|efOG|lani|lbga|lbrc|lbuc|lcas|lfer|lfrc|lfrk|lgas|llac|lmle|lmli|lplc|lplw|lrha|lver|pput	aace|amac|apa3|apan|apoc|atrc|atrn|ecok|ehor|geur|gfra|ghan|gobo|gxyl|lfal|pbur|smar	K00243
ASAHP01659	1.06e-05	0.0547743	12.2497	10.3612	bsub|efav|efOG|lbga|lbrc|lbuc|lcas|lfer|lfrc|lfrk|lgas|lmle|lmli|lplc|lplw|lrha|lver	aace|amac|apa3|apan|apoc|atrc|atrn|ecok|ehor|geur|gfra|ghan|gobo|gxyl|lani|lfal|llac|pbur|pput|smar	#N/A
ASAHP00864	1.36e-05	0.0698955	10.2589	12.1802	aace|amac|apa3|apan|apoc|atrc|atrn|ecok|ehor|geur|gfra|ghan|gobo|gxyl|lbga|lfal|pbur|smar	bsub|efav|efOG|lani|lbrc|lbuc|lcas|lfer|lfrc|lfrk|lgas|llac|lmle|lmli|lplc|lplw|lrha|lver|pput	K01524
ASAHP01585	1.73e-05	0.0890448	10.0854	12.0141	aace|amac|apa3|apan|apoc|atrc|atrn|ecok|ehor|geur|gfra|ghan|gobo|gxyl|smar	bsub|efav|efOG|lani|lbga|lbrc|lbuc|lcas|lfal|lfer|lfrc|lfrk|lgas|llac|lmle|lmli|lplc|lplw|lrha|lver|pbur|pput	K06167
ASAHP01713	1.73e-05	0.0890448	10.0854	12.0141	aace|amac|apa3|apan|apoc|atrc|atrn|ecok|ehor|geur|gfra|ghan|gobo|gxyl|smar	bsub|efav|efOG|lani|lbga|lbrc|lbuc|lcas|lfal|lfer|lfrc|lfrk|lgas|llac|lmle|lmli|lplc|lplw|lrha|lver|pbur|pput	K08997
ASAHP01714	1.73e-05	0.0890448	10.0854	12.0141	aace|amac|apa3|apan|apoc|atrc|atrn|ecok|ehor|geur|gfra|ghan|gobo|gxyl|smar	bsub|efav|efOG|lani|lbga|lbrc|lbuc|lcas|lfal|lfer|lfrc|lfrk|lgas|llac|lmle|lmli|lplc|lplw|lrha|lver|pbur|pput	K03669
ASAHP01742	1.73e-05	0.0890448	10.0854	12.0141	aace|amac|apa3|apan|apoc|atrc|atrn|ecok|ehor|geur|gfra|ghan|gobo|gxyl|smar	bsub|efav|efOG|lani|lbga|lbrc|lbuc|lcas|lfal|lfer|lfrc|lfrk|lgas|llac|lmle|lmli|lplc|lplw|lrha|lver|pbur|pput	K04092
ASAHP01749	1.73e-05	0.0890448	10.0854	12.0141	aace|amac|apa3|apan|apoc|atrc|atrn|ecok|ehor|geur|gfra|ghan|gobo|gxyl|smar	bsub|efav|efOG|lani|lbga|lbrc|lbuc|lcas|lfal|lfer|lfrc|lfrk|lgas|llac|lmle|lmli|lplc|lplw|lrha|lver|pbur|pput	K03179
ASAHP01916	1.73e-05	0.0890448	10.0854	12.0141	aace|amac|apa3|apan|apoc|atrc|atrn|ecok|ehor|geur|gfra|ghan|gobo|gxyl|smar	bsub|efav|efOG|lani|lbga|lbrc|lbuc|lcas|lfal|lfer|lfrc|lfrk|lgas|llac|lmle|lmli|lplc|lplw|lrha|lver|pbur|pput	#N/A
ASAHP01095	1.88e-05	0.0966963	12.1619	10.2572	bsub|efav|efOG|lani|lbga|lbrc|lbuc|lcas|lfer|lfrc|lfrk|lgas|llac|lmli|lplc|lplw|lrha|lver|pput	aace|amac|apa3|apan|apoc|atrc|atrn|ecok|ehor|geur|gfra|ghan|gobo|gxyl|lfal|lmle|pbur|smar	K04487
ASAHP01483	1.94e-05	0.0999179	10.2083	12.1095	aace|amac|apa3|apan|apoc|atrc|atrn|ecok|ehor|geur|gfra|ghan|gobo|gxyl|llac|pbur|smar	bsub|efav|efOG|lani|lbga|lbrc|lbuc|lcas|lfal|lfer|lfrc|lfrk|lgas|lmle|lmli|lplc|lplw|lrha|lver|pput	K08311
ASAHP01500	2.02e-05	0.104244	12.2825	10.4252	bsub|efav|efOG|lbga|lbrc|lbuc|lcas|lfer|lfrc|lfrk|lgas|llac|lplc|lplw|lrha|lver	aace|amac|apa3|apan|apoc|atrc|atrn|ecok|ehor|geur|gfra|ghan|gobo|gxyl|lani|lfal|lmle|lmli|pbur|pput|smar	#N/A
ASAHP00721	2.18e-05	0.11256	12.2268	10.3902	bsub|efav|efOG|lbga|lbrc|lbuc|lcas|lfer|lfrc|lfrk|lgas|llac|lmle|lmli|lplc|lrha|lver	aace|amac|apa3|apan|apoc|atrc|atrn|ecok|ehor|geur|gfra|ghan|gobo|gxyl|lani|lfal|lplw|pbur|pput|smar	K03502
ASAHP01409	2.31e-05	0.11916	12.2908	10.4009	atrc|efav|efOG|lbga|lbuc|lcas|lfer|lfrc|lfrk|lgas|lmle|lmli|lplc|lplw|lrha|lver	aace|amac|apa3|apan|apoc|atrn|bsub|ecok|ehor|geur|gfra|ghan|gobo|gxyl|lani|lbrc|lfal|llac|pbur|pput|smar	#N/A
ASAHP02926	2.99e-05	0.154108	12.8966	10.7059	bsub|efav|efOG|lcas|lfrc|lfrk|lmli|lplc|lver	aace|amac|apa3|apan|apoc|atrc|atrn|ecok|ehor|geur|gfra|ghan|gobo|gxyl|lani|lbga|lbrc|lbuc|lfal|lfer|lgas|llac|lmle|lplw|lrha|pbur|pput|smar	#N/A
ASAHP01725	3.12e-05	0.160858	10.1118	11.9963	aace|amac|apa3|apan|apoc|atrc|atrn|ecok|ehor|geur|gfra|ghan|gobo|pbur|smar	bsub|efav|efOG|gxyl|lani|lbga|lbrc|lbuc|lcas|lfal|lfer|lfrc|lfrk|lgas|llac|lmle|lmli|lplc|lplw|lrha|lver|pput	K01255
ASAHP01791	3.21e-05	0.165262	12.2588	10.4607	bsub|efav|efOG|lbga|lbrc|lbuc|lcas|lfer|lfrc|lgas|lmle|lplc|lplw|lrha|lver|pput	aace|amac|apa3|apan|apoc|atrc|atrn|ecok|ehor|geur|gfra|ghan|gobo|gxyl|lani|lfal|lfrk|llac|lmli|pbur|smar	K03652
ASAHP01748	3.23e-05	0.166426	9.89311	11.8701	aace|amac|apa3|apan|apoc|atrc|ecok|ehor|geur|gobo|pbur|smar	atrn|bsub|efav|efOG|gfra|ghan|gxyl|lani|lbga|lbrc|lbuc|lcas|lfal|lfer|lfrc|lfrk|lgas|llac|lmle|lmli|lplc|lplw|lrha|lver|pput	K03559
ASAHP06178	3.87e-05	0.199645	8.53438	11.5512	ecok|ehor|gfra|gobo	aace|amac|apa3|apan|apoc|atrc|atrn|bsub|efav|efOG|geur|ghan|gxyl|lani|lbga|lbrc|lbuc|lcas|lfal|lfer|lfrc|lfrk|lgas|llac|lmle|lmli|lplc|lplw|lrha|lver|pbur|pput|smar	K09020
ASAHP01513	4.54e-05	0.23405	12.3116	10.4972	bsub|efav|efOG|lbga|lbrc|lbuc|lfer|lfrc|lfrk|lgas|llac|lmli|lplc|lplw|lver	aace|amac|apa3|apan|apoc|atrc|atrn|ecok|ehor|geur|gfra|ghan|gobo|gxyl|lani|lcas|lfal|lmle|lrha|pbur|pput|smar	K06885
ASAHP03487	5.3e-05	0.273474	9.50627	11.707	aace|ehor|geur|gfra|gobo|gxyl|pbur|smar	amac|apa3|apan|apoc|atrc|atrn|bsub|ecok|efav|efOG|ghan|lani|lbga|lbrc|lbuc|lcas|lfal|lfer|lfrc|lfrk|lgas|llac|lmle|lmli|lplc|lplw|lrha|lver|pput	#N/A
ASAHP01582	5.91e-05	0.304619	10.2695	12.0754	aace|amac|apa3|apan|apoc|atrc|atrn|ecok|ehor|geur|gfra|gobo|gxyl|lcas|lmli|pbur|smar	bsub|efav|efOG|ghan|lani|lbga|lbrc|lbuc|lfal|lfer|lfrc|lfrk|lgas|llac|lmle|lplc|lplw|lrha|lver|pput	K03777
ASAHP01081	6.44e-05	0.331959	12.124	10.3074	bsub|efOG|lani|lbga|lbrc|lbuc|lcas|lfer|lfrc|lfrk|lgas|llac|lmle|lmli|lplc|lplw|lrha|lver|pput	aace|amac|apa3|apan|apoc|atrc|atrn|ecok|efav|ehor|geur|gfra|ghan|gobo|gxyl|lfal|pbur|smar	K03529
ASAHP00852	6.94e-05	0.357773	12.0674	10.2684	bsub|efav|efOG|lani|lbga|lbrc|lbuc|lfal|lfer|lfrc|lfrk|lgas|llac|lmle|lmli|lplc|lplw|lrha|lver|pput	aace|amac|apa3|apan|apoc|atrc|atrn|ecok|ehor|geur|gfra|ghan|gobo|gxyl|lcas|pbur|smar	K02825
ASAHP05146	7.13e-05	0.367593	8.92257	11.5692	ecok|geur|gobo|gxyl|smar	aace|amac|apa3|apan|apoc|atrc|atrn|bsub|efav|efOG|ehor|gfra|ghan|lani|lbga|lbrc|lbuc|lcas|lfal|lfer|lfrc|lfrk|lgas|llac|lmle|lmli|lplc|lplw|lrha|lver|pbur|pput	K05523
ASAHP01177	7.41e-05	0.381845	10.3036	12.0119	aace|amac|apa3|apan|apoc|atrc|atrn|ecok|geur|gfra|ghan|gobo|gxyl|lani|lfer|lplc|smar	bsub|efav|efOG|ehor|lbga|lbrc|lbuc|lcas|lfal|lfrc|lfrk|lgas|llac|lmle|lmli|lplw|lrha|lver|pbur|pput	K03688
ASAHP01559	8.34e-05	0.429869	10.2164	12.0141	aace|amac|apa3|apan|apoc|atrn|ecok|efOG|ehor|geur|gfra|gobo|gxyl|lcas|pbur|smar	atrc|bsub|efav|ghan|lani|lbga|lbrc|lbuc|lfal|lfer|lfrc|lfrk|lgas|llac|lmle|lmli|lplc|lplw|lrha|lver|pput	K00799
ASAHP01576	9.14e-05	0.471033	10.1009	11.9302	aace|amac|apa3|apan|apoc|atrc|atrn|ehor|geur|gfra|gobo|gxyl|pbur|smar	bsub|ecok|efav|efOG|ghan|lani|lbga|lbrc|lbuc|lcas|lfal|lfer|lfrc|lfrk|lgas|llac|lmle|lmli|lplc|lplw|lrha|lver|pput	K04084
ASAHP02038	9.14e-05	0.471033	10.1009	11.9302	aace|amac|apa3|apan|apoc|atrc|atrn|ehor|geur|gfra|gobo|gxyl|pbur|smar	bsub|ecok|efav|efOG|ghan|lani|lbga|lbrc|lbuc|lcas|lfal|lfer|lfrc|lfrk|lgas|llac|lmle|lmli|lplc|lplw|lrha|lver|pput	K09880
ASAHP05923	0.00011549	0.595468	13.9087	10.9363	lfrc|lfrk|lgas|lver	aace|amac|apa3|apan|apoc|atrc|atrn|bsub|ecok|efav|efOG|ehor|geur|gfra|ghan|gobo|gxyl|lani|lbga|lbrc|lbuc|lcas|lfal|lfer|llac|lmle|lmli|lplc|lplw|lrha|pbur|pput|smar	#N/A
ASAHP02789	0.000117505	0.605853	9.77794	11.7682	aace|amac|apa3|apan|apoc|ecok|geur|gfra|gobo|gxyl	atrc|atrn|bsub|efav|efOG|ehor|ghan|lani|lbga|lbrc|lbuc|lcas|lfal|lfer|lfrc|lfrk|lgas|llac|lmle|lmli|lplc|lplw|lrha|lver|pbur|pput|smar	#N/A
ASAHP01698	0.000121451	0.626203	10.1654	11.9845	aace|amac|apa3|apan|apoc|atrc|atrn|ecok|ehor|geur|gfra|ghan|gobo|gxyl|pbur	bsub|efav|efOG|lani|lbga|lbrc|lbuc|lcas|lfal|lfer|lfrc|lfrk|lgas|llac|lmle|lmli|lplc|lplw|lrha|lver|pput|smar	K12144
ASAHP01502	0.000128121	0.66059	12.1447	10.3911	bsub|efav|efOG|lani|lbga|lbrc|lbuc|lfer|lfrc|lfrk|lgas|lmle|lmli|lplc|lplw|lrha|lver|pput	aace|amac|apa3|apan|apoc|atrc|atrn|ecok|ehor|geur|gfra|ghan|gobo|gxyl|lcas|lfal|llac|pbur|smar	#N/A
ASAHP00977	0.000136812	0.705403	12.0515	10.2558	efav|efOG|lani|lbga|lbrc|lbuc|lcas|lfal|lfer|lfrc|lfrk|lgas|llac|lmle|lmli|lplc|lplw|lrha|lver|pput	aace|amac|apa3|apan|apoc|atrc|atrn|bsub|ecok|ehor|geur|gfra|ghan|gobo|gxyl|pbur|smar	#N/A
ASAHP00783	0.000136812	0.705403	10.2558	12.0515	aace|amac|apa3|apan|apoc|atrc|atrn|bsub|ecok|ehor|geur|gfra|ghan|gobo|gxyl|pbur|smar	efav|efOG|lani|lbga|lbrc|lbuc|lcas|lfal|lfer|lfrc|lfrk|lgas|llac|lmle|lmli|lplc|lplw|lrha|lver|pput	K13771
ASAHP01485	0.000136812	0.705403	10.2558	12.0515	aace|amac|apa3|apan|apoc|atrc|atrn|bsub|ecok|ehor|geur|gfra|ghan|gobo|gxyl|pbur|smar	efav|efOG|lani|lbga|lbrc|lbuc|lcas|lfal|lfer|lfrc|lfrk|lgas|llac|lmle|lmli|lplc|lplw|lrha|lver|pput	K06168
ASAHP01493	0.000136812	0.705403	10.2558	12.0515	aace|amac|apa3|apan|apoc|atrc|atrn|bsub|ecok|ehor|geur|gfra|ghan|gobo|gxyl|pbur|smar	efav|efOG|lani|lbga|lbrc|lbuc|lcas|lfal|lfer|lfrc|lfrk|lgas|llac|lmle|lmli|lplc|lplw|lrha|lver|pput	K01599
ASAHP01199	0.000136812	0.705403	10.2558	12.0515	aace|amac|apa3|apan|apoc|atrc|atrn|bsub|ecok|ehor|geur|gfra|ghan|gobo|gxyl|pbur|smar	efav|efOG|lani|lbga|lbrc|lbuc|lcas|lfal|lfer|lfrc|lfrk|lgas|llac|lmle|lmli|lplc|lplw|lrha|lver|pput	K01175
ASAHP01318	0.000136812	0.705403	10.2558	12.0515	aace|amac|apa3|apan|apoc|atrc|atrn|bsub|ecok|ehor|geur|gfra|ghan|gobo|gxyl|pbur|smar	efav|efOG|lani|lbga|lbrc|lbuc|lcas|lfal|lfer|lfrc|lfrk|lgas|llac|lmle|lmli|lplc|lplw|lrha|lver|pput	K02446
ASAHP01307	0.000136812	0.705403	10.2558	12.0515	aace|amac|apa3|apan|apoc|atrc|atrn|bsub|ecok|ehor|geur|gfra|ghan|gobo|gxyl|pbur|smar	efav|efOG|lani|lbga|lbrc|lbuc|lcas|lfal|lfer|lfrc|lfrk|lgas|llac|lmle|lmli|lplc|lplw|lrha|lver|pput	K00833
ASAHP01444	0.000136812	0.705403	10.2558	12.0515	aace|amac|apa3|apan|apoc|atrc|atrn|bsub|ecok|ehor|geur|gfra|ghan|gobo|gxyl|pbur|smar	efav|efOG|lani|lbga|lbrc|lbuc|lcas|lfal|lfer|lfrc|lfrk|lgas|llac|lmle|lmli|lplc|lplw|lrha|lver|pput	K01843
ASAHP00596	0.000145911	0.752319	10.1757	11.9532	amac|apa3|apan|apoc|atrc|atrn|ecok|ehor|geur|gfra|gobo|gxyl|pbur|pput|smar	aace|bsub|efav|efOG|ghan|lani|lbga|lbrc|lbuc|lcas|lfal|lfer|lfrc|lfrk|lgas|llac|lmle|lmli|lplc|lplw|lrha|lver	K02014
ASAHP02130	0.000152773	0.787699	12.326	10.5513	efav|efOG|lbrc|lcas|lfer|lfrc|lfrk|lgas|llac|lmli|lplc|lplw|lrha|lver	aace|amac|apa3|apan|apoc|atrc|atrn|bsub|ecok|ehor|geur|gfra|ghan|gobo|gxyl|lani|lbga|lbuc|lfal|lmle|pbur|pput|smar	K03811
ASAHP01643	0.000159715	0.82349	12.212	10.4718	bsub|efav|efOG|lbga|lbrc|lbuc|lcas|lfrc|lfrk|llac|lmle|lmli|lplc|lplw|lrha|lver	aace|amac|apa3|apan|apoc|atrc|atrn|ecok|ehor|geur|gfra|ghan|gobo|gxyl|lani|lfal|lfer|lgas|pbur|pput|smar	#N/A
ASAHP01899	0.000161275	0.831532	10.1887	11.9524	aace|amac|apa3|apan|apoc|atrc|atrn|ecok|ehor|geur|ghan|gobo|gxyl|pbur|smar	bsub|efav|efOG|gfra|lani|lbga|lbrc|lbuc|lcas|lfal|lfer|lfrc|lfrk|lgas|llac|lmle|lmli|lplc|lplw|lrha|lver|pput	K07034
ASAHP06025	0.000169913	0.876071	14.206	10.9605	lfrc|lfrk|pput	aace|amac|apa3|apan|apoc|atrc|atrn|bsub|ecok|efav|efOG|ehor|geur|gfra|ghan|gobo|gxyl|lani|lbga|lbrc|lbuc|lcas|lfal|lfer|lgas|llac|lmle|lmli|lplc|lplw|lrha|lver|pbur|smar	K08196
ASAHP01330	0.000177789	0.916681	10.3228	12.0909	aace|amac|apa3|apan|apoc|atrc|atrn|bsub|ecok|ehor|geur|gfra|ghan|gobo|gxyl|lbga|pbur|smar	efav|efOG|lani|lbrc|lbuc|lcas|lfal|lfer|lfrc|lfrk|lgas|llac|lmle|lmli|lplc|lplw|lrha|lver|pput	K03149
ASAHP01785	0.000177822	0.916849	12.2548	10.5128	bsub|efav|efOG|lbga|lbrc|lbuc|lcas|lfrc|lfrk|lgas|llac|lmli|lplc|lplw|lrha	aace|amac|apa3|apan|apoc|atrc|atrn|ecok|ehor|geur|gfra|ghan|gobo|gxyl|lani|lfal|lfer|lmle|lver|pbur|pput|smar	#N/A
ASAHP01037	0.000183252	0.94485	10.2475	11.9904	aace|amac|apa3|apan|apoc|atrc|atrn|ecok|ehor|geur|gfra|gobo|gxyl|pbur|pput|smar	bsub|efav|efOG|ghan|lani|lbga|lbrc|lbuc|lcas|lfal|lfer|lfrc|lfrk|lgas|llac|lmle|lmli|lplc|lplw|lrha|lver	K00426
ASAHP01579	0.000183252	0.94485	10.2475	11.9904	aace|amac|apa3|apan|apoc|atrc|atrn|ecok|ehor|geur|gfra|gobo|gxyl|pbur|pput|smar	bsub|efav|efOG|ghan|lani|lbga|lbrc|lbuc|lcas|lfal|lfer|lfrc|lfrk|lgas|llac|lmle|lmli|lplc|lplw|lrha|lver	K09791
ASAHP01580	0.000183252	0.94485	10.2475	11.9904	aace|amac|apa3|apan|apoc|atrc|atrn|ecok|ehor|geur|gfra|gobo|gxyl|pbur|pput|smar	bsub|efav|efOG|ghan|lani|lbga|lbrc|lbuc|lcas|lfal|lfer|lfrc|lfrk|lgas|llac|lmle|lmli|lplc|lplw|lrha|lver	K05838
ASAHP01608	0.000183252	0.94485	10.2475	11.9904	aace|amac|apa3|apan|apoc|atrc|atrn|ecok|ehor|geur|gfra|gobo|gxyl|pbur|pput|smar	bsub|efav|efOG|ghan|lani|lbga|lbrc|lbuc|lcas|lfal|lfer|lfrc|lfrk|lgas|llac|lmle|lmli|lplc|lplw|lrha|lver	K13584
ASAHP01622	0.000183252	0.94485	10.2475	11.9904	aace|amac|apa3|apan|apoc|atrc|atrn|ecok|ehor|geur|gfra|gobo|gxyl|pbur|pput|smar	bsub|efav|efOG|ghan|lani|lbga|lbrc|lbuc|lcas|lfal|lfer|lfrc|lfrk|lgas|llac|lmle|lmli|lplc|lplw|lrha|lver	#N/A
ASAHP01266	0.000183252	0.94485	10.2475	11.9904	aace|amac|apa3|apan|apoc|atrc|atrn|ecok|ehor|geur|gfra|gobo|gxyl|pbur|pput|smar	bsub|efav|efOG|ghan|lani|lbga|lbrc|lbuc|lcas|lfal|lfer|lfrc|lfrk|lgas|llac|lmle|lmli|lplc|lplw|lrha|lver	K03641
ASAHP01420	0.000183252	0.94485	10.2475	11.9904	aace|amac|apa3|apan|apoc|atrc|atrn|ecok|ehor|geur|gfra|gobo|gxyl|pbur|pput|smar	bsub|efav|efOG|ghan|lani|lbga|lbrc|lbuc|lcas|lfal|lfer|lfrc|lfrk|lgas|llac|lmle|lmli|lplc|lplw|lrha|lver	K01494
ASAHP01489	0.000183252	0.94485	10.2475	11.9904	aace|amac|apa3|apan|apoc|atrc|atrn|ecok|ehor|geur|gfra|gobo|gxyl|pbur|pput|smar	bsub|efav|efOG|ghan|lani|lbga|lbrc|lbuc|lcas|lfal|lfer|lfrc|lfrk|lgas|llac|lmle|lmli|lplc|lplw|lrha|lver	K15777
ASAHP01715	0.000183252	0.94485	10.2475	11.9904	aace|amac|apa3|apan|apoc|atrc|atrn|ecok|ehor|geur|gfra|gobo|gxyl|pbur|pput|smar	bsub|efav|efOG|ghan|lani|lbga|lbrc|lbuc|lcas|lfal|lfer|lfrc|lfrk|lgas|llac|lmle|lmli|lplc|lplw|lrha|lver	K06192
ASAHP02006	0.000193699	0.998712	9.72055	11.7165	aace|ecok|ehor|geur|ghan|gobo|gxyl|pbur|smar	amac|apa3|apan|apoc|atrc|atrn|bsub|efav|efOG|gfra|lani|lbga|lbrc|lbuc|lcas|lfal|lfer|lfrc|lfrk|lgas|llac|lmle|lmli|lplc|lplw|lrha|lver|pput	K16135
ASAHP00677	0.000195173	1	10.2419	11.9865	aace|amac|apa3|apan|apoc|atrc|ecok|ehor|geur|gfra|ghan|gobo|gxyl|pbur|pput|smar	atrn|bsub|efav|efOG|lani|lbga|lbrc|lbuc|lcas|lfal|lfer|lfrc|lfrk|lgas|llac|lmle|lmli|lplc|lplw|lrha|lver	K18139
ASAHP01421	0.000195173	1	10.2419	11.9865	aace|amac|apa3|apan|apoc|atrc|ecok|ehor|geur|gfra|ghan|gobo|gxyl|pbur|pput|smar	atrn|bsub|efav|efOG|lani|lbga|lbrc|lbuc|lcas|lfal|lfer|lfrc|lfrk|lgas|llac|lmle|lmli|lplc|lplw|lrha|lver	K03568
ASAHP00984	0.000195173	1	10.2419	11.9865	aace|amac|apa3|apan|apoc|atrc|ecok|ehor|geur|gfra|ghan|gobo|gxyl|pbur|pput|smar	atrn|bsub|efav|efOG|lani|lbga|lbrc|lbuc|lcas|lfal|lfer|lfrc|lfrk|lgas|llac|lmle|lmli|lplc|lplw|lrha|lver	K03185
ASAHP01408	0.000195173	1	10.2419	11.9865	aace|amac|apa3|apan|apoc|atrc|ecok|ehor|geur|gfra|ghan|gobo|gxyl|pbur|pput|smar	atrn|bsub|efav|efOG|lani|lbga|lbrc|lbuc|lcas|lfal|lfer|lfrc|lfrk|lgas|llac|lmle|lmli|lplc|lplw|lrha|lver	K05788
ASAHP01575	0.000195173	1	10.2419	11.9865	aace|amac|apa3|apan|apoc|atrc|ecok|ehor|geur|gfra|ghan|gobo|gxyl|pbur|pput|smar	atrn|bsub|efav|efOG|lani|lbga|lbrc|lbuc|lcas|lfal|lfer|lfrc|lfrk|lgas|llac|lmle|lmli|lplc|lplw|lrha|lver	K00652
ASAHP01626	0.000195173	1	10.2419	11.9865	aace|amac|apa3|apan|apoc|atrc|ecok|ehor|geur|gfra|ghan|gobo|gxyl|pbur|pput|smar	atrn|bsub|efav|efOG|lani|lbga|lbrc|lbuc|lcas|lfal|lfer|lfrc|lfrk|lgas|llac|lmle|lmli|lplc|lplw|lrha|lver	K03071
ASAHP01658	0.000199252	1	12.1853	10.5088	bsub|efav|lbga|lbrc|lbuc|lcas|lfrc|lfrk|lgas|llac|lmle|lplc|lplw|lrha|lver|pbur	aace|amac|apa3|apan|apoc|atrc|atrn|ecok|efOG|ehor|geur|gfra|ghan|gobo|gxyl|lani|lfal|lfer|lmli|pput|smar	K01442
ASAHP03537	0.000203045	1	9.59742	11.6752	aace|ecok|ehor|geur|ghan|gobo|gxyl|smar	amac|apa3|apan|apoc|atrc|atrn|bsub|efav|efOG|gfra|lani|lbga|lbrc|lbuc|lcas|lfal|lfer|lfrc|lfrk|lgas|llac|lmle|lmli|lplc|lplw|lrha|lver|pbur|pput	#N/A
ASAHP01850	0.000203336	1	10.1189	11.8963	aace|amac|apa3|apan|apoc|ecok|ehor|geur|gfra|ghan|gobo|gxyl|pput|smar	atrc|atrn|bsub|efav|efOG|lani|lbga|lbrc|lbuc|lcas|lfal|lfer|lfrc|lfrk|lgas|llac|lmle|lmli|lplc|lplw|lrha|lver|pbur	K15034
ASAHP01730	0.000208421	1	10.1316	11.9191	aace|amac|apa3|apan|apoc|atrc|atrn|ecok|ehor|geur|gfra|ghan|gobo|gxyl	bsub|efav|efOG|lani|lbga|lbrc|lbuc|lcas|lfal|lfer|lfrc|lfrk|lgas|llac|lmle|lmli|lplc|lplw|lrha|lver|pbur|pput|smar	K16055
ASAHP01866	0.000208421	1	10.1316	11.9191	aace|amac|apa3|apan|apoc|atrc|atrn|ecok|ehor|geur|gfra|ghan|gobo|gxyl	bsub|efav|efOG|lani|lbga|lbrc|lbuc|lcas|lfal|lfer|lfrc|lfrk|lgas|llac|lmle|lmli|lplc|lplw|lrha|lver|pbur|pput|smar	K03500
ASAHP01882	0.000208421	1	10.1316	11.9191	aace|amac|apa3|apan|apoc|atrc|atrn|ecok|ehor|geur|gfra|ghan|gobo|gxyl	bsub|efav|efOG|lani|lbga|lbrc|lbuc|lcas|lfal|lfer|lfrc|lfrk|lgas|llac|lmle|lmli|lplc|lplw|lrha|lver|pbur|pput|smar	K01087
ASAHP01896	0.000208421	1	10.1316	11.9191	aace|amac|apa3|apan|apoc|atrc|atrn|ecok|ehor|geur|gfra|ghan|gobo|gxyl	bsub|efav|efOG|lani|lbga|lbrc|lbuc|lcas|lfal|lfer|lfrc|lfrk|lgas|llac|lmle|lmli|lplc|lplw|lrha|lver|pbur|pput|smar	#N/A
ASAHP01920	0.000208421	1	10.1316	11.9191	aace|amac|apa3|apan|apoc|atrc|atrn|ecok|ehor|geur|gfra|ghan|gobo|gxyl	bsub|efav|efOG|lani|lbga|lbrc|lbuc|lcas|lfal|lfer|lfrc|lfrk|lgas|llac|lmle|lmli|lplc|lplw|lrha|lver|pbur|pput|smar	K09019
ASAHP02007	0.000219276	1	9.83112	11.735	apa3|apan|atrc|atrn|ecok|ehor|geur|gobo|pbur|smar	aace|amac|apoc|bsub|efav|efOG|gfra|ghan|gxyl|lani|lbga|lbrc|lbuc|lcas|lfal|lfer|lfrc|lfrk|lgas|llac|lmle|lmli|lplc|lplw|lrha|lver|pput	K02510
ASAHP03025	0.000240914	1	9.83106	11.7489	amac|atrc|ecok|ehor|geur|gfra|gobo|gxyl|pput|smar	aace|apa3|apan|apoc|atrn|bsub|efav|efOG|ghan|lani|lbga|lbrc|lbuc|lcas|lfal|lfer|lfrc|lfrk|lgas|llac|lmle|lmli|lplc|lplw|lrha|lver|pbur	K02670
ASAHP07814	0.000245255	1	8.30756	11.4739	ecok|geur|gobo	aace|amac|apa3|apan|apoc|atrc|atrn|bsub|efav|efOG|ehor|gfra|ghan|gxyl|lani|lbga|lbrc|lbuc|lcas|lfal|lfer|lfrc|lfrk|lgas|llac|lmle|lmli|lplc|lplw|lrha|lver|pbur|pput|smar	K07154
ASAHP01751	0.000249955	1	10.2193	11.9238	aace|amac|apa3|apan|apoc|atrc|atrn|ecok|geur|gfra|ghan|gobo|gxyl|pbur|smar	bsub|efav|efOG|ehor|lani|lbga|lbrc|lbuc|lcas|lfal|lfer|lfrc|lfrk|lgas|llac|lmle|lmli|lplc|lplw|lrha|lver|pput	K03733
ASAHP01760	0.000249955	1	10.2193	11.9238	aace|amac|apa3|apan|apoc|atrc|atrn|ecok|geur|gfra|ghan|gobo|gxyl|pbur|smar	bsub|efav|efOG|ehor|lani|lbga|lbrc|lbuc|lcas|lfal|lfer|lfrc|lfrk|lgas|llac|lmle|lmli|lplc|lplw|lrha|lver|pput	K02913
ASAHP01761	0.000249955	1	10.2193	11.9238	aace|amac|apa3|apan|apoc|atrc|atrn|ecok|geur|gfra|ghan|gobo|gxyl|pbur|smar	bsub|efav|efOG|ehor|lani|lbga|lbrc|lbuc|lcas|lfal|lfer|lfrc|lfrk|lgas|llac|lmle|lmli|lplc|lplw|lrha|lver|pput	K03089
ASAHP01752	0.000249955	1	10.2193	11.9238	aace|amac|apa3|apan|apoc|atrc|atrn|ecok|geur|gfra|ghan|gobo|gxyl|pbur|smar	bsub|efav|efOG|ehor|lani|lbga|lbrc|lbuc|lcas|lfal|lfer|lfrc|lfrk|lgas|llac|lmle|lmli|lplc|lplw|lrha|lver|pput	K03675
ASAHP01609	0.000261519	1	10.2317	11.9779	aace|amac|apa3|apan|apoc|atrc|atrn|bsub|ecok|ehor|geur|gfra|ghan|gobo|gxyl|smar	efav|efOG|lani|lbga|lbrc|lbuc|lcas|lfal|lfer|lfrc|lfrk|lgas|llac|lmle|lmli|lplc|lplw|lrha|lver|pbur|pput	K03284
ASAHP01737	0.000261519	1	10.2317	11.9779	aace|amac|apa3|apan|apoc|atrc|atrn|bsub|ecok|ehor|geur|gfra|ghan|gobo|gxyl|smar	efav|efOG|lani|lbga|lbrc|lbuc|lcas|lfal|lfer|lfrc|lfrk|lgas|llac|lmle|lmli|lplc|lplw|lrha|lver|pbur|pput	K00797
ASAHP01664	0.000262694	1	12.1769	10.4913	efav|efOG|lbga|lbrc|lbuc|lcas|lfal|lfer|lfrc|lfrk|lgas|lmle|lplc|lplw|lrha|lver	aace|amac|apa3|apan|apoc|atrc|atrn|bsub|ecok|ehor|geur|gfra|ghan|gobo|gxyl|lani|llac|lmli|pbur|pput|smar	#N/A
ASAHP01506	0.00026747	1	12.2447	10.5357	bsub|efav|efOG|lbga|lbrc|lbuc|lcas|lfrc|lfrk|llac|lmle|lplc|lplw|lrha|lver	aace|amac|apa3|apan|apoc|atrc|atrn|ecok|ehor|geur|gfra|ghan|gobo|gxyl|lani|lfal|lfer|lgas|lmli|pbur|pput|smar	K07024
ASAHP03545	0.000268752	1	9.61582	11.6913	amac|ecok|ehor|geur|ghan|gobo|gxyl|pbur	aace|apa3|apan|apoc|atrc|atrn|bsub|efav|efOG|gfra|lani|lbga|lbrc|lbuc|lcas|lfal|lfer|lfrc|lfrk|lgas|llac|lmle|lmli|lplc|lplw|lrha|lver|pput|smar	#N/A
ASAHP02020	0.000272077	1	10.1562	11.889	aace|amac|apa3|apan|apoc|atrc|atrn|ecok|ehor|geur|ghan|gobo|gxyl|smar	bsub|efav|efOG|gfra|lani|lbga|lbrc|lbuc|lcas|lfal|lfer|lfrc|lfrk|lgas|llac|lmle|lmli|lplc|lplw|lrha|lver|pbur|pput	K09712
ASAHP07862	0.000276047	1	8.34359	11.48	ecok|ehor|gobo	aace|amac|apa3|apan|apoc|atrc|atrn|bsub|efav|efOG|geur|gfra|ghan|gxyl|lani|lbga|lbrc|lbuc|lcas|lfal|lfer|lfrc|lfrk|lgas|llac|lmle|lmli|lplc|lplw|lrha|lver|pbur|pput|smar	#N/A
ASAHP01075	0.000277111	1	10.4501	12.1278	aace|amac|apa3|apan|apoc|atrc|atrn|ecok|ehor|geur|gfra|ghan|gobo|gxyl|lani|lgas|lmli|pbur|pput|smar	bsub|efav|efOG|lbga|lbrc|lbuc|lcas|lfal|lfer|lfrc|lfrk|llac|lmle|lplc|lplw|lrha|lver	K06189
ASAHP01167	0.00028587	1	10.3644	12.0608	aace|amac|apa3|apan|apoc|atrc|atrn|ecok|efav|efOG|ehor|geur|gfra|ghan|gobo|gxyl|pbur|smar	bsub|lani|lbga|lbrc|lbuc|lcas|lfal|lfer|lfrc|lfrk|lgas|llac|lmle|lmli|lplc|lplw|lrha|lver|pput	K01760
ASAHP04078	0.000290297	1	9.45341	11.6256	ecok|ehor|geur|gfra|gobo|pput|smar	aace|amac|apa3|apan|apoc|atrc|atrn|bsub|efav|efOG|ghan|gxyl|lani|lbga|lbrc|lbuc|lcas|lfal|lfer|lfrc|lfrk|lgas|llac|lmle|lmli|lplc|lplw|lrha|lver|pbur	#N/A
ASAHP01400	0.000302951	1	10.1547	11.8826	aace|amac|apa3|apan|apoc|atrn|ecok|ehor|geur|gfra|gobo|pbur|pput|smar	atrc|bsub|efav|efOG|ghan|gxyl|lani|lbga|lbrc|lbuc|lcas|lfal|lfer|lfrc|lfrk|lgas|llac|lmle|lmli|lplc|lplw|lrha|lver	#N/A
ASAHP02958	0.000315825	1	12.5168	10.6996	ehor|lcas|lfrc|lfrk|lgas|llac|lmle|lplc|lplw|lver|pput	aace|amac|apa3|apan|apoc|atrc|atrn|bsub|ecok|efav|efOG|geur|gfra|ghan|gobo|gxyl|lani|lbga|lbrc|lbuc|lfal|lfer|lmli|lrha|pbur|smar	K02042
ASAHP06268	0.000316852	1	8.36749	11.478	ehor|geur|gobo	aace|amac|apa3|apan|apoc|atrc|atrn|bsub|ecok|efav|efOG|gfra|ghan|gxyl|lani|lbga|lbrc|lbuc|lcas|lfal|lfer|lfrc|lfrk|lgas|llac|lmle|lmli|lplc|lplw|lrha|lver|pbur|pput|smar	#N/A
ASAHP02090	0.00031773	1	12.4502	10.6456	bsub|efav|efOG|lbga|lbrc|lfrc|lfrk|llac|lmle|lplc|lplw|pput	aace|amac|apa3|apan|apoc|atrc|atrn|ecok|ehor|geur|gfra|ghan|gobo|gxyl|lani|lbuc|lcas|lfal|lfer|lgas|lmli|lrha|lver|pbur|smar	#N/A
ASAHP01784	0.000332809	1	12.1688	10.4978	bsub|efav|efOG|lbga|lbrc|lcas|lfal|lfer|lfrc|lfrk|lmle|lmli|lplc|lplw|lrha|lver	aace|amac|apa3|apan|apoc|atrc|atrn|ecok|ehor|geur|gfra|ghan|gobo|gxyl|lani|lbuc|lgas|llac|pbur|pput|smar	#N/A
ASAHP00700	0.000335937	1	10.6226	12.3435	aace|amac|apa3|apan|apoc|atrc|atrn|bsub|ecok|efav|efOG|ehor|geur|gfra|ghan|gobo|gxyl|lani|lcas|llac|lmli|lrha|pbur|smar	lbga|lbrc|lbuc|lfal|lfer|lfrc|lfrk|lgas|lmle|lplc|lplw|lver|pput	K09812
ASAHP00828	0.000344716	1	10.2153	11.919	aace|amac|apa3|apan|apoc|atrc|ecok|ehor|geur|gfra|ghan|gobo|gxyl|pput|smar	atrn|bsub|efav|efOG|lani|lbga|lbrc|lbuc|lcas|lfal|lfer|lfrc|lfrk|lgas|llac|lmle|lmli|lplc|lplw|lrha|lver|pbur	#N/A
ASAHP01085	0.00036185	1	10.323	12.0041	aace|amac|apa3|apan|apoc|atrc|ecok|ehor|geur|gfra|ghan|gobo|gxyl|llac|pbur|pput|smar	atrn|bsub|efav|efOG|lani|lbga|lbrc|lbuc|lcas|lfal|lfer|lfrc|lfrk|lgas|lmle|lmli|lplc|lplw|lrha|lver	K01653
ASAHP01516	0.000374164	1	12.0978	10.3909	efav|efOG|lani|lbga|lbrc|lbuc|lcas|lfal|lfer|lfrc|lfrk|lgas|lmli|lplc|lplw|lrha|lver|pput	aace|amac|apa3|apan|apoc|atrc|atrn|bsub|ecok|ehor|geur|gfra|ghan|gobo|gxyl|llac|lmle|pbur|smar	K02342
ASAHP01852	0.000374959	1	10.1575	11.8736	aace|apa3|apan|apoc|ecok|ehor|geur|gfra|ghan|gobo|gxyl|pbur|pput|smar	amac|atrc|atrn|bsub|efav|efOG|lani|lbga|lbrc|lbuc|lcas|lfal|lfer|lfrc|lfrk|lgas|llac|lmle|lmli|lplc|lplw|lrha|lver	K13628
ASAHP00748	0.000399507	1	10.2818	11.9565	amac|apa3|apan|apoc|atrc|atrn|ecok|ehor|geur|gfra|ghan|gobo|gxyl|pbur|pput|smar	aace|bsub|efav|efOG|lani|lbga|lbrc|lbuc|lcas|lfal|lfer|lfrc|lfrk|lgas|llac|lmle|lmli|lplc|lplw|lrha|lver	K00285
ASAHP02332	0.000400704	1	12.3355	10.6198	bsub|efav|efOG|lbga|lbrc|lbuc|lcas|lfrc|lfrk|lplc|lplw|lrha|lver	aace|amac|apa3|apan|apoc|atrc|atrn|ecok|ehor|geur|gfra|ghan|gobo|gxyl|lani|lfal|lfer|lgas|llac|lmle|lmli|pbur|pput|smar	K03328
ASAHP01597	0.000412297	1	10.1891	11.8621	aace|amac|apa3|apan|apoc|atrc|atrn|ecok|geur|gfra|ghan|gobo|gxyl|smar	bsub|efav|efOG|ehor|lani|lbga|lbrc|lbuc|lcas|lfal|lfer|lfrc|lfrk|lgas|llac|lmle|lmli|lplc|lplw|lrha|lver|pbur|pput	#N/A
ASAHP01601	0.000412297	1	10.1891	11.8621	aace|amac|apa3|apan|apoc|atrc|atrn|ecok|geur|gfra|ghan|gobo|gxyl|smar	bsub|efav|efOG|ehor|lani|lbga|lbrc|lbuc|lcas|lfal|lfer|lfrc|lfrk|lgas|llac|lmle|lmli|lplc|lplw|lrha|lver|pbur|pput	K00652
ASAHP01897	0.000412297	1	10.1891	11.8621	aace|amac|apa3|apan|apoc|atrc|atrn|ecok|geur|gfra|ghan|gobo|gxyl|smar	bsub|efav|efOG|ehor|lani|lbga|lbrc|lbuc|lcas|lfal|lfer|lfrc|lfrk|lgas|llac|lmle|lmli|lplc|lplw|lrha|lver|pbur|pput	K02843
ASAHP01332	0.000415167	1	12.0396	10.4648	bsub|efav|efOG|lbga|lbrc|lbuc|lcas|lfal|lfer|lfrc|lgas|llac|lmle|lmli|lplc|lplw|lrha|lver	aace|amac|apa3|apan|apoc|atrc|atrn|ecok|ehor|geur|gfra|ghan|gobo|gxyl|lani|lfrk|pbur|pput|smar	K02244
ASAHP03284	0.000433379	1	12.9406	10.8466	aace|bsub|lfrc|lfrk|lgas|pbur|pput	amac|apa3|apan|apoc|atrc|atrn|ecok|efav|efOG|ehor|geur|gfra|ghan|gobo|gxyl|lani|lbga|lbrc|lbuc|lcas|lfal|lfer|llac|lmle|lmli|lplc|lplw|lrha|lver|smar	#N/A
ASAHP01892	0.000434016	1	10.1831	11.8728	aace|amac|apa3|apan|apoc|atrc|atrn|ecok|ehor|gfra|ghan|gobo|gxyl|smar	bsub|efav|efOG|geur|lani|lbga|lbrc|lbuc|lcas|lfal|lfer|lfrc|lfrk|lgas|llac|lmle|lmli|lplc|lplw|lrha|lver|pbur|pput	#N/A
ASAHP03065	0.00045596	1	9.91071	11.7332	aace|amac|atrc|atrn|ehor|geur|gfra|gobo|gxyl|smar	apa3|apan|apoc|bsub|ecok|efav|efOG|ghan|lani|lbga|lbrc|lbuc|lcas|lfal|lfer|lfrc|lfrk|lgas|llac|lmle|lmli|lplc|lplw|lrha|lver|pbur|pput	#N/A
ASAHP00931	0.00045881	1	11.9957	10.3426	bsub|efav|efOG|lani|lbga|lbrc|lbuc|lcas|lfal|lfer|lfrc|lfrk|lgas|llac|lmle|lmli|lplc|lplw|lrha|lver	aace|amac|apa3|apan|apoc|atrc|atrn|ecok|ehor|geur|gfra|ghan|gobo|gxyl|pbur|pput|smar	K06023
ASAHP00946	0.00045881	1	11.9957	10.3426	bsub|efav|efOG|lani|lbga|lbrc|lbuc|lcas|lfal|lfer|lfrc|lfrk|lgas|llac|lmle|lmli|lplc|lplw|lrha|lver	aace|amac|apa3|apan|apoc|atrc|atrn|ecok|ehor|geur|gfra|ghan|gobo|gxyl|pbur|pput|smar	K03589
ASAHP00983	0.00045881	1	11.9957	10.3426	bsub|efav|efOG|lani|lbga|lbrc|lbuc|lcas|lfal|lfer|lfrc|lfrk|lgas|llac|lmle|lmli|lplc|lplw|lrha|lver	aace|amac|apa3|apan|apoc|atrc|atrn|ecok|ehor|geur|gfra|ghan|gobo|gxyl|pbur|pput|smar	K00655
ASAHP00986	0.00045881	1	11.9957	10.3426	bsub|efav|efOG|lani|lbga|lbrc|lbuc|lcas|lfal|lfer|lfrc|lfrk|lgas|llac|lmle|lmli|lplc|lplw|lrha|lver	aace|amac|apa3|apan|apoc|atrc|atrn|ecok|ehor|geur|gfra|ghan|gobo|gxyl|pbur|pput|smar	#N/A
ASAHP00988	0.00045881	1	11.9957	10.3426	bsub|efav|efOG|lani|lbga|lbrc|lbuc|lcas|lfal|lfer|lfrc|lfrk|lgas|llac|lmle|lmli|lplc|lplw|lrha|lver	aace|amac|apa3|apan|apoc|atrc|atrn|ecok|ehor|geur|gfra|ghan|gobo|gxyl|pbur|pput|smar	K07816
ASAHP00996	0.00045881	1	11.9957	10.3426	bsub|efav|efOG|lani|lbga|lbrc|lbuc|lcas|lfal|lfer|lfrc|lfrk|lgas|llac|lmle|lmli|lplc|lplw|lrha|lver	aace|amac|apa3|apan|apoc|atrc|atrn|ecok|ehor|geur|gfra|ghan|gobo|gxyl|pbur|pput|smar	#N/A
ASAHP00998	0.00045881	1	11.9957	10.3426	bsub|efav|efOG|lani|lbga|lbrc|lbuc|lcas|lfal|lfer|lfrc|lfrk|lgas|llac|lmle|lmli|lplc|lplw|lrha|lver	aace|amac|apa3|apan|apoc|atrc|atrn|ecok|ehor|geur|gfra|ghan|gobo|gxyl|pbur|pput|smar	K02990
ASAHP01008	0.00045881	1	11.9957	10.3426	bsub|efav|efOG|lani|lbga|lbrc|lbuc|lcas|lfal|lfer|lfrc|lfrk|lgas|llac|lmle|lmli|lplc|lplw|lrha|lver	aace|amac|apa3|apan|apoc|atrc|atrn|ecok|ehor|geur|gfra|ghan|gobo|gxyl|pbur|pput|smar	#N/A
ASAHP01009	0.00045881	1	11.9957	10.3426	bsub|efav|efOG|lani|lbga|lbrc|lbuc|lcas|lfal|lfer|lfrc|lfrk|lgas|llac|lmle|lmli|lplc|lplw|lrha|lver	aace|amac|apa3|apan|apoc|atrc|atrn|ecok|ehor|geur|gfra|ghan|gobo|gxyl|pbur|pput|smar	K05985
ASAHP01015	0.00045881	1	11.9957	10.3426	bsub|efav|efOG|lani|lbga|lbrc|lbuc|lcas|lfal|lfer|lfrc|lfrk|lgas|llac|lmle|lmli|lplc|lplw|lrha|lver	aace|amac|apa3|apan|apoc|atrc|atrn|ecok|ehor|geur|gfra|ghan|gobo|gxyl|pbur|pput|smar	K01992
ASAHP01016	0.00045881	1	11.9957	10.3426	bsub|efav|efOG|lani|lbga|lbrc|lbuc|lcas|lfal|lfer|lfrc|lfrk|lgas|llac|lmle|lmli|lplc|lplw|lrha|lver	aace|amac|apa3|apan|apoc|atrc|atrn|ecok|ehor|geur|gfra|ghan|gobo|gxyl|pbur|pput|smar	K16511
ASAHP01017	0.00045881	1	11.9957	10.3426	bsub|efav|efOG|lani|lbga|lbrc|lbuc|lcas|lfal|lfer|lfrc|lfrk|lgas|llac|lmle|lmli|lplc|lplw|lrha|lver	aace|amac|apa3|apan|apoc|atrc|atrn|ecok|ehor|geur|gfra|ghan|gobo|gxyl|pbur|pput|smar	K09772
ASAHP01018	0.00045881	1	11.9957	10.3426	bsub|efav|efOG|lani|lbga|lbrc|lbuc|lcas|lfal|lfer|lfrc|lfrk|lgas|llac|lmle|lmli|lplc|lplw|lrha|lver	aace|amac|apa3|apan|apoc|atrc|atrn|ecok|ehor|geur|gfra|ghan|gobo|gxyl|pbur|pput|smar	#N/A
ASAHP01019	0.00045881	1	11.9957	10.3426	bsub|efav|efOG|lani|lbga|lbrc|lbuc|lcas|lfal|lfer|lfrc|lfrk|lgas|llac|lmle|lmli|lplc|lplw|lrha|lver	aace|amac|apa3|apan|apoc|atrc|atrn|ecok|ehor|geur|gfra|ghan|gobo|gxyl|pbur|pput|smar	K04074
ASAHP01020	0.00045881	1	11.9957	10.3426	bsub|efav|efOG|lani|lbga|lbrc|lbuc|lcas|lfal|lfer|lfrc|lfrk|lgas|llac|lmle|lmli|lplc|lplw|lrha|lver	aace|amac|apa3|apan|apoc|atrc|atrn|ecok|ehor|geur|gfra|ghan|gobo|gxyl|pbur|pput|smar	K09787
ASAHP01021	0.00045881	1	11.9957	10.3426	bsub|efav|efOG|lani|lbga|lbrc|lbuc|lcas|lfal|lfer|lfrc|lfrk|lgas|llac|lmle|lmli|lplc|lplw|lrha|lver	aace|amac|apa3|apan|apoc|atrc|atrn|ecok|ehor|geur|gfra|ghan|gobo|gxyl|pbur|pput|smar	K07742
ASAHP01022	0.00045881	1	11.9957	10.3426	bsub|efav|efOG|lani|lbga|lbrc|lbuc|lcas|lfal|lfer|lfrc|lfrk|lgas|llac|lmle|lmli|lplc|lplw|lrha|lver	aace|amac|apa3|apan|apoc|atrc|atrn|ecok|ehor|geur|gfra|ghan|gobo|gxyl|pbur|pput|smar	#N/A
ASAHP01023	0.00045881	1	11.9957	10.3426	bsub|efav|efOG|lani|lbga|lbrc|lbuc|lcas|lfal|lfer|lfrc|lfrk|lgas|llac|lmle|lmli|lplc|lplw|lrha|lver	aace|amac|apa3|apan|apoc|atrc|atrn|ecok|ehor|geur|gfra|ghan|gobo|gxyl|pbur|pput|smar	K03700
ASAHP01024	0.00045881	1	11.9957	10.3426	bsub|efav|efOG|lani|lbga|lbrc|lbuc|lcas|lfal|lfer|lfrc|lfrk|lgas|llac|lmle|lmli|lplc|lplw|lrha|lver	aace|amac|apa3|apan|apoc|atrc|atrn|ecok|ehor|geur|gfra|ghan|gobo|gxyl|pbur|pput|smar	K02086
ASAHP01030	0.00045881	1	11.9957	10.3426	bsub|efav|efOG|lani|lbga|lbrc|lbuc|lcas|lfal|lfer|lfrc|lfrk|lgas|llac|lmle|lmli|lplc|lplw|lrha|lver	aace|amac|apa3|apan|apoc|atrc|atrn|ecok|ehor|geur|gfra|ghan|gobo|gxyl|pbur|pput|smar	K09762
ASAHP01031	0.00045881	1	11.9957	10.3426	bsub|efav|efOG|lani|lbga|lbrc|lbuc|lcas|lfal|lfer|lfrc|lfrk|lgas|llac|lmle|lmli|lplc|lplw|lrha|lver	aace|amac|apa3|apan|apoc|atrc|atrn|ecok|ehor|geur|gfra|ghan|gobo|gxyl|pbur|pput|smar	K02240
ASAHP01120	0.00045881	1	11.9957	10.3426	bsub|efav|efOG|lani|lbga|lbrc|lbuc|lcas|lfal|lfer|lfrc|lfrk|lgas|llac|lmle|lmli|lplc|lplw|lrha|lver	aace|amac|apa3|apan|apoc|atrc|atrn|ecok|ehor|geur|gfra|ghan|gobo|gxyl|pbur|pput|smar	K01641
ASAHP01127	0.00045881	1	11.9957	10.3426	bsub|efav|efOG|lani|lbga|lbrc|lbuc|lcas|lfal|lfer|lfrc|lfrk|lgas|llac|lmle|lmli|lplc|lplw|lrha|lver	aace|amac|apa3|apan|apoc|atrc|atrn|ecok|ehor|geur|gfra|ghan|gobo|gxyl|pbur|pput|smar	K01823
ASAHP01123	0.00045881	1	11.9957	10.3426	bsub|efav|efOG|lani|lbga|lbrc|lbuc|lcas|lfal|lfer|lfrc|lfrk|lgas|llac|lmle|lmli|lplc|lplw|lrha|lver	aace|amac|apa3|apan|apoc|atrc|atrn|ecok|ehor|geur|gfra|ghan|gobo|gxyl|pbur|pput|smar	#N/A
ASAHP01126	0.00045881	1	11.9957	10.3426	bsub|efav|efOG|lani|lbga|lbrc|lbuc|lcas|lfal|lfer|lfrc|lfrk|lgas|llac|lmle|lmli|lplc|lplw|lrha|lver	aace|amac|apa3|apan|apoc|atrc|atrn|ecok|ehor|geur|gfra|ghan|gobo|gxyl|pbur|pput|smar	#N/A
ASAHP01129	0.00045881	1	11.9957	10.3426	bsub|efav|efOG|lani|lbga|lbrc|lbuc|lcas|lfal|lfer|lfrc|lfrk|lgas|llac|lmle|lmli|lplc|lplw|lrha|lver	aace|amac|apa3|apan|apoc|atrc|atrn|ecok|ehor|geur|gfra|ghan|gobo|gxyl|pbur|pput|smar	#N/A
ASAHP01137	0.00045881	1	11.9957	10.3426	bsub|efav|efOG|lani|lbga|lbrc|lbuc|lcas|lfal|lfer|lfrc|lfrk|lgas|llac|lmle|lmli|lplc|lplw|lrha|lver	aace|amac|apa3|apan|apoc|atrc|atrn|ecok|ehor|geur|gfra|ghan|gobo|gxyl|pbur|pput|smar	#N/A
ASAHP01236	0.00045881	1	11.9957	10.3426	bsub|efav|efOG|lani|lbga|lbrc|lbuc|lcas|lfal|lfer|lfrc|lfrk|lgas|llac|lmle|lmli|lplc|lplw|lrha|lver	aace|amac|apa3|apan|apoc|atrc|atrn|ecok|ehor|geur|gfra|ghan|gobo|gxyl|pbur|pput|smar	#N/A
ASAHP00262	0.00045881	1	10.3426	11.9957	aace|amac|apa3|apan|apoc|atrc|atrn|ecok|ehor|geur|gfra|ghan|gobo|gxyl|pbur|pput|smar	bsub|efav|efOG|lani|lbga|lbrc|lbuc|lcas|lfal|lfer|lfrc|lfrk|lgas|llac|lmle|lmli|lplc|lplw|lrha|lver	K18138
ASAHP00925	0.00045881	1	10.3426	11.9957	aace|amac|apa3|apan|apoc|atrc|atrn|ecok|ehor|geur|gfra|ghan|gobo|gxyl|pbur|pput|smar	bsub|efav|efOG|lani|lbga|lbrc|lbuc|lcas|lfal|lfer|lfrc|lfrk|lgas|llac|lmle|lmli|lplc|lplw|lrha|lver	K02426
ASAHP00962	0.00045881	1	10.3426	11.9957	aace|amac|apa3|apan|apoc|atrc|atrn|ecok|ehor|geur|gfra|ghan|gobo|gxyl|pbur|pput|smar	bsub|efav|efOG|lani|lbga|lbrc|lbuc|lcas|lfal|lfer|lfrc|lfrk|lgas|llac|lmle|lmli|lplc|lplw|lrha|lver	K03773
ASAHP00978	0.00045881	1	10.3426	11.9957	aace|amac|apa3|apan|apoc|atrc|atrn|ecok|ehor|geur|gfra|ghan|gobo|gxyl|pbur|pput|smar	bsub|efav|efOG|lani|lbga|lbrc|lbuc|lcas|lfal|lfer|lfrc|lfrk|lgas|llac|lmle|lmli|lplc|lplw|lrha|lver	K03585
ASAHP01080	0.00045881	1	10.3426	11.9957	aace|amac|apa3|apan|apoc|atrc|atrn|ecok|ehor|geur|gfra|ghan|gobo|gxyl|pbur|pput|smar	bsub|efav|efOG|lani|lbga|lbrc|lbuc|lcas|lfal|lfer|lfrc|lfrk|lgas|llac|lmle|lmli|lplc|lplw|lrha|lver	K03562
ASAHP01170	0.00045881	1	10.3426	11.9957	aace|amac|apa3|apan|apoc|atrc|atrn|ecok|ehor|geur|gfra|ghan|gobo|gxyl|pbur|pput|smar	bsub|efav|efOG|lani|lbga|lbrc|lbuc|lcas|lfal|lfer|lfrc|lfrk|lgas|llac|lmle|lmli|lplc|lplw|lrha|lver	K07277
ASAHP01178	0.00045881	1	10.3426	11.9957	aace|amac|apa3|apan|apoc|atrc|atrn|ecok|ehor|geur|gfra|ghan|gobo|gxyl|pbur|pput|smar	bsub|efav|efOG|lani|lbga|lbrc|lbuc|lcas|lfal|lfer|lfrc|lfrk|lgas|llac|lmle|lmli|lplc|lplw|lrha|lver	K04764
ASAHP01185	0.00045881	1	10.3426	11.9957	aace|amac|apa3|apan|apoc|atrc|atrn|ecok|ehor|geur|gfra|ghan|gobo|gxyl|pbur|pput|smar	bsub|efav|efOG|lani|lbga|lbrc|lbuc|lcas|lfal|lfer|lfrc|lfrk|lgas|llac|lmle|lmli|lplc|lplw|lrha|lver	#N/A
ASAHP01205	0.00045881	1	10.3426	11.9957	aace|amac|apa3|apan|apoc|atrc|atrn|ecok|ehor|geur|gfra|ghan|gobo|gxyl|pbur|pput|smar	bsub|efav|efOG|lani|lbga|lbrc|lbuc|lcas|lfal|lfer|lfrc|lfrk|lgas|llac|lmle|lmli|lplc|lplw|lrha|lver	K08300
ASAHP01214	0.00045881	1	10.3426	11.9957	aace|amac|apa3|apan|apoc|atrc|atrn|ecok|ehor|geur|gfra|ghan|gobo|gxyl|pbur|pput|smar	bsub|efav|efOG|lani|lbga|lbrc|lbuc|lcas|lfal|lfer|lfrc|lfrk|lgas|llac|lmle|lmli|lplc|lplw|lrha|lver	K00979
ASAHP01302	0.00045881	1	10.3426	11.9957	aace|amac|apa3|apan|apoc|atrc|atrn|ecok|ehor|geur|gfra|ghan|gobo|gxyl|pbur|pput|smar	bsub|efav|efOG|lani|lbga|lbrc|lbuc|lcas|lfal|lfer|lfrc|lfrk|lgas|llac|lmle|lmli|lplc|lplw|lrha|lver	K03474
ASAHP01303	0.00045881	1	10.3426	11.9957	aace|amac|apa3|apan|apoc|atrc|atrn|ecok|ehor|geur|gfra|ghan|gobo|gxyl|pbur|pput|smar	bsub|efav|efOG|lani|lbga|lbrc|lbuc|lcas|lfal|lfer|lfrc|lfrk|lgas|llac|lmle|lmli|lplc|lplw|lrha|lver	K07460
ASAHP01312	0.00045881	1	10.3426	11.9957	aace|amac|apa3|apan|apoc|atrc|atrn|ecok|ehor|geur|gfra|ghan|gobo|gxyl|pbur|pput|smar	bsub|efav|efOG|lani|lbga|lbrc|lbuc|lcas|lfal|lfer|lfrc|lfrk|lgas|llac|lmle|lmli|lplc|lplw|lrha|lver	K01159
ASAHP01313	0.00045881	1	10.3426	11.9957	aace|amac|apa3|apan|apoc|atrc|atrn|ecok|ehor|geur|gfra|ghan|gobo|gxyl|pbur|pput|smar	bsub|efav|efOG|lani|lbga|lbrc|lbuc|lcas|lfal|lfer|lfrc|lfrk|lgas|llac|lmle|lmli|lplc|lplw|lrha|lver	K01507
ASAHP01315	0.00045881	1	10.3426	11.9957	aace|amac|apa3|apan|apoc|atrc|atrn|ecok|ehor|geur|gfra|ghan|gobo|gxyl|pbur|pput|smar	bsub|efav|efOG|lani|lbga|lbrc|lbuc|lcas|lfal|lfer|lfrc|lfrk|lgas|llac|lmle|lmli|lplc|lplw|lrha|lver	K03771
ASAHP01320	0.00045881	1	10.3426	11.9957	aace|amac|apa3|apan|apoc|atrc|atrn|ecok|ehor|geur|gfra|ghan|gobo|gxyl|pbur|pput|smar	bsub|efav|efOG|lani|lbga|lbrc|lbuc|lcas|lfal|lfer|lfrc|lfrk|lgas|llac|lmle|lmli|lplc|lplw|lrha|lver	K03592
ASAHP01321	0.00045881	1	10.3426	11.9957	aace|amac|apa3|apan|apoc|atrc|atrn|ecok|ehor|geur|gfra|ghan|gobo|gxyl|pbur|pput|smar	bsub|efav|efOG|lani|lbga|lbrc|lbuc|lcas|lfal|lfer|lfrc|lfrk|lgas|llac|lmle|lmli|lplc|lplw|lrha|lver	K02066
ASAHP00773	0.00045881	1	10.3426	11.9957	aace|amac|apa3|apan|apoc|atrc|atrn|ecok|ehor|geur|gfra|ghan|gobo|gxyl|pbur|pput|smar	bsub|efav|efOG|lani|lbga|lbrc|lbuc|lcas|lfal|lfer|lfrc|lfrk|lgas|llac|lmle|lmli|lplc|lplw|lrha|lver	K09024
ASAHP01174	0.00045881	1	10.3426	11.9957	aace|amac|apa3|apan|apoc|atrc|atrn|ecok|ehor|geur|gfra|ghan|gobo|gxyl|pbur|pput|smar	bsub|efav|efOG|lani|lbga|lbrc|lbuc|lcas|lfal|lfer|lfrc|lfrk|lgas|llac|lmle|lmli|lplc|lplw|lrha|lver	K14347
ASAHP01187	0.00045881	1	10.3426	11.9957	aace|amac|apa3|apan|apoc|atrc|atrn|ecok|ehor|geur|gfra|ghan|gobo|gxyl|pbur|pput|smar	bsub|efav|efOG|lani|lbga|lbrc|lbuc|lcas|lfal|lfer|lfrc|lfrk|lgas|llac|lmle|lmli|lplc|lplw|lrha|lver	#N/A
ASAHP01204	0.00045881	1	10.3426	11.9957	aace|amac|apa3|apan|apoc|atrc|atrn|ecok|ehor|geur|gfra|ghan|gobo|gxyl|pbur|pput|smar	bsub|efav|efOG|lani|lbga|lbrc|lbuc|lcas|lfal|lfer|lfrc|lfrk|lgas|llac|lmle|lmli|lplc|lplw|lrha|lver	K16074
ASAHP01285	0.00045881	1	10.3426	11.9957	aace|amac|apa3|apan|apoc|atrc|atrn|ecok|ehor|geur|gfra|ghan|gobo|gxyl|pbur|pput|smar	bsub|efav|efOG|lani|lbga|lbrc|lbuc|lcas|lfal|lfer|lfrc|lfrk|lgas|llac|lmle|lmli|lplc|lplw|lrha|lver	K04754
ASAHP01289	0.00045881	1	10.3426	11.9957	aace|amac|apa3|apan|apoc|atrc|atrn|ecok|ehor|geur|gfra|ghan|gobo|gxyl|pbur|pput|smar	bsub|efav|efOG|lani|lbga|lbrc|lbuc|lcas|lfal|lfer|lfrc|lfrk|lgas|llac|lmle|lmli|lplc|lplw|lrha|lver	#N/A
ASAHP01306	0.00045881	1	10.3426	11.9957	aace|amac|apa3|apan|apoc|atrc|atrn|ecok|ehor|geur|gfra|ghan|gobo|gxyl|pbur|pput|smar	bsub|efav|efOG|lani|lbga|lbrc|lbuc|lcas|lfal|lfer|lfrc|lfrk|lgas|llac|lmle|lmli|lplc|lplw|lrha|lver	K03919
ASAHP01323	0.00045881	1	10.3426	11.9957	aace|amac|apa3|apan|apoc|atrc|atrn|ecok|ehor|geur|gfra|ghan|gobo|gxyl|pbur|pput|smar	bsub|efav|efOG|lani|lbga|lbrc|lbuc|lcas|lfal|lfer|lfrc|lfrk|lgas|llac|lmle|lmli|lplc|lplw|lrha|lver	#N/A
ASAHP01331	0.00045881	1	10.3426	11.9957	aace|amac|apa3|apan|apoc|atrc|atrn|ecok|ehor|geur|gfra|ghan|gobo|gxyl|pbur|pput|smar	bsub|efav|efOG|lani|lbga|lbrc|lbuc|lcas|lfal|lfer|lfrc|lfrk|lgas|llac|lmle|lmli|lplc|lplw|lrha|lver	K02065
ASAHP01334	0.00045881	1	10.3426	11.9957	aace|amac|apa3|apan|apoc|atrc|atrn|ecok|ehor|geur|gfra|ghan|gobo|gxyl|pbur|pput|smar	bsub|efav|efOG|lani|lbga|lbrc|lbuc|lcas|lfal|lfer|lfrc|lfrk|lgas|llac|lmle|lmli|lplc|lplw|lrha|lver	K00990
ASAHP01335	0.00045881	1	10.3426	11.9957	aace|amac|apa3|apan|apoc|atrc|atrn|ecok|ehor|geur|gfra|ghan|gobo|gxyl|pbur|pput|smar	bsub|efav|efOG|lani|lbga|lbrc|lbuc|lcas|lfal|lfer|lfrc|lfrk|lgas|llac|lmle|lmli|lplc|lplw|lrha|lver	K01082
ASAHP01412	0.00045881	1	10.3426	11.9957	aace|amac|apa3|apan|apoc|atrc|atrn|ecok|ehor|geur|gfra|ghan|gobo|gxyl|pbur|pput|smar	bsub|efav|efOG|lani|lbga|lbrc|lbuc|lcas|lfal|lfer|lfrc|lfrk|lgas|llac|lmle|lmli|lplc|lplw|lrha|lver	K02533
ASAHP01413	0.00045881	1	10.3426	11.9957	aace|amac|apa3|apan|apoc|atrc|atrn|ecok|ehor|geur|gfra|ghan|gobo|gxyl|pbur|pput|smar	bsub|efav|efOG|lani|lbga|lbrc|lbuc|lcas|lfal|lfer|lfrc|lfrk|lgas|llac|lmle|lmli|lplc|lplw|lrha|lver	K02621
ASAHP01422	0.00045881	1	10.3426	11.9957	aace|amac|apa3|apan|apoc|atrc|atrn|ecok|ehor|geur|gfra|ghan|gobo|gxyl|pbur|pput|smar	bsub|efav|efOG|lani|lbga|lbrc|lbuc|lcas|lfal|lfer|lfrc|lfrk|lgas|llac|lmle|lmli|lplc|lplw|lrha|lver	#N/A
ASAHP01424	0.00045881	1	10.3426	11.9957	aace|amac|apa3|apan|apoc|atrc|atrn|ecok|ehor|geur|gfra|ghan|gobo|gxyl|pbur|pput|smar	bsub|efav|efOG|lani|lbga|lbrc|lbuc|lcas|lfal|lfer|lfrc|lfrk|lgas|llac|lmle|lmli|lplc|lplw|lrha|lver	K01920
ASAHP01432	0.00045881	1	10.3426	11.9957	aace|amac|apa3|apan|apoc|atrc|atrn|ecok|ehor|geur|gfra|ghan|gobo|gxyl|pbur|pput|smar	bsub|efav|efOG|lani|lbga|lbrc|lbuc|lcas|lfal|lfer|lfrc|lfrk|lgas|llac|lmle|lmli|lplc|lplw|lrha|lver	#N/A
ASAHP01437	0.00045881	1	10.3426	11.9957	aace|amac|apa3|apan|apoc|atrc|atrn|ecok|ehor|geur|gfra|ghan|gobo|gxyl|pbur|pput|smar	bsub|efav|efOG|lani|lbga|lbrc|lbuc|lcas|lfal|lfer|lfrc|lfrk|lgas|llac|lmle|lmli|lplc|lplw|lrha|lver	#N/A
ASAHP01439	0.00045881	1	10.3426	11.9957	aace|amac|apa3|apan|apoc|atrc|atrn|ecok|ehor|geur|gfra|ghan|gobo|gxyl|pbur|pput|smar	bsub|efav|efOG|lani|lbga|lbrc|lbuc|lcas|lfal|lfer|lfrc|lfrk|lgas|llac|lmle|lmli|lplc|lplw|lrha|lver	K07278
ASAHP01441	0.00045881	1	10.3426	11.9957	aace|amac|apa3|apan|apoc|atrc|atrn|ecok|ehor|geur|gfra|ghan|gobo|gxyl|pbur|pput|smar	bsub|efav|efOG|lani|lbga|lbrc|lbuc|lcas|lfal|lfer|lfrc|lfrk|lgas|llac|lmle|lmli|lplc|lplw|lrha|lver	K06287
ASAHP01442	0.00045881	1	10.3426	11.9957	aace|amac|apa3|apan|apoc|atrc|atrn|ecok|ehor|geur|gfra|ghan|gobo|gxyl|pbur|pput|smar	bsub|efav|efOG|lani|lbga|lbrc|lbuc|lcas|lfal|lfer|lfrc|lfrk|lgas|llac|lmle|lmli|lplc|lplw|lrha|lver	K15738
ASAHP01443	0.00045881	1	10.3426	11.9957	aace|amac|apa3|apan|apoc|atrc|atrn|ecok|ehor|geur|gfra|ghan|gobo|gxyl|pbur|pput|smar	bsub|efav|efOG|lani|lbga|lbrc|lbuc|lcas|lfal|lfer|lfrc|lfrk|lgas|llac|lmle|lmli|lplc|lplw|lrha|lver	K02067
ASAHP01451	0.00045881	1	10.3426	11.9957	aace|amac|apa3|apan|apoc|atrc|atrn|ecok|ehor|geur|gfra|ghan|gobo|gxyl|pbur|pput|smar	bsub|efav|efOG|lani|lbga|lbrc|lbuc|lcas|lfal|lfer|lfrc|lfrk|lgas|llac|lmle|lmli|lplc|lplw|lrha|lver	K06179
ASAHP01452	0.00045881	1	10.3426	11.9957	aace|amac|apa3|apan|apoc|atrc|atrn|ecok|ehor|geur|gfra|ghan|gobo|gxyl|pbur|pput|smar	bsub|efav|efOG|lani|lbga|lbrc|lbuc|lcas|lfal|lfer|lfrc|lfrk|lgas|llac|lmle|lmli|lplc|lplw|lrha|lver	K00568
ASAHP01454	0.00045881	1	10.3426	11.9957	aace|amac|apa3|apan|apoc|atrc|atrn|ecok|ehor|geur|gfra|ghan|gobo|gxyl|pbur|pput|smar	bsub|efav|efOG|lani|lbga|lbrc|lbuc|lcas|lfal|lfer|lfrc|lfrk|lgas|llac|lmle|lmli|lplc|lplw|lrha|lver	K03820
ASAHP01456	0.00045881	1	10.3426	11.9957	aace|amac|apa3|apan|apoc|atrc|atrn|ecok|ehor|geur|gfra|ghan|gobo|gxyl|pbur|pput|smar	bsub|efav|efOG|lani|lbga|lbrc|lbuc|lcas|lfal|lfer|lfrc|lfrk|lgas|llac|lmle|lmli|lplc|lplw|lrha|lver	K04046
ASAHP01457	0.00045881	1	10.3426	11.9957	aace|amac|apa3|apan|apoc|atrc|atrn|ecok|ehor|geur|gfra|ghan|gobo|gxyl|pbur|pput|smar	bsub|efav|efOG|lani|lbga|lbrc|lbuc|lcas|lfal|lfer|lfrc|lfrk|lgas|llac|lmle|lmli|lplc|lplw|lrha|lver	K03980
ASAHP01458	0.00045881	1	10.3426	11.9957	aace|amac|apa3|apan|apoc|atrc|atrn|ecok|ehor|geur|gfra|ghan|gobo|gxyl|pbur|pput|smar	bsub|efav|efOG|lani|lbga|lbrc|lbuc|lcas|lfal|lfer|lfrc|lfrk|lgas|llac|lmle|lmli|lplc|lplw|lrha|lver	K05807
ASAHP01466	0.00045881	1	10.3426	11.9957	aace|amac|apa3|apan|apoc|atrc|atrn|ecok|ehor|geur|gfra|ghan|gobo|gxyl|pbur|pput|smar	bsub|efav|efOG|lani|lbga|lbrc|lbuc|lcas|lfal|lfer|lfrc|lfrk|lgas|llac|lmle|lmli|lplc|lplw|lrha|lver	K00164
ASAHP01467	0.00045881	1	10.3426	11.9957	aace|amac|apa3|apan|apoc|atrc|atrn|ecok|ehor|geur|gfra|ghan|gobo|gxyl|pbur|pput|smar	bsub|efav|efOG|lani|lbga|lbrc|lbuc|lcas|lfal|lfer|lfrc|lfrk|lgas|llac|lmle|lmli|lplc|lplw|lrha|lver	K02622
ASAHP01468	0.00045881	1	10.3426	11.9957	aace|amac|apa3|apan|apoc|atrc|atrn|ecok|ehor|geur|gfra|ghan|gobo|gxyl|pbur|pput|smar	bsub|efav|efOG|lani|lbga|lbrc|lbuc|lcas|lfal|lfer|lfrc|lfrk|lgas|llac|lmle|lmli|lplc|lplw|lrha|lver	K06195
ASAHP01469	0.00045881	1	10.3426	11.9957	aace|amac|apa3|apan|apoc|atrc|atrn|ecok|ehor|geur|gfra|ghan|gobo|gxyl|pbur|pput|smar	bsub|efav|efOG|lani|lbga|lbrc|lbuc|lcas|lfal|lfer|lfrc|lfrk|lgas|llac|lmle|lmli|lplc|lplw|lrha|lver	K00684
ASAHP01471	0.00045881	1	10.3426	11.9957	aace|amac|apa3|apan|apoc|atrc|atrn|ecok|ehor|geur|gfra|ghan|gobo|gxyl|pbur|pput|smar	bsub|efav|efOG|lani|lbga|lbrc|lbuc|lcas|lfal|lfer|lfrc|lfrk|lgas|llac|lmle|lmli|lplc|lplw|lrha|lver	#N/A
ASAHP01474	0.00045881	1	10.3426	11.9957	aace|amac|apa3|apan|apoc|atrc|atrn|ecok|ehor|geur|gfra|ghan|gobo|gxyl|pbur|pput|smar	bsub|efav|efOG|lani|lbga|lbrc|lbuc|lcas|lfal|lfer|lfrc|lfrk|lgas|llac|lmle|lmli|lplc|lplw|lrha|lver	K06891
ASAHP01476	0.00045881	1	10.3426	11.9957	aace|amac|apa3|apan|apoc|atrc|atrn|ecok|ehor|geur|gfra|ghan|gobo|gxyl|pbur|pput|smar	bsub|efav|efOG|lani|lbga|lbrc|lbuc|lcas|lfal|lfer|lfrc|lfrk|lgas|llac|lmle|lmli|lplc|lplw|lrha|lver	K07323
ASAHP01477	0.00045881	1	10.3426	11.9957	aace|amac|apa3|apan|apoc|atrc|atrn|ecok|ehor|geur|gfra|ghan|gobo|gxyl|pbur|pput|smar	bsub|efav|efOG|lani|lbga|lbrc|lbuc|lcas|lfal|lfer|lfrc|lfrk|lgas|llac|lmle|lmli|lplc|lplw|lrha|lver	K01011
ASAHP01480	0.00045881	1	10.3426	11.9957	aace|amac|apa3|apan|apoc|atrc|atrn|ecok|ehor|geur|gfra|ghan|gobo|gxyl|pbur|pput|smar	bsub|efav|efOG|lani|lbga|lbrc|lbuc|lcas|lfal|lfer|lfrc|lfrk|lgas|llac|lmle|lmli|lplc|lplw|lrha|lver	#N/A
ASAHP01484	0.00045881	1	10.3426	11.9957	aace|amac|apa3|apan|apoc|atrc|atrn|ecok|ehor|geur|gfra|ghan|gobo|gxyl|pbur|pput|smar	bsub|efav|efOG|lani|lbga|lbrc|lbuc|lcas|lfal|lfer|lfrc|lfrk|lgas|llac|lmle|lmli|lplc|lplw|lrha|lver	K03801
ASAHP01487	0.00045881	1	10.3426	11.9957	aace|amac|apa3|apan|apoc|atrc|atrn|ecok|ehor|geur|gfra|ghan|gobo|gxyl|pbur|pput|smar	bsub|efav|efOG|lani|lbga|lbrc|lbuc|lcas|lfal|lfer|lfrc|lfrk|lgas|llac|lmle|lmli|lplc|lplw|lrha|lver	K09160
ASAHP00866	0.00045881	1	10.3426	11.9957	aace|amac|apa3|apan|apoc|atrc|atrn|ecok|ehor|geur|gfra|ghan|gobo|gxyl|pbur|pput|smar	bsub|efav|efOG|lani|lbga|lbrc|lbuc|lcas|lfal|lfer|lfrc|lfrk|lgas|llac|lmle|lmli|lplc|lplw|lrha|lver	K01070
ASAHP01158	0.00045881	1	10.3426	11.9957	aace|amac|apa3|apan|apoc|atrc|atrn|ecok|ehor|geur|gfra|ghan|gobo|gxyl|pbur|pput|smar	bsub|efav|efOG|lani|lbga|lbrc|lbuc|lcas|lfal|lfer|lfrc|lfrk|lgas|llac|lmle|lmli|lplc|lplw|lrha|lver	#N/A
ASAHP01265	0.00045881	1	10.3426	11.9957	aace|amac|apa3|apan|apoc|atrc|atrn|ecok|ehor|geur|gfra|ghan|gobo|gxyl|pbur|pput|smar	bsub|efav|efOG|lani|lbga|lbrc|lbuc|lcas|lfal|lfer|lfrc|lfrk|lgas|llac|lmle|lmli|lplc|lplw|lrha|lver	K02535
ASAHP01418	0.00045881	1	10.3426	11.9957	aace|amac|apa3|apan|apoc|atrc|atrn|ecok|ehor|geur|gfra|ghan|gobo|gxyl|pbur|pput|smar	bsub|efav|efOG|lani|lbga|lbrc|lbuc|lcas|lfal|lfer|lfrc|lfrk|lgas|llac|lmle|lmli|lplc|lplw|lrha|lver	K00748
ASAHP01447	0.00045881	1	10.3426	11.9957	aace|amac|apa3|apan|apoc|atrc|atrn|ecok|ehor|geur|gfra|ghan|gobo|gxyl|pbur|pput|smar	bsub|efav|efOG|lani|lbga|lbrc|lbuc|lcas|lfal|lfer|lfrc|lfrk|lgas|llac|lmle|lmli|lplc|lplw|lrha|lver	K00677
ASAHP01448	0.00045881	1	10.3426	11.9957	aace|amac|apa3|apan|apoc|atrc|atrn|ecok|ehor|geur|gfra|ghan|gobo|gxyl|pbur|pput|smar	bsub|efav|efOG|lani|lbga|lbrc|lbuc|lcas|lfal|lfer|lfrc|lfrk|lgas|llac|lmle|lmli|lplc|lplw|lrha|lver	K02536
ASAHP01462	0.00045881	1	10.3426	11.9957	aace|amac|apa3|apan|apoc|atrc|atrn|ecok|ehor|geur|gfra|ghan|gobo|gxyl|pbur|pput|smar	bsub|efav|efOG|lani|lbga|lbrc|lbuc|lcas|lfal|lfer|lfrc|lfrk|lgas|llac|lmle|lmli|lplc|lplw|lrha|lver	K00912
ASAHP01464	0.00045881	1	10.3426	11.9957	aace|amac|apa3|apan|apoc|atrc|atrn|ecok|ehor|geur|gfra|ghan|gobo|gxyl|pbur|pput|smar	bsub|efav|efOG|lani|lbga|lbrc|lbuc|lcas|lfal|lfer|lfrc|lfrk|lgas|llac|lmle|lmli|lplc|lplw|lrha|lver	K00275
ASAHP01481	0.00045881	1	10.3426	11.9957	aace|amac|apa3|apan|apoc|atrc|atrn|ecok|ehor|geur|gfra|ghan|gobo|gxyl|pbur|pput|smar	bsub|efav|efOG|lani|lbga|lbrc|lbuc|lcas|lfal|lfer|lfrc|lfrk|lgas|llac|lmle|lmli|lplc|lplw|lrha|lver	K02990
ASAHP01163	0.00045881	1	10.3426	11.9957	aace|amac|apa3|apan|apoc|atrc|atrn|ecok|ehor|geur|gfra|ghan|gobo|gxyl|pbur|pput|smar	bsub|efav|efOG|lani|lbga|lbrc|lbuc|lcas|lfal|lfer|lfrc|lfrk|lgas|llac|lmle|lmli|lplc|lplw|lrha|lver	K07799
ASAHP01169	0.00045881	1	10.3426	11.9957	aace|amac|apa3|apan|apoc|atrc|atrn|ecok|ehor|geur|gfra|ghan|gobo|gxyl|pbur|pput|smar	bsub|efav|efOG|lani|lbga|lbrc|lbuc|lcas|lfal|lfer|lfrc|lfrk|lgas|llac|lmle|lmli|lplc|lplw|lrha|lver	K00116
ASAHP01403	0.00045881	1	10.3426	11.9957	aace|amac|apa3|apan|apoc|atrc|atrn|ecok|ehor|geur|gfra|ghan|gobo|gxyl|pbur|pput|smar	bsub|efav|efOG|lani|lbga|lbrc|lbuc|lcas|lfal|lfer|lfrc|lfrk|lgas|llac|lmle|lmli|lplc|lplw|lrha|lver	K03808
ASAHP01423	0.00045881	1	10.3426	11.9957	aace|amac|apa3|apan|apoc|atrc|atrn|ecok|ehor|geur|gfra|ghan|gobo|gxyl|pbur|pput|smar	bsub|efav|efOG|lani|lbga|lbrc|lbuc|lcas|lfal|lfer|lfrc|lfrk|lgas|llac|lmle|lmli|lplc|lplw|lrha|lver	K07638
ASAHP01430	0.00045881	1	10.3426	11.9957	aace|amac|apa3|apan|apoc|atrc|atrn|ecok|ehor|geur|gfra|ghan|gobo|gxyl|pbur|pput|smar	bsub|efav|efOG|lani|lbga|lbrc|lbuc|lcas|lfal|lfer|lfrc|lfrk|lgas|llac|lmle|lmli|lplc|lplw|lrha|lver	K08994
ASAHP01560	0.00045881	1	10.3426	11.9957	aace|amac|apa3|apan|apoc|atrc|atrn|ecok|ehor|geur|gfra|ghan|gobo|gxyl|pbur|pput|smar	bsub|efav|efOG|lani|lbga|lbrc|lbuc|lcas|lfal|lfer|lfrc|lfrk|lgas|llac|lmle|lmli|lplc|lplw|lrha|lver	K00798
ASAHP01569	0.00045881	1	10.3426	11.9957	aace|amac|apa3|apan|apoc|atrc|atrn|ecok|ehor|geur|gfra|ghan|gobo|gxyl|pbur|pput|smar	bsub|efav|efOG|lani|lbga|lbrc|lbuc|lcas|lfal|lfer|lfrc|lfrk|lgas|llac|lmle|lmli|lplc|lplw|lrha|lver	K07390
ASAHP01620	0.00045881	1	10.3426	11.9957	aace|amac|apa3|apan|apoc|atrc|atrn|ecok|ehor|geur|gfra|ghan|gobo|gxyl|pbur|pput|smar	bsub|efav|efOG|lani|lbga|lbrc|lbuc|lcas|lfal|lfer|lfrc|lfrk|lgas|llac|lmle|lmli|lplc|lplw|lrha|lver	K03608
ASAHP01621	0.00045881	1	10.3426	11.9957	aace|amac|apa3|apan|apoc|atrc|atrn|ecok|ehor|geur|gfra|ghan|gobo|gxyl|pbur|pput|smar	bsub|efav|efOG|lani|lbga|lbrc|lbuc|lcas|lfal|lfer|lfrc|lfrk|lgas|llac|lmle|lmli|lplc|lplw|lrha|lver	K03610
ASAHP01628	0.00045881	1	10.3426	11.9957	aace|amac|apa3|apan|apoc|atrc|atrn|ecok|ehor|geur|gfra|ghan|gobo|gxyl|pbur|pput|smar	bsub|efav|efOG|lani|lbga|lbrc|lbuc|lcas|lfal|lfer|lfrc|lfrk|lgas|llac|lmle|lmli|lplc|lplw|lrha|lver	K07115
ASAHP01630	0.00045881	1	10.3426	11.9957	aace|amac|apa3|apan|apoc|atrc|atrn|ecok|ehor|geur|gfra|ghan|gobo|gxyl|pbur|pput|smar	bsub|efav|efOG|lani|lbga|lbrc|lbuc|lcas|lfal|lfer|lfrc|lfrk|lgas|llac|lmle|lmli|lplc|lplw|lrha|lver	K02427
ASAHP02649	0.000476989	1	10.0016	11.8262	amac|apa3|apan|apoc|atrc|ecok|ehor|geur|gfra|ghan|gxyl|smar	aace|atrn|bsub|efav|efOG|gobo|lani|lbga|lbrc|lbuc|lcas|lfal|lfer|lfrc|lfrk|lgas|llac|lmle|lmli|lplc|lplw|lrha|lver|pbur|pput	#N/A
ASAHP01011	0.000477468	1	12.0415	10.3939	bsub|efav|efOG|lani|lbga|lbrc|lbuc|lcas|lfer|lfrc|lfrk|lgas|llac|lmle|lmli|lplc|lplw|lrha|lver	aace|amac|apa3|apan|apoc|atrc|atrn|ecok|ehor|geur|gfra|ghan|gobo|gxyl|lfal|pbur|pput|smar	#N/A
ASAHP01014	0.000477468	1	12.0415	10.3939	bsub|efav|efOG|lani|lbga|lbrc|lbuc|lcas|lfer|lfrc|lfrk|lgas|llac|lmle|lmli|lplc|lplw|lrha|lver	aace|amac|apa3|apan|apoc|atrc|atrn|ecok|ehor|geur|gfra|ghan|gobo|gxyl|lfal|pbur|pput|smar	K03565
ASAHP01076	0.000477468	1	12.0415	10.3939	bsub|efav|efOG|lani|lbga|lbrc|lbuc|lcas|lfer|lfrc|lfrk|lgas|llac|lmle|lmli|lplc|lplw|lrha|lver	aace|amac|apa3|apan|apoc|atrc|atrn|ecok|ehor|geur|gfra|ghan|gobo|gxyl|lfal|pbur|pput|smar	#N/A
ASAHP01116	0.000477468	1	12.0415	10.3939	bsub|efav|efOG|lani|lbga|lbrc|lbuc|lcas|lfer|lfrc|lfrk|lgas|llac|lmle|lmli|lplc|lplw|lrha|lver	aace|amac|apa3|apan|apoc|atrc|atrn|ecok|ehor|geur|gfra|ghan|gobo|gxyl|lfal|pbur|pput|smar	#N/A
ASAHP01117	0.000477468	1	12.0415	10.3939	bsub|efav|efOG|lani|lbga|lbrc|lbuc|lcas|lfer|lfrc|lfrk|lgas|llac|lmle|lmli|lplc|lplw|lrha|lver	aace|amac|apa3|apan|apoc|atrc|atrn|ecok|ehor|geur|gfra|ghan|gobo|gxyl|lfal|pbur|pput|smar	#N/A
ASAHP01118	0.000477468	1	12.0415	10.3939	bsub|efav|efOG|lani|lbga|lbrc|lbuc|lcas|lfer|lfrc|lfrk|lgas|llac|lmle|lmli|lplc|lplw|lrha|lver	aace|amac|apa3|apan|apoc|atrc|atrn|ecok|ehor|geur|gfra|ghan|gobo|gxyl|lfal|pbur|pput|smar	K14540
ASAHP01119	0.000477468	1	12.0415	10.3939	bsub|efav|efOG|lani|lbga|lbrc|lbuc|lcas|lfer|lfrc|lfrk|lgas|llac|lmle|lmli|lplc|lplw|lrha|lver	aace|amac|apa3|apan|apoc|atrc|atrn|ecok|ehor|geur|gfra|ghan|gobo|gxyl|lfal|pbur|pput|smar	#N/A
ASAHP01121	0.000477468	1	12.0415	10.3939	bsub|efav|efOG|lani|lbga|lbrc|lbuc|lcas|lfer|lfrc|lfrk|lgas|llac|lmle|lmli|lplc|lplw|lrha|lver	aace|amac|apa3|apan|apoc|atrc|atrn|ecok|ehor|geur|gfra|ghan|gobo|gxyl|lfal|pbur|pput|smar	#N/A
ASAHP01130	0.000477468	1	12.0415	10.3939	bsub|efav|efOG|lani|lbga|lbrc|lbuc|lcas|lfer|lfrc|lfrk|lgas|llac|lmle|lmli|lplc|lplw|lrha|lver	aace|amac|apa3|apan|apoc|atrc|atrn|ecok|ehor|geur|gfra|ghan|gobo|gxyl|lfal|pbur|pput|smar	K06286
ASAHP01133	0.000477468	1	12.0415	10.3939	bsub|efav|efOG|lani|lbga|lbrc|lbuc|lcas|lfer|lfrc|lfrk|lgas|llac|lmle|lmli|lplc|lplw|lrha|lver	aace|amac|apa3|apan|apoc|atrc|atrn|ecok|ehor|geur|gfra|ghan|gobo|gxyl|lfal|pbur|pput|smar	#N/A
ASAHP01238	0.000477468	1	12.0415	10.3939	bsub|efav|efOG|lani|lbga|lbrc|lbuc|lcas|lfer|lfrc|lfrk|lgas|llac|lmle|lmli|lplc|lplw|lrha|lver	aace|amac|apa3|apan|apoc|atrc|atrn|ecok|ehor|geur|gfra|ghan|gobo|gxyl|lfal|pbur|pput|smar	#N/A
ASAHP01356	0.000477468	1	12.0415	10.3939	bsub|efav|efOG|lani|lbga|lbrc|lbuc|lcas|lfer|lfrc|lfrk|lgas|llac|lmle|lmli|lplc|lplw|lrha|lver	aace|amac|apa3|apan|apoc|atrc|atrn|ecok|ehor|geur|gfra|ghan|gobo|gxyl|lfal|pbur|pput|smar	#N/A
ASAHP02329	0.000481514	1	12.4854	10.706	apoc|atrc|bsub|efav|efOG|ghan|lbuc|lfrc|lfrk|lplc|lver	aace|amac|apa3|apan|atrn|ecok|ehor|geur|gfra|gobo|gxyl|lani|lbga|lbrc|lcas|lfal|lfer|lgas|llac|lmle|lmli|lplw|lrha|pbur|pput|smar	#N/A
ASAHP05030	0.000490902	1	9.15844	11.5427	aace|ecok|ehor|gobo|smar	amac|apa3|apan|apoc|atrc|atrn|bsub|efav|efOG|geur|gfra|ghan|gxyl|lani|lbga|lbrc|lbuc|lcas|lfal|lfer|lfrc|lfrk|lgas|llac|lmle|lmli|lplc|lplw|lrha|lver|pbur|pput	#N/A
ASAHP01801	0.00050123	1	12.1459	10.5159	efav|lbga|lbrc|lcas|lfal|lfer|lfrc|lfrk|lgas|llac|lmle|lmli|lplc|lplw|lrha|lver	aace|amac|apa3|apan|apoc|atrc|atrn|bsub|ecok|efOG|ehor|geur|gfra|ghan|gobo|gxyl|lani|lbuc|pbur|pput|smar	#N/A
ASAHP01843	0.000515173	1	12.1986	10.5896	bsub|gfra|lbrc|lfal|lfer|lfrc|lfrk|lgas|llac|lmle|lmli|lplc|lplw|lver|pput	aace|amac|apa3|apan|apoc|atrc|atrn|ecok|efav|efOG|ehor|geur|ghan|gobo|gxyl|lani|lbga|lbuc|lcas|lrha|pbur|smar	#N/A
ASAHP03528	0.000533086	1	9.56607	11.6211	aace|ehor|geur|gobo|gxyl|pbur|smar	amac|apa3|apan|apoc|atrc|atrn|bsub|ecok|efav|efOG|gfra|ghan|lani|lbga|lbrc|lbuc|lcas|lfal|lfer|lfrc|lfrk|lgas|llac|lmle|lmli|lplc|lplw|lrha|lver|pput	K15125
ASAHP04066	0.000535034	1	9.14045	11.5527	ecok|ehor|geur|ghan|gobo	aace|amac|apa3|apan|apoc|atrc|atrn|bsub|efav|efOG|gfra|gxyl|lani|lbga|lbrc|lbuc|lcas|lfal|lfer|lfrc|lfrk|lgas|llac|lmle|lmli|lplc|lplw|lrha|lver|pbur|pput|smar	K07458
ASAHP01498	0.000566936	1	12.1367	10.4918	bsub|efav|efOG|lani|lbga|lbrc|lbuc|lcas|lfrc|lfrk|lgas|llac|lmle|lmli|lplc|lplw|lver	aace|amac|apa3|apan|apoc|atrc|atrn|ecok|ehor|geur|gfra|ghan|gobo|gxyl|lfal|lfer|lrha|pbur|pput|smar	#N/A
ASAHP01068	0.000572555	1	10.4036	12.0323	aace|amac|apa3|apan|apoc|atrc|atrn|ecok|ehor|geur|gfra|ghan|gobo|gxyl|lbga|pbur|pput|smar	bsub|efav|efOG|lani|lbrc|lbuc|lcas|lfal|lfer|lfrc|lfrk|lgas|llac|lmle|lmli|lplc|lplw|lrha|lver	K06041
ASAHP01328	0.000572555	1	10.4036	12.0323	aace|amac|apa3|apan|apoc|atrc|atrn|ecok|ehor|geur|gfra|ghan|gobo|gxyl|lbga|pbur|pput|smar	bsub|efav|efOG|lani|lbrc|lbuc|lcas|lfal|lfer|lfrc|lfrk|lgas|llac|lmle|lmli|lplc|lplw|lrha|lver	K00957
ASAHP00618	0.000574429	1	10.7101	12.4449	aace|amac|apa3|apan|apoc|atrc|atrn|bsub|ecok|efav|efOG|ehor|geur|gfra|ghan|gobo|lani|lbrc|llac|lmle|lmli|lplc|lplw|lrha|pbur|smar	gxyl|lbga|lbuc|lcas|lfal|lfer|lfrc|lfrk|lgas|lver|pput	K07106
ASAHP01545	0.000601848	1	12.1239	10.5485	bsub|lbga|lbrc|lbuc|lcas|lfer|lfrc|lfrk|lgas|llac|lmle|lplc|lplw|lrha|lver|pbur	aace|amac|apa3|apan|apoc|atrc|atrn|ecok|efav|efOG|ehor|geur|gfra|ghan|gobo|gxyl|lani|lfal|lmli|pput|smar	K01779
ASAHP01970	0.000614762	1	10.1011	11.8405	amac|atrc|atrn|bsub|ecok|ehor|geur|gfra|ghan|gobo|gxyl|pbur|smar	aace|apa3|apan|apoc|efav|efOG|lani|lbga|lbrc|lbuc|lcas|lfal|lfer|lfrc|lfrk|lgas|llac|lmle|lmli|lplc|lplw|lrha|lver|pput	K01126
ASAHP02097	0.000614762	1	10.1011	11.8405	amac|atrc|atrn|bsub|ecok|ehor|geur|gfra|ghan|gobo|gxyl|pbur|smar	aace|apa3|apan|apoc|efav|efOG|lani|lbga|lbrc|lbuc|lcas|lfal|lfer|lfrc|lfrk|lgas|llac|lmle|lmli|lplc|lplw|lrha|lver|pput	K04565
ASAHP00958	0.000616387	1	12.0284	10.4076	bsub|efav|efOG|lani|lbga|lbrc|lbuc|lcas|lfal|lfrc|lfrk|lgas|llac|lmle|lmli|lplc|lplw|lrha|lver	aace|amac|apa3|apan|apoc|atrc|atrn|ecok|ehor|geur|gfra|ghan|gobo|gxyl|lfer|pbur|pput|smar	K00687
ASAHP01125	0.000616387	1	12.0284	10.4076	bsub|efav|efOG|lani|lbga|lbrc|lbuc|lcas|lfal|lfrc|lfrk|lgas|llac|lmle|lmli|lplc|lplw|lrha|lver	aace|amac|apa3|apan|apoc|atrc|atrn|ecok|ehor|geur|gfra|ghan|gobo|gxyl|lfer|pbur|pput|smar	K03816
ASAHP03157	0.000625842	1	12.57	10.7529	bsub|efav|efOG|lbrc|lfrc|lfrk|lmle|lplc|lplw|lver	aace|amac|apa3|apan|apoc|atrc|atrn|ecok|ehor|geur|gfra|ghan|gobo|gxyl|lani|lbga|lbuc|lcas|lfal|lfer|lgas|llac|lmli|lrha|pbur|pput|smar	#N/A
ASAHP04794	0.000634506	1	8.46797	11.461	geur|gfra|gobo	aace|amac|apa3|apan|apoc|atrc|atrn|bsub|ecok|efav|efOG|ehor|ghan|gxyl|lani|lbga|lbrc|lbuc|lcas|lfal|lfer|lfrc|lfrk|lgas|llac|lmle|lmli|lplc|lplw|lrha|lver|pbur|pput|smar	#N/A
ASAHP05690	0.000634506	1	8.46797	11.461	geur|gfra|gobo	aace|amac|apa3|apan|apoc|atrc|atrn|bsub|ecok|efav|efOG|ehor|ghan|gxyl|lani|lbga|lbrc|lbuc|lcas|lfal|lfer|lfrc|lfrk|lgas|llac|lmle|lmli|lplc|lplw|lrha|lver|pbur|pput|smar	#N/A
ASAHP05245	0.000634506	1	8.46797	11.461	geur|gfra|gobo	aace|amac|apa3|apan|apoc|atrc|atrn|bsub|ecok|efav|efOG|ehor|ghan|gxyl|lani|lbga|lbrc|lbuc|lcas|lfal|lfer|lfrc|lfrk|lgas|llac|lmle|lmli|lplc|lplw|lrha|lver|pbur|pput|smar	K00688
ASAHP03109	0.000654776	1	9.90572	11.7284	amac|apa3|apan|atrc|atrn|ecok|ehor|gfra|gobo|gxyl	aace|apoc|bsub|efav|efOG|geur|ghan|lani|lbga|lbrc|lbuc|lcas|lfal|lfer|lfrc|lfrk|lgas|llac|lmle|lmli|lplc|lplw|lrha|lver|pbur|pput|smar	K01169
ASAHP02018	0.000676385	1	10.0652	11.8028	aace|amac|apa3|apan|apoc|atrc|ecok|ehor|geur|ghan|gobo|gxyl	atrn|bsub|efav|efOG|gfra|lani|lbga|lbrc|lbuc|lcas|lfal|lfer|lfrc|lfrk|lgas|llac|lmle|lmli|lplc|lplw|lrha|lver|pbur|pput|smar	K01194
ASAHP01507	0.000682976	1	12.1257	10.5009	bsub|efav|efOG|lani|lbrc|lbuc|lcas|lfrc|lfrk|lgas|llac|lmle|lmli|lplc|lplw|lrha|lver	aace|amac|apa3|apan|apoc|atrc|atrn|ecok|ehor|geur|gfra|ghan|gobo|gxyl|lbga|lfal|lfer|pbur|pput|smar	K07040
ASAHP01968	0.000693369	1	10.0795	11.7758	aace|apa3|apan|apoc|atrn|ehor|geur|gfra|ghan|gobo|gxyl|smar	amac|atrc|bsub|ecok|efav|efOG|lani|lbga|lbrc|lbuc|lcas|lfal|lfer|lfrc|lfrk|lgas|llac|lmle|lmli|lplc|lplw|lrha|lver|pbur|pput	#N/A
ASAHP01047	0.000701039	1	10.0897	11.8183	aace|apa3|bsub|ecok|ehor|geur|gfra|ghan|gobo|gxyl|llac|pbur|smar	amac|apan|apoc|atrc|atrn|efav|efOG|lani|lbga|lbrc|lbuc|lcas|lfal|lfer|lfrc|lfrk|lgas|lmle|lmli|lplc|lplw|lrha|lver|pput	#N/A
ASAHP01104	0.000701901	1	12.0649	10.4489	bsub|efav|efOG|lani|lbga|lbrc|lbuc|lcas|lfer|lfrc|lfrk|lgas|llac|lmli|lplc|lplw|lrha|lver	aace|amac|apa3|apan|apoc|atrc|atrn|ecok|ehor|geur|gfra|ghan|gobo|gxyl|lfal|lmle|pbur|pput|smar	K07456
ASAHP00523	0.000706035	1	10.842	12.9308	aace|amac|apa3|apan|apoc|atrc|atrn|bsub|ecok|efav|efOG|ehor|geur|gfra|ghan|gobo|gxyl|lani|lbga|lbrc|lcas|lfal|lgas|llac|lmli|lplc|lplw|lrha|pbur|smar	lbuc|lfer|lfrc|lfrk|lmle|lver|pput	K01443
ASAHP01029	0.000709828	1	12.0156	10.4035	bsub|efav|efOG|lani|lbga|lbrc|lbuc|lcas|lfal|lfer|lfrc|lfrk|lgas|llac|lmli|lplc|lplw|lrha|lver	aace|amac|apa3|apan|apoc|atrc|atrn|ecok|ehor|geur|gfra|ghan|gobo|gxyl|lmle|pbur|pput|smar	K06881
ASAHP01109	0.000709828	1	12.0156	10.4035	bsub|efav|efOG|lani|lbga|lbrc|lbuc|lcas|lfal|lfer|lfrc|lfrk|lgas|llac|lmli|lplc|lplw|lrha|lver	aace|amac|apa3|apan|apoc|atrc|atrn|ecok|ehor|geur|gfra|ghan|gobo|gxyl|lmle|pbur|pput|smar	K01926
ASAHP01132	0.000709828	1	12.0156	10.4035	bsub|efav|efOG|lani|lbga|lbrc|lbuc|lcas|lfal|lfer|lfrc|lfrk|lgas|llac|lmli|lplc|lplw|lrha|lver	aace|amac|apa3|apan|apoc|atrc|atrn|ecok|ehor|geur|gfra|ghan|gobo|gxyl|lmle|pbur|pput|smar	#N/A
ASAHP01219	0.000709828	1	12.0156	10.4035	bsub|efav|efOG|lani|lbga|lbrc|lbuc|lcas|lfal|lfer|lfrc|lfrk|lgas|llac|lmli|lplc|lplw|lrha|lver	aace|amac|apa3|apan|apoc|atrc|atrn|ecok|ehor|geur|gfra|ghan|gobo|gxyl|lmle|pbur|pput|smar	K02221
ASAHP01203	0.000725991	1	12.0692	10.4615	bsub|efav|efOG|lani|lbrc|lbuc|lcas|lfal|lfrc|lfrk|lgas|llac|lmle|lmli|lplc|lplw|lrha|lver	aace|amac|apa3|apan|apoc|atrc|atrn|ecok|ehor|geur|gfra|ghan|gobo|gxyl|lbga|lfer|pbur|pput|smar	K02902
ASAHP01228	0.000725991	1	12.0692	10.4615	bsub|efav|efOG|lani|lbrc|lbuc|lcas|lfal|lfrc|lfrk|lgas|llac|lmle|lmli|lplc|lplw|lrha|lver	aace|amac|apa3|apan|apoc|atrc|atrn|ecok|ehor|geur|gfra|ghan|gobo|gxyl|lbga|lfer|pbur|pput|smar	K03698
ASAHP01235	0.000725991	1	12.0692	10.4615	bsub|efav|efOG|lani|lbrc|lbuc|lcas|lfal|lfrc|lfrk|lgas|llac|lmle|lmli|lplc|lplw|lrha|lver	aace|amac|apa3|apan|apoc|atrc|atrn|ecok|ehor|geur|gfra|ghan|gobo|gxyl|lbga|lfer|pbur|pput|smar	K07030
ASAHP01362	0.000725991	1	12.0692	10.4615	bsub|efav|efOG|lani|lbrc|lbuc|lcas|lfal|lfrc|lfrk|lgas|llac|lmle|lmli|lplc|lplw|lrha|lver	aace|amac|apa3|apan|apoc|atrc|atrn|ecok|ehor|geur|gfra|ghan|gobo|gxyl|lbga|lfer|pbur|pput|smar	K11144
ASAHP00682	0.000748779	1	12.0642	10.4579	bsub|efav|efOG|lani|lbga|lbrc|lbuc|lcas|lfer|lfrc|lfrk|lgas|lmle|lmli|lplc|lplw|lrha|lver	aace|amac|apa3|apan|apoc|atrc|atrn|ecok|ehor|geur|gfra|ghan|gobo|gxyl|lfal|llac|pbur|pput|smar	K03657
ASAHP01226	0.000748779	1	12.0642	10.4579	bsub|efav|efOG|lani|lbga|lbrc|lbuc|lcas|lfer|lfrc|lfrk|lgas|lmle|lmli|lplc|lplw|lrha|lver	aace|amac|apa3|apan|apoc|atrc|atrn|ecok|ehor|geur|gfra|ghan|gobo|gxyl|lfal|llac|pbur|pput|smar	#N/A
ASAHP01347	0.000757516	1	12.0147	10.4133	bsub|efav|efOG|lani|lbga|lbrc|lbuc|lcas|lfal|lfer|lfrc|lfrk|lgas|lmle|lmli|lplc|lplw|lrha|lver	aace|amac|apa3|apan|apoc|atrc|atrn|ecok|ehor|geur|gfra|ghan|gobo|gxyl|llac|pbur|pput|smar	#N/A
ASAHP01001	0.000757516	1	10.4133	12.0147	aace|amac|apa3|apan|apoc|atrc|atrn|ecok|ehor|geur|gfra|ghan|gobo|gxyl|llac|pbur|pput|smar	bsub|efav|efOG|lani|lbga|lbrc|lbuc|lcas|lfal|lfer|lfrc|lfrk|lgas|lmle|lmli|lplc|lplw|lrha|lver	K01079
ASAHP02115	0.000769884	1	12.2354	10.6154	bsub|efav|efOG|lbga|lbrc|lbuc|lfal|lfrc|lfrk|lmle|lmli|lplc|lplw|lver	aace|amac|apa3|apan|apoc|atrc|atrn|ecok|ehor|geur|gfra|ghan|gobo|gxyl|lani|lcas|lfer|lgas|llac|lrha|pbur|pput|smar	#N/A
ASAHP01242	0.000772623	1	12.123	10.4872	bsub|efav|efOG|lani|lbga|lbrc|lbuc|lfer|lfrc|lfrk|lgas|llac|lmle|lmli|lplc|lplw|pput	aace|amac|apa3|apan|apoc|atrc|atrn|ecok|ehor|geur|gfra|ghan|gobo|gxyl|lcas|lfal|lrha|lver|pbur|smar	#N/A
ASAHP01587	0.000776823	1	10.3267	11.9454	aace|amac|apan|apoc|atrc|atrn|ecok|ehor|geur|gfra|ghan|gobo|gxyl|pbur|pput|smar	apa3|bsub|efav|efOG|lani|lbga|lbrc|lbuc|lcas|lfal|lfer|lfrc|lfrk|lgas|llac|lmle|lmli|lplc|lplw|lrha|lver	#N/A
ASAHP08154	0.000785338	1	14.0479	10.9931	lfrc|lfrk|lver	aace|amac|apa3|apan|apoc|atrc|atrn|bsub|ecok|efav|efOG|ehor|geur|gfra|ghan|gobo|gxyl|lani|lbga|lbrc|lbuc|lcas|lfal|lfer|lgas|llac|lmle|lmli|lplc|lplw|lrha|pbur|pput|smar	#N/A
ASAHP08496	0.000785338	1	14.0479	10.9931	lfrc|lfrk|lver	aace|amac|apa3|apan|apoc|atrc|atrn|bsub|ecok|efav|efOG|ehor|geur|gfra|ghan|gobo|gxyl|lani|lbga|lbrc|lbuc|lcas|lfal|lfer|lgas|llac|lmle|lmli|lplc|lplw|lrha|pbur|pput|smar	#N/A
ASAHP01007	0.000808087	1	11.9242	10.3247	bsub|efav|efOG|lani|lbga|lbrc|lbuc|lcas|lfal|lfer|lfrc|lfrk|lgas|llac|lmle|lmli|lplc|lplw|lrha|lver|pbur	aace|amac|apa3|apan|apoc|atrc|atrn|ecok|ehor|geur|gfra|ghan|gobo|gxyl|pput|smar	K16786
ASAHP00471	0.000808087	1	10.3247	11.9242	aace|amac|apa3|apan|apoc|atrc|atrn|ecok|ehor|geur|gfra|ghan|gobo|gxyl|pput|smar	bsub|efav|efOG|lani|lbga|lbrc|lbuc|lcas|lfal|lfer|lfrc|lfrk|lgas|llac|lmle|lmli|lplc|lplw|lrha|lver|pbur	K00117
ASAHP01300	0.000808087	1	10.3247	11.9242	aace|amac|apa3|apan|apoc|atrc|atrn|ecok|ehor|geur|gfra|ghan|gobo|gxyl|pput|smar	bsub|efav|efOG|lani|lbga|lbrc|lbuc|lcas|lfal|lfer|lfrc|lfrk|lgas|llac|lmle|lmli|lplc|lplw|lrha|lver|pbur	K03670
ASAHP01450	0.000808087	1	10.3247	11.9242	aace|amac|apa3|apan|apoc|atrc|atrn|ecok|ehor|geur|gfra|ghan|gobo|gxyl|pput|smar	bsub|efav|efOG|lani|lbga|lbrc|lbuc|lcas|lfal|lfer|lfrc|lfrk|lgas|llac|lmle|lmli|lplc|lplw|lrha|lver|pbur	K03594
ASAHP01453	0.000808087	1	10.3247	11.9242	aace|amac|apa3|apan|apoc|atrc|atrn|ecok|ehor|geur|gfra|ghan|gobo|gxyl|pput|smar	bsub|efav|efOG|lani|lbga|lbrc|lbuc|lcas|lfal|lfer|lfrc|lfrk|lgas|llac|lmle|lmli|lplc|lplw|lrha|lver|pbur	K00528
ASAHP01581	0.000808087	1	10.3247	11.9242	aace|amac|apa3|apan|apoc|atrc|atrn|ecok|ehor|geur|gfra|ghan|gobo|gxyl|pput|smar	bsub|efav|efOG|lani|lbga|lbrc|lbuc|lcas|lfal|lfer|lfrc|lfrk|lgas|llac|lmle|lmli|lplc|lplw|lrha|lver|pbur	#N/A
ASAHP01164	0.000808087	1	10.3247	11.9242	aace|amac|apa3|apan|apoc|atrc|atrn|ecok|ehor|geur|gfra|ghan|gobo|gxyl|pput|smar	bsub|efav|efOG|lani|lbga|lbrc|lbuc|lcas|lfal|lfer|lfrc|lfrk|lgas|llac|lmle|lmli|lplc|lplw|lrha|lver|pbur	K16011
ASAHP01211	0.000808087	1	10.3247	11.9242	aace|amac|apa3|apan|apoc|atrc|atrn|ecok|ehor|geur|gfra|ghan|gobo|gxyl|pput|smar	bsub|efav|efOG|lani|lbga|lbrc|lbuc|lcas|lfal|lfer|lfrc|lfrk|lgas|llac|lmle|lmli|lplc|lplw|lrha|lver|pbur	K01673
ASAHP01479	0.000808087	1	10.3247	11.9242	aace|amac|apa3|apan|apoc|atrc|atrn|ecok|ehor|geur|gfra|ghan|gobo|gxyl|pput|smar	bsub|efav|efOG|lani|lbga|lbrc|lbuc|lcas|lfal|lfer|lfrc|lfrk|lgas|llac|lmle|lmli|lplc|lplw|lrha|lver|pbur	K02902
ASAHP01482	0.000808087	1	10.3247	11.9242	aace|amac|apa3|apan|apoc|atrc|atrn|ecok|ehor|geur|gfra|ghan|gobo|gxyl|pput|smar	bsub|efav|efOG|lani|lbga|lbrc|lbuc|lcas|lfal|lfer|lfrc|lfrk|lgas|llac|lmle|lmli|lplc|lplw|lrha|lver|pbur	K00548
ASAHP01731	0.000808087	1	10.3247	11.9242	aace|amac|apa3|apan|apoc|atrc|atrn|ecok|ehor|geur|gfra|ghan|gobo|gxyl|pput|smar	bsub|efav|efOG|lani|lbga|lbrc|lbuc|lcas|lfal|lfer|lfrc|lfrk|lgas|llac|lmle|lmli|lplc|lplw|lrha|lver|pbur	#N/A
ASAHP00782	0.000867206	1	10.471	12.0591	aace|amac|apa3|apan|apoc|atrc|atrn|ecok|ehor|geur|gfra|ghan|gobo|gxyl|lbga|lbuc|pbur|pput|smar	bsub|efav|efOG|lani|lbrc|lcas|lfal|lfer|lfrc|lfrk|lgas|llac|lmle|lmli|lplc|lplw|lrha|lver	K07659
ASAHP04809	0.00089044	1	8.96861	11.5008	geur|gfra|gobo|gxyl	aace|amac|apa3|apan|apoc|atrc|atrn|bsub|ecok|efav|efOG|ehor|ghan|lani|lbga|lbrc|lbuc|lcas|lfal|lfer|lfrc|lfrk|lgas|llac|lmle|lmli|lplc|lplw|lrha|lver|pbur|pput|smar	#N/A
ASAHP06133	0.00089044	1	8.96861	11.5008	geur|gfra|gobo|gxyl	aace|amac|apa3|apan|apoc|atrc|atrn|bsub|ecok|efav|efOG|ehor|ghan|lani|lbga|lbrc|lbuc|lcas|lfal|lfer|lfrc|lfrk|lgas|llac|lmle|lmli|lplc|lplw|lrha|lver|pbur|pput|smar	#N/A
ASAHP06146	0.00089044	1	8.96861	11.5008	geur|gfra|gobo|gxyl	aace|amac|apa3|apan|apoc|atrc|atrn|bsub|ecok|efav|efOG|ehor|ghan|lani|lbga|lbrc|lbuc|lcas|lfal|lfer|lfrc|lfrk|lgas|llac|lmle|lmli|lplc|lplw|lrha|lver|pbur|pput|smar	#N/A
ASAHP06707	0.00089044	1	8.96861	11.5008	geur|gfra|gobo|gxyl	aace|amac|apa3|apan|apoc|atrc|atrn|bsub|ecok|efav|efOG|ehor|ghan|lani|lbga|lbrc|lbuc|lcas|lfal|lfer|lfrc|lfrk|lgas|llac|lmle|lmli|lplc|lplw|lrha|lver|pbur|pput|smar	#N/A
ASAHP06708	0.00089044	1	8.96861	11.5008	geur|gfra|gobo|gxyl	aace|amac|apa3|apan|apoc|atrc|atrn|bsub|ecok|efav|efOG|ehor|ghan|lani|lbga|lbrc|lbuc|lcas|lfal|lfer|lfrc|lfrk|lgas|llac|lmle|lmli|lplc|lplw|lrha|lver|pbur|pput|smar	#N/A
ASAHP06709	0.00089044	1	8.96861	11.5008	geur|gfra|gobo|gxyl	aace|amac|apa3|apan|apoc|atrc|atrn|bsub|ecok|efav|efOG|ehor|ghan|lani|lbga|lbrc|lbuc|lcas|lfal|lfer|lfrc|lfrk|lgas|llac|lmle|lmli|lplc|lplw|lrha|lver|pbur|pput|smar	#N/A
ASAHP06732	0.00089044	1	8.96861	11.5008	geur|gfra|gobo|gxyl	aace|amac|apa3|apan|apoc|atrc|atrn|bsub|ecok|efav|efOG|ehor|ghan|lani|lbga|lbrc|lbuc|lcas|lfal|lfer|lfrc|lfrk|lgas|llac|lmle|lmli|lplc|lplw|lrha|lver|pbur|pput|smar	#N/A
ASAHP04810	0.000910466	1	8.4732	11.4434	geur|gobo|smar	aace|amac|apa3|apan|apoc|atrc|atrn|bsub|ecok|efav|efOG|ehor|gfra|ghan|gxyl|lani|lbga|lbrc|lbuc|lcas|lfal|lfer|lfrc|lfrk|lgas|llac|lmle|lmli|lplc|lplw|lrha|lver|pbur|pput	#N/A
ASAHP07435	0.000910466	1	8.4732	11.4434	geur|gobo|smar	aace|amac|apa3|apan|apoc|atrc|atrn|bsub|ecok|efav|efOG|ehor|gfra|ghan|gxyl|lani|lbga|lbrc|lbuc|lcas|lfal|lfer|lfrc|lfrk|lgas|llac|lmle|lmli|lplc|lplw|lrha|lver|pbur|pput	#N/A
ASAHP02759	0.000941094	1	9.8283	11.6696	ecok|ehor|geur|gfra|ghan|gobo|gxyl|pput|smar	aace|amac|apa3|apan|apoc|atrc|atrn|bsub|efav|efOG|lani|lbga|lbrc|lbuc|lcas|lfal|lfer|lfrc|lfrk|lgas|llac|lmle|lmli|lplc|lplw|lrha|lver|pbur	K01690
ASAHP04640	0.000957687	1	9.44211	11.5593	ecok|geur|ghan|gobo|gxyl|smar	aace|amac|apa3|apan|apoc|atrc|atrn|bsub|efav|efOG|ehor|gfra|lani|lbga|lbrc|lbuc|lcas|lfal|lfer|lfrc|lfrk|lgas|llac|lmle|lmli|lplc|lplw|lrha|lver|pbur|pput	K03299
ASAHP01631	0.000958905	1	10.1679	11.8185	aace|amac|atrc|ecok|ehor|geur|gfra|ghan|gobo|gxyl|pbur|pput|smar	apa3|apan|apoc|atrn|bsub|efav|efOG|lani|lbga|lbrc|lbuc|lcas|lfal|lfer|lfrc|lfrk|lgas|llac|lmle|lmli|lplc|lplw|lrha|lver	K12262
ASAHP01723	0.000958905	1	10.1679	11.8185	aace|amac|atrc|ecok|ehor|geur|gfra|ghan|gobo|gxyl|pbur|pput|smar	apa3|apan|apoc|atrn|bsub|efav|efOG|lani|lbga|lbrc|lbuc|lcas|lfal|lfer|lfrc|lfrk|lgas|llac|lmle|lmli|lplc|lplw|lrha|lver	K06911
ASAHP01611	0.000959615	1	12.1568	10.5533	bsub|efav|efOG|lani|lbrc|lbuc|lcas|lfrc|lfrk|lgas|lmle|lmli|lplc|lplw|lrha|lver	aace|amac|apa3|apan|apoc|atrc|atrn|ecok|ehor|geur|gfra|ghan|gobo|gxyl|lbga|lfal|lfer|llac|pbur|pput|smar	K03733
ASAHP02067	0.000968612	1	10.2616	11.8255	aace|amac|apa3|apan|apoc|atrc|atrn|geur|gfra|ghan|gobo|gxyl|lani|pbur	bsub|ecok|efav|efOG|ehor|lbga|lbrc|lbuc|lcas|lfal|lfer|lfrc|lfrk|lgas|llac|lmle|lmli|lplc|lplw|lrha|lver|pput|smar	K02226
ASAHP01874	0.000970618	1	10.2551	11.8924	aace|amac|apa3|apan|apoc|atrc|atrn|bsub|ehor|geur|gfra|gobo|gxyl|pbur|smar	ecok|efav|efOG|ghan|lani|lbga|lbrc|lbuc|lcas|lfal|lfer|lfrc|lfrk|lgas|llac|lmle|lmli|lplc|lplw|lrha|lver|pput	K08964
ASAHP02136	0.000979117	1	12.2043	10.6141	efav|lbga|lbrc|lbuc|lcas|lfal|lfer|lfrc|lfrk|lgas|lplc|lplw|lrha|lver	aace|amac|apa3|apan|apoc|atrc|atrn|bsub|ecok|efOG|ehor|geur|gfra|ghan|gobo|gxyl|lani|llac|lmle|lmli|pbur|pput|smar	#N/A
ASAHP04525	0.000980617	1	9.4762	11.5597	atrc|geur|gfra|gobo|gxyl|smar	aace|amac|apa3|apan|apoc|atrn|bsub|ecok|efav|efOG|ehor|ghan|lani|lbga|lbrc|lbuc|lcas|lfal|lfer|lfrc|lfrk|lgas|llac|lmle|lmli|lplc|lplw|lrha|lver|pbur|pput	#N/A
ASAHP02163	0.00100247	1	12.5273	10.7425	efav|efOG|lbga|lfer|lfrc|lfrk|llac|lplc|lplw|lver	aace|amac|apa3|apan|apoc|atrc|atrn|bsub|ecok|ehor|geur|gfra|ghan|gobo|gxyl|lani|lbrc|lbuc|lcas|lfal|lgas|lmle|lmli|lrha|pbur|pput|smar	K00680
ASAHP07344	0.00100629	1	8.50576	11.4494	ehor|gobo|smar	aace|amac|apa3|apan|apoc|atrc|atrn|bsub|ecok|efav|efOG|geur|gfra|ghan|gxyl|lani|lbga|lbrc|lbuc|lcas|lfal|lfer|lfrc|lfrk|lgas|llac|lmle|lmli|lplc|lplw|lrha|lver|pbur|pput	#N/A
ASAHP00240	0.00109399	1	10.7797	12.6256	aace|amac|apa3|apan|apoc|atrc|atrn|bsub|ecok|efav|ehor|geur|gfra|ghan|gobo|gxyl|lani|lbga|lbrc|lcas|lfal|lfer|llac|lrha|lver|pbur|pput|smar	efOG|lbuc|lfrc|lfrk|lgas|lmle|lmli|lplc|lplw	K03386
ASAHP02155	0.00110572	1	10.0339	11.7371	aace|amac|ecok|ehor|geur|gfra|ghan|gobo|pbur|pput|smar	apa3|apan|apoc|atrc|atrn|bsub|efav|efOG|gxyl|lani|lbga|lbrc|lbuc|lcas|lfal|lfer|lfrc|lfrk|lgas|llac|lmle|lmli|lplc|lplw|lrha|lver	#N/A
ASAHP01282	0.00115839	1	10.3479	11.9141	aace|amac|apa3|apoc|atrc|atrn|ecok|ehor|geur|gfra|ghan|gobo|gxyl|pbur|pput|smar	apan|bsub|efav|efOG|lani|lbga|lbrc|lbuc|lcas|lfal|lfer|lfrc|lfrk|lgas|llac|lmle|lmli|lplc|lplw|lrha|lver	K03642
ASAHP01427	0.00115839	1	10.3479	11.9141	aace|amac|apa3|apoc|atrc|atrn|ecok|ehor|geur|gfra|ghan|gobo|gxyl|pbur|pput|smar	apan|bsub|efav|efOG|lani|lbga|lbrc|lbuc|lcas|lfal|lfer|lfrc|lfrk|lgas|llac|lmle|lmli|lplc|lplw|lrha|lver	K00097
ASAHP01750	0.00115839	1	10.3479	11.9141	aace|amac|apa3|apoc|atrc|atrn|ecok|ehor|geur|gfra|ghan|gobo|gxyl|pbur|pput|smar	apan|bsub|efav|efOG|lani|lbga|lbrc|lbuc|lcas|lfal|lfer|lfrc|lfrk|lgas|llac|lmle|lmli|lplc|lplw|lrha|lver	K07275
ASAHP01782	0.00117837	1	12.1353	10.5546	bsub|efav|efOG|lani|lbga|lbrc|lbuc|lcas|lfrc|lfrk|lgas|lmli|lplc|lplw|lrha|lver	aace|amac|apa3|apan|apoc|atrc|atrn|ecok|ehor|geur|gfra|ghan|gobo|gxyl|lfal|lfer|llac|lmle|pbur|pput|smar	#N/A
ASAHP01596	0.00117914	1	10.3495	11.9056	aace|amac|apa3|apan|apoc|atrc|atrn|ecok|ehor|geur|gfra|ghan|gobo|pbur|pput|smar	bsub|efav|efOG|gxyl|lani|lbga|lbrc|lbuc|lcas|lfal|lfer|lfrc|lfrk|lgas|llac|lmle|lmli|lplc|lplw|lrha|lver	K00228
ASAHP01607	0.00117914	1	10.3495	11.9056	aace|amac|apa3|apan|apoc|atrc|atrn|ecok|ehor|geur|gfra|ghan|gobo|pbur|pput|smar	bsub|efav|efOG|gxyl|lani|lbga|lbrc|lbuc|lcas|lfal|lfer|lfrc|lfrk|lgas|llac|lmle|lmli|lplc|lplw|lrha|lver	K03074
ASAHP01629	0.00117914	1	10.3495	11.9056	aace|amac|apa3|apan|apoc|atrc|atrn|ecok|ehor|geur|gfra|ghan|gobo|pbur|pput|smar	bsub|efav|efOG|gxyl|lani|lbga|lbrc|lbuc|lcas|lfal|lfer|lfrc|lfrk|lgas|llac|lmle|lmli|lplc|lplw|lrha|lver	K09001
ASAHP01635	0.00121581	1	12.0798	10.5161	bsub|efav|efOG|lani|lbrc|lbuc|lcas|lfal|lfer|lfrc|lfrk|lgas|lmli|lplc|lplw|lrha|lver	aace|amac|apa3|apan|apoc|atrc|atrn|ecok|ehor|geur|gfra|ghan|gobo|gxyl|lbga|llac|lmle|pbur|pput|smar	#N/A
ASAHP05082	0.00121619	1	8.99934	11.4825	geur|gobo|gxyl|smar	aace|amac|apa3|apan|apoc|atrc|atrn|bsub|ecok|efav|efOG|ehor|gfra|ghan|lani|lbga|lbrc|lbuc|lcas|lfal|lfer|lfrc|lfrk|lgas|llac|lmle|lmli|lplc|lplw|lrha|lver|pbur|pput	#N/A
ASAHP06040	0.00121619	1	8.99934	11.4825	geur|gobo|gxyl|smar	aace|amac|apa3|apan|apoc|atrc|atrn|bsub|ecok|efav|efOG|ehor|gfra|ghan|lani|lbga|lbrc|lbuc|lcas|lfal|lfer|lfrc|lfrk|lgas|llac|lmle|lmli|lplc|lplw|lrha|lver|pbur|pput	#N/A
ASAHP05142	0.00123614	1	8.96869	11.4784	apan|geur|gobo|smar	aace|amac|apa3|apoc|atrc|atrn|bsub|ecok|efav|efOG|ehor|gfra|ghan|gxyl|lani|lbga|lbrc|lbuc|lcas|lfal|lfer|lfrc|lfrk|lgas|llac|lmle|lmli|lplc|lplw|lrha|lver|pbur|pput	#N/A
ASAHP02281	0.00125187	1	12.2599	10.6624	lbga|lbrc|lbuc|lcas|lfrc|lfrk|lgas|lmle|lmli|lplc|lplw|lrha|lver	aace|amac|apa3|apan|apoc|atrc|atrn|bsub|ecok|efav|efOG|ehor|geur|gfra|ghan|gobo|gxyl|lani|lfal|lfer|llac|pbur|pput|smar	#N/A
ASAHP01734	0.00126976	1	10.3067	11.879	aace|amac|apan|apoc|atrc|atrn|ecok|ehor|geur|gfra|ghan|gobo|gxyl|pput|smar	apa3|bsub|efav|efOG|lani|lbga|lbrc|lbuc|lcas|lfal|lfer|lfrc|lfrk|lgas|llac|lmle|lmli|lplc|lplw|lrha|lver|pbur	K07290
ASAHP02172	0.00127023	1	10.0464	11.7319	aace|ecok|ehor|geur|gfra|ghan|gobo|gxyl|pbur|pput|smar	amac|apa3|apan|apoc|atrc|atrn|bsub|efav|efOG|lani|lbga|lbrc|lbuc|lcas|lfal|lfer|lfrc|lfrk|lgas|llac|lmle|lmli|lplc|lplw|lrha|lver	K01354
ASAHP02084	0.00129562	1	10.1179	11.7774	amac|apa3|apan|apoc|atrc|atrn|ecok|ehor|geur|ghan|gobo|gxyl	aace|bsub|efav|efOG|gfra|lani|lbga|lbrc|lbuc|lcas|lfal|lfer|lfrc|lfrk|lgas|llac|lmle|lmli|lplc|lplw|lrha|lver|pbur|pput|smar	K13654
ASAHP02315	0.00130787	1	10.193	11.8048	amac|apa3|apan|apoc|atrc|atrn|ecok|geur|gfra|ghan|gobo|gxyl|pbur	aace|bsub|efav|efOG|ehor|lani|lbga|lbrc|lbuc|lcas|lfal|lfer|lfrc|lfrk|lgas|llac|lmle|lmli|lplc|lplw|lrha|lver|pput|smar	#N/A
ASAHP05519	0.00131959	1	9.00863	11.4888	ehor|gobo|gxyl|smar	aace|amac|apa3|apan|apoc|atrc|atrn|bsub|ecok|efav|efOG|geur|gfra|ghan|lani|lbga|lbrc|lbuc|lcas|lfal|lfer|lfrc|lfrk|lgas|llac|lmle|lmli|lplc|lplw|lrha|lver|pbur|pput	#N/A
ASAHP02040	0.0013256	1	12.3461	10.6698	efav|efOG|lbga|lbrc|lbuc|lfrc|lfrk|lmle|lmli|lplc|lplw|pput	aace|amac|apa3|apan|apoc|atrc|atrn|bsub|ecok|ehor|geur|gfra|ghan|gobo|gxyl|lani|lcas|lfal|lfer|lgas|llac|lrha|lver|pbur|smar	#N/A
ASAHP01417	0.00132659	1	10.3911	11.947	aace|amac|apa3|apan|apoc|atrc|ecok|efav|efOG|ehor|geur|gfra|gobo|gxyl|pbur|pput|smar	atrn|bsub|ghan|lani|lbga|lbrc|lbuc|lcas|lfal|lfer|lfrc|lfrk|lgas|llac|lmle|lmli|lplc|lplw|lrha|lver	K09768
ASAHP01728	0.00135837	1	10.2988	11.8916	aace|amac|apa3|apan|apoc|atrc|atrn|ecok|ehor|geur|gfra|gobo|gxyl|pbur|pput	bsub|efav|efOG|ghan|lani|lbga|lbrc|lbuc|lcas|lfal|lfer|lfrc|lfrk|lgas|llac|lmle|lmli|lplc|lplw|lrha|lver|smar	K07107
ASAHP02858	0.00136903	1	9.86605	11.6518	aace|amac|apa3|apan|ehor|geur|ghan|gobo|smar	apoc|atrc|atrn|bsub|ecok|efav|efOG|gfra|gxyl|lani|lbga|lbrc|lbuc|lcas|lfal|lfer|lfrc|lfrk|lgas|llac|lmle|lmli|lplc|lplw|lrha|lver|pbur|pput	#N/A
ASAHP01345	0.00139845	1	12.0744	10.5284	bsub|efav|efOG|lani|lbrc|lbuc|lcas|lfal|lfer|lfrc|lfrk|lgas|llac|lplc|lplw|lrha|lver	aace|amac|apa3|apan|apoc|atrc|atrn|ecok|ehor|geur|gfra|ghan|gobo|gxyl|lbga|lmle|lmli|pbur|pput|smar	#N/A
ASAHP00384	0.00140078	1	10.841	12.8233	aace|amac|apa3|apan|apoc|atrc|atrn|ecok|efav|efOG|ehor|geur|gfra|ghan|gobo|gxyl|lbga|lbrc|lbuc|lcas|lfal|llac|lmle|lmli|lplc|lplw|lrha|pbur|smar	bsub|lani|lfer|lfrc|lfrk|lgas|lver|pput	K08169
ASAHP00905	0.00144096	1	10.3767	11.9513	aace|amac|apa3|apan|apoc|atrc|atrn|bsub|ecok|ehor|geur|gfra|gobo|gxyl|pbur|pput|smar	efav|efOG|ghan|lani|lbga|lbrc|lbuc|lcas|lfal|lfer|lfrc|lfrk|lgas|llac|lmle|lmli|lplc|lplw|lrha|lver	K01433
ASAHP03347	0.00144296	1	9.87626	11.6549	apa3|apoc|ehor|geur|ghan|gobo|gxyl|pbur|smar	aace|amac|apan|atrc|atrn|bsub|ecok|efav|efOG|gfra|lani|lbga|lbrc|lbuc|lcas|lfal|lfer|lfrc|lfrk|lgas|llac|lmle|lmli|lplc|lplw|lrha|lver|pput	K07243
ASAHP01396	0.00145518	1	12.2575	10.6769	ghan|lbga|lbrc|lbuc|lfrc|lfrk|lgas|llac|lmle|lmli|lplc|lplw|lver	aace|amac|apa3|apan|apoc|atrc|atrn|bsub|ecok|efav|efOG|ehor|geur|gfra|gobo|gxyl|lani|lcas|lfal|lfer|lrha|pbur|pput|smar	#N/A
ASAHP01005	0.00148249	1	11.928	10.4048	amac|bsub|efav|efOG|lbga|lbrc|lbuc|lfal|lfer|lfrc|lfrk|llac|lmle|lmli|lplc|lplw|lver|pbur|pput|smar	aace|apa3|apan|apoc|atrc|atrn|ecok|ehor|geur|gfra|ghan|gobo|gxyl|lani|lcas|lgas|lrha	K08153
ASAHP01870	0.00154444	1	10.2593	11.8136	amac|apa3|apan|apoc|atrc|atrn|ecok|ehor|geur|gfra|ghan|gobo|pput|smar	aace|bsub|efav|efOG|gxyl|lani|lbga|lbrc|lbuc|lcas|lfal|lfer|lfrc|lfrk|lgas|llac|lmle|lmli|lplc|lplw|lrha|lver|pbur	K04080
ASAHP01232	0.00154666	1	12.0261	10.4939	bsub|efav|lani|lbga|lbrc|lbuc|lcas|lfer|lfrc|lfrk|lgas|llac|lmle|lmli|lplc|lplw|lrha|lver	aace|amac|apa3|apan|apoc|atrc|atrn|ecok|efOG|ehor|geur|gfra|ghan|gobo|gxyl|lfal|pbur|pput|smar	#N/A
ASAHP00953	0.00156287	1	11.9787	10.4514	bsub|efav|lani|lbga|lbrc|lbuc|lcas|lfal|lfer|lfrc|lfrk|lgas|llac|lmle|lmli|lplc|lplw|lrha|lver	aace|amac|apa3|apan|apoc|atrc|atrn|ecok|efOG|ehor|geur|gfra|ghan|gobo|gxyl|pbur|pput|smar	K07284
ASAHP01086	0.00156287	1	11.9787	10.4514	bsub|efav|lani|lbga|lbrc|lbuc|lcas|lfal|lfer|lfrc|lfrk|lgas|llac|lmle|lmli|lplc|lplw|lrha|lver	aace|amac|apa3|apan|apoc|atrc|atrn|ecok|efOG|ehor|geur|gfra|ghan|gobo|gxyl|pbur|pput|smar	K02341
ASAHP01388	0.00156306	1	10.275	11.8175	aace|amac|apa3|apan|apoc|atrc|atrn|ehor|geur|gfra|ghan|gobo|lbga|smar	bsub|ecok|efav|efOG|gxyl|lani|lbrc|lbuc|lcas|lfal|lfer|lfrc|lfrk|lgas|llac|lmle|lmli|lplc|lplw|lrha|lver|pbur|pput	K12373
ASAHP03992	0.00159724	1	9.67604	11.6085	apan|atrc|ehor|geur|gobo|gxyl|lbrc	aace|amac|apa3|apoc|atrn|bsub|ecok|efav|efOG|gfra|ghan|lani|lbga|lbuc|lcas|lfal|lfer|lfrc|lfrk|lgas|llac|lmle|lmli|lplc|lplw|lrha|lver|pbur|pput|smar	#N/A
ASAHP01606	0.00160013	1	10.2043	11.7857	aace|amac|apa3|apan|apoc|atrc|ecok|ehor|geur|gobo|pbur|pput|smar	atrn|bsub|efav|efOG|gfra|ghan|gxyl|lani|lbga|lbrc|lbuc|lcas|lfal|lfer|lfrc|lfrk|lgas|llac|lmle|lmli|lplc|lplw|lrha|lver	K03561
ASAHP01083	0.00161039	1	11.9771	10.4532	bsub|efOG|lani|lbga|lbrc|lbuc|lcas|lfal|lfer|lfrc|lfrk|lgas|llac|lmle|lmli|lplc|lplw|lrha|lver	aace|amac|apa3|apan|apoc|atrc|atrn|ecok|efav|ehor|geur|gfra|ghan|gobo|gxyl|pbur|pput|smar	K06878
ASAHP01106	0.00161039	1	11.9771	10.4532	bsub|efOG|lani|lbga|lbrc|lbuc|lcas|lfal|lfer|lfrc|lfrk|lgas|llac|lmle|lmli|lplc|lplw|lrha|lver	aace|amac|apa3|apan|apoc|atrc|atrn|ecok|efav|ehor|geur|gfra|ghan|gobo|gxyl|pbur|pput|smar	K06180
ASAHP00924	0.00161039	1	10.4532	11.9771	aace|amac|apa3|apan|apoc|atrc|atrn|ecok|efav|ehor|geur|gfra|ghan|gobo|gxyl|pbur|pput|smar	bsub|efOG|lani|lbga|lbrc|lbuc|lcas|lfal|lfer|lfrc|lfrk|lgas|llac|lmle|lmli|lplc|lplw|lrha|lver	K01759
ASAHP01188	0.00161039	1	10.4532	11.9771	aace|amac|apa3|apan|apoc|atrc|atrn|ecok|efav|ehor|geur|gfra|ghan|gobo|gxyl|pbur|pput|smar	bsub|efOG|lani|lbga|lbrc|lbuc|lcas|lfal|lfer|lfrc|lfrk|lgas|llac|lmle|lmli|lplc|lplw|lrha|lver	K01129
ASAHP00884	0.0016668	1	10.3238	11.8603	aace|amac|apa3|apan|apoc|atrc|atrn|ecok|ehor|geur|gobo|gxyl|pbur|pput|smar	bsub|efav|efOG|gfra|ghan|lani|lbga|lbrc|lbuc|lcas|lfal|lfer|lfrc|lfrk|lgas|llac|lmle|lmli|lplc|lplw|lrha|lver	K00342
ASAHP01756	0.0016668	1	10.3238	11.8603	aace|amac|apa3|apan|apoc|atrc|atrn|ecok|ehor|geur|gobo|gxyl|pbur|pput|smar	bsub|efav|efOG|gfra|ghan|lani|lbga|lbrc|lbuc|lcas|lfal|lfer|lfrc|lfrk|lgas|llac|lmle|lmli|lplc|lplw|lrha|lver	#N/A
ASAHP03258	0.00167325	1	9.78747	11.6245	apa3|apan|apoc|geur|gfra|gobo|gxyl|pbur	aace|amac|atrc|atrn|bsub|ecok|efav|efOG|ehor|ghan|lani|lbga|lbrc|lbuc|lcas|lfal|lfer|lfrc|lfrk|lgas|llac|lmle|lmli|lplc|lplw|lrha|lver|pput|smar	#N/A
ASAHP02854	0.0016959	1	10.0056	11.6793	amac|apa3|apan|apoc|atrc|atrn|ehor|geur|gobo|smar	aace|bsub|ecok|efav|efOG|gfra|ghan|gxyl|lani|lbga|lbrc|lbuc|lcas|lfal|lfer|lfrc|lfrk|lgas|llac|lmle|lmli|lplc|lplw|lrha|lver|pbur|pput	K00799
ASAHP03805	0.00169863	1	12.9915	10.8901	lfrc|lfrk|llac|lplc|lplw|lver	aace|amac|apa3|apan|apoc|atrc|atrn|bsub|ecok|efav|efOG|ehor|geur|gfra|ghan|gobo|gxyl|lani|lbga|lbrc|lbuc|lcas|lfal|lfer|lgas|lmle|lmli|lrha|pbur|pput|smar	#N/A
ASAHP01344	0.00175374	1	11.97	10.469	bsub|efav|efOG|lani|lbga|lbrc|lbuc|lfal|lfer|lfrc|lfrk|lgas|llac|lmle|lmli|lplc|lplw|lrha|lver	aace|amac|apa3|apan|apoc|atrc|atrn|ecok|ehor|geur|gfra|ghan|gobo|gxyl|lcas|pbur|pput|smar	K16785
ASAHP04650	0.00179035	1	9.46609	11.5816	ecok|ehor|gfra|lbrc|pbur|smar	aace|amac|apa3|apan|apoc|atrc|atrn|bsub|efav|efOG|geur|ghan|gobo|gxyl|lani|lbga|lbuc|lcas|lfal|lfer|lfrc|lfrk|lgas|llac|lmle|lmli|lplc|lplw|lrha|lver|pput	K00880
ASAHP00442	0.00180999	1	10.9005	12.9386	aace|amac|apa3|apan|apoc|atrc|atrn|bsub|ecok|efav|efOG|ehor|geur|gfra|ghan|gobo|gxyl|lani|lbga|lcas|lfal|lfer|llac|lmle|lmli|lplc|lplw|lrha|lver|pbur|smar	lbrc|lbuc|lfrc|lfrk|lgas|pput	K09014
ASAHP00480	0.00180999	1	10.9005	12.9386	aace|amac|apa3|apan|apoc|atrc|atrn|bsub|ecok|efav|efOG|ehor|geur|gfra|ghan|gobo|gxyl|lani|lbga|lcas|lfal|lfer|llac|lmle|lmli|lplc|lplw|lrha|lver|pbur|smar	lbrc|lbuc|lfrc|lfrk|lgas|pput	K09013
ASAHP01438	0.00181104	1	10.2348	11.8214	amac|apa3|apan|apoc|atrc|atrn|bsub|ecok|ehor|geur|ghan|gobo|gxyl|smar	aace|efav|efOG|gfra|lani|lbga|lbrc|lbuc|lcas|lfal|lfer|lfrc|lfrk|lgas|llac|lmle|lmli|lplc|lplw|lrha|lver|pbur|pput	K16137
ASAHP02268	0.00186941	1	10.177	11.7365	aace|amac|apa3|apan|apoc|atrc|atrn|geur|gfra|gobo|gxyl|smar	bsub|ecok|efav|efOG|ehor|ghan|lani|lbga|lbrc|lbuc|lcas|lfal|lfer|lfrc|lfrk|lgas|llac|lmle|lmli|lplc|lplw|lrha|lver|pbur|pput	#N/A
ASAHP01637	0.0018983	1	12.0384	10.615	bsub|efav|efOG|lbga|lbrc|lbuc|lfal|lfer|lfrc|lgas|llac|lmli|lplc|lplw|lrha|lver	aace|amac|apa3|apan|apoc|atrc|atrn|ecok|ehor|geur|gfra|ghan|gobo|gxyl|lani|lcas|lfrk|lmle|pbur|pput|smar	K09685
ASAHP01906	0.00193326	1	10.2185	11.7782	aace|apan|atrn|ecok|efav|efOG|ehor|geur|gfra|ghan|gobo|gxyl|smar	amac|apa3|apoc|atrc|bsub|lani|lbga|lbrc|lbuc|lcas|lfal|lfer|lfrc|lfrk|lgas|llac|lmle|lmli|lplc|lplw|lrha|lver|pbur|pput	K01840
ASAHP00899	0.00194993	1	12.0911	10.5882	bsub|lbga|lbrc|lbuc|lcas|lfer|lfrc|lfrk|lgas|lmle|lmli|lplc|lplw|lrha|lver|smar	aace|amac|apa3|apan|apoc|atrc|atrn|ecok|efav|efOG|ehor|geur|gfra|ghan|gobo|gxyl|lani|lfal|llac|pbur|pput	#N/A
ASAHP02046	0.00196274	1	10.1688	11.7342	aace|amac|apa3|apan|apoc|atrc|geur|gfra|ghan|gobo|gxyl|smar	atrn|bsub|ecok|efav|efOG|ehor|lani|lbga|lbrc|lbuc|lcas|lfal|lfer|lfrc|lfrk|lgas|llac|lmle|lmli|lplc|lplw|lrha|lver|pbur|pput	K01173
ASAHP02707	0.00197852	1	12.2899	10.7176	lbga|lbrc|lcas|lfer|lfrc|lfrk|lgas|lmle|lplc|lplw|lrha|lver	aace|amac|apa3|apan|apoc|atrc|atrn|bsub|ecok|efav|efOG|ehor|geur|gfra|ghan|gobo|gxyl|lani|lbuc|lfal|llac|lmli|pbur|pput|smar	#N/A
ASAHP01225	0.00202166	1	12.0072	10.5193	bsub|efav|efOG|lani|lbrc|lbuc|lfal|lfer|lfrc|lfrk|lgas|llac|lmle|lmli|lplc|lplw|lrha|lver	aace|amac|apa3|apan|apoc|atrc|atrn|ecok|ehor|geur|gfra|ghan|gobo|gxyl|lbga|lcas|pbur|pput|smar	K11145
ASAHP02280	0.0020542	1	10.0976	11.7291	aace|amac|apa3|apoc|atrc|atrn|ehor|geur|gfra|gobo|gxyl	apan|bsub|ecok|efav|efOG|ghan|lani|lbga|lbrc|lbuc|lcas|lfal|lfer|lfrc|lfrk|lgas|llac|lmle|lmli|lplc|lplw|lrha|lver|pbur|pput|smar	#N/A
ASAHP01695	0.00205726	1	10.2382	11.7677	aace|amac|apa3|apan|apoc|atrn|geur|gfra|ghan|gobo|gxyl|pbur|smar	atrc|bsub|ecok|efav|efOG|ehor|lani|lbga|lbrc|lbuc|lcas|lfal|lfer|lfrc|lfrk|lgas|llac|lmle|lmli|lplc|lplw|lrha|lver|pput	#N/A
ASAHP04010	0.00206089	1	12.9647	10.9019	bsub|efav|efOG|lbga|lfrc|lfrk	aace|amac|apa3|apan|apoc|atrc|atrn|ecok|ehor|geur|gfra|ghan|gobo|gxyl|lani|lbrc|lbuc|lcas|lfal|lfer|lgas|llac|lmle|lmli|lplc|lplw|lrha|lver|pbur|pput|smar	#N/A
ASAHP01053	0.0020951	1	12.0554	10.5063	efav|lbga|lbrc|lbuc|lcas|lfal|lfer|lfrc|lfrk|lmle|lmli|lplc|lplw|lrha|lver|pput|smar	aace|amac|apa3|apan|apoc|atrc|atrn|bsub|ecok|efOG|ehor|geur|gfra|ghan|gobo|gxyl|lani|lgas|llac|pbur	#N/A
ASAHP01296	0.00210561	1	12.0988	10.5895	bsub|efav|efOG|lani|lbga|lbrc|lbuc|lfer|lfrc|lfrk|lgas|llac|lmli|lplc|lplw|lver	aace|amac|apa3|apan|apoc|atrc|atrn|ecok|ehor|geur|gfra|ghan|gobo|gxyl|lcas|lfal|lmle|lrha|pbur|pput|smar	K00790
ASAHP07931	0.00211133	1	8.64947	11.4463	geur|gfra|lani	aace|amac|apa3|apan|apoc|atrc|atrn|bsub|ecok|efav|efOG|ehor|ghan|gobo|gxyl|lbga|lbrc|lbuc|lcas|lfal|lfer|lfrc|lfrk|lgas|llac|lmle|lmli|lplc|lplw|lrha|lver|pbur|pput|smar	#N/A
ASAHP01084	0.00211837	1	10.5592	12.0467	aace|amac|apa3|apan|apoc|atrc|atrn|ecok|efav|efOG|ehor|geur|gfra|ghan|gobo|gxyl|lplc|lplw|pbur|smar	bsub|lani|lbga|lbrc|lbuc|lcas|lfal|lfer|lfrc|lfrk|lgas|llac|lmle|lmli|lrha|lver|pput	K03478
ASAHP01360	0.00213241	1	12.0481	10.5432	bsub|efOG|lani|lbga|lbrc|lbuc|lcas|lfer|lfrc|lfrk|lgas|llac|lmli|lplc|lplw|lrha|lver	aace|amac|apa3|apan|apoc|atrc|atrn|ecok|efav|ehor|geur|gfra|ghan|gobo|gxyl|lfal|lmle|pbur|pput|smar	#N/A
ASAHP01496	0.00213241	1	12.0481	10.5432	bsub|efOG|lani|lbga|lbrc|lbuc|lcas|lfer|lfrc|lfrk|lgas|llac|lmli|lplc|lplw|lrha|lver	aace|amac|apa3|apan|apoc|atrc|atrn|ecok|efav|ehor|geur|gfra|ghan|gobo|gxyl|lfal|lmle|pbur|pput|smar	K00571
ASAHP01586	0.00213488	1	10.3569	11.8928	aace|amac|apa3|apan|apoc|atrc|atrn|bsub|ehor|geur|gfra|ghan|gobo|gxyl|pbur|smar	ecok|efav|efOG|lani|lbga|lbrc|lbuc|lcas|lfal|lfer|lfrc|lfrk|lgas|llac|lmle|lmli|lplc|lplw|lrha|lver|pput	#N/A
ASAHP01786	0.00217765	1	12.2864	10.7317	bsub|efav|efOG|lbga|lcas|lfer|lfrc|lmle|lplc|lplw|lrha|lver	aace|amac|apa3|apan|apoc|atrc|atrn|ecok|ehor|geur|gfra|ghan|gobo|gxyl|lani|lbrc|lbuc|lfal|lfrk|lgas|llac|lmli|pbur|pput|smar	#N/A
ASAHP01395	0.00218158	1	10.2801	11.8079	aace|amac|apa3|apan|atrc|ecok|ehor|geur|ghan|gobo|gxyl|pbur|pput|smar	apoc|atrn|bsub|efav|efOG|gfra|lani|lbga|lbrc|lbuc|lcas|lfal|lfer|lfrc|lfrk|lgas|llac|lmle|lmli|lplc|lplw|lrha|lver	K07643
ASAHP01352	0.00219275	1	12.0526	10.5543	bsub|efOG|lani|lbrc|lbuc|lcas|lfal|lfrc|lfrk|lgas|llac|lmle|lmli|lplc|lplw|lrha|lver	aace|amac|apa3|apan|apoc|atrc|atrn|ecok|efav|ehor|geur|gfra|ghan|gobo|gxyl|lbga|lfer|pbur|pput|smar	K03060
ASAHP00509	0.00220387	1	10.428	11.9233	aace|amac|apa3|apan|atrn|ecok|ehor|geur|gfra|ghan|gxyl|lani|lbga|lmli|pbur|pput|smar	apoc|atrc|bsub|efav|efOG|gobo|lbrc|lbuc|lcas|lfal|lfer|lfrc|lfrk|lgas|llac|lmle|lplc|lplw|lrha|lver	#N/A
ASAHP02665	0.00221423	1	12.3425	10.7487	bsub|lbga|lbrc|lbuc|lcas|lfrc|lfrk|lgas|lplc|lplw|lrha	aace|amac|apa3|apan|apoc|atrc|atrn|ecok|efav|efOG|ehor|geur|gfra|ghan|gobo|gxyl|lani|lfal|lfer|llac|lmle|lmli|lver|pbur|pput|smar	K06994
ASAHP02396	0.00223114	1	9.58407	11.5587	aace|amac|geur|gfra|gobo|gxyl	apa3|apan|apoc|atrc|atrn|bsub|ecok|efav|efOG|ehor|ghan|lani|lbga|lbrc|lbuc|lcas|lfal|lfer|lfrc|lfrk|lgas|llac|lmle|lmli|lplc|lplw|lrha|lver|pbur|pput|smar	#N/A
ASAHP04330	0.00223114	1	9.58407	11.5587	aace|amac|geur|gfra|gobo|gxyl	apa3|apan|apoc|atrc|atrn|bsub|ecok|efav|efOG|ehor|ghan|lani|lbga|lbrc|lbuc|lcas|lfal|lfer|lfrc|lfrk|lgas|llac|lmle|lmli|lplc|lplw|lrha|lver|pbur|pput|smar	#N/A
ASAHP03184	0.00227962	1	12.4381	10.7581	lbga|lbuc|lcas|lfrc|lfrk|lmli|lplc|lplw|lrha|lver	aace|amac|apa3|apan|apoc|atrc|atrn|bsub|ecok|efav|efOG|ehor|geur|gfra|ghan|gobo|gxyl|lani|lbrc|lfal|lfer|lgas|llac|lmle|pbur|pput|smar	#N/A
ASAHP01706	0.00230297	1	10.3554	11.8321	aace|amac|apa3|apan|apoc|atrc|atrn|ecok|geur|gfra|gobo|gxyl|pbur|pput|smar	bsub|efav|efOG|ehor|ghan|lani|lbga|lbrc|lbuc|lcas|lfal|lfer|lfrc|lfrk|lgas|llac|lmle|lmli|lplc|lplw|lrha|lver	K03684
ASAHP02364	0.00230692	1	12.2165	10.6868	efav|efOG|lbga|lbrc|lbuc|lcas|lfrc|lmle|lplc|lplw|lrha|lver|pput	aace|amac|apa3|apan|apoc|atrc|atrn|bsub|ecok|ehor|geur|gfra|ghan|gobo|gxyl|lani|lfal|lfer|lfrk|lgas|llac|lmli|pbur|smar	#N/A
ASAHP00795	0.00233216	1	10.6099	12.0449	aace|amac|apa3|apan|apoc|atrc|atrn|ecok|efav|ehor|gfra|ghan|gobo|gxyl|lani|lfer|lmle|lmli|pbur|pput|smar	bsub|efOG|geur|lbga|lbrc|lbuc|lcas|lfal|lfrc|lfrk|lgas|llac|lplc|lplw|lrha|lver	K03574
ASAHP04293	0.00236285	1	9.54001	11.5544	aace|amac|apa3|ehor|geur|gobo	apan|apoc|atrc|atrn|bsub|ecok|efav|efOG|gfra|ghan|gxyl|lani|lbga|lbrc|lbuc|lcas|lfal|lfer|lfrc|lfrk|lgas|llac|lmle|lmli|lplc|lplw|lrha|lver|pbur|pput|smar	#N/A
ASAHP01043	0.00247105	1	10.3559	11.8794	aace|amac|apa3|apan|apoc|atrc|bsub|ecok|ehor|geur|gfra|ghan|gobo|gxyl|pput|smar	atrn|efav|efOG|lani|lbga|lbrc|lbuc|lcas|lfal|lfer|lfrc|lfrk|lgas|llac|lmle|lmli|lplc|lplw|lrha|lver|pbur	K03118
ASAHP00648	0.00247234	1	10.5657	12.0389	aace|amac|apa3|apan|apoc|atrc|atrn|ecok|ehor|geur|gfra|ghan|gobo|gxyl|lbga|llac|lplc|pbur|pput|smar	bsub|efav|efOG|lani|lbrc|lbuc|lcas|lfal|lfer|lfrc|lfrk|lgas|lmle|lmli|lplw|lrha|lver	K00537
ASAHP02361	0.00249773	1	12.1934	10.6872	lbga|lbrc|lbuc|lcas|lfal|lfer|lfrc|lfrk|lgas|lplc|lplw|lrha|lver	aace|amac|apa3|apan|apoc|atrc|atrn|bsub|ecok|efav|efOG|ehor|geur|gfra|ghan|gobo|gxyl|lani|llac|lmle|lmli|pbur|pput|smar	#N/A
ASAHP01160	0.00254451	1	10.3534	11.8401	aace|amac|apa3|apan|apoc|atrc|atrn|ehor|geur|gfra|gobo|gxyl|pbur|pput|smar	bsub|ecok|efav|efOG|ghan|lani|lbga|lbrc|lbuc|lcas|lfal|lfer|lfrc|lfrk|lgas|llac|lmle|lmli|lplc|lplw|lrha|lver	K00425
ASAHP02675	0.00257773	1	9.96541	11.6813	bsub|ecok|ehor|geur|gfra|gobo|gxyl|pbur|pput|smar	aace|amac|apa3|apan|apoc|atrc|atrn|efav|efOG|ghan|lani|lbga|lbrc|lbuc|lcas|lfal|lfer|lfrc|lfrk|lgas|llac|lmle|lmli|lplc|lplw|lrha|lver	K03327
ASAHP01287	0.00260275	1	12.0561	10.5057	bsub|efav|efOG|lani|lbga|lbrc|lbuc|lcas|lfer|lfrc|lfrk|llac|lmli|lplc|lplw|lrha|pput	aace|amac|apa3|apan|apoc|atrc|atrn|ecok|ehor|geur|gfra|ghan|gobo|gxyl|lfal|lgas|lmle|lver|pbur|smar	K14205
ASAHP00994	0.0026028	1	10.5327	12.0429	aace|amac|apa3|apan|apoc|atrc|atrn|bsub|ecok|efav|efOG|ehor|geur|gfra|ghan|gobo|gxyl|llac|pbur|smar	lani|lbga|lbrc|lbuc|lcas|lfal|lfer|lfrc|lfrk|lgas|lmle|lmli|lplc|lplw|lrha|lver|pput	K07007
ASAHP01311	0.00265682	1	10.4631	11.9599	aace|amac|apa3|apan|apoc|atrc|atrn|bsub|ecok|ehor|geur|ghan|gobo|gxyl|lbga|llac|pbur|smar	efav|efOG|gfra|lani|lbrc|lbuc|lcas|lfal|lfer|lfrc|lfrk|lgas|lmle|lmli|lplc|lplw|lrha|lver|pput	K04751
ASAHP01685	0.00269275	1	10.3102	11.809	aace|amac|apoc|atrc|atrn|ecok|ehor|geur|gfra|ghan|gobo|gxyl|pput|smar	apa3|apan|bsub|efav|efOG|lani|lbga|lbrc|lbuc|lcas|lfal|lfer|lfrc|lfrk|lgas|llac|lmle|lmli|lplc|lplw|lrha|lver|pbur	K03576
ASAHP02009	0.00270887	1	10.2439	11.7836	aace|amac|apa3|apan|apoc|atrc|atrn|ehor|geur|gfra|ghan|gobo|gxyl	bsub|ecok|efav|efOG|lani|lbga|lbrc|lbuc|lcas|lfal|lfer|lfrc|lfrk|lgas|llac|lmle|lmli|lplc|lplw|lrha|lver|pbur|pput|smar	K12340
ASAHP02036	0.00270887	1	10.2439	11.7836	aace|amac|apa3|apan|apoc|atrc|atrn|ehor|geur|gfra|ghan|gobo|gxyl	bsub|ecok|efav|efOG|lani|lbga|lbrc|lbuc|lcas|lfal|lfer|lfrc|lfrk|lgas|llac|lmle|lmli|lplc|lplw|lrha|lver|pbur|pput|smar	K09883
ASAHP02183	0.00270887	1	10.2439	11.7836	aace|amac|apa3|apan|apoc|atrc|atrn|ehor|geur|gfra|ghan|gobo|gxyl	bsub|ecok|efav|efOG|lani|lbga|lbrc|lbuc|lcas|lfal|lfer|lfrc|lfrk|lgas|llac|lmle|lmli|lplc|lplw|lrha|lver|pbur|pput|smar	K01358
ASAHP02191	0.00270887	1	10.2439	11.7836	aace|amac|apa3|apan|apoc|atrc|atrn|ehor|geur|gfra|ghan|gobo|gxyl	bsub|ecok|efav|efOG|lani|lbga|lbrc|lbuc|lcas|lfal|lfer|lfrc|lfrk|lgas|llac|lmle|lmli|lplc|lplw|lrha|lver|pbur|pput|smar	#N/A
ASAHP03450	0.00271309	1	8.12369	11.3945	geur|gobo	aace|amac|apa3|apan|apoc|atrc|atrn|bsub|ecok|efav|efOG|ehor|gfra|ghan|gxyl|lani|lbga|lbrc|lbuc|lcas|lfal|lfer|lfrc|lfrk|lgas|llac|lmle|lmli|lplc|lplw|lrha|lver|pbur|pput|smar	#N/A
ASAHP04194	0.00271309	1	8.12369	11.3945	geur|gobo	aace|amac|apa3|apan|apoc|atrc|atrn|bsub|ecok|efav|efOG|ehor|gfra|ghan|gxyl|lani|lbga|lbrc|lbuc|lcas|lfal|lfer|lfrc|lfrk|lgas|llac|lmle|lmli|lplc|lplw|lrha|lver|pbur|pput|smar	#N/A
ASAHP04195	0.00271309	1	8.12369	11.3945	geur|gobo	aace|amac|apa3|apan|apoc|atrc|atrn|bsub|ecok|efav|efOG|ehor|gfra|ghan|gxyl|lani|lbga|lbrc|lbuc|lcas|lfal|lfer|lfrc|lfrk|lgas|llac|lmle|lmli|lplc|lplw|lrha|lver|pbur|pput|smar	#N/A
ASAHP04199	0.00271309	1	8.12369	11.3945	geur|gobo	aace|amac|apa3|apan|apoc|atrc|atrn|bsub|ecok|efav|efOG|ehor|gfra|ghan|gxyl|lani|lbga|lbrc|lbuc|lcas|lfal|lfer|lfrc|lfrk|lgas|llac|lmle|lmli|lplc|lplw|lrha|lver|pbur|pput|smar	#N/A
ASAHP04210	0.00271309	1	8.12369	11.3945	geur|gobo	aace|amac|apa3|apan|apoc|atrc|atrn|bsub|ecok|efav|efOG|ehor|gfra|ghan|gxyl|lani|lbga|lbrc|lbuc|lcas|lfal|lfer|lfrc|lfrk|lgas|llac|lmle|lmli|lplc|lplw|lrha|lver|pbur|pput|smar	#N/A
ASAHP04791	0.00271309	1	8.12369	11.3945	geur|gobo	aace|amac|apa3|apan|apoc|atrc|atrn|bsub|ecok|efav|efOG|ehor|gfra|ghan|gxyl|lani|lbga|lbrc|lbuc|lcas|lfal|lfer|lfrc|lfrk|lgas|llac|lmle|lmli|lplc|lplw|lrha|lver|pbur|pput|smar	#N/A
ASAHP05683	0.00271309	1	8.12369	11.3945	geur|gobo	aace|amac|apa3|apan|apoc|atrc|atrn|bsub|ecok|efav|efOG|ehor|gfra|ghan|gxyl|lani|lbga|lbrc|lbuc|lcas|lfal|lfer|lfrc|lfrk|lgas|llac|lmle|lmli|lplc|lplw|lrha|lver|pbur|pput|smar	#N/A
ASAHP06935	0.00271309	1	8.12369	11.3945	geur|gobo	aace|amac|apa3|apan|apoc|atrc|atrn|bsub|ecok|efav|efOG|ehor|gfra|ghan|gxyl|lani|lbga|lbrc|lbuc|lcas|lfal|lfer|lfrc|lfrk|lgas|llac|lmle|lmli|lplc|lplw|lrha|lver|pbur|pput|smar	#N/A
ASAHP06936	0.00271309	1	8.12369	11.3945	geur|gobo	aace|amac|apa3|apan|apoc|atrc|atrn|bsub|ecok|efav|efOG|ehor|gfra|ghan|gxyl|lani|lbga|lbrc|lbuc|lcas|lfal|lfer|lfrc|lfrk|lgas|llac|lmle|lmli|lplc|lplw|lrha|lver|pbur|pput|smar	#N/A
ASAHP06957	0.00271309	1	8.12369	11.3945	geur|gobo	aace|amac|apa3|apan|apoc|atrc|atrn|bsub|ecok|efav|efOG|ehor|gfra|ghan|gxyl|lani|lbga|lbrc|lbuc|lcas|lfal|lfer|lfrc|lfrk|lgas|llac|lmle|lmli|lplc|lplw|lrha|lver|pbur|pput|smar	#N/A
ASAHP06959	0.00271309	1	8.12369	11.3945	geur|gobo	aace|amac|apa3|apan|apoc|atrc|atrn|bsub|ecok|efav|efOG|ehor|gfra|ghan|gxyl|lani|lbga|lbrc|lbuc|lcas|lfal|lfer|lfrc|lfrk|lgas|llac|lmle|lmli|lplc|lplw|lrha|lver|pbur|pput|smar	#N/A
ASAHP06963	0.00271309	1	8.12369	11.3945	geur|gobo	aace|amac|apa3|apan|apoc|atrc|atrn|bsub|ecok|efav|efOG|ehor|gfra|ghan|gxyl|lani|lbga|lbrc|lbuc|lcas|lfal|lfer|lfrc|lfrk|lgas|llac|lmle|lmli|lplc|lplw|lrha|lver|pbur|pput|smar	#N/A
ASAHP06964	0.00271309	1	8.12369	11.3945	geur|gobo	aace|amac|apa3|apan|apoc|atrc|atrn|bsub|ecok|efav|efOG|ehor|gfra|ghan|gxyl|lani|lbga|lbrc|lbuc|lcas|lfal|lfer|lfrc|lfrk|lgas|llac|lmle|lmli|lplc|lplw|lrha|lver|pbur|pput|smar	#N/A
ASAHP06965	0.00271309	1	8.12369	11.3945	geur|gobo	aace|amac|apa3|apan|apoc|atrc|atrn|bsub|ecok|efav|efOG|ehor|gfra|ghan|gxyl|lani|lbga|lbrc|lbuc|lcas|lfal|lfer|lfrc|lfrk|lgas|llac|lmle|lmli|lplc|lplw|lrha|lver|pbur|pput|smar	#N/A
ASAHP06966	0.00271309	1	8.12369	11.3945	geur|gobo	aace|amac|apa3|apan|apoc|atrc|atrn|bsub|ecok|efav|efOG|ehor|gfra|ghan|gxyl|lani|lbga|lbrc|lbuc|lcas|lfal|lfer|lfrc|lfrk|lgas|llac|lmle|lmli|lplc|lplw|lrha|lver|pbur|pput|smar	#N/A
ASAHP06967	0.00271309	1	8.12369	11.3945	geur|gobo	aace|amac|apa3|apan|apoc|atrc|atrn|bsub|ecok|efav|efOG|ehor|gfra|ghan|gxyl|lani|lbga|lbrc|lbuc|lcas|lfal|lfer|lfrc|lfrk|lgas|llac|lmle|lmli|lplc|lplw|lrha|lver|pbur|pput|smar	#N/A
ASAHP06973	0.00271309	1	8.12369	11.3945	geur|gobo	aace|amac|apa3|apan|apoc|atrc|atrn|bsub|ecok|efav|efOG|ehor|gfra|ghan|gxyl|lani|lbga|lbrc|lbuc|lcas|lfal|lfer|lfrc|lfrk|lgas|llac|lmle|lmli|lplc|lplw|lrha|lver|pbur|pput|smar	#N/A
ASAHP06974	0.00271309	1	8.12369	11.3945	geur|gobo	aace|amac|apa3|apan|apoc|atrc|atrn|bsub|ecok|efav|efOG|ehor|gfra|ghan|gxyl|lani|lbga|lbrc|lbuc|lcas|lfal|lfer|lfrc|lfrk|lgas|llac|lmle|lmli|lplc|lplw|lrha|lver|pbur|pput|smar	#N/A
ASAHP09627	0.00271309	1	8.12369	11.3945	geur|gobo	aace|amac|apa3|apan|apoc|atrc|atrn|bsub|ecok|efav|efOG|ehor|gfra|ghan|gxyl|lani|lbga|lbrc|lbuc|lcas|lfal|lfer|lfrc|lfrk|lgas|llac|lmle|lmli|lplc|lplw|lrha|lver|pbur|pput|smar	#N/A
ASAHP09678	0.00271309	1	8.12369	11.3945	geur|gobo	aace|amac|apa3|apan|apoc|atrc|atrn|bsub|ecok|efav|efOG|ehor|gfra|ghan|gxyl|lani|lbga|lbrc|lbuc|lcas|lfal|lfer|lfrc|lfrk|lgas|llac|lmle|lmli|lplc|lplw|lrha|lver|pbur|pput|smar	K02020
ASAHP09765	0.00271309	1	8.12369	11.3945	geur|gobo	aace|amac|apa3|apan|apoc|atrc|atrn|bsub|ecok|efav|efOG|ehor|gfra|ghan|gxyl|lani|lbga|lbrc|lbuc|lcas|lfal|lfer|lfrc|lfrk|lgas|llac|lmle|lmli|lplc|lplw|lrha|lver|pbur|pput|smar	#N/A
ASAHP11171	0.00271309	1	8.12369	11.3945	geur|gobo	aace|amac|apa3|apan|apoc|atrc|atrn|bsub|ecok|efav|efOG|ehor|gfra|ghan|gxyl|lani|lbga|lbrc|lbuc|lcas|lfal|lfer|lfrc|lfrk|lgas|llac|lmle|lmli|lplc|lplw|lrha|lver|pbur|pput|smar	#N/A
ASAHP11172	0.00271309	1	8.12369	11.3945	geur|gobo	aace|amac|apa3|apan|apoc|atrc|atrn|bsub|ecok|efav|efOG|ehor|gfra|ghan|gxyl|lani|lbga|lbrc|lbuc|lcas|lfal|lfer|lfrc|lfrk|lgas|llac|lmle|lmli|lplc|lplw|lrha|lver|pbur|pput|smar	#N/A
ASAHP11174	0.00271309	1	8.12369	11.3945	geur|gobo	aace|amac|apa3|apan|apoc|atrc|atrn|bsub|ecok|efav|efOG|ehor|gfra|ghan|gxyl|lani|lbga|lbrc|lbuc|lcas|lfal|lfer|lfrc|lfrk|lgas|llac|lmle|lmli|lplc|lplw|lrha|lver|pbur|pput|smar	#N/A
ASAHP11175	0.00271309	1	8.12369	11.3945	geur|gobo	aace|amac|apa3|apan|apoc|atrc|atrn|bsub|ecok|efav|efOG|ehor|gfra|ghan|gxyl|lani|lbga|lbrc|lbuc|lcas|lfal|lfer|lfrc|lfrk|lgas|llac|lmle|lmli|lplc|lplw|lrha|lver|pbur|pput|smar	#N/A
ASAHP11176	0.00271309	1	8.12369	11.3945	geur|gobo	aace|amac|apa3|apan|apoc|atrc|atrn|bsub|ecok|efav|efOG|ehor|gfra|ghan|gxyl|lani|lbga|lbrc|lbuc|lcas|lfal|lfer|lfrc|lfrk|lgas|llac|lmle|lmli|lplc|lplw|lrha|lver|pbur|pput|smar	#N/A
ASAHP11179	0.00271309	1	8.12369	11.3945	geur|gobo	aace|amac|apa3|apan|apoc|atrc|atrn|bsub|ecok|efav|efOG|ehor|gfra|ghan|gxyl|lani|lbga|lbrc|lbuc|lcas|lfal|lfer|lfrc|lfrk|lgas|llac|lmle|lmli|lplc|lplw|lrha|lver|pbur|pput|smar	#N/A
ASAHP11181	0.00271309	1	8.12369	11.3945	geur|gobo	aace|amac|apa3|apan|apoc|atrc|atrn|bsub|ecok|efav|efOG|ehor|gfra|ghan|gxyl|lani|lbga|lbrc|lbuc|lcas|lfal|lfer|lfrc|lfrk|lgas|llac|lmle|lmli|lplc|lplw|lrha|lver|pbur|pput|smar	#N/A
ASAHP11182	0.00271309	1	8.12369	11.3945	geur|gobo	aace|amac|apa3|apan|apoc|atrc|atrn|bsub|ecok|efav|efOG|ehor|gfra|ghan|gxyl|lani|lbga|lbrc|lbuc|lcas|lfal|lfer|lfrc|lfrk|lgas|llac|lmle|lmli|lplc|lplw|lrha|lver|pbur|pput|smar	#N/A
ASAHP11183	0.00271309	1	8.12369	11.3945	geur|gobo	aace|amac|apa3|apan|apoc|atrc|atrn|bsub|ecok|efav|efOG|ehor|gfra|ghan|gxyl|lani|lbga|lbrc|lbuc|lcas|lfal|lfer|lfrc|lfrk|lgas|llac|lmle|lmli|lplc|lplw|lrha|lver|pbur|pput|smar	#N/A
ASAHP11185	0.00271309	1	8.12369	11.3945	geur|gobo	aace|amac|apa3|apan|apoc|atrc|atrn|bsub|ecok|efav|efOG|ehor|gfra|ghan|gxyl|lani|lbga|lbrc|lbuc|lcas|lfal|lfer|lfrc|lfrk|lgas|llac|lmle|lmli|lplc|lplw|lrha|lver|pbur|pput|smar	#N/A
ASAHP11186	0.00271309	1	8.12369	11.3945	geur|gobo	aace|amac|apa3|apan|apoc|atrc|atrn|bsub|ecok|efav|efOG|ehor|gfra|ghan|gxyl|lani|lbga|lbrc|lbuc|lcas|lfal|lfer|lfrc|lfrk|lgas|llac|lmle|lmli|lplc|lplw|lrha|lver|pbur|pput|smar	#N/A
ASAHP11187	0.00271309	1	8.12369	11.3945	geur|gobo	aace|amac|apa3|apan|apoc|atrc|atrn|bsub|ecok|efav|efOG|ehor|gfra|ghan|gxyl|lani|lbga|lbrc|lbuc|lcas|lfal|lfer|lfrc|lfrk|lgas|llac|lmle|lmli|lplc|lplw|lrha|lver|pbur|pput|smar	#N/A
ASAHP11188	0.00271309	1	8.12369	11.3945	geur|gobo	aace|amac|apa3|apan|apoc|atrc|atrn|bsub|ecok|efav|efOG|ehor|gfra|ghan|gxyl|lani|lbga|lbrc|lbuc|lcas|lfal|lfer|lfrc|lfrk|lgas|llac|lmle|lmli|lplc|lplw|lrha|lver|pbur|pput|smar	#N/A
ASAHP11189	0.00271309	1	8.12369	11.3945	geur|gobo	aace|amac|apa3|apan|apoc|atrc|atrn|bsub|ecok|efav|efOG|ehor|gfra|ghan|gxyl|lani|lbga|lbrc|lbuc|lcas|lfal|lfer|lfrc|lfrk|lgas|llac|lmle|lmli|lplc|lplw|lrha|lver|pbur|pput|smar	#N/A
ASAHP11191	0.00271309	1	8.12369	11.3945	geur|gobo	aace|amac|apa3|apan|apoc|atrc|atrn|bsub|ecok|efav|efOG|ehor|gfra|ghan|gxyl|lani|lbga|lbrc|lbuc|lcas|lfal|lfer|lfrc|lfrk|lgas|llac|lmle|lmli|lplc|lplw|lrha|lver|pbur|pput|smar	#N/A
ASAHP11192	0.00271309	1	8.12369	11.3945	geur|gobo	aace|amac|apa3|apan|apoc|atrc|atrn|bsub|ecok|efav|efOG|ehor|gfra|ghan|gxyl|lani|lbga|lbrc|lbuc|lcas|lfal|lfer|lfrc|lfrk|lgas|llac|lmle|lmli|lplc|lplw|lrha|lver|pbur|pput|smar	#N/A
ASAHP11193	0.00271309	1	8.12369	11.3945	geur|gobo	aace|amac|apa3|apan|apoc|atrc|atrn|bsub|ecok|efav|efOG|ehor|gfra|ghan|gxyl|lani|lbga|lbrc|lbuc|lcas|lfal|lfer|lfrc|lfrk|lgas|llac|lmle|lmli|lplc|lplw|lrha|lver|pbur|pput|smar	#N/A
ASAHP11194	0.00271309	1	8.12369	11.3945	geur|gobo	aace|amac|apa3|apan|apoc|atrc|atrn|bsub|ecok|efav|efOG|ehor|gfra|ghan|gxyl|lani|lbga|lbrc|lbuc|lcas|lfal|lfer|lfrc|lfrk|lgas|llac|lmle|lmli|lplc|lplw|lrha|lver|pbur|pput|smar	#N/A
ASAHP11196	0.00271309	1	8.12369	11.3945	geur|gobo	aace|amac|apa3|apan|apoc|atrc|atrn|bsub|ecok|efav|efOG|ehor|gfra|ghan|gxyl|lani|lbga|lbrc|lbuc|lcas|lfal|lfer|lfrc|lfrk|lgas|llac|lmle|lmli|lplc|lplw|lrha|lver|pbur|pput|smar	#N/A
ASAHP11197	0.00271309	1	8.12369	11.3945	geur|gobo	aace|amac|apa3|apan|apoc|atrc|atrn|bsub|ecok|efav|efOG|ehor|gfra|ghan|gxyl|lani|lbga|lbrc|lbuc|lcas|lfal|lfer|lfrc|lfrk|lgas|llac|lmle|lmli|lplc|lplw|lrha|lver|pbur|pput|smar	#N/A
ASAHP11198	0.00271309	1	8.12369	11.3945	geur|gobo	aace|amac|apa3|apan|apoc|atrc|atrn|bsub|ecok|efav|efOG|ehor|gfra|ghan|gxyl|lani|lbga|lbrc|lbuc|lcas|lfal|lfer|lfrc|lfrk|lgas|llac|lmle|lmli|lplc|lplw|lrha|lver|pbur|pput|smar	#N/A
ASAHP11199	0.00271309	1	8.12369	11.3945	geur|gobo	aace|amac|apa3|apan|apoc|atrc|atrn|bsub|ecok|efav|efOG|ehor|gfra|ghan|gxyl|lani|lbga|lbrc|lbuc|lcas|lfal|lfer|lfrc|lfrk|lgas|llac|lmle|lmli|lplc|lplw|lrha|lver|pbur|pput|smar	#N/A
ASAHP11200	0.00271309	1	8.12369	11.3945	geur|gobo	aace|amac|apa3|apan|apoc|atrc|atrn|bsub|ecok|efav|efOG|ehor|gfra|ghan|gxyl|lani|lbga|lbrc|lbuc|lcas|lfal|lfer|lfrc|lfrk|lgas|llac|lmle|lmli|lplc|lplw|lrha|lver|pbur|pput|smar	#N/A
ASAHP11201	0.00271309	1	8.12369	11.3945	geur|gobo	aace|amac|apa3|apan|apoc|atrc|atrn|bsub|ecok|efav|efOG|ehor|gfra|ghan|gxyl|lani|lbga|lbrc|lbuc|lcas|lfal|lfer|lfrc|lfrk|lgas|llac|lmle|lmli|lplc|lplw|lrha|lver|pbur|pput|smar	#N/A
ASAHP11202	0.00271309	1	8.12369	11.3945	geur|gobo	aace|amac|apa3|apan|apoc|atrc|atrn|bsub|ecok|efav|efOG|ehor|gfra|ghan|gxyl|lani|lbga|lbrc|lbuc|lcas|lfal|lfer|lfrc|lfrk|lgas|llac|lmle|lmli|lplc|lplw|lrha|lver|pbur|pput|smar	#N/A
ASAHP11203	0.00271309	1	8.12369	11.3945	geur|gobo	aace|amac|apa3|apan|apoc|atrc|atrn|bsub|ecok|efav|efOG|ehor|gfra|ghan|gxyl|lani|lbga|lbrc|lbuc|lcas|lfal|lfer|lfrc|lfrk|lgas|llac|lmle|lmli|lplc|lplw|lrha|lver|pbur|pput|smar	#N/A
ASAHP11204	0.00271309	1	8.12369	11.3945	geur|gobo	aace|amac|apa3|apan|apoc|atrc|atrn|bsub|ecok|efav|efOG|ehor|gfra|ghan|gxyl|lani|lbga|lbrc|lbuc|lcas|lfal|lfer|lfrc|lfrk|lgas|llac|lmle|lmli|lplc|lplw|lrha|lver|pbur|pput|smar	#N/A
ASAHP11205	0.00271309	1	8.12369	11.3945	geur|gobo	aace|amac|apa3|apan|apoc|atrc|atrn|bsub|ecok|efav|efOG|ehor|gfra|ghan|gxyl|lani|lbga|lbrc|lbuc|lcas|lfal|lfer|lfrc|lfrk|lgas|llac|lmle|lmli|lplc|lplw|lrha|lver|pbur|pput|smar	#N/A
ASAHP11206	0.00271309	1	8.12369	11.3945	geur|gobo	aace|amac|apa3|apan|apoc|atrc|atrn|bsub|ecok|efav|efOG|ehor|gfra|ghan|gxyl|lani|lbga|lbrc|lbuc|lcas|lfal|lfer|lfrc|lfrk|lgas|llac|lmle|lmli|lplc|lplw|lrha|lver|pbur|pput|smar	#N/A
ASAHP11207	0.00271309	1	8.12369	11.3945	geur|gobo	aace|amac|apa3|apan|apoc|atrc|atrn|bsub|ecok|efav|efOG|ehor|gfra|ghan|gxyl|lani|lbga|lbrc|lbuc|lcas|lfal|lfer|lfrc|lfrk|lgas|llac|lmle|lmli|lplc|lplw|lrha|lver|pbur|pput|smar	#N/A
ASAHP11208	0.00271309	1	8.12369	11.3945	geur|gobo	aace|amac|apa3|apan|apoc|atrc|atrn|bsub|ecok|efav|efOG|ehor|gfra|ghan|gxyl|lani|lbga|lbrc|lbuc|lcas|lfal|lfer|lfrc|lfrk|lgas|llac|lmle|lmli|lplc|lplw|lrha|lver|pbur|pput|smar	#N/A
ASAHP11211	0.00271309	1	8.12369	11.3945	geur|gobo	aace|amac|apa3|apan|apoc|atrc|atrn|bsub|ecok|efav|efOG|ehor|gfra|ghan|gxyl|lani|lbga|lbrc|lbuc|lcas|lfal|lfer|lfrc|lfrk|lgas|llac|lmle|lmli|lplc|lplw|lrha|lver|pbur|pput|smar	#N/A
ASAHP11212	0.00271309	1	8.12369	11.3945	geur|gobo	aace|amac|apa3|apan|apoc|atrc|atrn|bsub|ecok|efav|efOG|ehor|gfra|ghan|gxyl|lani|lbga|lbrc|lbuc|lcas|lfal|lfer|lfrc|lfrk|lgas|llac|lmle|lmli|lplc|lplw|lrha|lver|pbur|pput|smar	#N/A
ASAHP11213	0.00271309	1	8.12369	11.3945	geur|gobo	aace|amac|apa3|apan|apoc|atrc|atrn|bsub|ecok|efav|efOG|ehor|gfra|ghan|gxyl|lani|lbga|lbrc|lbuc|lcas|lfal|lfer|lfrc|lfrk|lgas|llac|lmle|lmli|lplc|lplw|lrha|lver|pbur|pput|smar	#N/A
ASAHP11214	0.00271309	1	8.12369	11.3945	geur|gobo	aace|amac|apa3|apan|apoc|atrc|atrn|bsub|ecok|efav|efOG|ehor|gfra|ghan|gxyl|lani|lbga|lbrc|lbuc|lcas|lfal|lfer|lfrc|lfrk|lgas|llac|lmle|lmli|lplc|lplw|lrha|lver|pbur|pput|smar	#N/A
ASAHP11215	0.00271309	1	8.12369	11.3945	geur|gobo	aace|amac|apa3|apan|apoc|atrc|atrn|bsub|ecok|efav|efOG|ehor|gfra|ghan|gxyl|lani|lbga|lbrc|lbuc|lcas|lfal|lfer|lfrc|lfrk|lgas|llac|lmle|lmli|lplc|lplw|lrha|lver|pbur|pput|smar	#N/A
ASAHP11216	0.00271309	1	8.12369	11.3945	geur|gobo	aace|amac|apa3|apan|apoc|atrc|atrn|bsub|ecok|efav|efOG|ehor|gfra|ghan|gxyl|lani|lbga|lbrc|lbuc|lcas|lfal|lfer|lfrc|lfrk|lgas|llac|lmle|lmli|lplc|lplw|lrha|lver|pbur|pput|smar	#N/A
ASAHP11217	0.00271309	1	8.12369	11.3945	geur|gobo	aace|amac|apa3|apan|apoc|atrc|atrn|bsub|ecok|efav|efOG|ehor|gfra|ghan|gxyl|lani|lbga|lbrc|lbuc|lcas|lfal|lfer|lfrc|lfrk|lgas|llac|lmle|lmli|lplc|lplw|lrha|lver|pbur|pput|smar	#N/A
ASAHP11220	0.00271309	1	8.12369	11.3945	geur|gobo	aace|amac|apa3|apan|apoc|atrc|atrn|bsub|ecok|efav|efOG|ehor|gfra|ghan|gxyl|lani|lbga|lbrc|lbuc|lcas|lfal|lfer|lfrc|lfrk|lgas|llac|lmle|lmli|lplc|lplw|lrha|lver|pbur|pput|smar	#N/A
ASAHP11221	0.00271309	1	8.12369	11.3945	geur|gobo	aace|amac|apa3|apan|apoc|atrc|atrn|bsub|ecok|efav|efOG|ehor|gfra|ghan|gxyl|lani|lbga|lbrc|lbuc|lcas|lfal|lfer|lfrc|lfrk|lgas|llac|lmle|lmli|lplc|lplw|lrha|lver|pbur|pput|smar	#N/A
ASAHP11222	0.00271309	1	8.12369	11.3945	geur|gobo	aace|amac|apa3|apan|apoc|atrc|atrn|bsub|ecok|efav|efOG|ehor|gfra|ghan|gxyl|lani|lbga|lbrc|lbuc|lcas|lfal|lfer|lfrc|lfrk|lgas|llac|lmle|lmli|lplc|lplw|lrha|lver|pbur|pput|smar	#N/A
ASAHP11223	0.00271309	1	8.12369	11.3945	geur|gobo	aace|amac|apa3|apan|apoc|atrc|atrn|bsub|ecok|efav|efOG|ehor|gfra|ghan|gxyl|lani|lbga|lbrc|lbuc|lcas|lfal|lfer|lfrc|lfrk|lgas|llac|lmle|lmli|lplc|lplw|lrha|lver|pbur|pput|smar	#N/A
ASAHP11224	0.00271309	1	8.12369	11.3945	geur|gobo	aace|amac|apa3|apan|apoc|atrc|atrn|bsub|ecok|efav|efOG|ehor|gfra|ghan|gxyl|lani|lbga|lbrc|lbuc|lcas|lfal|lfer|lfrc|lfrk|lgas|llac|lmle|lmli|lplc|lplw|lrha|lver|pbur|pput|smar	#N/A
ASAHP11225	0.00271309	1	8.12369	11.3945	geur|gobo	aace|amac|apa3|apan|apoc|atrc|atrn|bsub|ecok|efav|efOG|ehor|gfra|ghan|gxyl|lani|lbga|lbrc|lbuc|lcas|lfal|lfer|lfrc|lfrk|lgas|llac|lmle|lmli|lplc|lplw|lrha|lver|pbur|pput|smar	#N/A
ASAHP11226	0.00271309	1	8.12369	11.3945	geur|gobo	aace|amac|apa3|apan|apoc|atrc|atrn|bsub|ecok|efav|efOG|ehor|gfra|ghan|gxyl|lani|lbga|lbrc|lbuc|lcas|lfal|lfer|lfrc|lfrk|lgas|llac|lmle|lmli|lplc|lplw|lrha|lver|pbur|pput|smar	#N/A
ASAHP11229	0.00271309	1	8.12369	11.3945	geur|gobo	aace|amac|apa3|apan|apoc|atrc|atrn|bsub|ecok|efav|efOG|ehor|gfra|ghan|gxyl|lani|lbga|lbrc|lbuc|lcas|lfal|lfer|lfrc|lfrk|lgas|llac|lmle|lmli|lplc|lplw|lrha|lver|pbur|pput|smar	#N/A
ASAHP11234	0.00271309	1	8.12369	11.3945	geur|gobo	aace|amac|apa3|apan|apoc|atrc|atrn|bsub|ecok|efav|efOG|ehor|gfra|ghan|gxyl|lani|lbga|lbrc|lbuc|lcas|lfal|lfer|lfrc|lfrk|lgas|llac|lmle|lmli|lplc|lplw|lrha|lver|pbur|pput|smar	#N/A
ASAHP11236	0.00271309	1	8.12369	11.3945	geur|gobo	aace|amac|apa3|apan|apoc|atrc|atrn|bsub|ecok|efav|efOG|ehor|gfra|ghan|gxyl|lani|lbga|lbrc|lbuc|lcas|lfal|lfer|lfrc|lfrk|lgas|llac|lmle|lmli|lplc|lplw|lrha|lver|pbur|pput|smar	#N/A
ASAHP11237	0.00271309	1	8.12369	11.3945	geur|gobo	aace|amac|apa3|apan|apoc|atrc|atrn|bsub|ecok|efav|efOG|ehor|gfra|ghan|gxyl|lani|lbga|lbrc|lbuc|lcas|lfal|lfer|lfrc|lfrk|lgas|llac|lmle|lmli|lplc|lplw|lrha|lver|pbur|pput|smar	#N/A
ASAHP11238	0.00271309	1	8.12369	11.3945	geur|gobo	aace|amac|apa3|apan|apoc|atrc|atrn|bsub|ecok|efav|efOG|ehor|gfra|ghan|gxyl|lani|lbga|lbrc|lbuc|lcas|lfal|lfer|lfrc|lfrk|lgas|llac|lmle|lmli|lplc|lplw|lrha|lver|pbur|pput|smar	#N/A
ASAHP11240	0.00271309	1	8.12369	11.3945	geur|gobo	aace|amac|apa3|apan|apoc|atrc|atrn|bsub|ecok|efav|efOG|ehor|gfra|ghan|gxyl|lani|lbga|lbrc|lbuc|lcas|lfal|lfer|lfrc|lfrk|lgas|llac|lmle|lmli|lplc|lplw|lrha|lver|pbur|pput|smar	#N/A
ASAHP11242	0.00271309	1	8.12369	11.3945	geur|gobo	aace|amac|apa3|apan|apoc|atrc|atrn|bsub|ecok|efav|efOG|ehor|gfra|ghan|gxyl|lani|lbga|lbrc|lbuc|lcas|lfal|lfer|lfrc|lfrk|lgas|llac|lmle|lmli|lplc|lplw|lrha|lver|pbur|pput|smar	#N/A
ASAHP11243	0.00271309	1	8.12369	11.3945	geur|gobo	aace|amac|apa3|apan|apoc|atrc|atrn|bsub|ecok|efav|efOG|ehor|gfra|ghan|gxyl|lani|lbga|lbrc|lbuc|lcas|lfal|lfer|lfrc|lfrk|lgas|llac|lmle|lmli|lplc|lplw|lrha|lver|pbur|pput|smar	#N/A
ASAHP11245	0.00271309	1	8.12369	11.3945	geur|gobo	aace|amac|apa3|apan|apoc|atrc|atrn|bsub|ecok|efav|efOG|ehor|gfra|ghan|gxyl|lani|lbga|lbrc|lbuc|lcas|lfal|lfer|lfrc|lfrk|lgas|llac|lmle|lmli|lplc|lplw|lrha|lver|pbur|pput|smar	#N/A
ASAHP11246	0.00271309	1	8.12369	11.3945	geur|gobo	aace|amac|apa3|apan|apoc|atrc|atrn|bsub|ecok|efav|efOG|ehor|gfra|ghan|gxyl|lani|lbga|lbrc|lbuc|lcas|lfal|lfer|lfrc|lfrk|lgas|llac|lmle|lmli|lplc|lplw|lrha|lver|pbur|pput|smar	#N/A
ASAHP11247	0.00271309	1	8.12369	11.3945	geur|gobo	aace|amac|apa3|apan|apoc|atrc|atrn|bsub|ecok|efav|efOG|ehor|gfra|ghan|gxyl|lani|lbga|lbrc|lbuc|lcas|lfal|lfer|lfrc|lfrk|lgas|llac|lmle|lmli|lplc|lplw|lrha|lver|pbur|pput|smar	#N/A
ASAHP11248	0.00271309	1	8.12369	11.3945	geur|gobo	aace|amac|apa3|apan|apoc|atrc|atrn|bsub|ecok|efav|efOG|ehor|gfra|ghan|gxyl|lani|lbga|lbrc|lbuc|lcas|lfal|lfer|lfrc|lfrk|lgas|llac|lmle|lmli|lplc|lplw|lrha|lver|pbur|pput|smar	#N/A
ASAHP11249	0.00271309	1	8.12369	11.3945	geur|gobo	aace|amac|apa3|apan|apoc|atrc|atrn|bsub|ecok|efav|efOG|ehor|gfra|ghan|gxyl|lani|lbga|lbrc|lbuc|lcas|lfal|lfer|lfrc|lfrk|lgas|llac|lmle|lmli|lplc|lplw|lrha|lver|pbur|pput|smar	#N/A
ASAHP11250	0.00271309	1	8.12369	11.3945	geur|gobo	aace|amac|apa3|apan|apoc|atrc|atrn|bsub|ecok|efav|efOG|ehor|gfra|ghan|gxyl|lani|lbga|lbrc|lbuc|lcas|lfal|lfer|lfrc|lfrk|lgas|llac|lmle|lmli|lplc|lplw|lrha|lver|pbur|pput|smar	#N/A
ASAHP11251	0.00271309	1	8.12369	11.3945	geur|gobo	aace|amac|apa3|apan|apoc|atrc|atrn|bsub|ecok|efav|efOG|ehor|gfra|ghan|gxyl|lani|lbga|lbrc|lbuc|lcas|lfal|lfer|lfrc|lfrk|lgas|llac|lmle|lmli|lplc|lplw|lrha|lver|pbur|pput|smar	#N/A
ASAHP11252	0.00271309	1	8.12369	11.3945	geur|gobo	aace|amac|apa3|apan|apoc|atrc|atrn|bsub|ecok|efav|efOG|ehor|gfra|ghan|gxyl|lani|lbga|lbrc|lbuc|lcas|lfal|lfer|lfrc|lfrk|lgas|llac|lmle|lmli|lplc|lplw|lrha|lver|pbur|pput|smar	#N/A
ASAHP11253	0.00271309	1	8.12369	11.3945	geur|gobo	aace|amac|apa3|apan|apoc|atrc|atrn|bsub|ecok|efav|efOG|ehor|gfra|ghan|gxyl|lani|lbga|lbrc|lbuc|lcas|lfal|lfer|lfrc|lfrk|lgas|llac|lmle|lmli|lplc|lplw|lrha|lver|pbur|pput|smar	#N/A
ASAHP11254	0.00271309	1	8.12369	11.3945	geur|gobo	aace|amac|apa3|apan|apoc|atrc|atrn|bsub|ecok|efav|efOG|ehor|gfra|ghan|gxyl|lani|lbga|lbrc|lbuc|lcas|lfal|lfer|lfrc|lfrk|lgas|llac|lmle|lmli|lplc|lplw|lrha|lver|pbur|pput|smar	#N/A
ASAHP11255	0.00271309	1	8.12369	11.3945	geur|gobo	aace|amac|apa3|apan|apoc|atrc|atrn|bsub|ecok|efav|efOG|ehor|gfra|ghan|gxyl|lani|lbga|lbrc|lbuc|lcas|lfal|lfer|lfrc|lfrk|lgas|llac|lmle|lmli|lplc|lplw|lrha|lver|pbur|pput|smar	#N/A
ASAHP11258	0.00271309	1	8.12369	11.3945	geur|gobo	aace|amac|apa3|apan|apoc|atrc|atrn|bsub|ecok|efav|efOG|ehor|gfra|ghan|gxyl|lani|lbga|lbrc|lbuc|lcas|lfal|lfer|lfrc|lfrk|lgas|llac|lmle|lmli|lplc|lplw|lrha|lver|pbur|pput|smar	#N/A
ASAHP11260	0.00271309	1	8.12369	11.3945	geur|gobo	aace|amac|apa3|apan|apoc|atrc|atrn|bsub|ecok|efav|efOG|ehor|gfra|ghan|gxyl|lani|lbga|lbrc|lbuc|lcas|lfal|lfer|lfrc|lfrk|lgas|llac|lmle|lmli|lplc|lplw|lrha|lver|pbur|pput|smar	#N/A
ASAHP11263	0.00271309	1	8.12369	11.3945	geur|gobo	aace|amac|apa3|apan|apoc|atrc|atrn|bsub|ecok|efav|efOG|ehor|gfra|ghan|gxyl|lani|lbga|lbrc|lbuc|lcas|lfal|lfer|lfrc|lfrk|lgas|llac|lmle|lmli|lplc|lplw|lrha|lver|pbur|pput|smar	#N/A
ASAHP11264	0.00271309	1	8.12369	11.3945	geur|gobo	aace|amac|apa3|apan|apoc|atrc|atrn|bsub|ecok|efav|efOG|ehor|gfra|ghan|gxyl|lani|lbga|lbrc|lbuc|lcas|lfal|lfer|lfrc|lfrk|lgas|llac|lmle|lmli|lplc|lplw|lrha|lver|pbur|pput|smar	#N/A
ASAHP11265	0.00271309	1	8.12369	11.3945	geur|gobo	aace|amac|apa3|apan|apoc|atrc|atrn|bsub|ecok|efav|efOG|ehor|gfra|ghan|gxyl|lani|lbga|lbrc|lbuc|lcas|lfal|lfer|lfrc|lfrk|lgas|llac|lmle|lmli|lplc|lplw|lrha|lver|pbur|pput|smar	#N/A
ASAHP11270	0.00271309	1	8.12369	11.3945	geur|gobo	aace|amac|apa3|apan|apoc|atrc|atrn|bsub|ecok|efav|efOG|ehor|gfra|ghan|gxyl|lani|lbga|lbrc|lbuc|lcas|lfal|lfer|lfrc|lfrk|lgas|llac|lmle|lmli|lplc|lplw|lrha|lver|pbur|pput|smar	#N/A
ASAHP11271	0.00271309	1	8.12369	11.3945	geur|gobo	aace|amac|apa3|apan|apoc|atrc|atrn|bsub|ecok|efav|efOG|ehor|gfra|ghan|gxyl|lani|lbga|lbrc|lbuc|lcas|lfal|lfer|lfrc|lfrk|lgas|llac|lmle|lmli|lplc|lplw|lrha|lver|pbur|pput|smar	#N/A
ASAHP11272	0.00271309	1	8.12369	11.3945	geur|gobo	aace|amac|apa3|apan|apoc|atrc|atrn|bsub|ecok|efav|efOG|ehor|gfra|ghan|gxyl|lani|lbga|lbrc|lbuc|lcas|lfal|lfer|lfrc|lfrk|lgas|llac|lmle|lmli|lplc|lplw|lrha|lver|pbur|pput|smar	#N/A
ASAHP11276	0.00271309	1	8.12369	11.3945	geur|gobo	aace|amac|apa3|apan|apoc|atrc|atrn|bsub|ecok|efav|efOG|ehor|gfra|ghan|gxyl|lani|lbga|lbrc|lbuc|lcas|lfal|lfer|lfrc|lfrk|lgas|llac|lmle|lmli|lplc|lplw|lrha|lver|pbur|pput|smar	#N/A
ASAHP11278	0.00271309	1	8.12369	11.3945	geur|gobo	aace|amac|apa3|apan|apoc|atrc|atrn|bsub|ecok|efav|efOG|ehor|gfra|ghan|gxyl|lani|lbga|lbrc|lbuc|lcas|lfal|lfer|lfrc|lfrk|lgas|llac|lmle|lmli|lplc|lplw|lrha|lver|pbur|pput|smar	#N/A
ASAHP11279	0.00271309	1	8.12369	11.3945	geur|gobo	aace|amac|apa3|apan|apoc|atrc|atrn|bsub|ecok|efav|efOG|ehor|gfra|ghan|gxyl|lani|lbga|lbrc|lbuc|lcas|lfal|lfer|lfrc|lfrk|lgas|llac|lmle|lmli|lplc|lplw|lrha|lver|pbur|pput|smar	#N/A
ASAHP11282	0.00271309	1	8.12369	11.3945	geur|gobo	aace|amac|apa3|apan|apoc|atrc|atrn|bsub|ecok|efav|efOG|ehor|gfra|ghan|gxyl|lani|lbga|lbrc|lbuc|lcas|lfal|lfer|lfrc|lfrk|lgas|llac|lmle|lmli|lplc|lplw|lrha|lver|pbur|pput|smar	#N/A
ASAHP11285	0.00271309	1	8.12369	11.3945	geur|gobo	aace|amac|apa3|apan|apoc|atrc|atrn|bsub|ecok|efav|efOG|ehor|gfra|ghan|gxyl|lani|lbga|lbrc|lbuc|lcas|lfal|lfer|lfrc|lfrk|lgas|llac|lmle|lmli|lplc|lplw|lrha|lver|pbur|pput|smar	#N/A
ASAHP11286	0.00271309	1	8.12369	11.3945	geur|gobo	aace|amac|apa3|apan|apoc|atrc|atrn|bsub|ecok|efav|efOG|ehor|gfra|ghan|gxyl|lani|lbga|lbrc|lbuc|lcas|lfal|lfer|lfrc|lfrk|lgas|llac|lmle|lmli|lplc|lplw|lrha|lver|pbur|pput|smar	#N/A
ASAHP11287	0.00271309	1	8.12369	11.3945	geur|gobo	aace|amac|apa3|apan|apoc|atrc|atrn|bsub|ecok|efav|efOG|ehor|gfra|ghan|gxyl|lani|lbga|lbrc|lbuc|lcas|lfal|lfer|lfrc|lfrk|lgas|llac|lmle|lmli|lplc|lplw|lrha|lver|pbur|pput|smar	#N/A
ASAHP11293	0.00271309	1	8.12369	11.3945	geur|gobo	aace|amac|apa3|apan|apoc|atrc|atrn|bsub|ecok|efav|efOG|ehor|gfra|ghan|gxyl|lani|lbga|lbrc|lbuc|lcas|lfal|lfer|lfrc|lfrk|lgas|llac|lmle|lmli|lplc|lplw|lrha|lver|pbur|pput|smar	#N/A
ASAHP05680	0.00271309	1	8.12369	11.3945	geur|gobo	aace|amac|apa3|apan|apoc|atrc|atrn|bsub|ecok|efav|efOG|ehor|gfra|ghan|gxyl|lani|lbga|lbrc|lbuc|lcas|lfal|lfer|lfrc|lfrk|lgas|llac|lmle|lmli|lplc|lplw|lrha|lver|pbur|pput|smar	#N/A
ASAHP07688	0.00271309	1	8.12369	11.3945	geur|gobo	aace|amac|apa3|apan|apoc|atrc|atrn|bsub|ecok|efav|efOG|ehor|gfra|ghan|gxyl|lani|lbga|lbrc|lbuc|lcas|lfal|lfer|lfrc|lfrk|lgas|llac|lmle|lmli|lplc|lplw|lrha|lver|pbur|pput|smar	#N/A
ASAHP08304	0.00271309	1	8.12369	11.3945	geur|gobo	aace|amac|apa3|apan|apoc|atrc|atrn|bsub|ecok|efav|efOG|ehor|gfra|ghan|gxyl|lani|lbga|lbrc|lbuc|lcas|lfal|lfer|lfrc|lfrk|lgas|llac|lmle|lmli|lplc|lplw|lrha|lver|pbur|pput|smar	#N/A
ASAHP08318	0.00271309	1	8.12369	11.3945	geur|gobo	aace|amac|apa3|apan|apoc|atrc|atrn|bsub|ecok|efav|efOG|ehor|gfra|ghan|gxyl|lani|lbga|lbrc|lbuc|lcas|lfal|lfer|lfrc|lfrk|lgas|llac|lmle|lmli|lplc|lplw|lrha|lver|pbur|pput|smar	#N/A
ASAHP08330	0.00271309	1	8.12369	11.3945	geur|gobo	aace|amac|apa3|apan|apoc|atrc|atrn|bsub|ecok|efav|efOG|ehor|gfra|ghan|gxyl|lani|lbga|lbrc|lbuc|lcas|lfal|lfer|lfrc|lfrk|lgas|llac|lmle|lmli|lplc|lplw|lrha|lver|pbur|pput|smar	#N/A
ASAHP08313	0.00271309	1	8.12369	11.3945	geur|gobo	aace|amac|apa3|apan|apoc|atrc|atrn|bsub|ecok|efav|efOG|ehor|gfra|ghan|gxyl|lani|lbga|lbrc|lbuc|lcas|lfal|lfer|lfrc|lfrk|lgas|llac|lmle|lmli|lplc|lplw|lrha|lver|pbur|pput|smar	K08978
ASAHP01035	0.00276747	1	12.0002	10.5028	efav|efOG|lani|lbga|lbrc|lbuc|lcas|lfer|lfrc|lfrk|lgas|llac|lmle|lmli|lplc|lplw|lrha|lver	aace|amac|apa3|apan|apoc|atrc|atrn|bsub|ecok|ehor|geur|gfra|ghan|gobo|gxyl|lfal|pbur|pput|smar	#N/A
ASAHP01254	0.00276747	1	12.0002	10.5028	efav|efOG|lani|lbga|lbrc|lbuc|lcas|lfer|lfrc|lfrk|lgas|llac|lmle|lmli|lplc|lplw|lrha|lver	aace|amac|apa3|apan|apoc|atrc|atrn|bsub|ecok|ehor|geur|gfra|ghan|gobo|gxyl|lfal|pbur|pput|smar	K01938
ASAHP01317	0.00276747	1	12.0002	10.5028	efav|efOG|lani|lbga|lbrc|lbuc|lcas|lfer|lfrc|lfrk|lgas|llac|lmle|lmli|lplc|lplw|lrha|lver	aace|amac|apa3|apan|apoc|atrc|atrn|bsub|ecok|ehor|geur|gfra|ghan|gobo|gxyl|lfal|pbur|pput|smar	K12574
ASAHP00007	0.00277938	1	10.9763	13.3651	aace|amac|apa3|apan|apoc|atrc|atrn|bsub|ecok|efav|efOG|ehor|geur|gfra|ghan|gobo|gxyl|lani|lbga|lbrc|lbuc|lcas|lfal|llac|lmle|lmli|lplc|lplw|lrha|lver|pbur|pput|smar	lfer|lfrc|lfrk|lgas	K02483
ASAHP01058	0.00278708	1	12.2756	10.7059	lbga|lbuc|lcas|lfal|lfrc|lfrk|lgas|lmle|lmli|lplc|lplw|lrha	aace|amac|apa3|apan|apoc|atrc|atrn|bsub|ecok|efav|efOG|ehor|geur|gfra|ghan|gobo|gxyl|lani|lbrc|lfer|llac|lver|pbur|pput|smar	#N/A
ASAHP00042	0.00279184	1	10.4604	11.9548	aace|amac|apa3|apan|apoc|atrc|atrn|bsub|ecok|ehor|geur|gfra|ghan|gobo|gxyl|pbur|pput|smar	efav|efOG|lani|lbga|lbrc|lbuc|lcas|lfal|lfer|lfrc|lfrk|lgas|llac|lmle|lmli|lplc|lplw|lrha|lver	K07788
ASAHP01339	0.00279184	1	10.4604	11.9548	aace|amac|apa3|apan|apoc|atrc|atrn|bsub|ecok|ehor|geur|gfra|ghan|gobo|gxyl|pbur|pput|smar	efav|efOG|lani|lbga|lbrc|lbuc|lcas|lfal|lfer|lfrc|lfrk|lgas|llac|lmle|lmli|lplc|lplw|lrha|lver	K05810
ASAHP00732	0.00279184	1	10.4604	11.9548	aace|amac|apa3|apan|apoc|atrc|atrn|bsub|ecok|ehor|geur|gfra|ghan|gobo|gxyl|pbur|pput|smar	efav|efOG|lani|lbga|lbrc|lbuc|lcas|lfal|lfer|lfrc|lfrk|lgas|llac|lmle|lmli|lplc|lplw|lrha|lver	K01935
ASAHP01149	0.00279184	1	10.4604	11.9548	aace|amac|apa3|apan|apoc|atrc|atrn|bsub|ecok|ehor|geur|gfra|ghan|gobo|gxyl|pbur|pput|smar	efav|efOG|lani|lbga|lbrc|lbuc|lcas|lfal|lfer|lfrc|lfrk|lgas|llac|lmle|lmli|lplc|lplw|lrha|lver	K00390
ASAHP01208	0.00279184	1	10.4604	11.9548	aace|amac|apa3|apan|apoc|atrc|atrn|bsub|ecok|ehor|geur|gfra|ghan|gobo|gxyl|pbur|pput|smar	efav|efOG|lani|lbga|lbrc|lbuc|lcas|lfal|lfer|lfrc|lfrk|lgas|llac|lmle|lmli|lplc|lplw|lrha|lver	K01738
ASAHP01295	0.00279184	1	10.4604	11.9548	aace|amac|apa3|apan|apoc|atrc|atrn|bsub|ecok|ehor|geur|gfra|ghan|gobo|gxyl|pbur|pput|smar	efav|efOG|lani|lbga|lbrc|lbuc|lcas|lfal|lfer|lfrc|lfrk|lgas|llac|lmle|lmli|lplc|lplw|lrha|lver	K03666
ASAHP01308	0.00279184	1	10.4604	11.9548	aace|amac|apa3|apan|apoc|atrc|atrn|bsub|ecok|ehor|geur|gfra|ghan|gobo|gxyl|pbur|pput|smar	efav|efOG|lani|lbga|lbrc|lbuc|lcas|lfal|lfer|lfrc|lfrk|lgas|llac|lmle|lmli|lplc|lplw|lrha|lver	K03770
ASAHP01316	0.00279184	1	10.4604	11.9548	aace|amac|apa3|apan|apoc|atrc|atrn|bsub|ecok|ehor|geur|gfra|ghan|gobo|gxyl|pbur|pput|smar	efav|efOG|lani|lbga|lbrc|lbuc|lcas|lfal|lfer|lfrc|lfrk|lgas|llac|lmle|lmli|lplc|lplw|lrha|lver	K00099
ASAHP01322	0.00279184	1	10.4604	11.9548	aace|amac|apa3|apan|apoc|atrc|atrn|bsub|ecok|ehor|geur|gfra|ghan|gobo|gxyl|pbur|pput|smar	efav|efOG|lani|lbga|lbrc|lbuc|lcas|lfal|lfer|lfrc|lfrk|lgas|llac|lmle|lmli|lplc|lplw|lrha|lver	K03527
ASAHP01326	0.00279184	1	10.4604	11.9548	aace|amac|apa3|apan|apoc|atrc|atrn|bsub|ecok|ehor|geur|gfra|ghan|gobo|gxyl|pbur|pput|smar	efav|efOG|lani|lbga|lbrc|lbuc|lcas|lfal|lfer|lfrc|lfrk|lgas|llac|lmle|lmli|lplc|lplw|lrha|lver	K15724
ASAHP01336	0.00279184	1	10.4604	11.9548	aace|amac|apa3|apan|apoc|atrc|atrn|bsub|ecok|ehor|geur|gfra|ghan|gobo|gxyl|pbur|pput|smar	efav|efOG|lani|lbga|lbrc|lbuc|lcas|lfal|lfer|lfrc|lfrk|lgas|llac|lmle|lmli|lplc|lplw|lrha|lver	K03147
ASAHP01338	0.00279184	1	10.4604	11.9548	aace|amac|apa3|apan|apoc|atrc|atrn|bsub|ecok|ehor|geur|gfra|ghan|gobo|gxyl|pbur|pput|smar	efav|efOG|lani|lbga|lbrc|lbuc|lcas|lfal|lfer|lfrc|lfrk|lgas|llac|lmle|lmli|lplc|lplw|lrha|lver	K01255
ASAHP00743	0.00279184	1	10.4604	11.9548	aace|amac|apa3|apan|apoc|atrc|atrn|bsub|ecok|ehor|geur|gfra|ghan|gobo|gxyl|pbur|pput|smar	efav|efOG|lani|lbga|lbrc|lbuc|lcas|lfal|lfer|lfrc|lfrk|lgas|llac|lmle|lmli|lplc|lplw|lrha|lver	K03543
ASAHP00839	0.00279184	1	10.4604	11.9548	aace|amac|apa3|apan|apoc|atrc|atrn|bsub|ecok|ehor|geur|gfra|ghan|gobo|gxyl|pbur|pput|smar	efav|efOG|lani|lbga|lbrc|lbuc|lcas|lfal|lfer|lfrc|lfrk|lgas|llac|lmle|lmli|lplc|lplw|lrha|lver	K04761
ASAHP00979	0.00279184	1	10.4604	11.9548	aace|amac|apa3|apan|apoc|atrc|atrn|bsub|ecok|ehor|geur|gfra|ghan|gobo|gxyl|pbur|pput|smar	efav|efOG|lani|lbga|lbrc|lbuc|lcas|lfal|lfer|lfrc|lfrk|lgas|llac|lmle|lmli|lplc|lplw|lrha|lver	K09808
ASAHP00981	0.00279184	1	10.4604	11.9548	aace|amac|apa3|apan|apoc|atrc|atrn|bsub|ecok|ehor|geur|gfra|ghan|gobo|gxyl|pbur|pput|smar	efav|efOG|lani|lbga|lbrc|lbuc|lcas|lfal|lfer|lfrc|lfrk|lgas|llac|lmle|lmli|lplc|lplw|lrha|lver	K01338
ASAHP01175	0.00279184	1	10.4604	11.9548	aace|amac|apa3|apan|apoc|atrc|atrn|bsub|ecok|ehor|geur|gfra|ghan|gobo|gxyl|pbur|pput|smar	efav|efOG|lani|lbga|lbrc|lbuc|lcas|lfal|lfer|lfrc|lfrk|lgas|llac|lmle|lmli|lplc|lplw|lrha|lver	K00946
ASAHP01179	0.00279184	1	10.4604	11.9548	aace|amac|apa3|apan|apoc|atrc|atrn|bsub|ecok|ehor|geur|gfra|ghan|gobo|gxyl|pbur|pput|smar	efav|efOG|lani|lbga|lbrc|lbuc|lcas|lfal|lfer|lfrc|lfrk|lgas|llac|lmle|lmli|lplc|lplw|lrha|lver	K17713
ASAHP01184	0.00279184	1	10.4604	11.9548	aace|amac|apa3|apan|apoc|atrc|atrn|bsub|ecok|ehor|geur|gfra|ghan|gobo|gxyl|pbur|pput|smar	efav|efOG|lani|lbga|lbrc|lbuc|lcas|lfal|lfer|lfrc|lfrk|lgas|llac|lmle|lmli|lplc|lplw|lrha|lver	K02499
ASAHP01186	0.00279184	1	10.4604	11.9548	aace|amac|apa3|apan|apoc|atrc|atrn|bsub|ecok|ehor|geur|gfra|ghan|gobo|gxyl|pbur|pput|smar	efav|efOG|lani|lbga|lbrc|lbuc|lcas|lfal|lfer|lfrc|lfrk|lgas|llac|lmle|lmli|lplc|lplw|lrha|lver	K04079
ASAHP01190	0.00279184	1	10.4604	11.9548	aace|amac|apa3|apan|apoc|atrc|atrn|bsub|ecok|ehor|geur|gfra|ghan|gobo|gxyl|pbur|pput|smar	efav|efOG|lani|lbga|lbrc|lbuc|lcas|lfal|lfer|lfrc|lfrk|lgas|llac|lmle|lmli|lplc|lplw|lrha|lver	K00605
ASAHP01191	0.00279184	1	10.4604	11.9548	aace|amac|apa3|apan|apoc|atrc|atrn|bsub|ecok|ehor|geur|gfra|ghan|gobo|gxyl|pbur|pput|smar	efav|efOG|lani|lbga|lbrc|lbuc|lcas|lfal|lfer|lfrc|lfrk|lgas|llac|lmle|lmli|lplc|lplw|lrha|lver	K00281
ASAHP01197	0.00279184	1	10.4604	11.9548	aace|amac|apa3|apan|apoc|atrc|atrn|bsub|ecok|ehor|geur|gfra|ghan|gobo|gxyl|pbur|pput|smar	efav|efOG|lani|lbga|lbrc|lbuc|lcas|lfal|lfer|lfrc|lfrk|lgas|llac|lmle|lmli|lplc|lplw|lrha|lver	K03593
ASAHP01207	0.00279184	1	10.4604	11.9548	aace|amac|apa3|apan|apoc|atrc|atrn|bsub|ecok|ehor|geur|gfra|ghan|gobo|gxyl|pbur|pput|smar	efav|efOG|lani|lbga|lbrc|lbuc|lcas|lfal|lfer|lfrc|lfrk|lgas|llac|lmle|lmli|lplc|lplw|lrha|lver	K03564
ASAHP01212	0.00279184	1	10.4604	11.9548	aace|amac|apa3|apan|apoc|atrc|atrn|bsub|ecok|ehor|geur|gfra|ghan|gobo|gxyl|pbur|pput|smar	efav|efOG|lani|lbga|lbrc|lbuc|lcas|lfal|lfer|lfrc|lfrk|lgas|llac|lmle|lmli|lplc|lplw|lrha|lver	K01647
ASAHP01098	0.00279184	1	10.4604	11.9548	aace|amac|apa3|apan|apoc|atrc|atrn|bsub|ecok|ehor|geur|gfra|ghan|gobo|gxyl|pbur|pput|smar	efav|efOG|lani|lbga|lbrc|lbuc|lcas|lfal|lfer|lfrc|lfrk|lgas|llac|lmle|lmli|lplc|lplw|lrha|lver	#N/A
ASAHP01151	0.00279184	1	10.4604	11.9548	aace|amac|apa3|apan|apoc|atrc|atrn|bsub|ecok|ehor|geur|gfra|ghan|gobo|gxyl|pbur|pput|smar	efav|efOG|lani|lbga|lbrc|lbuc|lcas|lfal|lfer|lfrc|lfrk|lgas|llac|lmle|lmli|lplc|lplw|lrha|lver	K02299
ASAHP01153	0.00279184	1	10.4604	11.9548	aace|amac|apa3|apan|apoc|atrc|atrn|bsub|ecok|ehor|geur|gfra|ghan|gobo|gxyl|pbur|pput|smar	efav|efOG|lani|lbga|lbrc|lbuc|lcas|lfal|lfer|lfrc|lfrk|lgas|llac|lmle|lmli|lplc|lplw|lrha|lver	#N/A
ASAHP01440	0.00279184	1	10.4604	11.9548	aace|amac|apa3|apan|apoc|atrc|atrn|bsub|ecok|ehor|geur|gfra|ghan|gobo|gxyl|pbur|pput|smar	efav|efOG|lani|lbga|lbrc|lbuc|lcas|lfal|lfer|lfrc|lfrk|lgas|llac|lmle|lmli|lplc|lplw|lrha|lver	K02297
ASAHP00478	0.00279184	1	11.9548	10.4604	efav|efOG|lani|lbga|lbrc|lbuc|lcas|lfal|lfer|lfrc|lfrk|lgas|llac|lmle|lmli|lplc|lplw|lrha|lver	aace|amac|apa3|apan|apoc|atrc|atrn|bsub|ecok|ehor|geur|gfra|ghan|gobo|gxyl|pbur|pput|smar	K01372
ASAHP01033	0.00279184	1	11.9548	10.4604	efav|efOG|lani|lbga|lbrc|lbuc|lcas|lfal|lfer|lfrc|lfrk|lgas|llac|lmle|lmli|lplc|lplw|lrha|lver	aace|amac|apa3|apan|apoc|atrc|atrn|bsub|ecok|ehor|geur|gfra|ghan|gobo|gxyl|pbur|pput|smar	K00869
ASAHP00821	0.00279184	1	11.9548	10.4604	efav|efOG|lani|lbga|lbrc|lbuc|lcas|lfal|lfer|lfrc|lfrk|lgas|llac|lmle|lmli|lplc|lplw|lrha|lver	aace|amac|apa3|apan|apoc|atrc|atrn|bsub|ecok|ehor|geur|gfra|ghan|gobo|gxyl|pbur|pput|smar	#N/A
ASAHP01036	0.00279184	1	11.9548	10.4604	efav|efOG|lani|lbga|lbrc|lbuc|lcas|lfal|lfer|lfrc|lfrk|lgas|llac|lmle|lmli|lplc|lplw|lrha|lver	aace|amac|apa3|apan|apoc|atrc|atrn|bsub|ecok|ehor|geur|gfra|ghan|gobo|gxyl|pbur|pput|smar	#N/A
ASAHP01124	0.00279184	1	11.9548	10.4604	efav|efOG|lani|lbga|lbrc|lbuc|lcas|lfal|lfer|lfrc|lfrk|lgas|llac|lmle|lmli|lplc|lplw|lrha|lver	aace|amac|apa3|apan|apoc|atrc|atrn|bsub|ecok|ehor|geur|gfra|ghan|gobo|gxyl|pbur|pput|smar	#N/A
ASAHP01139	0.00279184	1	11.9548	10.4604	efav|efOG|lani|lbga|lbrc|lbuc|lcas|lfal|lfer|lfrc|lfrk|lgas|llac|lmle|lmli|lplc|lplw|lrha|lver	aace|amac|apa3|apan|apoc|atrc|atrn|bsub|ecok|ehor|geur|gfra|ghan|gobo|gxyl|pbur|pput|smar	K03584
ASAHP01141	0.00279184	1	11.9548	10.4604	efav|efOG|lani|lbga|lbrc|lbuc|lcas|lfal|lfer|lfrc|lfrk|lgas|llac|lmle|lmli|lplc|lplw|lrha|lver	aace|amac|apa3|apan|apoc|atrc|atrn|bsub|ecok|ehor|geur|gfra|ghan|gobo|gxyl|pbur|pput|smar	#N/A
ASAHP01114	0.00279184	1	11.9548	10.4604	efav|efOG|lani|lbga|lbrc|lbuc|lcas|lfal|lfer|lfrc|lfrk|lgas|llac|lmle|lmli|lplc|lplw|lrha|lver	aace|amac|apa3|apan|apoc|atrc|atrn|bsub|ecok|ehor|geur|gfra|ghan|gobo|gxyl|pbur|pput|smar	#N/A
ASAHP01250	0.00279184	1	11.9548	10.4604	efav|efOG|lani|lbga|lbrc|lbuc|lcas|lfal|lfer|lfrc|lfrk|lgas|llac|lmle|lmli|lplc|lplw|lrha|lver	aace|amac|apa3|apan|apoc|atrc|atrn|bsub|ecok|ehor|geur|gfra|ghan|gobo|gxyl|pbur|pput|smar	K01597
ASAHP01875	0.00281745	1	9.97198	11.643	amac|apoc|atrc|ecok|ehor|ghan|gobo|pbur|smar	aace|apa3|apan|atrn|bsub|efav|efOG|geur|gfra|gxyl|lani|lbga|lbrc|lbuc|lcas|lfal|lfer|lfrc|lfrk|lgas|llac|lmle|lmli|lplc|lplw|lrha|lver|pput	#N/A
ASAHP02017	0.00282124	1	10.2537	11.7595	amac|apa3|apan|apoc|atrc|atrn|ecok|ehor|geur|gobo|pbur|pput|smar	aace|bsub|efav|efOG|gfra|ghan|gxyl|lani|lbga|lbrc|lbuc|lcas|lfal|lfer|lfrc|lfrk|lgas|llac|lmle|lmli|lplc|lplw|lrha|lver	K03752
ASAHP03774	0.00285181	1	9.62018	11.5517	amac|atrc|geur|gfra|gobo|gxyl	aace|apa3|apan|apoc|atrn|bsub|ecok|efav|efOG|ehor|ghan|lani|lbga|lbrc|lbuc|lcas|lfal|lfer|lfrc|lfrk|lgas|llac|lmle|lmli|lplc|lplw|lrha|lver|pbur|pput|smar	#N/A
ASAHP05724	0.002852	1	14.3277	11.0449	lfrc|lfrk	aace|amac|apa3|apan|apoc|atrc|atrn|bsub|ecok|efav|efOG|ehor|geur|gfra|ghan|gobo|gxyl|lani|lbga|lbrc|lbuc|lcas|lfal|lfer|lgas|llac|lmle|lmli|lplc|lplw|lrha|lver|pbur|pput|smar	#N/A
ASAHP09576	0.002852	1	14.3277	11.0449	lfrc|lfrk	aace|amac|apa3|apan|apoc|atrc|atrn|bsub|ecok|efav|efOG|ehor|geur|gfra|ghan|gobo|gxyl|lani|lbga|lbrc|lbuc|lcas|lfal|lfer|lgas|llac|lmle|lmli|lplc|lplw|lrha|lver|pbur|pput|smar	#N/A
ASAHP09986	0.002852	1	14.3277	11.0449	lfrc|lfrk	aace|amac|apa3|apan|apoc|atrc|atrn|bsub|ecok|efav|efOG|ehor|geur|gfra|ghan|gobo|gxyl|lani|lbga|lbrc|lbuc|lcas|lfal|lfer|lgas|llac|lmle|lmli|lplc|lplw|lrha|lver|pbur|pput|smar	#N/A
ASAHP10347	0.002852	1	14.3277	11.0449	lfrc|lfrk	aace|amac|apa3|apan|apoc|atrc|atrn|bsub|ecok|efav|efOG|ehor|geur|gfra|ghan|gobo|gxyl|lani|lbga|lbrc|lbuc|lcas|lfal|lfer|lgas|llac|lmle|lmli|lplc|lplw|lrha|lver|pbur|pput|smar	#N/A
ASAHP10376	0.002852	1	14.3277	11.0449	lfrc|lfrk	aace|amac|apa3|apan|apoc|atrc|atrn|bsub|ecok|efav|efOG|ehor|geur|gfra|ghan|gobo|gxyl|lani|lbga|lbrc|lbuc|lcas|lfal|lfer|lgas|llac|lmle|lmli|lplc|lplw|lrha|lver|pbur|pput|smar	#N/A
ASAHP10692	0.002852	1	14.3277	11.0449	lfrc|lfrk	aace|amac|apa3|apan|apoc|atrc|atrn|bsub|ecok|efav|efOG|ehor|geur|gfra|ghan|gobo|gxyl|lani|lbga|lbrc|lbuc|lcas|lfal|lfer|lgas|llac|lmle|lmli|lplc|lplw|lrha|lver|pbur|pput|smar	#N/A
ASAHP10861	0.002852	1	14.3277	11.0449	lfrc|lfrk	aace|amac|apa3|apan|apoc|atrc|atrn|bsub|ecok|efav|efOG|ehor|geur|gfra|ghan|gobo|gxyl|lani|lbga|lbrc|lbuc|lcas|lfal|lfer|lgas|llac|lmle|lmli|lplc|lplw|lrha|lver|pbur|pput|smar	#N/A
ASAHP11184	0.002852	1	14.3277	11.0449	lfrc|lfrk	aace|amac|apa3|apan|apoc|atrc|atrn|bsub|ecok|efav|efOG|ehor|geur|gfra|ghan|gobo|gxyl|lani|lbga|lbrc|lbuc|lcas|lfal|lfer|lgas|llac|lmle|lmli|lplc|lplw|lrha|lver|pbur|pput|smar	#N/A
ASAHP11379	0.002852	1	14.3277	11.0449	lfrc|lfrk	aace|amac|apa3|apan|apoc|atrc|atrn|bsub|ecok|efav|efOG|ehor|geur|gfra|ghan|gobo|gxyl|lani|lbga|lbrc|lbuc|lcas|lfal|lfer|lgas|llac|lmle|lmli|lplc|lplw|lrha|lver|pbur|pput|smar	#N/A
ASAHP11449	0.002852	1	14.3277	11.0449	lfrc|lfrk	aace|amac|apa3|apan|apoc|atrc|atrn|bsub|ecok|efav|efOG|ehor|geur|gfra|ghan|gobo|gxyl|lani|lbga|lbrc|lbuc|lcas|lfal|lfer|lgas|llac|lmle|lmli|lplc|lplw|lrha|lver|pbur|pput|smar	#N/A
ASAHP11455	0.002852	1	14.3277	11.0449	lfrc|lfrk	aace|amac|apa3|apan|apoc|atrc|atrn|bsub|ecok|efav|efOG|ehor|geur|gfra|ghan|gobo|gxyl|lani|lbga|lbrc|lbuc|lcas|lfal|lfer|lgas|llac|lmle|lmli|lplc|lplw|lrha|lver|pbur|pput|smar	#N/A
ASAHP11468	0.002852	1	14.3277	11.0449	lfrc|lfrk	aace|amac|apa3|apan|apoc|atrc|atrn|bsub|ecok|efav|efOG|ehor|geur|gfra|ghan|gobo|gxyl|lani|lbga|lbrc|lbuc|lcas|lfal|lfer|lgas|llac|lmle|lmli|lplc|lplw|lrha|lver|pbur|pput|smar	#N/A
ASAHP11480	0.002852	1	14.3277	11.0449	lfrc|lfrk	aace|amac|apa3|apan|apoc|atrc|atrn|bsub|ecok|efav|efOG|ehor|geur|gfra|ghan|gobo|gxyl|lani|lbga|lbrc|lbuc|lcas|lfal|lfer|lgas|llac|lmle|lmli|lplc|lplw|lrha|lver|pbur|pput|smar	#N/A
ASAHP11907	0.002852	1	14.3277	11.0449	lfrc|lfrk	aace|amac|apa3|apan|apoc|atrc|atrn|bsub|ecok|efav|efOG|ehor|geur|gfra|ghan|gobo|gxyl|lani|lbga|lbrc|lbuc|lcas|lfal|lfer|lgas|llac|lmle|lmli|lplc|lplw|lrha|lver|pbur|pput|smar	#N/A
ASAHP11908	0.002852	1	14.3277	11.0449	lfrc|lfrk	aace|amac|apa3|apan|apoc|atrc|atrn|bsub|ecok|efav|efOG|ehor|geur|gfra|ghan|gobo|gxyl|lani|lbga|lbrc|lbuc|lcas|lfal|lfer|lgas|llac|lmle|lmli|lplc|lplw|lrha|lver|pbur|pput|smar	#N/A
ASAHP11909	0.002852	1	14.3277	11.0449	lfrc|lfrk	aace|amac|apa3|apan|apoc|atrc|atrn|bsub|ecok|efav|efOG|ehor|geur|gfra|ghan|gobo|gxyl|lani|lbga|lbrc|lbuc|lcas|lfal|lfer|lgas|llac|lmle|lmli|lplc|lplw|lrha|lver|pbur|pput|smar	#N/A
ASAHP11910	0.002852	1	14.3277	11.0449	lfrc|lfrk	aace|amac|apa3|apan|apoc|atrc|atrn|bsub|ecok|efav|efOG|ehor|geur|gfra|ghan|gobo|gxyl|lani|lbga|lbrc|lbuc|lcas|lfal|lfer|lgas|llac|lmle|lmli|lplc|lplw|lrha|lver|pbur|pput|smar	#N/A
ASAHP11911	0.002852	1	14.3277	11.0449	lfrc|lfrk	aace|amac|apa3|apan|apoc|atrc|atrn|bsub|ecok|efav|efOG|ehor|geur|gfra|ghan|gobo|gxyl|lani|lbga|lbrc|lbuc|lcas|lfal|lfer|lgas|llac|lmle|lmli|lplc|lplw|lrha|lver|pbur|pput|smar	#N/A
ASAHP11912	0.002852	1	14.3277	11.0449	lfrc|lfrk	aace|amac|apa3|apan|apoc|atrc|atrn|bsub|ecok|efav|efOG|ehor|geur|gfra|ghan|gobo|gxyl|lani|lbga|lbrc|lbuc|lcas|lfal|lfer|lgas|llac|lmle|lmli|lplc|lplw|lrha|lver|pbur|pput|smar	#N/A
ASAHP11913	0.002852	1	14.3277	11.0449	lfrc|lfrk	aace|amac|apa3|apan|apoc|atrc|atrn|bsub|ecok|efav|efOG|ehor|geur|gfra|ghan|gobo|gxyl|lani|lbga|lbrc|lbuc|lcas|lfal|lfer|lgas|llac|lmle|lmli|lplc|lplw|lrha|lver|pbur|pput|smar	#N/A
ASAHP11914	0.002852	1	14.3277	11.0449	lfrc|lfrk	aace|amac|apa3|apan|apoc|atrc|atrn|bsub|ecok|efav|efOG|ehor|geur|gfra|ghan|gobo|gxyl|lani|lbga|lbrc|lbuc|lcas|lfal|lfer|lgas|llac|lmle|lmli|lplc|lplw|lrha|lver|pbur|pput|smar	#N/A
ASAHP11915	0.002852	1	14.3277	11.0449	lfrc|lfrk	aace|amac|apa3|apan|apoc|atrc|atrn|bsub|ecok|efav|efOG|ehor|geur|gfra|ghan|gobo|gxyl|lani|lbga|lbrc|lbuc|lcas|lfal|lfer|lgas|llac|lmle|lmli|lplc|lplw|lrha|lver|pbur|pput|smar	#N/A
ASAHP11916	0.002852	1	14.3277	11.0449	lfrc|lfrk	aace|amac|apa3|apan|apoc|atrc|atrn|bsub|ecok|efav|efOG|ehor|geur|gfra|ghan|gobo|gxyl|lani|lbga|lbrc|lbuc|lcas|lfal|lfer|lgas|llac|lmle|lmli|lplc|lplw|lrha|lver|pbur|pput|smar	#N/A
ASAHP11917	0.002852	1	14.3277	11.0449	lfrc|lfrk	aace|amac|apa3|apan|apoc|atrc|atrn|bsub|ecok|efav|efOG|ehor|geur|gfra|ghan|gobo|gxyl|lani|lbga|lbrc|lbuc|lcas|lfal|lfer|lgas|llac|lmle|lmli|lplc|lplw|lrha|lver|pbur|pput|smar	#N/A
ASAHP11918	0.002852	1	14.3277	11.0449	lfrc|lfrk	aace|amac|apa3|apan|apoc|atrc|atrn|bsub|ecok|efav|efOG|ehor|geur|gfra|ghan|gobo|gxyl|lani|lbga|lbrc|lbuc|lcas|lfal|lfer|lgas|llac|lmle|lmli|lplc|lplw|lrha|lver|pbur|pput|smar	#N/A
ASAHP11919	0.002852	1	14.3277	11.0449	lfrc|lfrk	aace|amac|apa3|apan|apoc|atrc|atrn|bsub|ecok|efav|efOG|ehor|geur|gfra|ghan|gobo|gxyl|lani|lbga|lbrc|lbuc|lcas|lfal|lfer|lgas|llac|lmle|lmli|lplc|lplw|lrha|lver|pbur|pput|smar	#N/A
ASAHP11920	0.002852	1	14.3277	11.0449	lfrc|lfrk	aace|amac|apa3|apan|apoc|atrc|atrn|bsub|ecok|efav|efOG|ehor|geur|gfra|ghan|gobo|gxyl|lani|lbga|lbrc|lbuc|lcas|lfal|lfer|lgas|llac|lmle|lmli|lplc|lplw|lrha|lver|pbur|pput|smar	#N/A
ASAHP11921	0.002852	1	14.3277	11.0449	lfrc|lfrk	aace|amac|apa3|apan|apoc|atrc|atrn|bsub|ecok|efav|efOG|ehor|geur|gfra|ghan|gobo|gxyl|lani|lbga|lbrc|lbuc|lcas|lfal|lfer|lgas|llac|lmle|lmli|lplc|lplw|lrha|lver|pbur|pput|smar	#N/A
ASAHP11922	0.002852	1	14.3277	11.0449	lfrc|lfrk	aace|amac|apa3|apan|apoc|atrc|atrn|bsub|ecok|efav|efOG|ehor|geur|gfra|ghan|gobo|gxyl|lani|lbga|lbrc|lbuc|lcas|lfal|lfer|lgas|llac|lmle|lmli|lplc|lplw|lrha|lver|pbur|pput|smar	#N/A
ASAHP11923	0.002852	1	14.3277	11.0449	lfrc|lfrk	aace|amac|apa3|apan|apoc|atrc|atrn|bsub|ecok|efav|efOG|ehor|geur|gfra|ghan|gobo|gxyl|lani|lbga|lbrc|lbuc|lcas|lfal|lfer|lgas|llac|lmle|lmli|lplc|lplw|lrha|lver|pbur|pput|smar	#N/A
ASAHP11924	0.002852	1	14.3277	11.0449	lfrc|lfrk	aace|amac|apa3|apan|apoc|atrc|atrn|bsub|ecok|efav|efOG|ehor|geur|gfra|ghan|gobo|gxyl|lani|lbga|lbrc|lbuc|lcas|lfal|lfer|lgas|llac|lmle|lmli|lplc|lplw|lrha|lver|pbur|pput|smar	#N/A
ASAHP11925	0.002852	1	14.3277	11.0449	lfrc|lfrk	aace|amac|apa3|apan|apoc|atrc|atrn|bsub|ecok|efav|efOG|ehor|geur|gfra|ghan|gobo|gxyl|lani|lbga|lbrc|lbuc|lcas|lfal|lfer|lgas|llac|lmle|lmli|lplc|lplw|lrha|lver|pbur|pput|smar	#N/A
ASAHP11926	0.002852	1	14.3277	11.0449	lfrc|lfrk	aace|amac|apa3|apan|apoc|atrc|atrn|bsub|ecok|efav|efOG|ehor|geur|gfra|ghan|gobo|gxyl|lani|lbga|lbrc|lbuc|lcas|lfal|lfer|lgas|llac|lmle|lmli|lplc|lplw|lrha|lver|pbur|pput|smar	#N/A
ASAHP11927	0.002852	1	14.3277	11.0449	lfrc|lfrk	aace|amac|apa3|apan|apoc|atrc|atrn|bsub|ecok|efav|efOG|ehor|geur|gfra|ghan|gobo|gxyl|lani|lbga|lbrc|lbuc|lcas|lfal|lfer|lgas|llac|lmle|lmli|lplc|lplw|lrha|lver|pbur|pput|smar	#N/A
ASAHP11928	0.002852	1	14.3277	11.0449	lfrc|lfrk	aace|amac|apa3|apan|apoc|atrc|atrn|bsub|ecok|efav|efOG|ehor|geur|gfra|ghan|gobo|gxyl|lani|lbga|lbrc|lbuc|lcas|lfal|lfer|lgas|llac|lmle|lmli|lplc|lplw|lrha|lver|pbur|pput|smar	#N/A
ASAHP11929	0.002852	1	14.3277	11.0449	lfrc|lfrk	aace|amac|apa3|apan|apoc|atrc|atrn|bsub|ecok|efav|efOG|ehor|geur|gfra|ghan|gobo|gxyl|lani|lbga|lbrc|lbuc|lcas|lfal|lfer|lgas|llac|lmle|lmli|lplc|lplw|lrha|lver|pbur|pput|smar	#N/A
ASAHP11930	0.002852	1	14.3277	11.0449	lfrc|lfrk	aace|amac|apa3|apan|apoc|atrc|atrn|bsub|ecok|efav|efOG|ehor|geur|gfra|ghan|gobo|gxyl|lani|lbga|lbrc|lbuc|lcas|lfal|lfer|lgas|llac|lmle|lmli|lplc|lplw|lrha|lver|pbur|pput|smar	#N/A
ASAHP11931	0.002852	1	14.3277	11.0449	lfrc|lfrk	aace|amac|apa3|apan|apoc|atrc|atrn|bsub|ecok|efav|efOG|ehor|geur|gfra|ghan|gobo|gxyl|lani|lbga|lbrc|lbuc|lcas|lfal|lfer|lgas|llac|lmle|lmli|lplc|lplw|lrha|lver|pbur|pput|smar	#N/A
ASAHP11932	0.002852	1	14.3277	11.0449	lfrc|lfrk	aace|amac|apa3|apan|apoc|atrc|atrn|bsub|ecok|efav|efOG|ehor|geur|gfra|ghan|gobo|gxyl|lani|lbga|lbrc|lbuc|lcas|lfal|lfer|lgas|llac|lmle|lmli|lplc|lplw|lrha|lver|pbur|pput|smar	#N/A
ASAHP11933	0.002852	1	14.3277	11.0449	lfrc|lfrk	aace|amac|apa3|apan|apoc|atrc|atrn|bsub|ecok|efav|efOG|ehor|geur|gfra|ghan|gobo|gxyl|lani|lbga|lbrc|lbuc|lcas|lfal|lfer|lgas|llac|lmle|lmli|lplc|lplw|lrha|lver|pbur|pput|smar	#N/A
ASAHP11934	0.002852	1	14.3277	11.0449	lfrc|lfrk	aace|amac|apa3|apan|apoc|atrc|atrn|bsub|ecok|efav|efOG|ehor|geur|gfra|ghan|gobo|gxyl|lani|lbga|lbrc|lbuc|lcas|lfal|lfer|lgas|llac|lmle|lmli|lplc|lplw|lrha|lver|pbur|pput|smar	#N/A
ASAHP11935	0.002852	1	14.3277	11.0449	lfrc|lfrk	aace|amac|apa3|apan|apoc|atrc|atrn|bsub|ecok|efav|efOG|ehor|geur|gfra|ghan|gobo|gxyl|lani|lbga|lbrc|lbuc|lcas|lfal|lfer|lgas|llac|lmle|lmli|lplc|lplw|lrha|lver|pbur|pput|smar	#N/A
ASAHP11936	0.002852	1	14.3277	11.0449	lfrc|lfrk	aace|amac|apa3|apan|apoc|atrc|atrn|bsub|ecok|efav|efOG|ehor|geur|gfra|ghan|gobo|gxyl|lani|lbga|lbrc|lbuc|lcas|lfal|lfer|lgas|llac|lmle|lmli|lplc|lplw|lrha|lver|pbur|pput|smar	#N/A
ASAHP11937	0.002852	1	14.3277	11.0449	lfrc|lfrk	aace|amac|apa3|apan|apoc|atrc|atrn|bsub|ecok|efav|efOG|ehor|geur|gfra|ghan|gobo|gxyl|lani|lbga|lbrc|lbuc|lcas|lfal|lfer|lgas|llac|lmle|lmli|lplc|lplw|lrha|lver|pbur|pput|smar	#N/A
ASAHP11938	0.002852	1	14.3277	11.0449	lfrc|lfrk	aace|amac|apa3|apan|apoc|atrc|atrn|bsub|ecok|efav|efOG|ehor|geur|gfra|ghan|gobo|gxyl|lani|lbga|lbrc|lbuc|lcas|lfal|lfer|lgas|llac|lmle|lmli|lplc|lplw|lrha|lver|pbur|pput|smar	#N/A
ASAHP11939	0.002852	1	14.3277	11.0449	lfrc|lfrk	aace|amac|apa3|apan|apoc|atrc|atrn|bsub|ecok|efav|efOG|ehor|geur|gfra|ghan|gobo|gxyl|lani|lbga|lbrc|lbuc|lcas|lfal|lfer|lgas|llac|lmle|lmli|lplc|lplw|lrha|lver|pbur|pput|smar	#N/A
ASAHP11940	0.002852	1	14.3277	11.0449	lfrc|lfrk	aace|amac|apa3|apan|apoc|atrc|atrn|bsub|ecok|efav|efOG|ehor|geur|gfra|ghan|gobo|gxyl|lani|lbga|lbrc|lbuc|lcas|lfal|lfer|lgas|llac|lmle|lmli|lplc|lplw|lrha|lver|pbur|pput|smar	#N/A
ASAHP11941	0.002852	1	14.3277	11.0449	lfrc|lfrk	aace|amac|apa3|apan|apoc|atrc|atrn|bsub|ecok|efav|efOG|ehor|geur|gfra|ghan|gobo|gxyl|lani|lbga|lbrc|lbuc|lcas|lfal|lfer|lgas|llac|lmle|lmli|lplc|lplw|lrha|lver|pbur|pput|smar	#N/A
ASAHP11942	0.002852	1	14.3277	11.0449	lfrc|lfrk	aace|amac|apa3|apan|apoc|atrc|atrn|bsub|ecok|efav|efOG|ehor|geur|gfra|ghan|gobo|gxyl|lani|lbga|lbrc|lbuc|lcas|lfal|lfer|lgas|llac|lmle|lmli|lplc|lplw|lrha|lver|pbur|pput|smar	#N/A
ASAHP11943	0.002852	1	14.3277	11.0449	lfrc|lfrk	aace|amac|apa3|apan|apoc|atrc|atrn|bsub|ecok|efav|efOG|ehor|geur|gfra|ghan|gobo|gxyl|lani|lbga|lbrc|lbuc|lcas|lfal|lfer|lgas|llac|lmle|lmli|lplc|lplw|lrha|lver|pbur|pput|smar	K00948
ASAHP11944	0.002852	1	14.3277	11.0449	lfrc|lfrk	aace|amac|apa3|apan|apoc|atrc|atrn|bsub|ecok|efav|efOG|ehor|geur|gfra|ghan|gobo|gxyl|lani|lbga|lbrc|lbuc|lcas|lfal|lfer|lgas|llac|lmle|lmli|lplc|lplw|lrha|lver|pbur|pput|smar	#N/A
ASAHP11945	0.002852	1	14.3277	11.0449	lfrc|lfrk	aace|amac|apa3|apan|apoc|atrc|atrn|bsub|ecok|efav|efOG|ehor|geur|gfra|ghan|gobo|gxyl|lani|lbga|lbrc|lbuc|lcas|lfal|lfer|lgas|llac|lmle|lmli|lplc|lplw|lrha|lver|pbur|pput|smar	#N/A
ASAHP11946	0.002852	1	14.3277	11.0449	lfrc|lfrk	aace|amac|apa3|apan|apoc|atrc|atrn|bsub|ecok|efav|efOG|ehor|geur|gfra|ghan|gobo|gxyl|lani|lbga|lbrc|lbuc|lcas|lfal|lfer|lgas|llac|lmle|lmli|lplc|lplw|lrha|lver|pbur|pput|smar	#N/A
ASAHP11947	0.002852	1	14.3277	11.0449	lfrc|lfrk	aace|amac|apa3|apan|apoc|atrc|atrn|bsub|ecok|efav|efOG|ehor|geur|gfra|ghan|gobo|gxyl|lani|lbga|lbrc|lbuc|lcas|lfal|lfer|lgas|llac|lmle|lmli|lplc|lplw|lrha|lver|pbur|pput|smar	#N/A
ASAHP11948	0.002852	1	14.3277	11.0449	lfrc|lfrk	aace|amac|apa3|apan|apoc|atrc|atrn|bsub|ecok|efav|efOG|ehor|geur|gfra|ghan|gobo|gxyl|lani|lbga|lbrc|lbuc|lcas|lfal|lfer|lgas|llac|lmle|lmli|lplc|lplw|lrha|lver|pbur|pput|smar	K01574
ASAHP11950	0.002852	1	14.3277	11.0449	lfrc|lfrk	aace|amac|apa3|apan|apoc|atrc|atrn|bsub|ecok|efav|efOG|ehor|geur|gfra|ghan|gobo|gxyl|lani|lbga|lbrc|lbuc|lcas|lfal|lfer|lgas|llac|lmle|lmli|lplc|lplw|lrha|lver|pbur|pput|smar	#N/A
ASAHP11951	0.002852	1	14.3277	11.0449	lfrc|lfrk	aace|amac|apa3|apan|apoc|atrc|atrn|bsub|ecok|efav|efOG|ehor|geur|gfra|ghan|gobo|gxyl|lani|lbga|lbrc|lbuc|lcas|lfal|lfer|lgas|llac|lmle|lmli|lplc|lplw|lrha|lver|pbur|pput|smar	#N/A
ASAHP11952	0.002852	1	14.3277	11.0449	lfrc|lfrk	aace|amac|apa3|apan|apoc|atrc|atrn|bsub|ecok|efav|efOG|ehor|geur|gfra|ghan|gobo|gxyl|lani|lbga|lbrc|lbuc|lcas|lfal|lfer|lgas|llac|lmle|lmli|lplc|lplw|lrha|lver|pbur|pput|smar	#N/A
ASAHP11953	0.002852	1	14.3277	11.0449	lfrc|lfrk	aace|amac|apa3|apan|apoc|atrc|atrn|bsub|ecok|efav|efOG|ehor|geur|gfra|ghan|gobo|gxyl|lani|lbga|lbrc|lbuc|lcas|lfal|lfer|lgas|llac|lmle|lmli|lplc|lplw|lrha|lver|pbur|pput|smar	#N/A
ASAHP11954	0.002852	1	14.3277	11.0449	lfrc|lfrk	aace|amac|apa3|apan|apoc|atrc|atrn|bsub|ecok|efav|efOG|ehor|geur|gfra|ghan|gobo|gxyl|lani|lbga|lbrc|lbuc|lcas|lfal|lfer|lgas|llac|lmle|lmli|lplc|lplw|lrha|lver|pbur|pput|smar	#N/A
ASAHP11955	0.002852	1	14.3277	11.0449	lfrc|lfrk	aace|amac|apa3|apan|apoc|atrc|atrn|bsub|ecok|efav|efOG|ehor|geur|gfra|ghan|gobo|gxyl|lani|lbga|lbrc|lbuc|lcas|lfal|lfer|lgas|llac|lmle|lmli|lplc|lplw|lrha|lver|pbur|pput|smar	#N/A
ASAHP11956	0.002852	1	14.3277	11.0449	lfrc|lfrk	aace|amac|apa3|apan|apoc|atrc|atrn|bsub|ecok|efav|efOG|ehor|geur|gfra|ghan|gobo|gxyl|lani|lbga|lbrc|lbuc|lcas|lfal|lfer|lgas|llac|lmle|lmli|lplc|lplw|lrha|lver|pbur|pput|smar	#N/A
ASAHP11957	0.002852	1	14.3277	11.0449	lfrc|lfrk	aace|amac|apa3|apan|apoc|atrc|atrn|bsub|ecok|efav|efOG|ehor|geur|gfra|ghan|gobo|gxyl|lani|lbga|lbrc|lbuc|lcas|lfal|lfer|lgas|llac|lmle|lmli|lplc|lplw|lrha|lver|pbur|pput|smar	#N/A
ASAHP11958	0.002852	1	14.3277	11.0449	lfrc|lfrk	aace|amac|apa3|apan|apoc|atrc|atrn|bsub|ecok|efav|efOG|ehor|geur|gfra|ghan|gobo|gxyl|lani|lbga|lbrc|lbuc|lcas|lfal|lfer|lgas|llac|lmle|lmli|lplc|lplw|lrha|lver|pbur|pput|smar	#N/A
ASAHP11959	0.002852	1	14.3277	11.0449	lfrc|lfrk	aace|amac|apa3|apan|apoc|atrc|atrn|bsub|ecok|efav|efOG|ehor|geur|gfra|ghan|gobo|gxyl|lani|lbga|lbrc|lbuc|lcas|lfal|lfer|lgas|llac|lmle|lmli|lplc|lplw|lrha|lver|pbur|pput|smar	#N/A
ASAHP11960	0.002852	1	14.3277	11.0449	lfrc|lfrk	aace|amac|apa3|apan|apoc|atrc|atrn|bsub|ecok|efav|efOG|ehor|geur|gfra|ghan|gobo|gxyl|lani|lbga|lbrc|lbuc|lcas|lfal|lfer|lgas|llac|lmle|lmli|lplc|lplw|lrha|lver|pbur|pput|smar	#N/A
ASAHP11961	0.002852	1	14.3277	11.0449	lfrc|lfrk	aace|amac|apa3|apan|apoc|atrc|atrn|bsub|ecok|efav|efOG|ehor|geur|gfra|ghan|gobo|gxyl|lani|lbga|lbrc|lbuc|lcas|lfal|lfer|lgas|llac|lmle|lmli|lplc|lplw|lrha|lver|pbur|pput|smar	#N/A
ASAHP11962	0.002852	1	14.3277	11.0449	lfrc|lfrk	aace|amac|apa3|apan|apoc|atrc|atrn|bsub|ecok|efav|efOG|ehor|geur|gfra|ghan|gobo|gxyl|lani|lbga|lbrc|lbuc|lcas|lfal|lfer|lgas|llac|lmle|lmli|lplc|lplw|lrha|lver|pbur|pput|smar	#N/A
ASAHP11963	0.002852	1	14.3277	11.0449	lfrc|lfrk	aace|amac|apa3|apan|apoc|atrc|atrn|bsub|ecok|efav|efOG|ehor|geur|gfra|ghan|gobo|gxyl|lani|lbga|lbrc|lbuc|lcas|lfal|lfer|lgas|llac|lmle|lmli|lplc|lplw|lrha|lver|pbur|pput|smar	#N/A
ASAHP11964	0.002852	1	14.3277	11.0449	lfrc|lfrk	aace|amac|apa3|apan|apoc|atrc|atrn|bsub|ecok|efav|efOG|ehor|geur|gfra|ghan|gobo|gxyl|lani|lbga|lbrc|lbuc|lcas|lfal|lfer|lgas|llac|lmle|lmli|lplc|lplw|lrha|lver|pbur|pput|smar	#N/A
ASAHP11965	0.002852	1	14.3277	11.0449	lfrc|lfrk	aace|amac|apa3|apan|apoc|atrc|atrn|bsub|ecok|efav|efOG|ehor|geur|gfra|ghan|gobo|gxyl|lani|lbga|lbrc|lbuc|lcas|lfal|lfer|lgas|llac|lmle|lmli|lplc|lplw|lrha|lver|pbur|pput|smar	#N/A
ASAHP11966	0.002852	1	14.3277	11.0449	lfrc|lfrk	aace|amac|apa3|apan|apoc|atrc|atrn|bsub|ecok|efav|efOG|ehor|geur|gfra|ghan|gobo|gxyl|lani|lbga|lbrc|lbuc|lcas|lfal|lfer|lgas|llac|lmle|lmli|lplc|lplw|lrha|lver|pbur|pput|smar	#N/A
ASAHP11967	0.002852	1	14.3277	11.0449	lfrc|lfrk	aace|amac|apa3|apan|apoc|atrc|atrn|bsub|ecok|efav|efOG|ehor|geur|gfra|ghan|gobo|gxyl|lani|lbga|lbrc|lbuc|lcas|lfal|lfer|lgas|llac|lmle|lmli|lplc|lplw|lrha|lver|pbur|pput|smar	#N/A
ASAHP11968	0.002852	1	14.3277	11.0449	lfrc|lfrk	aace|amac|apa3|apan|apoc|atrc|atrn|bsub|ecok|efav|efOG|ehor|geur|gfra|ghan|gobo|gxyl|lani|lbga|lbrc|lbuc|lcas|lfal|lfer|lgas|llac|lmle|lmli|lplc|lplw|lrha|lver|pbur|pput|smar	#N/A
ASAHP11969	0.002852	1	14.3277	11.0449	lfrc|lfrk	aace|amac|apa3|apan|apoc|atrc|atrn|bsub|ecok|efav|efOG|ehor|geur|gfra|ghan|gobo|gxyl|lani|lbga|lbrc|lbuc|lcas|lfal|lfer|lgas|llac|lmle|lmli|lplc|lplw|lrha|lver|pbur|pput|smar	#N/A
ASAHP11970	0.002852	1	14.3277	11.0449	lfrc|lfrk	aace|amac|apa3|apan|apoc|atrc|atrn|bsub|ecok|efav|efOG|ehor|geur|gfra|ghan|gobo|gxyl|lani|lbga|lbrc|lbuc|lcas|lfal|lfer|lgas|llac|lmle|lmli|lplc|lplw|lrha|lver|pbur|pput|smar	#N/A
ASAHP11971	0.002852	1	14.3277	11.0449	lfrc|lfrk	aace|amac|apa3|apan|apoc|atrc|atrn|bsub|ecok|efav|efOG|ehor|geur|gfra|ghan|gobo|gxyl|lani|lbga|lbrc|lbuc|lcas|lfal|lfer|lgas|llac|lmle|lmli|lplc|lplw|lrha|lver|pbur|pput|smar	#N/A
ASAHP11972	0.002852	1	14.3277	11.0449	lfrc|lfrk	aace|amac|apa3|apan|apoc|atrc|atrn|bsub|ecok|efav|efOG|ehor|geur|gfra|ghan|gobo|gxyl|lani|lbga|lbrc|lbuc|lcas|lfal|lfer|lgas|llac|lmle|lmli|lplc|lplw|lrha|lver|pbur|pput|smar	#N/A
ASAHP11973	0.002852	1	14.3277	11.0449	lfrc|lfrk	aace|amac|apa3|apan|apoc|atrc|atrn|bsub|ecok|efav|efOG|ehor|geur|gfra|ghan|gobo|gxyl|lani|lbga|lbrc|lbuc|lcas|lfal|lfer|lgas|llac|lmle|lmli|lplc|lplw|lrha|lver|pbur|pput|smar	#N/A
ASAHP11974	0.002852	1	14.3277	11.0449	lfrc|lfrk	aace|amac|apa3|apan|apoc|atrc|atrn|bsub|ecok|efav|efOG|ehor|geur|gfra|ghan|gobo|gxyl|lani|lbga|lbrc|lbuc|lcas|lfal|lfer|lgas|llac|lmle|lmli|lplc|lplw|lrha|lver|pbur|pput|smar	#N/A
ASAHP11975	0.002852	1	14.3277	11.0449	lfrc|lfrk	aace|amac|apa3|apan|apoc|atrc|atrn|bsub|ecok|efav|efOG|ehor|geur|gfra|ghan|gobo|gxyl|lani|lbga|lbrc|lbuc|lcas|lfal|lfer|lgas|llac|lmle|lmli|lplc|lplw|lrha|lver|pbur|pput|smar	#N/A
ASAHP11976	0.002852	1	14.3277	11.0449	lfrc|lfrk	aace|amac|apa3|apan|apoc|atrc|atrn|bsub|ecok|efav|efOG|ehor|geur|gfra|ghan|gobo|gxyl|lani|lbga|lbrc|lbuc|lcas|lfal|lfer|lgas|llac|lmle|lmli|lplc|lplw|lrha|lver|pbur|pput|smar	#N/A
ASAHP11977	0.002852	1	14.3277	11.0449	lfrc|lfrk	aace|amac|apa3|apan|apoc|atrc|atrn|bsub|ecok|efav|efOG|ehor|geur|gfra|ghan|gobo|gxyl|lani|lbga|lbrc|lbuc|lcas|lfal|lfer|lgas|llac|lmle|lmli|lplc|lplw|lrha|lver|pbur|pput|smar	#N/A
ASAHP03013	0.0028536	1	9.95207	11.6316	aace|ecok|ehor|geur|gfra|ghan|gobo|pput|smar	amac|apa3|apan|apoc|atrc|atrn|bsub|efav|efOG|gxyl|lani|lbga|lbrc|lbuc|lcas|lfal|lfer|lfrc|lfrk|lgas|llac|lmle|lmli|lplc|lplw|lrha|lver|pbur	K00845
ASAHP02668	0.00289828	1	12.2499	10.7252	bsub|lbga|lcas|lfal|lfer|lfrc|lfrk|lplc|lplw|lrha|lver|pbur	aace|amac|apa3|apan|apoc|atrc|atrn|ecok|efav|efOG|ehor|geur|gfra|ghan|gobo|gxyl|lani|lbrc|lbuc|lgas|llac|lmle|lmli|pput|smar	K02073
ASAHP00987	0.00292279	1	10.4769	11.875	amac|atrn|ecok|efav|efOG|ehor|geur|gfra|gobo|lani|lbrc|lcas|llac|lrha|pbur|pput|smar	aace|apa3|apan|apoc|atrc|bsub|ghan|gxyl|lbga|lbuc|lfal|lfer|lfrc|lfrk|lgas|lmle|lmli|lplc|lplw|lver	K01488
ASAHP01391	0.00292734	1	9.94722	11.639	amac|ecok|ehor|geur|ghan|gobo|gxyl|pput|smar	aace|apa3|apan|apoc|atrc|atrn|bsub|efav|efOG|gfra|lani|lbga|lbrc|lbuc|lcas|lfal|lfer|lfrc|lfrk|lgas|llac|lmle|lmli|lplc|lplw|lrha|lver|pbur	K01991
ASAHP05023	0.00293414	1	9.43912	11.5142	aace|amac|geur|gfra|gobo	apa3|apan|apoc|atrc|atrn|bsub|ecok|efav|efOG|ehor|ghan|gxyl|lani|lbga|lbrc|lbuc|lcas|lfal|lfer|lfrc|lfrk|lgas|llac|lmle|lmli|lplc|lplw|lrha|lver|pbur|pput|smar	#N/A
ASAHP01883	0.00299426	1	10.3406	11.8223	aace|amac|apa3|apan|apoc|atrc|atrn|bsub|ecok|geur|gfra|ghan|gobo|gxyl|smar	efav|efOG|ehor|lani|lbga|lbrc|lbuc|lcas|lfal|lfer|lfrc|lfrk|lgas|llac|lmle|lmli|lplc|lplw|lrha|lver|pbur|pput	K15633
ASAHP04233	0.00299852	1	13.0832	10.9601	lcas|lfrk|lgas|lplc|lver	aace|amac|apa3|apan|apoc|atrc|atrn|bsub|ecok|efav|efOG|ehor|geur|gfra|ghan|gobo|gxyl|lani|lbga|lbrc|lbuc|lfal|lfer|lfrc|llac|lmle|lmli|lplw|lrha|pbur|pput|smar	#N/A
ASAHP07687	0.00302321	1	8.18836	11.4002	ehor|gobo	aace|amac|apa3|apan|apoc|atrc|atrn|bsub|ecok|efav|efOG|geur|gfra|ghan|gxyl|lani|lbga|lbrc|lbuc|lcas|lfal|lfer|lfrc|lfrk|lgas|llac|lmle|lmli|lplc|lplw|lrha|lver|pbur|pput|smar	#N/A
ASAHP11034	0.00302321	1	8.18836	11.4002	ehor|gobo	aace|amac|apa3|apan|apoc|atrc|atrn|bsub|ecok|efav|efOG|geur|gfra|ghan|gxyl|lani|lbga|lbrc|lbuc|lcas|lfal|lfer|lfrc|lfrk|lgas|llac|lmle|lmli|lplc|lplw|lrha|lver|pbur|pput|smar	#N/A
ASAHP11048	0.00302321	1	8.18836	11.4002	ehor|gobo	aace|amac|apa3|apan|apoc|atrc|atrn|bsub|ecok|efav|efOG|geur|gfra|ghan|gxyl|lani|lbga|lbrc|lbuc|lcas|lfal|lfer|lfrc|lfrk|lgas|llac|lmle|lmli|lplc|lplw|lrha|lver|pbur|pput|smar	#N/A
ASAHP11141	0.00302321	1	8.18836	11.4002	ehor|gobo	aace|amac|apa3|apan|apoc|atrc|atrn|bsub|ecok|efav|efOG|geur|gfra|ghan|gxyl|lani|lbga|lbrc|lbuc|lcas|lfal|lfer|lfrc|lfrk|lgas|llac|lmle|lmli|lplc|lplw|lrha|lver|pbur|pput|smar	#N/A
ASAHP11169	0.00302321	1	8.18836	11.4002	ehor|gobo	aace|amac|apa3|apan|apoc|atrc|atrn|bsub|ecok|efav|efOG|geur|gfra|ghan|gxyl|lani|lbga|lbrc|lbuc|lcas|lfal|lfer|lfrc|lfrk|lgas|llac|lmle|lmli|lplc|lplw|lrha|lver|pbur|pput|smar	K07075
ASAHP01625	0.00303258	1	12.0202	10.5599	bsub|efav|lani|lbga|lbrc|lbuc|lcas|lfal|lfer|lfrc|lfrk|lgas|lmli|lplc|lplw|lrha|lver	aace|amac|apa3|apan|apoc|atrc|atrn|ecok|efOG|ehor|geur|gfra|ghan|gobo|gxyl|llac|lmle|pbur|pput|smar	#N/A
ASAHP01708	0.00310904	1	10.3315	11.7834	aace|amac|apa3|apan|apoc|atrc|atrn|geur|gfra|ghan|gobo|gxyl|pbur|smar	bsub|ecok|efav|efOG|ehor|lani|lbga|lbrc|lbuc|lcas|lfal|lfer|lfrc|lfrk|lgas|llac|lmle|lmli|lplc|lplw|lrha|lver|pput	K01950
ASAHP01901	0.00310904	1	10.3315	11.7834	aace|amac|apa3|apan|apoc|atrc|atrn|geur|gfra|ghan|gobo|gxyl|pbur|smar	bsub|ecok|efav|efOG|ehor|lani|lbga|lbrc|lbuc|lcas|lfal|lfer|lfrc|lfrk|lgas|llac|lmle|lmli|lplc|lplw|lrha|lver|pput	#N/A
ASAHP01902	0.00310904	1	10.3315	11.7834	aace|amac|apa3|apan|apoc|atrc|atrn|geur|gfra|ghan|gobo|gxyl|pbur|smar	bsub|ecok|efav|efOG|ehor|lani|lbga|lbrc|lbuc|lcas|lfal|lfer|lfrc|lfrk|lgas|llac|lmle|lmli|lplc|lplw|lrha|lver|pput	#N/A
ASAHP02078	0.00310904	1	10.3315	11.7834	aace|amac|apa3|apan|apoc|atrc|atrn|geur|gfra|ghan|gobo|gxyl|pbur|smar	bsub|ecok|efav|efOG|ehor|lani|lbga|lbrc|lbuc|lcas|lfal|lfer|lfrc|lfrk|lgas|llac|lmle|lmli|lplc|lplw|lrha|lver|pput	#N/A
ASAHP07689	0.00311415	1	13.6998	10.9999	lcas|lfrc|lfrk	aace|amac|apa3|apan|apoc|atrc|atrn|bsub|ecok|efav|efOG|ehor|geur|gfra|ghan|gobo|gxyl|lani|lbga|lbrc|lbuc|lfal|lfer|lgas|llac|lmle|lmli|lplc|lplw|lrha|lver|pbur|pput|smar	#N/A
ASAHP01025	0.00312831	1	11.9358	10.4969	bsub|efav|lani|lbrc|lbuc|lcas|lfal|lfer|lfrc|lfrk|lgas|llac|lmle|lmli|lplc|lplw|lrha|lver|pbur	aace|amac|apa3|apan|apoc|atrc|atrn|ecok|efOG|ehor|geur|gfra|ghan|gobo|gxyl|lbga|pput|smar	#N/A
ASAHP00956	0.00317485	1	12.2069	10.77	bsub|lbga|lbuc|lcas|lfal|lgas|lmli|lplc|lplw|lrha|lver|pput	aace|amac|apa3|apan|apoc|atrc|atrn|ecok|efav|efOG|ehor|geur|gfra|ghan|gobo|gxyl|lani|lbrc|lfer|lfrc|lfrk|llac|lmle|pbur|smar	K01990
ASAHP01042	0.00319291	1	10.5121	11.9905	aace|amac|apa3|apan|apoc|atrc|atrn|bsub|ecok|ehor|geur|gfra|ghan|gobo|gxyl|lbga|pbur|pput|smar	efav|efOG|lani|lbrc|lbuc|lcas|lfal|lfer|lfrc|lfrk|lgas|llac|lmle|lmli|lplc|lplw|lrha|lver	K00381
ASAHP01071	0.00319291	1	10.5121	11.9905	aace|amac|apa3|apan|apoc|atrc|atrn|bsub|ecok|ehor|geur|gfra|ghan|gobo|gxyl|lbga|pbur|pput|smar	efav|efOG|lani|lbrc|lbuc|lcas|lfal|lfer|lfrc|lfrk|lgas|llac|lmle|lmli|lplc|lplw|lrha|lver	K03517
ASAHP01090	0.00319291	1	10.5121	11.9905	aace|amac|apa3|apan|apoc|atrc|atrn|bsub|ecok|ehor|geur|gfra|ghan|gobo|gxyl|lbga|pbur|pput|smar	efav|efOG|lani|lbrc|lbuc|lcas|lfal|lfer|lfrc|lfrk|lgas|llac|lmle|lmli|lplc|lplw|lrha|lver	K03072
ASAHP01093	0.00319291	1	10.5121	11.9905	aace|amac|apa3|apan|apoc|atrc|atrn|bsub|ecok|ehor|geur|gfra|ghan|gobo|gxyl|lbga|pbur|pput|smar	efav|efOG|lani|lbrc|lbuc|lcas|lfal|lfer|lfrc|lfrk|lgas|llac|lmle|lmli|lplc|lplw|lrha|lver	K03644
ASAHP01180	0.00319291	1	10.5121	11.9905	aace|amac|apa3|apan|apoc|atrc|atrn|bsub|ecok|ehor|geur|gfra|ghan|gobo|gxyl|lbga|pbur|pput|smar	efav|efOG|lani|lbrc|lbuc|lcas|lfal|lfer|lfrc|lfrk|lgas|llac|lmle|lmli|lplc|lplw|lrha|lver	K00767
ASAHP01503	0.00321944	1	12.0228	10.5649	bsub|ghan|lani|lbga|lbrc|lbuc|lcas|lfer|lfrc|lfrk|lgas|llac|lmli|lplc|lplw|lrha|lver	aace|amac|apa3|apan|apoc|atrc|atrn|ecok|efav|efOG|ehor|geur|gfra|gobo|gxyl|lfal|lmle|pbur|pput|smar	#N/A
ASAHP00051	0.00323508	1	10.8789	12.7212	aace|amac|apa3|apan|apoc|atrc|atrn|bsub|ecok|efav|ehor|geur|gfra|ghan|gobo|gxyl|lani|lbga|lbrc|lbuc|lfer|llac|lmle|lmli|lplc|lplw|lver|pbur|pput|smar	efOG|lcas|lfal|lfrc|lfrk|lgas|lrha	K08156
ASAHP03977	0.00326045	1	9.74962	11.579	amac|apan|geur|gfra|ghan|gobo|gxyl	aace|apa3|apoc|atrc|atrn|bsub|ecok|efav|efOG|ehor|lani|lbga|lbrc|lbuc|lcas|lfal|lfer|lfrc|lfrk|lgas|llac|lmle|lmli|lplc|lplw|lrha|lver|pbur|pput|smar	#N/A
ASAHP01757	0.0032912	1	12.0738	10.6547	bsub|efav|efOG|lbga|lbrc|lbuc|lcas|lfrc|llac|lmle|lmli|lplc|lplw|lrha|lver	aace|amac|apa3|apan|apoc|atrc|atrn|ecok|ehor|geur|gfra|ghan|gobo|gxyl|lani|lfal|lfer|lfrk|lgas|pbur|pput|smar	#N/A
ASAHP06842	0.00330231	1	13.344	10.9789	lfer|lfrc|lfrk|lver	aace|amac|apa3|apan|apoc|atrc|atrn|bsub|ecok|efav|efOG|ehor|geur|gfra|ghan|gobo|gxyl|lani|lbga|lbrc|lbuc|lcas|lfal|lgas|llac|lmle|lmli|lplc|lplw|lrha|pbur|pput|smar	#N/A
ASAHP01978	0.00335304	1	12.2478	10.7562	bsub|efav|efOG|lbga|lbrc|lbuc|lfal|lfrc|lfrk|lgas|llac|lmle	aace|amac|apa3|apan|apoc|atrc|atrn|ecok|ehor|geur|gfra|ghan|gobo|gxyl|lani|lcas|lfer|lmli|lplc|lplw|lrha|lver|pbur|pput|smar	K09809
ASAHP00973	0.00335703	1	12.1774	10.7088	lbga|lbrc|lbuc|lfal|lfer|lfrc|lfrk|lgas|lmle|lmli|lplc|lplw|lver	aace|amac|apa3|apan|apoc|atrc|atrn|bsub|ecok|efav|efOG|ehor|geur|gfra|ghan|gobo|gxyl|lani|lcas|llac|lrha|pbur|pput|smar	K16211
ASAHP00206	0.0033841	1	11.9865	10.5159	efav|efOG|lani|lbga|lbrc|lbuc|lcas|lfal|lfrc|lfrk|lgas|llac|lmle|lmli|lplc|lplw|lrha|lver	aace|amac|apa3|apan|apoc|atrc|atrn|bsub|ecok|ehor|geur|gfra|ghan|gobo|gxyl|lfer|pbur|pput|smar	K15634
ASAHP01519	0.0033841	1	11.9865	10.5159	efav|efOG|lani|lbga|lbrc|lbuc|lcas|lfal|lfrc|lfrk|lgas|llac|lmle|lmli|lplc|lplw|lrha|lver	aace|amac|apa3|apan|apoc|atrc|atrn|bsub|ecok|ehor|geur|gfra|ghan|gobo|gxyl|lfer|pbur|pput|smar	#N/A
ASAHP00047	0.00341161	1	11.8103	10.3782	atrc|bsub|efav|efOG|ehor|lani|lbga|lbrc|lbuc|lcas|lfal|lfer|lfrc|lfrk|lgas|llac|lmle|lmli|lplc|lplw|lrha|lver	aace|amac|apa3|apan|apoc|atrn|ecok|geur|gfra|ghan|gobo|gxyl|pbur|pput|smar	K01537
ASAHP01758	0.00342202	1	10.3358	11.7747	aace|amac|apa3|apan|apoc|atrc|atrn|ecok|geur|gfra|gobo|gxyl|pput|smar	bsub|efav|efOG|ehor|ghan|lani|lbga|lbrc|lbuc|lcas|lfal|lfer|lfrc|lfrk|lgas|llac|lmle|lmli|lplc|lplw|lrha|lver|pbur	K05516
ASAHP03294	0.0034223	1	9.96274	11.6342	amac|apa3|apan|apoc|geur|gfra|ghan|gobo|gxyl	aace|atrc|atrn|bsub|ecok|efav|efOG|ehor|lani|lbga|lbrc|lbuc|lcas|lfal|lfer|lfrc|lfrk|lgas|llac|lmle|lmli|lplc|lplw|lrha|lver|pbur|pput|smar	K06045
ASAHP03342	0.0034223	1	9.96274	11.6342	amac|apa3|apan|apoc|geur|gfra|ghan|gobo|gxyl	aace|atrc|atrn|bsub|ecok|efav|efOG|ehor|lani|lbga|lbrc|lbuc|lcas|lfal|lfer|lfrc|lfrk|lgas|llac|lmle|lmli|lplc|lplw|lrha|lver|pbur|pput|smar	#N/A
ASAHP01189	0.00344001	1	10.4731	11.943	aace|amac|apa3|apan|apoc|atrc|atrn|ecok|ehor|geur|gfra|ghan|gobo|gxyl|lver|pbur|pput|smar	bsub|efav|efOG|lani|lbga|lbrc|lbuc|lcas|lfal|lfer|lfrc|lfrk|lgas|llac|lmle|lmli|lplc|lplw|lrha	K06861
ASAHP01294	0.00344001	1	10.4731	11.943	aace|amac|apa3|apan|apoc|atrc|atrn|ecok|ehor|geur|gfra|ghan|gobo|gxyl|lver|pbur|pput|smar	bsub|efav|efOG|lani|lbga|lbrc|lbuc|lcas|lfal|lfer|lfrc|lfrk|lgas|llac|lmle|lmli|lplc|lplw|lrha	K00254
ASAHP00769	0.00344002	1	11.943	10.4731	bsub|efav|efOG|lani|lbga|lbrc|lbuc|lcas|lfal|lfer|lfrc|lfrk|lgas|llac|lmle|lmli|lplc|lplw|lrha	aace|amac|apa3|apan|apoc|atrc|atrn|ecok|ehor|geur|gfra|ghan|gobo|gxyl|lver|pbur|pput|smar	K05340
ASAHP01027	0.00344002	1	11.943	10.4731	bsub|efav|efOG|lani|lbga|lbrc|lbuc|lcas|lfal|lfer|lfrc|lfrk|lgas|llac|lmle|lmli|lplc|lplw|lrha	aace|amac|apa3|apan|apoc|atrc|atrn|ecok|ehor|geur|gfra|ghan|gobo|gxyl|lver|pbur|pput|smar	K01493
ASAHP01243	0.00344002	1	11.943	10.4731	bsub|efav|efOG|lani|lbga|lbrc|lbuc|lcas|lfal|lfer|lfrc|lfrk|lgas|llac|lmle|lmli|lplc|lplw|lrha	aace|amac|apa3|apan|apoc|atrc|atrn|ecok|ehor|geur|gfra|ghan|gobo|gxyl|lver|pbur|pput|smar	#N/A
ASAHP00837	0.00344358	1	10.4201	11.8592	aace|amac|apa3|apan|apoc|atrc|atrn|ecok|ehor|geur|ghan|gobo|gxyl|pbur|pput|smar	bsub|efav|efOG|gfra|lani|lbga|lbrc|lbuc|lcas|lfal|lfer|lfrc|lfrk|lgas|llac|lmle|lmli|lplc|lplw|lrha|lver	K00343
ASAHP00842	0.00344358	1	10.4201	11.8592	aace|amac|apa3|apan|apoc|atrc|atrn|ecok|ehor|geur|ghan|gobo|gxyl|pbur|pput|smar	bsub|efav|efOG|gfra|lani|lbga|lbrc|lbuc|lcas|lfal|lfer|lfrc|lfrk|lgas|llac|lmle|lmli|lplc|lplw|lrha|lver	K00330
ASAHP00863	0.00344358	1	10.4201	11.8592	aace|amac|apa3|apan|apoc|atrc|atrn|ecok|ehor|geur|ghan|gobo|gxyl|pbur|pput|smar	bsub|efav|efOG|gfra|lani|lbga|lbrc|lbuc|lcas|lfal|lfer|lfrc|lfrk|lgas|llac|lmle|lmli|lplc|lplw|lrha|lver	K00331
ASAHP00883	0.00344358	1	10.4201	11.8592	aace|amac|apa3|apan|apoc|atrc|atrn|ecok|ehor|geur|ghan|gobo|gxyl|pbur|pput|smar	bsub|efav|efOG|gfra|lani|lbga|lbrc|lbuc|lcas|lfal|lfer|lfrc|lfrk|lgas|llac|lmle|lmli|lplc|lplw|lrha|lver	K13378
ASAHP00926	0.00344358	1	10.4201	11.8592	aace|amac|apa3|apan|apoc|atrc|atrn|ecok|ehor|geur|ghan|gobo|gxyl|pbur|pput|smar	bsub|efav|efOG|gfra|lani|lbga|lbrc|lbuc|lcas|lfal|lfer|lfrc|lfrk|lgas|llac|lmle|lmli|lplc|lplw|lrha|lver	K00340
ASAHP00966	0.00344358	1	10.4201	11.8592	aace|amac|apa3|apan|apoc|atrc|atrn|ecok|ehor|geur|ghan|gobo|gxyl|pbur|pput|smar	bsub|efav|efOG|gfra|lani|lbga|lbrc|lbuc|lcas|lfal|lfer|lfrc|lfrk|lgas|llac|lmle|lmli|lplc|lplw|lrha|lver	K16092
ASAHP00989	0.00344358	1	10.4201	11.8592	aace|amac|apa3|apan|apoc|atrc|atrn|ecok|ehor|geur|ghan|gobo|gxyl|pbur|pput|smar	bsub|efav|efOG|gfra|lani|lbga|lbrc|lbuc|lcas|lfal|lfer|lfrc|lfrk|lgas|llac|lmle|lmli|lplc|lplw|lrha|lver	K00338
ASAHP00990	0.00344358	1	10.4201	11.8592	aace|amac|apa3|apan|apoc|atrc|atrn|ecok|ehor|geur|ghan|gobo|gxyl|pbur|pput|smar	bsub|efav|efOG|gfra|lani|lbga|lbrc|lbuc|lcas|lfal|lfer|lfrc|lfrk|lgas|llac|lmle|lmli|lplc|lplw|lrha|lver	K00337
ASAHP00991	0.00344358	1	10.4201	11.8592	aace|amac|apa3|apan|apoc|atrc|atrn|ecok|ehor|geur|ghan|gobo|gxyl|pbur|pput|smar	bsub|efav|efOG|gfra|lani|lbga|lbrc|lbuc|lcas|lfal|lfer|lfrc|lfrk|lgas|llac|lmle|lmli|lplc|lplw|lrha|lver	K00336
ASAHP01283	0.00344358	1	10.4201	11.8592	aace|amac|apa3|apan|apoc|atrc|atrn|ecok|ehor|geur|ghan|gobo|gxyl|pbur|pput|smar	bsub|efav|efOG|gfra|lani|lbga|lbrc|lbuc|lcas|lfal|lfer|lfrc|lfrk|lgas|llac|lmle|lmli|lplc|lplw|lrha|lver	#N/A
ASAHP01590	0.00344358	1	10.4201	11.8592	aace|amac|apa3|apan|apoc|atrc|atrn|ecok|ehor|geur|ghan|gobo|gxyl|pbur|pput|smar	bsub|efav|efOG|gfra|lani|lbga|lbrc|lbuc|lcas|lfal|lfer|lfrc|lfrk|lgas|llac|lmle|lmli|lplc|lplw|lrha|lver	K00240
ASAHP01605	0.00344358	1	10.4201	11.8592	aace|amac|apa3|apan|apoc|atrc|atrn|ecok|ehor|geur|ghan|gobo|gxyl|pbur|pput|smar	bsub|efav|efOG|gfra|lani|lbga|lbrc|lbuc|lcas|lfal|lfer|lfrc|lfrk|lgas|llac|lmle|lmli|lplc|lplw|lrha|lver	K06916
ASAHP01618	0.00344358	1	10.4201	11.8592	aace|amac|apa3|apan|apoc|atrc|atrn|ecok|ehor|geur|ghan|gobo|gxyl|pbur|pput|smar	bsub|efav|efOG|gfra|lani|lbga|lbrc|lbuc|lcas|lfal|lfer|lfrc|lfrk|lgas|llac|lmle|lmli|lplc|lplw|lrha|lver	K00982
ASAHP04956	0.00344545	1	9.4668	11.5099	aace|geur|gfra|gobo|gxyl	amac|apa3|apan|apoc|atrc|atrn|bsub|ecok|efav|efOG|ehor|ghan|lani|lbga|lbrc|lbuc|lcas|lfal|lfer|lfrc|lfrk|lgas|llac|lmle|lmli|lplc|lplw|lrha|lver|pbur|pput|smar	#N/A
ASAHP04979	0.00344545	1	9.4668	11.5099	aace|geur|gfra|gobo|gxyl	amac|apa3|apan|apoc|atrc|atrn|bsub|ecok|efav|efOG|ehor|ghan|lani|lbga|lbrc|lbuc|lcas|lfal|lfer|lfrc|lfrk|lgas|llac|lmle|lmli|lplc|lplw|lrha|lver|pbur|pput|smar	#N/A
ASAHP04999	0.00344545	1	9.4668	11.5099	aace|geur|gfra|gobo|gxyl	amac|apa3|apan|apoc|atrc|atrn|bsub|ecok|efav|efOG|ehor|ghan|lani|lbga|lbrc|lbuc|lcas|lfal|lfer|lfrc|lfrk|lgas|llac|lmle|lmli|lplc|lplw|lrha|lver|pbur|pput|smar	#N/A
ASAHP03044	0.00344594	1	10.071	11.6675	aace|amac|apa3|apan|apoc|atrc|geur|gfra|gobo|gxyl	atrn|bsub|ecok|efav|efOG|ehor|ghan|lani|lbga|lbrc|lbuc|lcas|lfal|lfer|lfrc|lfrk|lgas|llac|lmle|lmli|lplc|lplw|lrha|lver|pbur|pput|smar	#N/A
ASAHP00645	0.00345739	1	10.8406	12.4944	aace|amac|apa3|apan|apoc|atrc|atrn|bsub|ecok|efav|efOG|ehor|geur|gfra|ghan|gobo|gxyl|lani|lbrc|lcas|lfer|lmli|lplc|lplw|lrha|pbur|pput|smar	lbga|lbuc|lfal|lfrc|lfrk|lgas|llac|lmle|lver	K00940
ASAHP01510	0.00348937	1	12.0606	10.6182	bsub|efav|efOG|lani|lbga|lbrc|lbuc|lfal|lfer|lfrc|lfrk|lgas|llac|lplc|lplw|lver	aace|amac|apa3|apan|apoc|atrc|atrn|ecok|ehor|geur|gfra|ghan|gobo|gxyl|lcas|lmle|lmli|lrha|pbur|pput|smar	#N/A
ASAHP00833	0.00349841	1	10.5726	12.0838	aace|amac|apa3|apan|apoc|atrc|atrn|bsub|ecok|ehor|geur|gfra|ghan|gobo|gxyl|lbga|llac|lmli|lver|pbur|smar	efav|efOG|lani|lbrc|lbuc|lcas|lfal|lfer|lfrc|lfrk|lgas|lmle|lplc|lplw|lrha|pput	K01649
ASAHP01136	0.00352029	1	11.9213	10.4559	bsub|efav|efOG|lani|lbrc|lbuc|lcas|lfal|lfer|lfrc|lfrk|lgas|llac|lmle|lmli|lplc|lplw|lrha|lver|smar	aace|amac|apa3|apan|apoc|atrc|atrn|ecok|ehor|geur|gfra|ghan|gobo|gxyl|lbga|pbur|pput	K15986
ASAHP03962	0.00354122	1	9.67049	11.5784	amac|bsub|ecok|ehor|gobo|pbur|smar	aace|apa3|apan|apoc|atrc|atrn|efav|efOG|geur|gfra|ghan|gxyl|lani|lbga|lbrc|lbuc|lcas|lfal|lfer|lfrc|lfrk|lgas|llac|lmle|lmli|lplc|lplw|lrha|lver|pput	K05804
ASAHP00827	0.00354238	1	10.5372	11.9722	aace|amac|apa3|apan|apoc|atrc|atrn|ecok|efav|efOG|ehor|geur|gfra|gobo|gxyl|llac|pbur|pput|smar	bsub|ghan|lani|lbga|lbrc|lbuc|lcas|lfal|lfer|lfrc|lfrk|lgas|lmle|lmli|lplc|lplw|lrha|lver	K06193
ASAHP03036	0.00354767	1	10.0662	11.681	aace|amac|atrn|ecok|ehor|geur|gfra|gobo|gxyl|pput	apa3|apan|apoc|atrc|bsub|efav|efOG|ghan|lani|lbga|lbrc|lbuc|lcas|lfal|lfer|lfrc|lfrk|lgas|llac|lmle|lmli|lplc|lplw|lrha|lver|pbur|smar	#N/A
ASAHP01376	0.00363108	1	12.0225	10.5506	efav|efOG|lani|lbga|lbrc|lbuc|lcas|lfer|lfrc|lfrk|lgas|llac|lmli|lplc|lplw|lrha|lver	aace|amac|apa3|apan|apoc|atrc|atrn|bsub|ecok|ehor|geur|gfra|ghan|gobo|gxyl|lfal|lmle|pbur|pput|smar	#N/A
ASAHP01377	0.00363108	1	12.0225	10.5506	efav|efOG|lani|lbga|lbrc|lbuc|lcas|lfer|lfrc|lfrk|lgas|llac|lmli|lplc|lplw|lrha|lver	aace|amac|apa3|apan|apoc|atrc|atrn|bsub|ecok|ehor|geur|gfra|ghan|gobo|gxyl|lfal|lmle|pbur|pput|smar	K01928
ASAHP04372	0.00363674	1	9.57688	11.5601	aace|ecok|ehor|geur|pbur|smar	amac|apa3|apan|apoc|atrc|atrn|bsub|efav|efOG|gfra|ghan|gobo|gxyl|lani|lbga|lbrc|lbuc|lcas|lfal|lfer|lfrc|lfrk|lgas|llac|lmle|lmli|lplc|lplw|lrha|lver|pput	K09998
ASAHP01475	0.00367245	1	12.0599	10.6255	bsub|efav|efOG|lani|lbga|lbrc|lbuc|lfal|lfer|lfrc|lfrk|lgas|lmle|lplc|lplw|lver	aace|amac|apa3|apan|apoc|atrc|atrn|ecok|ehor|geur|gfra|ghan|gobo|gxyl|lcas|llac|lmli|lrha|pbur|pput|smar	K03294
ASAHP00501	0.00367777	1	10.366	11.8381	aace|amac|apa3|apan|atrc|atrn|ecok|ehor|geur|gfra|ghan|gobo|gxyl|pbur|pput	apoc|bsub|efav|efOG|lani|lbga|lbrc|lbuc|lcas|lfal|lfer|lfrc|lfrk|lgas|llac|lmle|lmli|lplc|lplw|lrha|lver|smar	K15726
ASAHP04344	0.00369549	1	9.2096	11.4595	gfra|gobo|pbur|smar	aace|amac|apa3|apan|apoc|atrc|atrn|bsub|ecok|efav|efOG|ehor|geur|ghan|gxyl|lani|lbga|lbrc|lbuc|lcas|lfal|lfer|lfrc|lfrk|lgas|llac|lmle|lmli|lplc|lplw|lrha|lver|pput	#N/A
ASAHP05547	0.00369549	1	9.2096	11.4595	gfra|gobo|pbur|smar	aace|amac|apa3|apan|apoc|atrc|atrn|bsub|ecok|efav|efOG|ehor|geur|ghan|gxyl|lani|lbga|lbrc|lbuc|lcas|lfal|lfer|lfrc|lfrk|lgas|llac|lmle|lmli|lplc|lplw|lrha|lver|pput	K07023
ASAHP00871	0.00370915	1	11.7941	10.4118	bsub|ecok|efav|efOG|ehor|lbga|lbrc|lbuc|lcas|lfal|lfrc|lfrk|lgas|lmle|lmli|lplc|lplw|lrha|lver|pbur|pput|smar	aace|amac|apa3|apan|apoc|atrc|atrn|geur|gfra|ghan|gobo|gxyl|lani|lfer|llac	K10040
ASAHP03748	0.00371594	1	13.0598	10.9441	bsub|lcas|lfrc|lfrk|lrha	aace|amac|apa3|apan|apoc|atrc|atrn|ecok|efav|efOG|ehor|geur|gfra|ghan|gobo|gxyl|lani|lbga|lbrc|lbuc|lfal|lfer|lgas|llac|lmle|lmli|lplc|lplw|lver|pbur|pput|smar	#N/A
ASAHP01677	0.00373951	1	10.1475	11.6784	apa3|apan|apoc|atrn|ecok|ehor|geur|gobo|pbur|pput|smar	aace|amac|atrc|bsub|efav|efOG|gfra|ghan|gxyl|lani|lbga|lbrc|lbuc|lcas|lfal|lfer|lfrc|lfrk|lgas|llac|lmle|lmli|lplc|lplw|lrha|lver	K03313
ASAHP00656	0.00375659	1	12.0278	10.5606	bsub|efav|efOG|lani|lbrc|lbuc|lcas|lfer|lfrc|lfrk|lgas|llac|lmle|lmli|lplc|lplw|lrha	aace|amac|apa3|apan|apoc|atrc|atrn|ecok|ehor|geur|gfra|ghan|gobo|gxyl|lbga|lfal|lver|pbur|pput|smar	#N/A
ASAHP01762	0.00376595	1	10.3337	11.7821	aace|amac|apa3|apan|apoc|atrc|atrn|ehor|geur|gfra|gobo|gxyl|pput|smar	bsub|ecok|efav|efOG|ghan|lani|lbga|lbrc|lbuc|lcas|lfal|lfer|lfrc|lfrk|lgas|llac|lmle|lmli|lplc|lplw|lrha|lver|pbur	K07010
ASAHP00853	0.00379107	1	11.983	10.5193	bsub|efav|efOG|lani|lbga|lbrc|lbuc|lcas|lfer|lfrc|lfrk|llac|lmle|lmli|lplc|lplw|lrha|lver	aace|amac|apa3|apan|apoc|atrc|atrn|ecok|ehor|geur|gfra|ghan|gobo|gxyl|lfal|lgas|pbur|pput|smar	K06950
ASAHP01230	0.00379107	1	11.983	10.5193	bsub|efav|efOG|lani|lbga|lbrc|lbuc|lcas|lfer|lfrc|lfrk|llac|lmle|lmli|lplc|lplw|lrha|lver	aace|amac|apa3|apan|apoc|atrc|atrn|ecok|ehor|geur|gfra|ghan|gobo|gxyl|lfal|lgas|pbur|pput|smar	K06198
ASAHP01351	0.00379107	1	11.983	10.5193	bsub|efav|efOG|lani|lbga|lbrc|lbuc|lcas|lfer|lfrc|lfrk|llac|lmle|lmli|lplc|lplw|lrha|lver	aace|amac|apa3|apan|apoc|atrc|atrn|ecok|ehor|geur|gfra|ghan|gobo|gxyl|lfal|lgas|pbur|pput|smar	#N/A
ASAHP01363	0.00379107	1	11.983	10.5193	bsub|efav|efOG|lani|lbga|lbrc|lbuc|lcas|lfer|lfrc|lfrk|llac|lmle|lmli|lplc|lplw|lrha|lver	aace|amac|apa3|apan|apoc|atrc|atrn|ecok|ehor|geur|gfra|ghan|gobo|gxyl|lfal|lgas|pbur|pput|smar	K03346
ASAHP00670	0.0038225	1	11.9386	10.4779	bsub|efav|efOG|lani|lbga|lbrc|lbuc|lcas|lfal|lfer|lfrc|lfrk|llac|lmle|lmli|lplc|lplw|lrha|lver	aace|amac|apa3|apan|apoc|atrc|atrn|ecok|ehor|geur|gfra|ghan|gobo|gxyl|lgas|pbur|pput|smar	K06889
ASAHP00709	0.0038225	1	11.9386	10.4779	bsub|efav|efOG|lani|lbga|lbrc|lbuc|lcas|lfal|lfer|lfrc|lfrk|llac|lmle|lmli|lplc|lplw|lrha|lver	aace|amac|apa3|apan|apoc|atrc|atrn|ecok|ehor|geur|gfra|ghan|gobo|gxyl|lgas|pbur|pput|smar	K00763
ASAHP00868	0.0038225	1	11.9386	10.4779	bsub|efav|efOG|lani|lbga|lbrc|lbuc|lcas|lfal|lfer|lfrc|lfrk|llac|lmle|lmli|lplc|lplw|lrha|lver	aace|amac|apa3|apan|apoc|atrc|atrn|ecok|ehor|geur|gfra|ghan|gobo|gxyl|lgas|pbur|pput|smar	K07533
ASAHP01115	0.0038225	1	11.9386	10.4779	bsub|efav|efOG|lani|lbga|lbrc|lbuc|lcas|lfal|lfer|lfrc|lfrk|llac|lmle|lmli|lplc|lplw|lrha|lver	aace|amac|apa3|apan|apoc|atrc|atrn|ecok|ehor|geur|gfra|ghan|gobo|gxyl|lgas|pbur|pput|smar	#N/A
ASAHP00413	0.0038287	1	10.9838	13.3038	aace|amac|apa3|apan|apoc|atrc|atrn|bsub|ecok|efav|efOG|ehor|geur|gfra|ghan|gobo|gxyl|lani|lbga|lbrc|lbuc|lcas|lfer|llac|lmle|lmli|lplc|lplw|lrha|lver|pbur|pput|smar	lfal|lfrc|lfrk|lgas	K00773
ASAHP02101	0.00389095	1	12.0914	10.7111	bsub|lbga|lbrc|lbuc|lcas|lfer|lfrc|lgas|lmle|lmli|lplc|lplw|lrha|lver	aace|amac|apa3|apan|apoc|atrc|atrn|ecok|efav|efOG|ehor|geur|gfra|ghan|gobo|gxyl|lani|lfal|lfrk|llac|pbur|pput|smar	#N/A
ASAHP03683	0.00397166	1	9.45042	11.4998	ecok|ehor|lani|lplw|smar	aace|amac|apa3|apan|apoc|atrc|atrn|bsub|efav|efOG|geur|gfra|ghan|gobo|gxyl|lbga|lbrc|lbuc|lcas|lfal|lfer|lfrc|lfrk|lgas|llac|lmle|lmli|lplc|lrha|lver|pbur|pput	K04069
ASAHP04052	0.00397166	1	9.45042	11.4998	ecok|ehor|lani|lplw|smar	aace|amac|apa3|apan|apoc|atrc|atrn|bsub|efav|efOG|geur|gfra|ghan|gobo|gxyl|lbga|lbrc|lbuc|lcas|lfal|lfer|lfrc|lfrk|lgas|llac|lmle|lmli|lplc|lrha|lver|pbur|pput	K00656
ASAHP02919	0.00407078	1	12.5827	10.825	efav|efOG|lani|lfrc|lfrk|lgas|lplc|lplw|lver	aace|amac|apa3|apan|apoc|atrc|atrn|bsub|ecok|ehor|geur|gfra|ghan|gobo|gxyl|lbga|lbrc|lbuc|lcas|lfal|lfer|llac|lmle|lmli|lrha|pbur|pput|smar	K06216
ASAHP02979	0.00408675	1	9.63259	11.5311	aace|apa3|geur|gfra|gobo|gxyl	amac|apan|apoc|atrc|atrn|bsub|ecok|efav|efOG|ehor|ghan|lani|lbga|lbrc|lbuc|lcas|lfal|lfer|lfrc|lfrk|lgas|llac|lmle|lmli|lplc|lplw|lrha|lver|pbur|pput|smar	#N/A
ASAHP04806	0.00414348	1	9.25469	11.4742	amac|geur|gobo|gxyl	aace|apa3|apan|apoc|atrc|atrn|bsub|ecok|efav|efOG|ehor|gfra|ghan|lani|lbga|lbrc|lbuc|lcas|lfal|lfer|lfrc|lfrk|lgas|llac|lmle|lmli|lplc|lplw|lrha|lver|pbur|pput|smar	#N/A
ASAHP01497	0.00414577	1	11.9741	10.5279	bsub|efav|efOG|lani|lbga|lbrc|lbuc|lcas|lfal|lfrc|lfrk|lgas|llac|lmle|lmli|lplc|lplw|lrha	aace|amac|apa3|apan|apoc|atrc|atrn|ecok|ehor|geur|gfra|ghan|gobo|gxyl|lfer|lver|pbur|pput|smar	#N/A
ASAHP01245	0.00416695	1	12.0123	10.5595	efav|efOG|lani|lbrc|lbuc|lcas|lfal|lfer|lfrc|lfrk|lgas|llac|lmli|lplc|lplw|lrha|lver	aace|amac|apa3|apan|apoc|atrc|atrn|bsub|ecok|ehor|geur|gfra|ghan|gobo|gxyl|lbga|lmle|pbur|pput|smar	K01071
ASAHP01353	0.00421226	1	12.007	10.5855	bsub|lani|lbga|lbrc|lbuc|lcas|lfer|lfrc|lfrk|lgas|llac|lmle|lmli|lplc|lplw|lrha|lver	aace|amac|apa3|apan|apoc|atrc|atrn|ecok|efav|efOG|ehor|geur|gfra|ghan|gobo|gxyl|lfal|pbur|pput|smar	#N/A
ASAHP06129	0.00422439	1	9.2036	11.4736	ehor|geur|gobo|llac	aace|amac|apa3|apan|apoc|atrc|atrn|bsub|ecok|efav|efOG|gfra|ghan|gxyl|lani|lbga|lbrc|lbuc|lcas|lfal|lfer|lfrc|lfrk|lgas|lmle|lmli|lplc|lplw|lrha|lver|pbur|pput|smar	#N/A
ASAHP00746	0.00429527	1	11.9085	10.4706	bsub|efav|efOG|lani|lbga|lbrc|lcas|lfal|lfer|lfrc|lfrk|lgas|llac|lmle|lmli|lplc|lplw|lrha|lver|smar	aace|amac|apa3|apan|apoc|atrc|atrn|ecok|ehor|geur|gfra|ghan|gobo|gxyl|lbuc|pbur|pput	#N/A
ASAHP00698	0.00430045	1	10.7567	12.1764	aace|amac|atrc|atrn|ecok|efav|efOG|ehor|geur|gfra|ghan|gobo|gxyl|lani|lbga|lcas|lfer|llac|lmli|lplc|lplw|lrha|pbur|smar	apa3|apan|apoc|bsub|lbrc|lbuc|lfal|lfrc|lfrk|lgas|lmle|lver|pput	K04759
ASAHP01375	0.00430177	1	12.0158	10.5709	efav|efOG|lani|lbga|lbrc|lbuc|lcas|lfer|lfrc|lfrk|lgas|llac|lmle|lplc|lplw|lrha|lver	aace|amac|apa3|apan|apoc|atrc|atrn|bsub|ecok|ehor|geur|gfra|ghan|gobo|gxyl|lfal|lmli|pbur|pput|smar	#N/A
ASAHP01682	0.00432296	1	12.2083	10.7636	efav|efOG|lbga|lbrc|lcas|lfrc|lgas|llac|lplc|lplw|lrha|lver	aace|amac|apa3|apan|apoc|atrc|atrn|bsub|ecok|ehor|geur|gfra|ghan|gobo|gxyl|lani|lbuc|lfal|lfer|lfrk|lmle|lmli|pbur|pput|smar	K01552
ASAHP00764	0.00437031	1	10.3804	11.8282	aace|amac|apa3|apan|apoc|atrc|atrn|ecok|ehor|geur|gfra|ghan|gobo|gxyl|pput	bsub|efav|efOG|lani|lbga|lbrc|lbuc|lcas|lfal|lfer|lfrc|lfrk|lgas|llac|lmle|lmli|lplc|lplw|lrha|lver|pbur|smar	#N/A
ASAHP01038	0.00437031	1	10.3804	11.8282	aace|amac|apa3|apan|apoc|atrc|atrn|ecok|ehor|geur|gfra|ghan|gobo|gxyl|pput	bsub|efav|efOG|lani|lbga|lbrc|lbuc|lcas|lfal|lfer|lfrc|lfrk|lgas|llac|lmle|lmli|lplc|lplw|lrha|lver|pbur|smar	K16090
ASAHP01552	0.00437031	1	10.3804	11.8282	aace|amac|apa3|apan|apoc|atrc|atrn|ecok|ehor|geur|gfra|ghan|gobo|gxyl|pput	bsub|efav|efOG|lani|lbga|lbrc|lbuc|lcas|lfal|lfer|lfrc|lfrk|lgas|llac|lmle|lmli|lplc|lplw|lrha|lver|pbur|smar	K07027
ASAHP00450	0.00437167	1	10.7952	12.39	aace|amac|apa3|apan|apoc|atrc|atrn|bsub|ecok|efav|efOG|ehor|geur|gfra|ghan|gobo|gxyl|lani|lbga|lbrc|lbuc|lcas|lrha|lver|pbur|pput|smar	lfal|lfer|lfrc|lfrk|lgas|llac|lmle|lmli|lplc|lplw	K01091
ASAHP01067	0.00439106	1	10.5505	11.9582	aace|amac|apa3|apan|apoc|atrc|atrn|ecok|efav|efOG|ehor|geur|gfra|ghan|gobo|gxyl|pbur|pput|smar	bsub|lani|lbga|lbrc|lbuc|lcas|lfal|lfer|lfrc|lfrk|lgas|llac|lmle|lmli|lplc|lplw|lrha|lver	K06867
ASAHP01234	0.00439107	1	11.9582	10.5505	bsub|lani|lbga|lbrc|lbuc|lcas|lfal|lfer|lfrc|lfrk|lgas|llac|lmle|lmli|lplc|lplw|lrha|lver	aace|amac|apa3|apan|apoc|atrc|atrn|ecok|efav|efOG|ehor|geur|gfra|ghan|gobo|gxyl|pbur|pput|smar	K00949
ASAHP01329	0.00440948	1	12.0186	10.5685	bsub|efav|efOG|lani|lbga|lbrc|lbuc|lcas|lfrc|lfrk|llac|lmle|lmli|lplc|lplw|lrha|lver	aace|amac|apa3|apan|apoc|atrc|atrn|ecok|ehor|geur|gfra|ghan|gobo|gxyl|lfal|lfer|lgas|pbur|pput|smar	K03437
ASAHP00043	0.00441119	1	10.3083	11.7305	aace|amac|apa3|apan|apoc|atrc|atrn|geur|gfra|ghan|gobo|gxyl|smar	bsub|ecok|efav|efOG|ehor|lani|lbga|lbrc|lbuc|lcas|lfal|lfer|lfrc|lfrk|lgas|llac|lmle|lmli|lplc|lplw|lrha|lver|pbur|pput	#N/A
ASAHP02073	0.00441119	1	10.3083	11.7305	aace|amac|apa3|apan|apoc|atrc|atrn|geur|gfra|ghan|gobo|gxyl|smar	bsub|ecok|efav|efOG|ehor|lani|lbga|lbrc|lbuc|lcas|lfal|lfer|lfrc|lfrk|lgas|llac|lmle|lmli|lplc|lplw|lrha|lver|pbur|pput	K01053
ASAHP02092	0.00441119	1	10.3083	11.7305	aace|amac|apa3|apan|apoc|atrc|atrn|geur|gfra|ghan|gobo|gxyl|smar	bsub|ecok|efav|efOG|ehor|lani|lbga|lbrc|lbuc|lcas|lfal|lfer|lfrc|lfrk|lgas|llac|lmle|lmli|lplc|lplw|lrha|lver|pbur|pput	#N/A
ASAHP02186	0.00441119	1	10.3083	11.7305	aace|amac|apa3|apan|apoc|atrc|atrn|geur|gfra|ghan|gobo|gxyl|smar	bsub|ecok|efav|efOG|ehor|lani|lbga|lbrc|lbuc|lcas|lfal|lfer|lfrc|lfrk|lgas|llac|lmle|lmli|lplc|lplw|lrha|lver|pbur|pput	#N/A
ASAHP02267	0.00441119	1	10.3083	11.7305	aace|amac|apa3|apan|apoc|atrc|atrn|geur|gfra|ghan|gobo|gxyl|smar	bsub|ecok|efav|efOG|ehor|lani|lbga|lbrc|lbuc|lcas|lfal|lfer|lfrc|lfrk|lgas|llac|lmle|lmli|lplc|lplw|lrha|lver|pbur|pput	#N/A
ASAHP01888	0.00441119	1	10.3083	11.7305	aace|amac|apa3|apan|apoc|atrc|atrn|geur|gfra|ghan|gobo|gxyl|smar	bsub|ecok|efav|efOG|ehor|lani|lbga|lbrc|lbuc|lcas|lfal|lfer|lfrc|lfrk|lgas|llac|lmle|lmli|lplc|lplw|lrha|lver|pbur|pput	#N/A
ASAHP01919	0.00441119	1	10.3083	11.7305	aace|amac|apa3|apan|apoc|atrc|atrn|geur|gfra|ghan|gobo|gxyl|smar	bsub|ecok|efav|efOG|ehor|lani|lbga|lbrc|lbuc|lcas|lfal|lfer|lfrc|lfrk|lgas|llac|lmle|lmli|lplc|lplw|lrha|lver|pbur|pput	#N/A
ASAHP01921	0.00441119	1	10.3083	11.7305	aace|amac|apa3|apan|apoc|atrc|atrn|geur|gfra|ghan|gobo|gxyl|smar	bsub|ecok|efav|efOG|ehor|lani|lbga|lbrc|lbuc|lcas|lfal|lfer|lfrc|lfrk|lgas|llac|lmle|lmli|lplc|lplw|lrha|lver|pbur|pput	K00329
ASAHP00711	0.00441119	1	11.7305	10.3083	bsub|ecok|efav|efOG|ehor|lani|lbga|lbrc|lbuc|lcas|lfal|lfer|lfrc|lfrk|lgas|llac|lmle|lmli|lplc|lplw|lrha|lver|pbur|pput	aace|amac|apa3|apan|apoc|atrc|atrn|geur|gfra|ghan|gobo|gxyl|smar	K00784
ASAHP05162	0.00441383	1	9.51085	11.5031	atrc|geur|gfra|gobo|gxyl	aace|amac|apa3|apan|apoc|atrn|bsub|ecok|efav|efOG|ehor|ghan|lani|lbga|lbrc|lbuc|lcas|lfal|lfer|lfrc|lfrk|lgas|llac|lmle|lmli|lplc|lplw|lrha|lver|pbur|pput|smar	#N/A
ASAHP00263	0.00443712	1	10.9414	12.8559	aace|amac|apa3|apan|apoc|atrc|atrn|bsub|ecok|efav|efOG|ehor|geur|gfra|ghan|gobo|gxyl|lani|lbga|lbuc|lcas|lfal|lfer|llac|lmli|lplc|lplw|lrha|pbur|pput|smar	lbrc|lfrc|lfrk|lgas|lmle|lver	K00826
ASAHP03970	0.00444644	1	9.6467	11.5285	amac|apa3|atrc|geur|gfra|gobo	aace|apan|apoc|atrn|bsub|ecok|efav|efOG|ehor|ghan|gxyl|lani|lbga|lbrc|lbuc|lcas|lfal|lfer|lfrc|lfrk|lgas|llac|lmle|lmli|lplc|lplw|lrha|lver|pbur|pput|smar	#N/A
ASAHP04455	0.00444644	1	9.6467	11.5285	amac|apa3|atrc|geur|gfra|gobo	aace|apan|apoc|atrn|bsub|ecok|efav|efOG|ehor|ghan|gxyl|lani|lbga|lbrc|lbuc|lcas|lfal|lfer|lfrc|lfrk|lgas|llac|lmle|lmli|lplc|lplw|lrha|lver|pbur|pput|smar	#N/A
ASAHP04453	0.0044566	1	9.6894	11.5382	amac|atrn|geur|gfra|gobo|gxyl	aace|apa3|apan|apoc|atrc|bsub|ecok|efav|efOG|ehor|ghan|lani|lbga|lbrc|lbuc|lcas|lfal|lfer|lfrc|lfrk|lgas|llac|lmle|lmli|lplc|lplw|lrha|lver|pbur|pput|smar	#N/A
ASAHP03777	0.00447787	1	9.49877	11.4988	apan|atrc|geur|gfra|gobo	aace|amac|apa3|apoc|atrn|bsub|ecok|efav|efOG|ehor|ghan|gxyl|lani|lbga|lbrc|lbuc|lcas|lfal|lfer|lfrc|lfrk|lgas|llac|lmle|lmli|lplc|lplw|lrha|lver|pbur|pput|smar	#N/A
ASAHP01000	0.00448189	1	10.535	11.9667	aace|amac|apa3|apan|apoc|atrc|atrn|bsub|ecok|ehor|geur|gfra|ghan|gobo|gxyl|lmli|pbur|pput|smar	efav|efOG|lani|lbga|lbrc|lbuc|lcas|lfal|lfer|lfrc|lfrk|lgas|llac|lmle|lplc|lplw|lrha|lver	K06920
ASAHP01192	0.00448189	1	10.535	11.9667	aace|amac|apa3|apan|apoc|atrc|atrn|bsub|ecok|ehor|geur|gfra|ghan|gobo|gxyl|lmli|pbur|pput|smar	efav|efOG|lani|lbga|lbrc|lbuc|lcas|lfal|lfer|lfrc|lfrk|lgas|llac|lmle|lplc|lplw|lrha|lver	K01012
ASAHP01252	0.00448189	1	11.9667	10.535	efav|efOG|lani|lbga|lbrc|lbuc|lcas|lfal|lfer|lfrc|lfrk|lgas|llac|lmle|lplc|lplw|lrha|lver	aace|amac|apa3|apan|apoc|atrc|atrn|bsub|ecok|ehor|geur|gfra|ghan|gobo|gxyl|lmli|pbur|pput|smar	#N/A
ASAHP00877	0.00453416	1	10.5285	11.9579	aace|amac|apa3|apan|apoc|atrc|atrn|bsub|ecok|efav|efOG|ehor|geur|gfra|ghan|gobo|gxyl|llac|smar	lani|lbga|lbrc|lbuc|lcas|lfal|lfer|lfrc|lfrk|lgas|lmle|lmli|lplc|lplw|lrha|lver|pbur|pput	K06997
ASAHP01057	0.00459269	1	10.4503	11.8297	aace|amac|apa3|apan|apoc|atrc|atrn|ecok|geur|gfra|ghan|gobo|gxyl|pbur|pput|smar	bsub|efav|efOG|ehor|lani|lbga|lbrc|lbuc|lcas|lfal|lfer|lfrc|lfrk|lgas|llac|lmle|lmli|lplc|lplw|lrha|lver	K02200
ASAHP01593	0.00459269	1	10.4503	11.8297	aace|amac|apa3|apan|apoc|atrc|atrn|ecok|geur|gfra|ghan|gobo|gxyl|pbur|pput|smar	bsub|efav|efOG|ehor|lani|lbga|lbrc|lbuc|lcas|lfal|lfer|lfrc|lfrk|lgas|llac|lmle|lmli|lplc|lplw|lrha|lver	K02197
ASAHP01594	0.00459269	1	10.4503	11.8297	aace|amac|apa3|apan|apoc|atrc|atrn|ecok|geur|gfra|ghan|gobo|gxyl|pbur|pput|smar	bsub|efav|efOG|ehor|lani|lbga|lbrc|lbuc|lcas|lfal|lfer|lfrc|lfrk|lgas|llac|lmle|lmli|lplc|lplw|lrha|lver	K02198
ASAHP01595	0.00459269	1	10.4503	11.8297	aace|amac|apa3|apan|apoc|atrc|atrn|ecok|geur|gfra|ghan|gobo|gxyl|pbur|pput|smar	bsub|efav|efOG|ehor|lani|lbga|lbrc|lbuc|lcas|lfal|lfer|lfrc|lfrk|lgas|llac|lmle|lmli|lplc|lplw|lrha|lver	K02199
ASAHP01604	0.00459269	1	10.4503	11.8297	aace|amac|apa3|apan|apoc|atrc|atrn|ecok|geur|gfra|ghan|gobo|gxyl|pbur|pput|smar	bsub|efav|efOG|ehor|lani|lbga|lbrc|lbuc|lcas|lfal|lfer|lfrc|lfrk|lgas|llac|lmle|lmli|lplc|lplw|lrha|lver	K02194
ASAHP01624	0.00459269	1	10.4503	11.8297	aace|amac|apa3|apan|apoc|atrc|atrn|ecok|geur|gfra|ghan|gobo|gxyl|pbur|pput|smar	bsub|efav|efOG|ehor|lani|lbga|lbrc|lbuc|lcas|lfal|lfer|lfrc|lfrk|lgas|llac|lmle|lmli|lplc|lplw|lrha|lver	K02195
ASAHP01599	0.00459269	1	10.4503	11.8297	aace|amac|apa3|apan|apoc|atrc|atrn|ecok|geur|gfra|ghan|gobo|gxyl|pbur|pput|smar	bsub|efav|efOG|ehor|lani|lbga|lbrc|lbuc|lcas|lfal|lfer|lfrc|lfrk|lgas|llac|lmle|lmli|lplc|lplw|lrha|lver	K02527
ASAHP02950	0.00460902	1	12.4465	10.8215	lbga|lbuc|lfrc|lfrk|lgas|lmli|lplc|lplw|lrha	aace|amac|apa3|apan|apoc|atrc|atrn|bsub|ecok|efav|efOG|ehor|geur|gfra|ghan|gobo|gxyl|lani|lbrc|lcas|lfal|lfer|llac|lmle|lver|pbur|pput|smar	#N/A
ASAHP01251	0.0046308	1	12.0071	10.5713	efav|efOG|lani|lbga|lbrc|lbuc|lcas|lfal|lfrc|lfrk|lgas|lmle|lmli|lplc|lplw|lrha|lver	aace|amac|apa3|apan|apoc|atrc|atrn|bsub|ecok|ehor|geur|gfra|ghan|gobo|gxyl|lfer|llac|pbur|pput|smar	#N/A
ASAHP03209	0.00467242	1	8.92755	11.4311	geur|gobo|gxyl	aace|amac|apa3|apan|apoc|atrc|atrn|bsub|ecok|efav|efOG|ehor|gfra|ghan|lani|lbga|lbrc|lbuc|lcas|lfal|lfer|lfrc|lfrk|lgas|llac|lmle|lmli|lplc|lplw|lrha|lver|pbur|pput|smar	#N/A
ASAHP03775	0.00467242	1	8.92755	11.4311	geur|gobo|gxyl	aace|amac|apa3|apan|apoc|atrc|atrn|bsub|ecok|efav|efOG|ehor|gfra|ghan|lani|lbga|lbrc|lbuc|lcas|lfal|lfer|lfrc|lfrk|lgas|llac|lmle|lmli|lplc|lplw|lrha|lver|pbur|pput|smar	#N/A
ASAHP03776	0.00467242	1	8.92755	11.4311	geur|gobo|gxyl	aace|amac|apa3|apan|apoc|atrc|atrn|bsub|ecok|efav|efOG|ehor|gfra|ghan|lani|lbga|lbrc|lbuc|lcas|lfal|lfer|lfrc|lfrk|lgas|llac|lmle|lmli|lplc|lplw|lrha|lver|pbur|pput|smar	#N/A
ASAHP04197	0.00467242	1	8.92755	11.4311	geur|gobo|gxyl	aace|amac|apa3|apan|apoc|atrc|atrn|bsub|ecok|efav|efOG|ehor|gfra|ghan|lani|lbga|lbrc|lbuc|lcas|lfal|lfer|lfrc|lfrk|lgas|llac|lmle|lmli|lplc|lplw|lrha|lver|pbur|pput|smar	#N/A
ASAHP04792	0.00467242	1	8.92755	11.4311	geur|gobo|gxyl	aace|amac|apa3|apan|apoc|atrc|atrn|bsub|ecok|efav|efOG|ehor|gfra|ghan|lani|lbga|lbrc|lbuc|lcas|lfal|lfer|lfrc|lfrk|lgas|llac|lmle|lmli|lplc|lplw|lrha|lver|pbur|pput|smar	#N/A
ASAHP05682	0.00467242	1	8.92755	11.4311	geur|gobo|gxyl	aace|amac|apa3|apan|apoc|atrc|atrn|bsub|ecok|efav|efOG|ehor|gfra|ghan|lani|lbga|lbrc|lbuc|lcas|lfal|lfer|lfrc|lfrk|lgas|llac|lmle|lmli|lplc|lplw|lrha|lver|pbur|pput|smar	#N/A
ASAHP05695	0.00467242	1	8.92755	11.4311	geur|gobo|gxyl	aace|amac|apa3|apan|apoc|atrc|atrn|bsub|ecok|efav|efOG|ehor|gfra|ghan|lani|lbga|lbrc|lbuc|lcas|lfal|lfer|lfrc|lfrk|lgas|llac|lmle|lmli|lplc|lplw|lrha|lver|pbur|pput|smar	#N/A
ASAHP05697	0.00467242	1	8.92755	11.4311	geur|gobo|gxyl	aace|amac|apa3|apan|apoc|atrc|atrn|bsub|ecok|efav|efOG|ehor|gfra|ghan|lani|lbga|lbrc|lbuc|lcas|lfal|lfer|lfrc|lfrk|lgas|llac|lmle|lmli|lplc|lplw|lrha|lver|pbur|pput|smar	#N/A
ASAHP05702	0.00467242	1	8.92755	11.4311	geur|gobo|gxyl	aace|amac|apa3|apan|apoc|atrc|atrn|bsub|ecok|efav|efOG|ehor|gfra|ghan|lani|lbga|lbrc|lbuc|lcas|lfal|lfer|lfrc|lfrk|lgas|llac|lmle|lmli|lplc|lplw|lrha|lver|pbur|pput|smar	#N/A
ASAHP07320	0.00467242	1	8.92755	11.4311	geur|gobo|gxyl	aace|amac|apa3|apan|apoc|atrc|atrn|bsub|ecok|efav|efOG|ehor|gfra|ghan|lani|lbga|lbrc|lbuc|lcas|lfal|lfer|lfrc|lfrk|lgas|llac|lmle|lmli|lplc|lplw|lrha|lver|pbur|pput|smar	#N/A
ASAHP07408	0.00467242	1	8.92755	11.4311	geur|gobo|gxyl	aace|amac|apa3|apan|apoc|atrc|atrn|bsub|ecok|efav|efOG|ehor|gfra|ghan|lani|lbga|lbrc|lbuc|lcas|lfal|lfer|lfrc|lfrk|lgas|llac|lmle|lmli|lplc|lplw|lrha|lver|pbur|pput|smar	#N/A
ASAHP07445	0.00467242	1	8.92755	11.4311	geur|gobo|gxyl	aace|amac|apa3|apan|apoc|atrc|atrn|bsub|ecok|efav|efOG|ehor|gfra|ghan|lani|lbga|lbrc|lbuc|lcas|lfal|lfer|lfrc|lfrk|lgas|llac|lmle|lmli|lplc|lplw|lrha|lver|pbur|pput|smar	#N/A
ASAHP07486	0.00467242	1	8.92755	11.4311	geur|gobo|gxyl	aace|amac|apa3|apan|apoc|atrc|atrn|bsub|ecok|efav|efOG|ehor|gfra|ghan|lani|lbga|lbrc|lbuc|lcas|lfal|lfer|lfrc|lfrk|lgas|llac|lmle|lmli|lplc|lplw|lrha|lver|pbur|pput|smar	#N/A
ASAHP07544	0.00467242	1	8.92755	11.4311	geur|gobo|gxyl	aace|amac|apa3|apan|apoc|atrc|atrn|bsub|ecok|efav|efOG|ehor|gfra|ghan|lani|lbga|lbrc|lbuc|lcas|lfal|lfer|lfrc|lfrk|lgas|llac|lmle|lmli|lplc|lplw|lrha|lver|pbur|pput|smar	#N/A
ASAHP07805	0.00467242	1	8.92755	11.4311	geur|gobo|gxyl	aace|amac|apa3|apan|apoc|atrc|atrn|bsub|ecok|efav|efOG|ehor|gfra|ghan|lani|lbga|lbrc|lbuc|lcas|lfal|lfer|lfrc|lfrk|lgas|llac|lmle|lmli|lplc|lplw|lrha|lver|pbur|pput|smar	#N/A
ASAHP07960	0.00467242	1	8.92755	11.4311	geur|gobo|gxyl	aace|amac|apa3|apan|apoc|atrc|atrn|bsub|ecok|efav|efOG|ehor|gfra|ghan|lani|lbga|lbrc|lbuc|lcas|lfal|lfer|lfrc|lfrk|lgas|llac|lmle|lmli|lplc|lplw|lrha|lver|pbur|pput|smar	K13643
ASAHP08255	0.00467242	1	8.92755	11.4311	geur|gobo|gxyl	aace|amac|apa3|apan|apoc|atrc|atrn|bsub|ecok|efav|efOG|ehor|gfra|ghan|lani|lbga|lbrc|lbuc|lcas|lfal|lfer|lfrc|lfrk|lgas|llac|lmle|lmli|lplc|lplw|lrha|lver|pbur|pput|smar	#N/A
ASAHP08257	0.00467242	1	8.92755	11.4311	geur|gobo|gxyl	aace|amac|apa3|apan|apoc|atrc|atrn|bsub|ecok|efav|efOG|ehor|gfra|ghan|lani|lbga|lbrc|lbuc|lcas|lfal|lfer|lfrc|lfrk|lgas|llac|lmle|lmli|lplc|lplw|lrha|lver|pbur|pput|smar	K08139
ASAHP08258	0.00467242	1	8.92755	11.4311	geur|gobo|gxyl	aace|amac|apa3|apan|apoc|atrc|atrn|bsub|ecok|efav|efOG|ehor|gfra|ghan|lani|lbga|lbrc|lbuc|lcas|lfal|lfer|lfrc|lfrk|lgas|llac|lmle|lmli|lplc|lplw|lrha|lver|pbur|pput|smar	#N/A
ASAHP08259	0.00467242	1	8.92755	11.4311	geur|gobo|gxyl	aace|amac|apa3|apan|apoc|atrc|atrn|bsub|ecok|efav|efOG|ehor|gfra|ghan|lani|lbga|lbrc|lbuc|lcas|lfal|lfer|lfrc|lfrk|lgas|llac|lmle|lmli|lplc|lplw|lrha|lver|pbur|pput|smar	#N/A
ASAHP08261	0.00467242	1	8.92755	11.4311	geur|gobo|gxyl	aace|amac|apa3|apan|apoc|atrc|atrn|bsub|ecok|efav|efOG|ehor|gfra|ghan|lani|lbga|lbrc|lbuc|lcas|lfal|lfer|lfrc|lfrk|lgas|llac|lmle|lmli|lplc|lplw|lrha|lver|pbur|pput|smar	#N/A
ASAHP08262	0.00467242	1	8.92755	11.4311	geur|gobo|gxyl	aace|amac|apa3|apan|apoc|atrc|atrn|bsub|ecok|efav|efOG|ehor|gfra|ghan|lani|lbga|lbrc|lbuc|lcas|lfal|lfer|lfrc|lfrk|lgas|llac|lmle|lmli|lplc|lplw|lrha|lver|pbur|pput|smar	#N/A
ASAHP08263	0.00467242	1	8.92755	11.4311	geur|gobo|gxyl	aace|amac|apa3|apan|apoc|atrc|atrn|bsub|ecok|efav|efOG|ehor|gfra|ghan|lani|lbga|lbrc|lbuc|lcas|lfal|lfer|lfrc|lfrk|lgas|llac|lmle|lmli|lplc|lplw|lrha|lver|pbur|pput|smar	K03316
ASAHP08264	0.00467242	1	8.92755	11.4311	geur|gobo|gxyl	aace|amac|apa3|apan|apoc|atrc|atrn|bsub|ecok|efav|efOG|ehor|gfra|ghan|lani|lbga|lbrc|lbuc|lcas|lfal|lfer|lfrc|lfrk|lgas|llac|lmle|lmli|lplc|lplw|lrha|lver|pbur|pput|smar	#N/A
ASAHP08267	0.00467242	1	8.92755	11.4311	geur|gobo|gxyl	aace|amac|apa3|apan|apoc|atrc|atrn|bsub|ecok|efav|efOG|ehor|gfra|ghan|lani|lbga|lbrc|lbuc|lcas|lfal|lfer|lfrc|lfrk|lgas|llac|lmle|lmli|lplc|lplw|lrha|lver|pbur|pput|smar	#N/A
ASAHP08269	0.00467242	1	8.92755	11.4311	geur|gobo|gxyl	aace|amac|apa3|apan|apoc|atrc|atrn|bsub|ecok|efav|efOG|ehor|gfra|ghan|lani|lbga|lbrc|lbuc|lcas|lfal|lfer|lfrc|lfrk|lgas|llac|lmle|lmli|lplc|lplw|lrha|lver|pbur|pput|smar	#N/A
ASAHP08270	0.00467242	1	8.92755	11.4311	geur|gobo|gxyl	aace|amac|apa3|apan|apoc|atrc|atrn|bsub|ecok|efav|efOG|ehor|gfra|ghan|lani|lbga|lbrc|lbuc|lcas|lfal|lfer|lfrc|lfrk|lgas|llac|lmle|lmli|lplc|lplw|lrha|lver|pbur|pput|smar	#N/A
ASAHP08271	0.00467242	1	8.92755	11.4311	geur|gobo|gxyl	aace|amac|apa3|apan|apoc|atrc|atrn|bsub|ecok|efav|efOG|ehor|gfra|ghan|lani|lbga|lbrc|lbuc|lcas|lfal|lfer|lfrc|lfrk|lgas|llac|lmle|lmli|lplc|lplw|lrha|lver|pbur|pput|smar	#N/A
ASAHP08272	0.00467242	1	8.92755	11.4311	geur|gobo|gxyl	aace|amac|apa3|apan|apoc|atrc|atrn|bsub|ecok|efav|efOG|ehor|gfra|ghan|lani|lbga|lbrc|lbuc|lcas|lfal|lfer|lfrc|lfrk|lgas|llac|lmle|lmli|lplc|lplw|lrha|lver|pbur|pput|smar	#N/A
ASAHP08273	0.00467242	1	8.92755	11.4311	geur|gobo|gxyl	aace|amac|apa3|apan|apoc|atrc|atrn|bsub|ecok|efav|efOG|ehor|gfra|ghan|lani|lbga|lbrc|lbuc|lcas|lfal|lfer|lfrc|lfrk|lgas|llac|lmle|lmli|lplc|lplw|lrha|lver|pbur|pput|smar	#N/A
ASAHP08274	0.00467242	1	8.92755	11.4311	geur|gobo|gxyl	aace|amac|apa3|apan|apoc|atrc|atrn|bsub|ecok|efav|efOG|ehor|gfra|ghan|lani|lbga|lbrc|lbuc|lcas|lfal|lfer|lfrc|lfrk|lgas|llac|lmle|lmli|lplc|lplw|lrha|lver|pbur|pput|smar	#N/A
ASAHP08275	0.00467242	1	8.92755	11.4311	geur|gobo|gxyl	aace|amac|apa3|apan|apoc|atrc|atrn|bsub|ecok|efav|efOG|ehor|gfra|ghan|lani|lbga|lbrc|lbuc|lcas|lfal|lfer|lfrc|lfrk|lgas|llac|lmle|lmli|lplc|lplw|lrha|lver|pbur|pput|smar	#N/A
ASAHP08276	0.00467242	1	8.92755	11.4311	geur|gobo|gxyl	aace|amac|apa3|apan|apoc|atrc|atrn|bsub|ecok|efav|efOG|ehor|gfra|ghan|lani|lbga|lbrc|lbuc|lcas|lfal|lfer|lfrc|lfrk|lgas|llac|lmle|lmli|lplc|lplw|lrha|lver|pbur|pput|smar	K13771
ASAHP08277	0.00467242	1	8.92755	11.4311	geur|gobo|gxyl	aace|amac|apa3|apan|apoc|atrc|atrn|bsub|ecok|efav|efOG|ehor|gfra|ghan|lani|lbga|lbrc|lbuc|lcas|lfal|lfer|lfrc|lfrk|lgas|llac|lmle|lmli|lplc|lplw|lrha|lver|pbur|pput|smar	K13771
ASAHP08279	0.00467242	1	8.92755	11.4311	geur|gobo|gxyl	aace|amac|apa3|apan|apoc|atrc|atrn|bsub|ecok|efav|efOG|ehor|gfra|ghan|lani|lbga|lbrc|lbuc|lcas|lfal|lfer|lfrc|lfrk|lgas|llac|lmle|lmli|lplc|lplw|lrha|lver|pbur|pput|smar	#N/A
ASAHP08280	0.00467242	1	8.92755	11.4311	geur|gobo|gxyl	aace|amac|apa3|apan|apoc|atrc|atrn|bsub|ecok|efav|efOG|ehor|gfra|ghan|lani|lbga|lbrc|lbuc|lcas|lfal|lfer|lfrc|lfrk|lgas|llac|lmle|lmli|lplc|lplw|lrha|lver|pbur|pput|smar	#N/A
ASAHP08282	0.00467242	1	8.92755	11.4311	geur|gobo|gxyl	aace|amac|apa3|apan|apoc|atrc|atrn|bsub|ecok|efav|efOG|ehor|gfra|ghan|lani|lbga|lbrc|lbuc|lcas|lfal|lfer|lfrc|lfrk|lgas|llac|lmle|lmli|lplc|lplw|lrha|lver|pbur|pput|smar	#N/A
ASAHP08285	0.00467242	1	8.92755	11.4311	geur|gobo|gxyl	aace|amac|apa3|apan|apoc|atrc|atrn|bsub|ecok|efav|efOG|ehor|gfra|ghan|lani|lbga|lbrc|lbuc|lcas|lfal|lfer|lfrc|lfrk|lgas|llac|lmle|lmli|lplc|lplw|lrha|lver|pbur|pput|smar	#N/A
ASAHP08286	0.00467242	1	8.92755	11.4311	geur|gobo|gxyl	aace|amac|apa3|apan|apoc|atrc|atrn|bsub|ecok|efav|efOG|ehor|gfra|ghan|lani|lbga|lbrc|lbuc|lcas|lfal|lfer|lfrc|lfrk|lgas|llac|lmle|lmli|lplc|lplw|lrha|lver|pbur|pput|smar	#N/A
ASAHP08287	0.00467242	1	8.92755	11.4311	geur|gobo|gxyl	aace|amac|apa3|apan|apoc|atrc|atrn|bsub|ecok|efav|efOG|ehor|gfra|ghan|lani|lbga|lbrc|lbuc|lcas|lfal|lfer|lfrc|lfrk|lgas|llac|lmle|lmli|lplc|lplw|lrha|lver|pbur|pput|smar	#N/A
ASAHP08288	0.00467242	1	8.92755	11.4311	geur|gobo|gxyl	aace|amac|apa3|apan|apoc|atrc|atrn|bsub|ecok|efav|efOG|ehor|gfra|ghan|lani|lbga|lbrc|lbuc|lcas|lfal|lfer|lfrc|lfrk|lgas|llac|lmle|lmli|lplc|lplw|lrha|lver|pbur|pput|smar	#N/A
ASAHP08289	0.00467242	1	8.92755	11.4311	geur|gobo|gxyl	aace|amac|apa3|apan|apoc|atrc|atrn|bsub|ecok|efav|efOG|ehor|gfra|ghan|lani|lbga|lbrc|lbuc|lcas|lfal|lfer|lfrc|lfrk|lgas|llac|lmle|lmli|lplc|lplw|lrha|lver|pbur|pput|smar	#N/A
ASAHP08290	0.00467242	1	8.92755	11.4311	geur|gobo|gxyl	aace|amac|apa3|apan|apoc|atrc|atrn|bsub|ecok|efav|efOG|ehor|gfra|ghan|lani|lbga|lbrc|lbuc|lcas|lfal|lfer|lfrc|lfrk|lgas|llac|lmle|lmli|lplc|lplw|lrha|lver|pbur|pput|smar	#N/A
ASAHP08291	0.00467242	1	8.92755	11.4311	geur|gobo|gxyl	aace|amac|apa3|apan|apoc|atrc|atrn|bsub|ecok|efav|efOG|ehor|gfra|ghan|lani|lbga|lbrc|lbuc|lcas|lfal|lfer|lfrc|lfrk|lgas|llac|lmle|lmli|lplc|lplw|lrha|lver|pbur|pput|smar	#N/A
ASAHP08292	0.00467242	1	8.92755	11.4311	geur|gobo|gxyl	aace|amac|apa3|apan|apoc|atrc|atrn|bsub|ecok|efav|efOG|ehor|gfra|ghan|lani|lbga|lbrc|lbuc|lcas|lfal|lfer|lfrc|lfrk|lgas|llac|lmle|lmli|lplc|lplw|lrha|lver|pbur|pput|smar	#N/A
ASAHP08293	0.00467242	1	8.92755	11.4311	geur|gobo|gxyl	aace|amac|apa3|apan|apoc|atrc|atrn|bsub|ecok|efav|efOG|ehor|gfra|ghan|lani|lbga|lbrc|lbuc|lcas|lfal|lfer|lfrc|lfrk|lgas|llac|lmle|lmli|lplc|lplw|lrha|lver|pbur|pput|smar	#N/A
ASAHP08294	0.00467242	1	8.92755	11.4311	geur|gobo|gxyl	aace|amac|apa3|apan|apoc|atrc|atrn|bsub|ecok|efav|efOG|ehor|gfra|ghan|lani|lbga|lbrc|lbuc|lcas|lfal|lfer|lfrc|lfrk|lgas|llac|lmle|lmli|lplc|lplw|lrha|lver|pbur|pput|smar	#N/A
ASAHP08295	0.00467242	1	8.92755	11.4311	geur|gobo|gxyl	aace|amac|apa3|apan|apoc|atrc|atrn|bsub|ecok|efav|efOG|ehor|gfra|ghan|lani|lbga|lbrc|lbuc|lcas|lfal|lfer|lfrc|lfrk|lgas|llac|lmle|lmli|lplc|lplw|lrha|lver|pbur|pput|smar	#N/A
ASAHP08296	0.00467242	1	8.92755	11.4311	geur|gobo|gxyl	aace|amac|apa3|apan|apoc|atrc|atrn|bsub|ecok|efav|efOG|ehor|gfra|ghan|lani|lbga|lbrc|lbuc|lcas|lfal|lfer|lfrc|lfrk|lgas|llac|lmle|lmli|lplc|lplw|lrha|lver|pbur|pput|smar	#N/A
ASAHP08298	0.00467242	1	8.92755	11.4311	geur|gobo|gxyl	aace|amac|apa3|apan|apoc|atrc|atrn|bsub|ecok|efav|efOG|ehor|gfra|ghan|lani|lbga|lbrc|lbuc|lcas|lfal|lfer|lfrc|lfrk|lgas|llac|lmle|lmli|lplc|lplw|lrha|lver|pbur|pput|smar	#N/A
ASAHP08299	0.00467242	1	8.92755	11.4311	geur|gobo|gxyl	aace|amac|apa3|apan|apoc|atrc|atrn|bsub|ecok|efav|efOG|ehor|gfra|ghan|lani|lbga|lbrc|lbuc|lcas|lfal|lfer|lfrc|lfrk|lgas|llac|lmle|lmli|lplc|lplw|lrha|lver|pbur|pput|smar	#N/A
ASAHP08301	0.00467242	1	8.92755	11.4311	geur|gobo|gxyl	aace|amac|apa3|apan|apoc|atrc|atrn|bsub|ecok|efav|efOG|ehor|gfra|ghan|lani|lbga|lbrc|lbuc|lcas|lfal|lfer|lfrc|lfrk|lgas|llac|lmle|lmli|lplc|lplw|lrha|lver|pbur|pput|smar	#N/A
ASAHP08302	0.00467242	1	8.92755	11.4311	geur|gobo|gxyl	aace|amac|apa3|apan|apoc|atrc|atrn|bsub|ecok|efav|efOG|ehor|gfra|ghan|lani|lbga|lbrc|lbuc|lcas|lfal|lfer|lfrc|lfrk|lgas|llac|lmle|lmli|lplc|lplw|lrha|lver|pbur|pput|smar	#N/A
ASAHP08303	0.00467242	1	8.92755	11.4311	geur|gobo|gxyl	aace|amac|apa3|apan|apoc|atrc|atrn|bsub|ecok|efav|efOG|ehor|gfra|ghan|lani|lbga|lbrc|lbuc|lcas|lfal|lfer|lfrc|lfrk|lgas|llac|lmle|lmli|lplc|lplw|lrha|lver|pbur|pput|smar	#N/A
ASAHP08305	0.00467242	1	8.92755	11.4311	geur|gobo|gxyl	aace|amac|apa3|apan|apoc|atrc|atrn|bsub|ecok|efav|efOG|ehor|gfra|ghan|lani|lbga|lbrc|lbuc|lcas|lfal|lfer|lfrc|lfrk|lgas|llac|lmle|lmli|lplc|lplw|lrha|lver|pbur|pput|smar	#N/A
ASAHP08306	0.00467242	1	8.92755	11.4311	geur|gobo|gxyl	aace|amac|apa3|apan|apoc|atrc|atrn|bsub|ecok|efav|efOG|ehor|gfra|ghan|lani|lbga|lbrc|lbuc|lcas|lfal|lfer|lfrc|lfrk|lgas|llac|lmle|lmli|lplc|lplw|lrha|lver|pbur|pput|smar	#N/A
ASAHP08307	0.00467242	1	8.92755	11.4311	geur|gobo|gxyl	aace|amac|apa3|apan|apoc|atrc|atrn|bsub|ecok|efav|efOG|ehor|gfra|ghan|lani|lbga|lbrc|lbuc|lcas|lfal|lfer|lfrc|lfrk|lgas|llac|lmle|lmli|lplc|lplw|lrha|lver|pbur|pput|smar	#N/A
ASAHP08308	0.00467242	1	8.92755	11.4311	geur|gobo|gxyl	aace|amac|apa3|apan|apoc|atrc|atrn|bsub|ecok|efav|efOG|ehor|gfra|ghan|lani|lbga|lbrc|lbuc|lcas|lfal|lfer|lfrc|lfrk|lgas|llac|lmle|lmli|lplc|lplw|lrha|lver|pbur|pput|smar	#N/A
ASAHP08309	0.00467242	1	8.92755	11.4311	geur|gobo|gxyl	aace|amac|apa3|apan|apoc|atrc|atrn|bsub|ecok|efav|efOG|ehor|gfra|ghan|lani|lbga|lbrc|lbuc|lcas|lfal|lfer|lfrc|lfrk|lgas|llac|lmle|lmli|lplc|lplw|lrha|lver|pbur|pput|smar	#N/A
ASAHP08311	0.00467242	1	8.92755	11.4311	geur|gobo|gxyl	aace|amac|apa3|apan|apoc|atrc|atrn|bsub|ecok|efav|efOG|ehor|gfra|ghan|lani|lbga|lbrc|lbuc|lcas|lfal|lfer|lfrc|lfrk|lgas|llac|lmle|lmli|lplc|lplw|lrha|lver|pbur|pput|smar	#N/A
ASAHP08312	0.00467242	1	8.92755	11.4311	geur|gobo|gxyl	aace|amac|apa3|apan|apoc|atrc|atrn|bsub|ecok|efav|efOG|ehor|gfra|ghan|lani|lbga|lbrc|lbuc|lcas|lfal|lfer|lfrc|lfrk|lgas|llac|lmle|lmli|lplc|lplw|lrha|lver|pbur|pput|smar	#N/A
ASAHP08314	0.00467242	1	8.92755	11.4311	geur|gobo|gxyl	aace|amac|apa3|apan|apoc|atrc|atrn|bsub|ecok|efav|efOG|ehor|gfra|ghan|lani|lbga|lbrc|lbuc|lcas|lfal|lfer|lfrc|lfrk|lgas|llac|lmle|lmli|lplc|lplw|lrha|lver|pbur|pput|smar	#N/A
ASAHP08319	0.00467242	1	8.92755	11.4311	geur|gobo|gxyl	aace|amac|apa3|apan|apoc|atrc|atrn|bsub|ecok|efav|efOG|ehor|gfra|ghan|lani|lbga|lbrc|lbuc|lcas|lfal|lfer|lfrc|lfrk|lgas|llac|lmle|lmli|lplc|lplw|lrha|lver|pbur|pput|smar	#N/A
ASAHP08320	0.00467242	1	8.92755	11.4311	geur|gobo|gxyl	aace|amac|apa3|apan|apoc|atrc|atrn|bsub|ecok|efav|efOG|ehor|gfra|ghan|lani|lbga|lbrc|lbuc|lcas|lfal|lfer|lfrc|lfrk|lgas|llac|lmle|lmli|lplc|lplw|lrha|lver|pbur|pput|smar	#N/A
ASAHP08321	0.00467242	1	8.92755	11.4311	geur|gobo|gxyl	aace|amac|apa3|apan|apoc|atrc|atrn|bsub|ecok|efav|efOG|ehor|gfra|ghan|lani|lbga|lbrc|lbuc|lcas|lfal|lfer|lfrc|lfrk|lgas|llac|lmle|lmli|lplc|lplw|lrha|lver|pbur|pput|smar	#N/A
ASAHP08323	0.00467242	1	8.92755	11.4311	geur|gobo|gxyl	aace|amac|apa3|apan|apoc|atrc|atrn|bsub|ecok|efav|efOG|ehor|gfra|ghan|lani|lbga|lbrc|lbuc|lcas|lfal|lfer|lfrc|lfrk|lgas|llac|lmle|lmli|lplc|lplw|lrha|lver|pbur|pput|smar	#N/A
ASAHP08324	0.00467242	1	8.92755	11.4311	geur|gobo|gxyl	aace|amac|apa3|apan|apoc|atrc|atrn|bsub|ecok|efav|efOG|ehor|gfra|ghan|lani|lbga|lbrc|lbuc|lcas|lfal|lfer|lfrc|lfrk|lgas|llac|lmle|lmli|lplc|lplw|lrha|lver|pbur|pput|smar	#N/A
ASAHP08325	0.00467242	1	8.92755	11.4311	geur|gobo|gxyl	aace|amac|apa3|apan|apoc|atrc|atrn|bsub|ecok|efav|efOG|ehor|gfra|ghan|lani|lbga|lbrc|lbuc|lcas|lfal|lfer|lfrc|lfrk|lgas|llac|lmle|lmli|lplc|lplw|lrha|lver|pbur|pput|smar	#N/A
ASAHP08326	0.00467242	1	8.92755	11.4311	geur|gobo|gxyl	aace|amac|apa3|apan|apoc|atrc|atrn|bsub|ecok|efav|efOG|ehor|gfra|ghan|lani|lbga|lbrc|lbuc|lcas|lfal|lfer|lfrc|lfrk|lgas|llac|lmle|lmli|lplc|lplw|lrha|lver|pbur|pput|smar	#N/A
ASAHP08327	0.00467242	1	8.92755	11.4311	geur|gobo|gxyl	aace|amac|apa3|apan|apoc|atrc|atrn|bsub|ecok|efav|efOG|ehor|gfra|ghan|lani|lbga|lbrc|lbuc|lcas|lfal|lfer|lfrc|lfrk|lgas|llac|lmle|lmli|lplc|lplw|lrha|lver|pbur|pput|smar	#N/A
ASAHP08328	0.00467242	1	8.92755	11.4311	geur|gobo|gxyl	aace|amac|apa3|apan|apoc|atrc|atrn|bsub|ecok|efav|efOG|ehor|gfra|ghan|lani|lbga|lbrc|lbuc|lcas|lfal|lfer|lfrc|lfrk|lgas|llac|lmle|lmli|lplc|lplw|lrha|lver|pbur|pput|smar	#N/A
ASAHP08329	0.00467242	1	8.92755	11.4311	geur|gobo|gxyl	aace|amac|apa3|apan|apoc|atrc|atrn|bsub|ecok|efav|efOG|ehor|gfra|ghan|lani|lbga|lbrc|lbuc|lcas|lfal|lfer|lfrc|lfrk|lgas|llac|lmle|lmli|lplc|lplw|lrha|lver|pbur|pput|smar	#N/A
ASAHP04616	0.00467242	1	8.92755	11.4311	geur|gobo|gxyl	aace|amac|apa3|apan|apoc|atrc|atrn|bsub|ecok|efav|efOG|ehor|gfra|ghan|lani|lbga|lbrc|lbuc|lcas|lfal|lfer|lfrc|lfrk|lgas|llac|lmle|lmli|lplc|lplw|lrha|lver|pbur|pput|smar	K07154
ASAHP05927	0.00467242	1	8.92755	11.4311	geur|gobo|gxyl	aace|amac|apa3|apan|apoc|atrc|atrn|bsub|ecok|efav|efOG|ehor|gfra|ghan|lani|lbga|lbrc|lbuc|lcas|lfal|lfer|lfrc|lfrk|lgas|llac|lmle|lmli|lplc|lplw|lrha|lver|pbur|pput|smar	#N/A
ASAHP06270	0.00467242	1	8.92755	11.4311	geur|gobo|gxyl	aace|amac|apa3|apan|apoc|atrc|atrn|bsub|ecok|efav|efOG|ehor|gfra|ghan|lani|lbga|lbrc|lbuc|lcas|lfal|lfer|lfrc|lfrk|lgas|llac|lmle|lmli|lplc|lplw|lrha|lver|pbur|pput|smar	#N/A
ASAHP01433	0.00468642	1	12.0635	10.6093	bsub|efav|efOG|lani|lbrc|lbuc|lcas|lfrc|lfrk|llac|lmle|lmli|lplc|lplw|lrha|lver	aace|amac|apa3|apan|apoc|atrc|atrn|ecok|ehor|geur|gfra|ghan|gobo|gxyl|lbga|lfal|lfer|lgas|pbur|pput|smar	K01990
ASAHP01511	0.00468642	1	12.0635	10.6093	bsub|efav|efOG|lani|lbrc|lbuc|lcas|lfrc|lfrk|llac|lmle|lmli|lplc|lplw|lrha|lver	aace|amac|apa3|apan|apoc|atrc|atrn|ecok|ehor|geur|gfra|ghan|gobo|gxyl|lbga|lfal|lfer|lgas|pbur|pput|smar	K07584
ASAHP03836	0.00470577	1	9.85426	11.5494	atrc|atrn|geur|gfra|gobo|lbrc|smar	aace|amac|apa3|apan|apoc|bsub|ecok|efav|efOG|ehor|ghan|gxyl|lani|lbga|lbuc|lcas|lfal|lfer|lfrc|lfrk|lgas|llac|lmle|lmli|lplc|lplw|lrha|lver|pbur|pput	#N/A
ASAHP00767	0.00473509	1	10.6758	12.0347	amac|apa3|apan|atrc|atrn|bsub|ecok|ehor|geur|gfra|ghan|gobo|gxyl|lani|lcas|llac|lplc|lplw|lrha|pbur|pput|smar	aace|apoc|efav|efOG|lbga|lbrc|lbuc|lfal|lfer|lfrc|lfrk|lgas|lmle|lmli|lver	K00700
ASAHP03163	0.00475237	1	10.0075	11.6202	ecok|ehor|geur|ghan|gobo|gxyl|pbur|pput|smar	aace|amac|apa3|apan|apoc|atrc|atrn|bsub|efav|efOG|gfra|lani|lbga|lbrc|lbuc|lcas|lfal|lfer|lfrc|lfrk|lgas|llac|lmle|lmli|lplc|lplw|lrha|lver	#N/A
ASAHP03303	0.00475237	1	10.0075	11.6202	ecok|ehor|geur|ghan|gobo|gxyl|pbur|pput|smar	aace|amac|apa3|apan|apoc|atrc|atrn|bsub|efav|efOG|gfra|lani|lbga|lbrc|lbuc|lcas|lfal|lfer|lfrc|lfrk|lgas|llac|lmle|lmli|lplc|lplw|lrha|lver	#N/A
ASAHP03392	0.00475237	1	10.0075	11.6202	ecok|ehor|geur|ghan|gobo|gxyl|pbur|pput|smar	aace|amac|apa3|apan|apoc|atrc|atrn|bsub|efav|efOG|gfra|lani|lbga|lbrc|lbuc|lcas|lfal|lfer|lfrc|lfrk|lgas|llac|lmle|lmli|lplc|lplw|lrha|lver	K01179
ASAHP00781	0.00475325	1	10.5824	11.9703	aace|amac|apa3|apan|apoc|atrc|atrn|bsub|ehor|geur|gfra|ghan|gobo|gxyl|lani|lplc|lplw|lver|pbur|smar	ecok|efav|efOG|lbga|lbrc|lbuc|lcas|lfal|lfer|lfrc|lfrk|lgas|llac|lmle|lmli|lrha|pput	#N/A
ASAHP02365	0.00485194	1	12.2147	10.7311	efOG|lbga|lbrc|lbuc|lcas|lfer|lfrc|lfrk|lplc|lplw|lrha|lver	aace|amac|apa3|apan|apoc|atrc|atrn|bsub|ecok|efav|ehor|geur|gfra|ghan|gobo|gxyl|lani|lfal|lgas|llac|lmle|lmli|pbur|pput|smar	#N/A
ASAHP04498	0.00490496	1	9.65239	11.5099	apa3|apan|apoc|gfra|gobo|smar	aace|amac|atrc|atrn|bsub|ecok|efav|efOG|ehor|geur|ghan|gxyl|lani|lbga|lbrc|lbuc|lcas|lfal|lfer|lfrc|lfrk|lgas|llac|lmle|lmli|lplc|lplw|lrha|lver|pbur|pput	#N/A
ASAHP01367	0.00491576	1	12.0044	10.5664	bsub|efav|efOG|lani|lbga|lbrc|lbuc|lcas|lfer|lfrc|lfrk|llac|lmli|lplc|lplw|lrha|lver	aace|amac|apa3|apan|apoc|atrc|atrn|ecok|ehor|geur|gfra|ghan|gobo|gxyl|lfal|lgas|lmle|pbur|pput|smar	#N/A
ASAHP00941	0.0050221	1	10.4478	11.8381	aace|amac|apa3|apan|apoc|atrc|atrn|ehor|geur|gfra|ghan|gobo|gxyl|pbur|pput|smar	bsub|ecok|efav|efOG|lani|lbga|lbrc|lbuc|lcas|lfal|lfer|lfrc|lfrk|lgas|llac|lmle|lmli|lplc|lplw|lrha|lver	#N/A
ASAHP01286	0.0050221	1	10.4478	11.8381	aace|amac|apa3|apan|apoc|atrc|atrn|ehor|geur|gfra|ghan|gobo|gxyl|pbur|pput|smar	bsub|ecok|efav|efOG|lani|lbga|lbrc|lbuc|lcas|lfal|lfer|lfrc|lfrk|lgas|llac|lmle|lmli|lplc|lplw|lrha|lver	K02022
ASAHP01445	0.0050221	1	10.4478	11.8381	aace|amac|apa3|apan|apoc|atrc|atrn|ehor|geur|gfra|ghan|gobo|gxyl|pbur|pput|smar	bsub|ecok|efav|efOG|lani|lbga|lbrc|lbuc|lcas|lfal|lfer|lfrc|lfrk|lgas|llac|lmle|lmli|lplc|lplw|lrha|lver	K11720
ASAHP01297	0.0050365	1	10.174	11.6846	aace|amac|ecok|ehor|gfra|ghan|gobo|gxyl|pbur|pput|smar	apa3|apan|apoc|atrc|atrn|bsub|efav|efOG|geur|lani|lbga|lbrc|lbuc|lcas|lfal|lfer|lfrc|lfrk|lgas|llac|lmle|lmli|lplc|lplw|lrha|lver	#N/A
ASAHP01755	0.00508164	1	10.3544	11.7636	aace|amac|apa3|apan|apoc|atrn|ecok|ehor|geur|ghan|gobo|pbur|pput|smar	atrc|bsub|efav|efOG|gfra|gxyl|lani|lbga|lbrc|lbuc|lcas|lfal|lfer|lfrc|lfrk|lgas|llac|lmle|lmli|lplc|lplw|lrha|lver	K07229
ASAHP01346	0.00511224	1	11.9566	10.5298	bsub|efav|efOG|lani|lbga|lbrc|lbuc|lcas|lfal|lfer|lfrc|lfrk|llac|lmli|lplc|lplw|lrha|lver	aace|amac|apa3|apan|apoc|atrc|atrn|ecok|ehor|geur|gfra|ghan|gobo|gxyl|lgas|lmle|pbur|pput|smar	K03095
ASAHP03778	0.00511546	1	9.67057	11.5242	apa3|atrc|geur|gfra|gobo|gxyl	aace|amac|apan|apoc|atrn|bsub|ecok|efav|efOG|ehor|ghan|lani|lbga|lbrc|lbuc|lcas|lfal|lfer|lfrc|lfrk|lgas|llac|lmle|lmli|lplc|lplw|lrha|lver|pbur|pput|smar	#N/A
ASAHP03779	0.00511546	1	9.67057	11.5242	apa3|atrc|geur|gfra|gobo|gxyl	aace|amac|apan|apoc|atrn|bsub|ecok|efav|efOG|ehor|ghan|lani|lbga|lbrc|lbuc|lcas|lfal|lfer|lfrc|lfrk|lgas|llac|lmle|lmli|lplc|lplw|lrha|lver|pbur|pput|smar	#N/A
ASAHP03780	0.00511546	1	9.67057	11.5242	apa3|atrc|geur|gfra|gobo|gxyl	aace|amac|apan|apoc|atrn|bsub|ecok|efav|efOG|ehor|ghan|lani|lbga|lbrc|lbuc|lcas|lfal|lfer|lfrc|lfrk|lgas|llac|lmle|lmli|lplc|lplw|lrha|lver|pbur|pput|smar	#N/A
ASAHP04491	0.00511546	1	9.67057	11.5242	apa3|atrc|geur|gfra|gobo|gxyl	aace|amac|apan|apoc|atrn|bsub|ecok|efav|efOG|ehor|ghan|lani|lbga|lbrc|lbuc|lcas|lfal|lfer|lfrc|lfrk|lgas|llac|lmle|lmli|lplc|lplw|lrha|lver|pbur|pput|smar	#N/A
ASAHP04925	0.00514407	1	9.52773	11.4825	apan|geur|gobo|lbga|smar	aace|amac|apa3|apoc|atrc|atrn|bsub|ecok|efav|efOG|ehor|gfra|ghan|gxyl|lani|lbrc|lbuc|lcas|lfal|lfer|lfrc|lfrk|lgas|llac|lmle|lmli|lplc|lplw|lrha|lver|pbur|pput	#N/A
ASAHP01915	0.0051814	1	10.4066	11.7976	aace|amac|apa3|apan|apoc|atrc|atrn|ecok|ehor|geur|ghan|gobo|gxyl|pput|smar	bsub|efav|efOG|gfra|lani|lbga|lbrc|lbuc|lcas|lfal|lfer|lfrc|lfrk|lgas|llac|lmle|lmli|lplc|lplw|lrha|lver|pbur	K09780
ASAHP06140	0.00520537	1	9.30436	11.4619	atrc|geur|gfra|gobo	aace|amac|apa3|apan|apoc|atrn|bsub|ecok|efav|efOG|ehor|ghan|gxyl|lani|lbga|lbrc|lbuc|lcas|lfal|lfer|lfrc|lfrk|lgas|llac|lmle|lmli|lplc|lplw|lrha|lver|pbur|pput|smar	#N/A
ASAHP01651	0.00522571	1	12.089	10.6761	bsub|efav|lani|lbrc|lbuc|lfrc|lfrk|lgas|llac|lmle|lmli|lplc|lplw|lrha|lver	aace|amac|apa3|apan|apoc|atrc|atrn|ecok|efOG|ehor|geur|gfra|ghan|gobo|gxyl|lbga|lcas|lfal|lfer|pbur|pput|smar	K07015
ASAHP01275	0.00523646	1	10.366	11.7994	amac|apa3|apan|atrc|atrn|bsub|ecok|ehor|geur|gfra|ghan|gobo|gxyl|pput|smar	aace|apoc|efav|efOG|lani|lbga|lbrc|lbuc|lcas|lfal|lfer|lfrc|lfrk|lgas|llac|lmle|lmli|lplc|lplw|lrha|lver|pbur	K02438
ASAHP00919	0.00527668	1	11.8227	10.4596	bsub|ecok|efav|efOG|ehor|lani|lbga|lbrc|lbuc|lcas|lfer|lfrc|lfrk|lgas|llac|lmli|lplc|lplw|lrha|lver|pput	aace|amac|apa3|apan|apoc|atrc|atrn|geur|gfra|ghan|gobo|gxyl|lfal|lmle|pbur|smar	K01916
ASAHP01227	0.00536689	1	11.9554	10.5385	bsub|efav|efOG|lani|lbga|lbrc|lbuc|lcas|lfal|lfer|lfrc|lfrk|lmle|lmli|lplc|lplw|lrha|lver	aace|amac|apa3|apan|apoc|atrc|atrn|ecok|ehor|geur|gfra|ghan|gobo|gxyl|lgas|llac|pbur|pput|smar	#N/A
ASAHP01509	0.00536689	1	11.9554	10.5385	bsub|efav|efOG|lani|lbga|lbrc|lbuc|lcas|lfal|lfer|lfrc|lfrk|lmle|lmli|lplc|lplw|lrha|lver	aace|amac|apa3|apan|apoc|atrc|atrn|ecok|ehor|geur|gfra|ghan|gobo|gxyl|lgas|llac|pbur|pput|smar	K03469
ASAHP02799	0.00546559	1	9.99645	11.6409	aace|atrc|ecok|ehor|geur|gfra|ghan|pbur|smar	amac|apa3|apan|apoc|atrn|bsub|efav|efOG|gobo|gxyl|lani|lbga|lbrc|lbuc|lcas|lfal|lfer|lfrc|lfrk|lgas|llac|lmle|lmli|lplc|lplw|lrha|lver|pput	#N/A
ASAHP02403	0.00550597	1	9.94682	11.5875	aace|amac|apa3|atrc|geur|gfra|gobo|gxyl	apan|apoc|atrn|bsub|ecok|efav|efOG|ehor|ghan|lani|lbga|lbrc|lbuc|lcas|lfal|lfer|lfrc|lfrk|lgas|llac|lmle|lmli|lplc|lplw|lrha|lver|pbur|pput|smar	#N/A
ASAHP00937	0.00554778	1	10.5855	11.9215	aace|amac|ecok|efav|efOG|ehor|geur|gfra|gobo|gxyl|lani|lcas|lmli|lplc|lplw|lrha|lver|pbur|smar	apa3|apan|apoc|atrc|atrn|bsub|ghan|lbga|lbrc|lbuc|lfal|lfer|lfrc|lfrk|lgas|llac|lmle|pput	K00863
ASAHP11227	0.00557182	1	8.3347	11.3838	gfra|gobo	aace|amac|apa3|apan|apoc|atrc|atrn|bsub|ecok|efav|efOG|ehor|geur|ghan|gxyl|lani|lbga|lbrc|lbuc|lcas|lfal|lfer|lfrc|lfrk|lgas|llac|lmle|lmli|lplc|lplw|lrha|lver|pbur|pput|smar	K02051
ASAHP11297	0.00557182	1	8.3347	11.3838	gfra|gobo	aace|amac|apa3|apan|apoc|atrc|atrn|bsub|ecok|efav|efOG|ehor|geur|ghan|gxyl|lani|lbga|lbrc|lbuc|lcas|lfal|lfer|lfrc|lfrk|lgas|llac|lmle|lmli|lplc|lplw|lrha|lver|pbur|pput|smar	#N/A
ASAHP11302	0.00557182	1	8.3347	11.3838	gfra|gobo	aace|amac|apa3|apan|apoc|atrc|atrn|bsub|ecok|efav|efOG|ehor|geur|ghan|gxyl|lani|lbga|lbrc|lbuc|lcas|lfal|lfer|lfrc|lfrk|lgas|llac|lmle|lmli|lplc|lplw|lrha|lver|pbur|pput|smar	#N/A
ASAHP11303	0.00557182	1	8.3347	11.3838	gfra|gobo	aace|amac|apa3|apan|apoc|atrc|atrn|bsub|ecok|efav|efOG|ehor|geur|ghan|gxyl|lani|lbga|lbrc|lbuc|lcas|lfal|lfer|lfrc|lfrk|lgas|llac|lmle|lmli|lplc|lplw|lrha|lver|pbur|pput|smar	#N/A
ASAHP11304	0.00557182	1	8.3347	11.3838	gfra|gobo	aace|amac|apa3|apan|apoc|atrc|atrn|bsub|ecok|efav|efOG|ehor|geur|ghan|gxyl|lani|lbga|lbrc|lbuc|lcas|lfal|lfer|lfrc|lfrk|lgas|llac|lmle|lmli|lplc|lplw|lrha|lver|pbur|pput|smar	#N/A
ASAHP11305	0.00557182	1	8.3347	11.3838	gfra|gobo	aace|amac|apa3|apan|apoc|atrc|atrn|bsub|ecok|efav|efOG|ehor|geur|ghan|gxyl|lani|lbga|lbrc|lbuc|lcas|lfal|lfer|lfrc|lfrk|lgas|llac|lmle|lmli|lplc|lplw|lrha|lver|pbur|pput|smar	#N/A
ASAHP11306	0.00557182	1	8.3347	11.3838	gfra|gobo	aace|amac|apa3|apan|apoc|atrc|atrn|bsub|ecok|efav|efOG|ehor|geur|ghan|gxyl|lani|lbga|lbrc|lbuc|lcas|lfal|lfer|lfrc|lfrk|lgas|llac|lmle|lmli|lplc|lplw|lrha|lver|pbur|pput|smar	#N/A
ASAHP11307	0.00557182	1	8.3347	11.3838	gfra|gobo	aace|amac|apa3|apan|apoc|atrc|atrn|bsub|ecok|efav|efOG|ehor|geur|ghan|gxyl|lani|lbga|lbrc|lbuc|lcas|lfal|lfer|lfrc|lfrk|lgas|llac|lmle|lmli|lplc|lplw|lrha|lver|pbur|pput|smar	#N/A
ASAHP11312	0.00557182	1	8.3347	11.3838	gfra|gobo	aace|amac|apa3|apan|apoc|atrc|atrn|bsub|ecok|efav|efOG|ehor|geur|ghan|gxyl|lani|lbga|lbrc|lbuc|lcas|lfal|lfer|lfrc|lfrk|lgas|llac|lmle|lmli|lplc|lplw|lrha|lver|pbur|pput|smar	#N/A
ASAHP11314	0.00557182	1	8.3347	11.3838	gfra|gobo	aace|amac|apa3|apan|apoc|atrc|atrn|bsub|ecok|efav|efOG|ehor|geur|ghan|gxyl|lani|lbga|lbrc|lbuc|lcas|lfal|lfer|lfrc|lfrk|lgas|llac|lmle|lmli|lplc|lplw|lrha|lver|pbur|pput|smar	#N/A
ASAHP11317	0.00557182	1	8.3347	11.3838	gfra|gobo	aace|amac|apa3|apan|apoc|atrc|atrn|bsub|ecok|efav|efOG|ehor|geur|ghan|gxyl|lani|lbga|lbrc|lbuc|lcas|lfal|lfer|lfrc|lfrk|lgas|llac|lmle|lmli|lplc|lplw|lrha|lver|pbur|pput|smar	#N/A
ASAHP00736	0.00557306	1	10.6913	12.1543	aace|amac|apa3|apan|apoc|atrc|atrn|bsub|ecok|ehor|geur|gfra|ghan|gobo|gxyl|lbrc|lfal|lfer|lplc|lplw|pbur|pput|smar	efav|efOG|lani|lbga|lbuc|lcas|lfrc|lfrk|lgas|llac|lmle|lmli|lrha|lver	K00793
ASAHP01292	0.00560564	1	11.9943	10.5753	bsub|efav|efOG|lani|lbrc|lbuc|lcas|lfal|lfer|lfrc|lfrk|llac|lmli|lplc|lplw|lrha|lver	aace|amac|apa3|apan|apoc|atrc|atrn|ecok|ehor|geur|gfra|ghan|gobo|gxyl|lbga|lgas|lmle|pbur|pput|smar	K02242
ASAHP01387	0.00562113	1	11.9939	10.5826	bsub|efav|efOG|lani|lbga|lbrc|lbuc|lcas|lfal|lfrc|lfrk|lgas|lmle|lmli|lplc|lplw|lrha	aace|amac|apa3|apan|apoc|atrc|atrn|ecok|ehor|geur|gfra|ghan|gobo|gxyl|lfer|llac|lver|pbur|pput|smar	#N/A
ASAHP04212	0.0057191	1	9.47734	11.4897	amac|apa3|apan|geur|gobo	aace|apoc|atrc|atrn|bsub|ecok|efav|efOG|ehor|gfra|ghan|gxyl|lani|lbga|lbrc|lbuc|lcas|lfal|lfer|lfrc|lfrk|lgas|llac|lmle|lmli|lplc|lplw|lrha|lver|pbur|pput|smar	#N/A
ASAHP00867	0.00579133	1	10.0506	11.6178	aace|amac|apa3|apoc|atrc|geur|gfra|gobo|gxyl	apan|atrn|bsub|ecok|efav|efOG|ehor|ghan|lani|lbga|lbrc|lbuc|lcas|lfal|lfer|lfrc|lfrk|lgas|llac|lmle|lmli|lplc|lplw|lrha|lver|pbur|pput|smar	#N/A
ASAHP01636	0.00582544	1	12.0717	10.6751	bsub|efav|lani|lbrc|lbuc|lfer|lfrc|lfrk|lgas|llac|lmli|lplc|lplw|lrha|lver	aace|amac|apa3|apan|apoc|atrc|atrn|ecok|efOG|ehor|geur|gfra|ghan|gobo|gxyl|lbga|lcas|lfal|lmle|pbur|pput|smar	#N/A
ASAHP02677	0.00587822	1	12.2699	10.7808	bsub|efav|efOG|lbga|lbrc|lfal|lfrc|lfrk|llac|lplc|lplw	aace|amac|apa3|apan|apoc|atrc|atrn|ecok|ehor|geur|gfra|ghan|gobo|gxyl|lani|lbuc|lcas|lfer|lgas|lmle|lmli|lrha|lver|pbur|pput|smar	#N/A
ASAHP05548	0.00588599	1	12.9795	10.9695	ghan|lbga|lfrc|lver|pput	aace|amac|apa3|apan|apoc|atrc|atrn|bsub|ecok|efav|efOG|ehor|geur|gfra|gobo|gxyl|lani|lbrc|lbuc|lcas|lfal|lfer|lfrk|lgas|llac|lmle|lmli|lplc|lplw|lrha|pbur|smar	#N/A
ASAHP03630	0.00592757	1	9.58276	11.528	bsub|ecok|ehor|gobo|pbur|smar	aace|amac|apa3|apan|apoc|atrc|atrn|efav|efOG|geur|gfra|ghan|gxyl|lani|lbga|lbrc|lbuc|lcas|lfal|lfer|lfrc|lfrk|lgas|llac|lmle|lmli|lplc|lplw|lrha|lver|pput	K14166
ASAHP01645	0.00593443	1	11.9773	10.6039	bsub|lani|lbga|lbrc|lbuc|lcas|lfal|lfer|lfrc|lfrk|lgas|lmle|lmli|lplc|lplw|lrha|lver	aace|amac|apa3|apan|apoc|atrc|atrn|ecok|efav|efOG|ehor|geur|gfra|ghan|gobo|gxyl|llac|pbur|pput|smar	#N/A
ASAHP01648	0.00593443	1	11.9773	10.6039	bsub|lani|lbga|lbrc|lbuc|lcas|lfal|lfer|lfrc|lfrk|lgas|lmle|lmli|lplc|lplw|lrha|lver	aace|amac|apa3|apan|apoc|atrc|atrn|ecok|efav|efOG|ehor|geur|gfra|ghan|gobo|gxyl|llac|pbur|pput|smar	K02859
ASAHP02893	0.00593609	1	10.1347	11.644	amac|apa3|apan|apoc|atrc|atrn|geur|gfra|gobo|gxyl	aace|bsub|ecok|efav|efOG|ehor|ghan|lani|lbga|lbrc|lbuc|lcas|lfal|lfer|lfrc|lfrk|lgas|llac|lmle|lmli|lplc|lplw|lrha|lver|pbur|pput|smar	#N/A
ASAHP03112	0.00593609	1	10.1347	11.644	amac|apa3|apan|apoc|atrc|atrn|geur|gfra|gobo|gxyl	aace|bsub|ecok|efav|efOG|ehor|ghan|lani|lbga|lbrc|lbuc|lcas|lfal|lfer|lfrc|lfrk|lgas|llac|lmle|lmli|lplc|lplw|lrha|lver|pbur|pput|smar	#N/A
ASAHP01218	0.00596871	1	11.9501	10.551	amac|bsub|efav|efOG|lani|lbga|lcas|lfal|lfer|lfrc|lfrk|llac|lmle|lmli|lplc|lplw|lrha|lver	aace|apa3|apan|apoc|atrc|atrn|ecok|ehor|geur|gfra|ghan|gobo|gxyl|lbrc|lbuc|lgas|pbur|pput|smar	K05823
ASAHP01082	0.00598838	1	11.8683	10.4686	aace|atrc|bsub|efav|efOG|lani|lbga|lbrc|lbuc|lcas|lfal|lfer|lfrc|lfrk|llac|lmle|lmli|lplc|lrha|lver	amac|apa3|apan|apoc|atrn|ecok|ehor|geur|gfra|ghan|gobo|gxyl|lgas|lplw|pbur|pput|smar	K03215
ASAHP01152	0.00599277	1	10.4724	11.872	aace|amac|apa3|apoc|atrc|atrn|bsub|ecok|ehor|geur|gfra|ghan|gobo|gxyl|pbur|pput|smar	apan|efav|efOG|lani|lbga|lbrc|lbuc|lcas|lfal|lfer|lfrc|lfrk|lgas|llac|lmle|lmli|lplc|lplw|lrha|lver	#N/A
ASAHP01305	0.00599277	1	10.4724	11.872	aace|amac|apa3|apoc|atrc|atrn|bsub|ecok|ehor|geur|gfra|ghan|gobo|gxyl|pbur|pput|smar	apan|efav|efOG|lani|lbga|lbrc|lbuc|lcas|lfal|lfer|lfrc|lfrk|lgas|llac|lmle|lmli|lplc|lplw|lrha|lver	K05916
ASAHP01461	0.00601237	1	12.029	10.6223	bsub|efav|efOG|lbga|lbrc|lbuc|lfal|lfrc|lfrk|llac|lmle|lplc|lplw|pbur|pput|smar	aace|amac|apa3|apan|apoc|atrc|atrn|ecok|ehor|geur|gfra|ghan|gobo|gxyl|lani|lcas|lfer|lgas|lmli|lrha|lver	K09692
ASAHP02014	0.00605045	1	10.3273	11.7922	aace|amac|apa3|apan|apoc|atrc|atrn|ehor|geur|gfra|gobo|gxyl|lver|pbur	bsub|ecok|efav|efOG|ghan|lani|lbga|lbrc|lbuc|lcas|lfal|lfer|lfrc|lfrk|lgas|llac|lmle|lmli|lplc|lplw|lrha|pput|smar	#N/A
ASAHP00887	0.00607469	1	10.4746	11.8634	aace|amac|apa3|apan|apoc|atrc|atrn|bsub|ecok|ehor|geur|gfra|ghan|gobo|pbur|pput|smar	efav|efOG|gxyl|lani|lbga|lbrc|lbuc|lcas|lfal|lfer|lfrc|lfrk|lgas|llac|lmle|lmli|lplc|lplw|lrha|lver	K05595
ASAHP00959	0.00607469	1	10.4746	11.8634	aace|amac|apa3|apan|apoc|atrc|atrn|bsub|ecok|ehor|geur|gfra|ghan|gobo|pbur|pput|smar	efav|efOG|gxyl|lani|lbga|lbrc|lbuc|lcas|lfal|lfer|lfrc|lfrk|lgas|llac|lmle|lmli|lplc|lplw|lrha|lver	K02298
ASAHP01206	0.00607469	1	10.4746	11.8634	aace|amac|apa3|apan|apoc|atrc|atrn|bsub|ecok|ehor|geur|gfra|ghan|gobo|pbur|pput|smar	efav|efOG|gxyl|lani|lbga|lbrc|lbuc|lcas|lfal|lfer|lfrc|lfrk|lgas|llac|lmle|lmli|lplc|lplw|lrha|lver	K02301
ASAHP01583	0.00607469	1	10.4746	11.8634	aace|amac|apa3|apan|apoc|atrc|atrn|bsub|ecok|ehor|geur|gfra|ghan|gobo|pbur|pput|smar	efav|efOG|gxyl|lani|lbga|lbrc|lbuc|lcas|lfal|lfer|lfrc|lfrk|lgas|llac|lmle|lmli|lplc|lplw|lrha|lver	K02300
ASAHP01745	0.00609985	1	10.3688	11.755	amac|apa3|apan|apoc|atrc|atrn|ecok|ehor|gfra|ghan|gobo|gxyl|pput|smar	aace|bsub|efav|efOG|geur|lani|lbga|lbrc|lbuc|lcas|lfal|lfer|lfrc|lfrk|lgas|llac|lmle|lmli|lplc|lplw|lrha|lver|pbur	K13979
ASAHP02449	0.00618758	1	10.275	11.7073	aace|amac|apa3|apan|apoc|atrc|atrn|geur|gfra|gobo|gxyl|pbur	bsub|ecok|efav|efOG|ehor|ghan|lani|lbga|lbrc|lbuc|lcas|lfal|lfer|lfrc|lfrk|lgas|llac|lmle|lmli|lplc|lplw|lrha|lver|pput|smar	#N/A
ASAHP02900	0.00619767	1	10.1245	11.6422	amac|apa3|apan|apoc|atrc|geur|gfra|ghan|gobo|gxyl	aace|atrn|bsub|ecok|efav|efOG|ehor|lani|lbga|lbrc|lbuc|lcas|lfal|lfer|lfrc|lfrk|lgas|llac|lmle|lmli|lplc|lplw|lrha|lver|pbur|pput|smar	#N/A
ASAHP02906	0.00619767	1	10.1245	11.6422	amac|apa3|apan|apoc|atrc|geur|gfra|ghan|gobo|gxyl	aace|atrn|bsub|ecok|efav|efOG|ehor|lani|lbga|lbrc|lbuc|lcas|lfal|lfer|lfrc|lfrk|lgas|llac|lmle|lmli|lplc|lplw|lrha|lver|pbur|pput|smar	#N/A
ASAHP01131	0.00622081	1	12.1218	10.7046	bsub|efav|efOG|lbga|lbrc|lbuc|lfer|lfrc|lfrk|lmle|lplc|lplw|lver|smar	aace|amac|apa3|apan|apoc|atrc|atrn|ecok|ehor|geur|gfra|ghan|gobo|gxyl|lani|lcas|lfal|lgas|llac|lmli|lrha|pbur|pput	#N/A
ASAHP03934	0.00627799	1	9.75588	11.5835	aace|amac|apa3|apan|ecok|ehor|geur	apoc|atrc|atrn|bsub|efav|efOG|gfra|ghan|gobo|gxyl|lani|lbga|lbrc|lbuc|lcas|lfal|lfer|lfrc|lfrk|lgas|llac|lmle|lmli|lplc|lplw|lrha|lver|pbur|pput|smar	#N/A
ASAHP05090	0.00631826	1	9.53533	11.4933	amac|geur|gfra|ghan|gobo	aace|apa3|apan|apoc|atrc|atrn|bsub|ecok|efav|efOG|ehor|gxyl|lani|lbga|lbrc|lbuc|lcas|lfal|lfer|lfrc|lfrk|lgas|llac|lmle|lmli|lplc|lplw|lrha|lver|pbur|pput|smar	#N/A
ASAHP01548	0.00634248	1	12.049	10.7316	bsub|efav|efOG|lbga|lbrc|lbuc|lcas|llac|lmli|lplc|lplw|lrha|lver|pput	aace|amac|apa3|apan|apoc|atrc|atrn|ecok|ehor|geur|gfra|ghan|gobo|gxyl|lani|lfal|lfer|lfrc|lfrk|lgas|lmle|pbur|smar	K16787
ASAHP01543	0.00637661	1	9.95884	11.5898	aace|apa3|atrc|ehor|geur|gobo|gxyl|pbur	amac|apan|apoc|atrn|bsub|ecok|efav|efOG|gfra|ghan|lani|lbga|lbrc|lbuc|lcas|lfal|lfer|lfrc|lfrk|lgas|llac|lmle|lmli|lplc|lplw|lrha|lver|pput|smar	K07497
ASAHP00686	0.00643036	1	10.6292	12.0286	aace|amac|apa3|apan|apoc|atrc|atrn|bsub|ecok|ehor|geur|gfra|ghan|gobo|gxyl|lbga|llac|lmli|pbur|pput|smar	efav|efOG|lani|lbrc|lbuc|lcas|lfal|lfer|lfrc|lfrk|lgas|lmle|lplc|lplw|lrha|lver	K00265
ASAHP00703	0.00643036	1	10.6292	12.0286	aace|amac|apa3|apan|apoc|atrc|atrn|bsub|ecok|ehor|geur|gfra|ghan|gobo|gxyl|lbga|llac|lmli|pbur|pput|smar	efav|efOG|lani|lbrc|lbuc|lcas|lfal|lfer|lfrc|lfrk|lgas|lmle|lplc|lplw|lrha|lver	K01652
ASAHP03637	0.00650099	1	12.5074	10.8653	lbga|lbuc|lcas|lfrc|lfrk|lmli|lrha|lver	aace|amac|apa3|apan|apoc|atrc|atrn|bsub|ecok|efav|efOG|ehor|geur|gfra|ghan|gobo|gxyl|lani|lbrc|lfal|lfer|lgas|llac|lmle|lplc|lplw|pbur|pput|smar	#N/A
ASAHP00669	0.00654433	1	10.6925	12.0459	amac|atrc|atrn|bsub|ecok|ehor|geur|gfra|ghan|gobo|gxyl|lani|lbga|lbrc|lbuc|lfer|llac|lmli|lplc|lrha|pput|smar	aace|apa3|apan|apoc|efav|efOG|lcas|lfal|lfrc|lfrk|lgas|lmle|lplw|lver|pbur	K03823
ASAHP00791	0.00663831	1	10.7295	12.1948	aace|amac|apa3|apan|apoc|atrc|atrn|bsub|ecok|ehor|geur|gfra|ghan|gobo|gxyl|lbrc|lfal|lfer|llac|lplc|lplw|pbur|pput|smar	efav|efOG|lani|lbga|lbuc|lcas|lfrc|lfrk|lgas|lmle|lmli|lrha|lver	K00794
ASAHP01773	0.00663833	1	12.0149	10.6462	bsub|lani|lbga|lbrc|lbuc|lcas|lfal|lfrc|lfrk|lgas|lmle|lmli|lplc|lplw|lrha|lver	aace|amac|apa3|apan|apoc|atrc|atrn|ecok|efav|efOG|ehor|geur|gfra|ghan|gobo|gxyl|lfer|llac|pbur|pput|smar	#N/A
ASAHP03351	0.00664615	1	9.77476	11.5051	atrc|atrn|geur|gfra|gobo|smar	aace|amac|apa3|apan|apoc|bsub|ecok|efav|efOG|ehor|ghan|gxyl|lani|lbga|lbrc|lbuc|lcas|lfal|lfer|lfrc|lfrk|lgas|llac|lmle|lmli|lplc|lplw|lrha|lver|pbur|pput	#N/A
ASAHP01709	0.00668123	1	10.3371	11.7618	aace|amac|apa3|apan|apoc|atrc|bsub|ecok|ehor|geur|gobo|gxyl|pput|smar	atrn|efav|efOG|gfra|ghan|lani|lbga|lbrc|lbuc|lcas|lfal|lfer|lfrc|lfrk|lgas|llac|lmle|lmli|lplc|lplw|lrha|lver|pbur	K02379
ASAHP04945	0.00668275	1	9.5942	11.4787	aace|geur|gobo|pbur|smar	amac|apa3|apan|apoc|atrc|atrn|bsub|ecok|efav|efOG|ehor|gfra|ghan|gxyl|lani|lbga|lbrc|lbuc|lcas|lfal|lfer|lfrc|lfrk|lgas|llac|lmle|lmli|lplc|lplw|lrha|lver|pput	#N/A
ASAHP03211	0.00668989	1	9.88277	11.5539	aace|apan|atrc|geur|gfra|gobo|gxyl	amac|apa3|apoc|atrn|bsub|ecok|efav|efOG|ehor|ghan|lani|lbga|lbrc|lbuc|lcas|lfal|lfer|lfrc|lfrk|lgas|llac|lmle|lmli|lplc|lplw|lrha|lver|pbur|pput|smar	#N/A
ASAHP01298	0.00670689	1	10.4828	11.8567	aace|apa3|apan|apoc|atrc|atrn|bsub|ecok|ehor|geur|gfra|ghan|gobo|gxyl|pbur|pput|smar	amac|efav|efOG|lani|lbga|lbrc|lbuc|lcas|lfal|lfer|lfrc|lfrk|lgas|llac|lmle|lmli|lplc|lplw|lrha|lver	K04091
ASAHP02112	0.00674806	1	12.1813	10.7599	efav|efOG|lbga|lcas|lfal|lfrc|lgas|llac|lmli|lplc|lplw|lrha	aace|amac|apa3|apan|apoc|atrc|atrn|bsub|ecok|ehor|geur|gfra|ghan|gobo|gxyl|lani|lbrc|lbuc|lfer|lfrk|lmle|lver|pbur|pput|smar	K16785
ASAHP04404	0.0067484	1	9.26662	11.4532	amac|apa3|geur|gobo	aace|apan|apoc|atrc|atrn|bsub|ecok|efav|efOG|ehor|gfra|ghan|gxyl|lani|lbga|lbrc|lbuc|lcas|lfal|lfer|lfrc|lfrk|lgas|llac|lmle|lmli|lplc|lplw|lrha|lver|pbur|pput|smar	#N/A
ASAHP01693	0.00680122	1	10.439	11.7698	aace|amac|apa3|apan|apoc|atrc|atrn|ecok|geur|gfra|ghan|gobo|gxyl|pput|smar	bsub|efav|efOG|ehor|lani|lbga|lbrc|lbuc|lcas|lfal|lfer|lfrc|lfrk|lgas|llac|lmle|lmli|lplc|lplw|lrha|lver|pbur	#N/A
ASAHP01908	0.00680122	1	10.439	11.7698	aace|amac|apa3|apan|apoc|atrc|atrn|ecok|geur|gfra|ghan|gobo|gxyl|pput|smar	bsub|efav|efOG|ehor|lani|lbga|lbrc|lbuc|lcas|lfal|lfer|lfrc|lfrk|lgas|llac|lmle|lmli|lplc|lplw|lrha|lver|pbur	K02843
ASAHP01700	0.00680122	1	10.439	11.7698	aace|amac|apa3|apan|apoc|atrc|atrn|ecok|geur|gfra|ghan|gobo|gxyl|pput|smar	bsub|efav|efOG|ehor|lani|lbga|lbrc|lbuc|lcas|lfal|lfer|lfrc|lfrk|lgas|llac|lmle|lmli|lplc|lplw|lrha|lver|pbur	K03676
ASAHP01747	0.00680122	1	10.439	11.7698	aace|amac|apa3|apan|apoc|atrc|atrn|ecok|geur|gfra|ghan|gobo|gxyl|pput|smar	bsub|efav|efOG|ehor|lani|lbga|lbrc|lbuc|lcas|lfal|lfer|lfrc|lfrk|lgas|llac|lmle|lmli|lplc|lplw|lrha|lver|pbur	K02193
ASAHP01771	0.00681107	1	12.0082	10.664	bsub|efav|efOG|lani|lbuc|lcas|lfal|lfer|lfrk|lgas|lmle|lmli|lplc|lplw|lrha|lver	aace|amac|apa3|apan|apoc|atrc|atrn|ecok|ehor|geur|gfra|ghan|gobo|gxyl|lbga|lbrc|lfrc|llac|pbur|pput|smar	#N/A
ASAHP05986	0.00681276	1	9.34964	11.4629	amac|gfra|gobo|gxyl	aace|apa3|apan|apoc|atrc|atrn|bsub|ecok|efav|efOG|ehor|geur|ghan|lani|lbga|lbrc|lbuc|lcas|lfal|lfer|lfrc|lfrk|lgas|llac|lmle|lmli|lplc|lplw|lrha|lver|pbur|pput|smar	#N/A
ASAHP00236	0.00681332	1	10.7861	12.2452	amac|apa3|apan|apoc|atrc|atrn|ecok|ehor|geur|ghan|gobo|gxyl|lbga|lbrc|lbuc|lcas|lfer|llac|lmle|lmli|lplc|lplw|lrha|pbur|smar	aace|bsub|efav|efOG|gfra|lani|lfal|lfrc|lfrk|lgas|lver|pput	K13926
ASAHP03773	0.0068848	1	9.5366	11.4812	apa3|atrc|geur|gfra|gobo	aace|amac|apan|apoc|atrn|bsub|ecok|efav|efOG|ehor|ghan|gxyl|lani|lbga|lbrc|lbuc|lcas|lfal|lfer|lfrc|lfrk|lgas|llac|lmle|lmli|lplc|lplw|lrha|lver|pbur|pput|smar	#N/A
ASAHP04198	0.0068848	1	9.5366	11.4812	apa3|atrc|geur|gfra|gobo	aace|amac|apan|apoc|atrn|bsub|ecok|efav|efOG|ehor|ghan|gxyl|lani|lbga|lbrc|lbuc|lcas|lfal|lfer|lfrc|lfrk|lgas|llac|lmle|lmli|lplc|lplw|lrha|lver|pbur|pput|smar	#N/A
ASAHP00136	0.00704776	1	10.8043	12.4287	aace|amac|apa3|apan|apoc|atrc|atrn|bsub|ecok|efOG|ehor|geur|gfra|ghan|gobo|gxyl|lbrc|lfal|lfer|llac|lmli|lplc|lplw|lrha|lver|pbur|smar	efav|lani|lbga|lbuc|lcas|lfrc|lfrk|lgas|lmle|pput	K00615
ASAHP01518	0.00706498	1	12.1262	10.7376	ecok|lcas|lfal|lfer|lfrc|lfrk|lgas|llac|lmli|lplc|lplw|lrha|lver	aace|amac|apa3|apan|apoc|atrc|atrn|bsub|efav|efOG|ehor|geur|gfra|ghan|gobo|gxyl|lani|lbga|lbrc|lbuc|lmle|pbur|pput|smar	K03328
ASAHP04995	0.00707141	1	9.58926	11.4852	aace|ehor|gobo|pbur|smar	amac|apa3|apan|apoc|atrc|atrn|bsub|ecok|efav|efOG|geur|gfra|ghan|gxyl|lani|lbga|lbrc|lbuc|lcas|lfal|lfer|lfrc|lfrk|lgas|llac|lmle|lmli|lplc|lplw|lrha|lver|pput	#N/A
ASAHP00604	0.0071978	1	11.9043	10.5671	bsub|efav|efOG|lani|lbga|lbrc|lbuc|lcas|lfal|lfrc|lgas|llac|lmle|lplc|lplw|lrha|lver|pput|smar	aace|amac|apa3|apan|apoc|atrc|atrn|ecok|ehor|geur|gfra|ghan|gobo|gxyl|lfer|lfrk|lmli|pbur	K02040
ASAHP05660	0.00727008	1	8.85837	11.4369	ecok|ehor|smar	aace|amac|apa3|apan|apoc|atrc|atrn|bsub|efav|efOG|geur|gfra|ghan|gobo|gxyl|lani|lbga|lbrc|lbuc|lcas|lfal|lfer|lfrc|lfrk|lgas|llac|lmle|lmli|lplc|lplw|lrha|lver|pbur|pput	K03291
ASAHP05663	0.00727008	1	8.85837	11.4369	ecok|ehor|smar	aace|amac|apa3|apan|apoc|atrc|atrn|bsub|efav|efOG|geur|gfra|ghan|gobo|gxyl|lani|lbga|lbrc|lbuc|lcas|lfal|lfer|lfrc|lfrk|lgas|llac|lmle|lmli|lplc|lplw|lrha|lver|pbur|pput	K06901
ASAHP05675	0.00727008	1	8.85837	11.4369	ecok|ehor|smar	aace|amac|apa3|apan|apoc|atrc|atrn|bsub|efav|efOG|geur|gfra|ghan|gobo|gxyl|lani|lbga|lbrc|lbuc|lcas|lfal|lfer|lfrc|lfrk|lgas|llac|lmle|lmli|lplc|lplw|lrha|lver|pbur|pput	#N/A
ASAHP05777	0.00727008	1	8.85837	11.4369	ecok|ehor|smar	aace|amac|apa3|apan|apoc|atrc|atrn|bsub|efav|efOG|geur|gfra|ghan|gobo|gxyl|lani|lbga|lbrc|lbuc|lcas|lfal|lfer|lfrc|lfrk|lgas|llac|lmle|lmli|lplc|lplw|lrha|lver|pbur|pput	#N/A
ASAHP05784	0.00727008	1	8.85837	11.4369	ecok|ehor|smar	aace|amac|apa3|apan|apoc|atrc|atrn|bsub|efav|efOG|geur|gfra|ghan|gobo|gxyl|lani|lbga|lbrc|lbuc|lcas|lfal|lfer|lfrc|lfrk|lgas|llac|lmle|lmli|lplc|lplw|lrha|lver|pbur|pput	K11929
ASAHP06304	0.00727008	1	8.85837	11.4369	ecok|ehor|smar	aace|amac|apa3|apan|apoc|atrc|atrn|bsub|efav|efOG|geur|gfra|ghan|gobo|gxyl|lani|lbga|lbrc|lbuc|lcas|lfal|lfer|lfrc|lfrk|lgas|llac|lmle|lmli|lplc|lplw|lrha|lver|pbur|pput	#N/A
ASAHP07240	0.00727008	1	8.85837	11.4369	ecok|ehor|smar	aace|amac|apa3|apan|apoc|atrc|atrn|bsub|efav|efOG|geur|gfra|ghan|gobo|gxyl|lani|lbga|lbrc|lbuc|lcas|lfal|lfer|lfrc|lfrk|lgas|llac|lmle|lmli|lplc|lplw|lrha|lver|pbur|pput	K01638
ASAHP07254	0.00727008	1	8.85837	11.4369	ecok|ehor|smar	aace|amac|apa3|apan|apoc|atrc|atrn|bsub|efav|efOG|geur|gfra|ghan|gobo|gxyl|lani|lbga|lbrc|lbuc|lcas|lfal|lfer|lfrc|lfrk|lgas|llac|lmle|lmli|lplc|lplw|lrha|lver|pbur|pput	#N/A
ASAHP07276	0.00727008	1	8.85837	11.4369	ecok|ehor|smar	aace|amac|apa3|apan|apoc|atrc|atrn|bsub|efav|efOG|geur|gfra|ghan|gobo|gxyl|lani|lbga|lbrc|lbuc|lcas|lfal|lfer|lfrc|lfrk|lgas|llac|lmle|lmli|lplc|lplw|lrha|lver|pbur|pput	K12974
ASAHP07290	0.00727008	1	8.85837	11.4369	ecok|ehor|smar	aace|amac|apa3|apan|apoc|atrc|atrn|bsub|efav|efOG|geur|gfra|ghan|gobo|gxyl|lani|lbga|lbrc|lbuc|lcas|lfal|lfer|lfrc|lfrk|lgas|llac|lmle|lmli|lplc|lplw|lrha|lver|pbur|pput	K11105
ASAHP07291	0.00727008	1	8.85837	11.4369	ecok|ehor|smar	aace|amac|apa3|apan|apoc|atrc|atrn|bsub|efav|efOG|geur|gfra|ghan|gobo|gxyl|lani|lbga|lbrc|lbuc|lcas|lfal|lfer|lfrc|lfrk|lgas|llac|lmle|lmli|lplc|lplw|lrha|lver|pbur|pput	#N/A
ASAHP07298	0.00727008	1	8.85837	11.4369	ecok|ehor|smar	aace|amac|apa3|apan|apoc|atrc|atrn|bsub|efav|efOG|geur|gfra|ghan|gobo|gxyl|lani|lbga|lbrc|lbuc|lcas|lfal|lfer|lfrc|lfrk|lgas|llac|lmle|lmli|lplc|lplw|lrha|lver|pbur|pput	K03468
ASAHP07308	0.00727008	1	8.85837	11.4369	ecok|ehor|smar	aace|amac|apa3|apan|apoc|atrc|atrn|bsub|efav|efOG|geur|gfra|ghan|gobo|gxyl|lani|lbga|lbrc|lbuc|lcas|lfal|lfer|lfrc|lfrk|lgas|llac|lmle|lmli|lplc|lplw|lrha|lver|pbur|pput	K11744
ASAHP07427	0.00727008	1	8.85837	11.4369	ecok|ehor|smar	aace|amac|apa3|apan|apoc|atrc|atrn|bsub|efav|efOG|geur|gfra|ghan|gobo|gxyl|lani|lbga|lbrc|lbuc|lcas|lfal|lfer|lfrc|lfrk|lgas|llac|lmle|lmli|lplc|lplw|lrha|lver|pbur|pput	K02846
ASAHP07618	0.00727008	1	8.85837	11.4369	ecok|ehor|smar	aace|amac|apa3|apan|apoc|atrc|atrn|bsub|efav|efOG|geur|gfra|ghan|gobo|gxyl|lani|lbga|lbrc|lbuc|lcas|lfal|lfer|lfrc|lfrk|lgas|llac|lmle|lmli|lplc|lplw|lrha|lver|pbur|pput	K07058
ASAHP07646	0.00727008	1	8.85837	11.4369	ecok|ehor|smar	aace|amac|apa3|apan|apoc|atrc|atrn|bsub|efav|efOG|geur|gfra|ghan|gobo|gxyl|lani|lbga|lbrc|lbuc|lcas|lfal|lfer|lfrc|lfrk|lgas|llac|lmle|lmli|lplc|lplw|lrha|lver|pbur|pput	K02221
ASAHP07648	0.00727008	1	8.85837	11.4369	ecok|ehor|smar	aace|amac|apa3|apan|apoc|atrc|atrn|bsub|efav|efOG|geur|gfra|ghan|gobo|gxyl|lani|lbga|lbrc|lbuc|lcas|lfal|lfer|lfrc|lfrk|lgas|llac|lmle|lmli|lplc|lplw|lrha|lver|pbur|pput	#N/A
ASAHP07682	0.00727008	1	8.85837	11.4369	ecok|ehor|smar	aace|amac|apa3|apan|apoc|atrc|atrn|bsub|efav|efOG|geur|gfra|ghan|gobo|gxyl|lani|lbga|lbrc|lbuc|lcas|lfal|lfer|lfrc|lfrk|lgas|llac|lmle|lmli|lplc|lplw|lrha|lver|pbur|pput	K09994
ASAHP07743	0.00727008	1	8.85837	11.4369	ecok|ehor|smar	aace|amac|apa3|apan|apoc|atrc|atrn|bsub|efav|efOG|geur|gfra|ghan|gobo|gxyl|lani|lbga|lbrc|lbuc|lcas|lfal|lfer|lfrc|lfrk|lgas|llac|lmle|lmli|lplc|lplw|lrha|lver|pbur|pput	K05845
ASAHP07824	0.00727008	1	8.85837	11.4369	ecok|ehor|smar	aace|amac|apa3|apan|apoc|atrc|atrn|bsub|efav|efOG|geur|gfra|ghan|gobo|gxyl|lani|lbga|lbrc|lbuc|lcas|lfal|lfer|lfrc|lfrk|lgas|llac|lmle|lmli|lplc|lplw|lrha|lver|pbur|pput	#N/A
ASAHP07825	0.00727008	1	8.85837	11.4369	ecok|ehor|smar	aace|amac|apa3|apan|apoc|atrc|atrn|bsub|efav|efOG|geur|gfra|ghan|gobo|gxyl|lani|lbga|lbrc|lbuc|lcas|lfal|lfer|lfrc|lfrk|lgas|llac|lmle|lmli|lplc|lplw|lrha|lver|pbur|pput	K03807
ASAHP07827	0.00727008	1	8.85837	11.4369	ecok|ehor|smar	aace|amac|apa3|apan|apoc|atrc|atrn|bsub|efav|efOG|geur|gfra|ghan|gobo|gxyl|lani|lbga|lbrc|lbuc|lcas|lfal|lfer|lfrc|lfrk|lgas|llac|lmle|lmli|lplc|lplw|lrha|lver|pbur|pput	K01611
ASAHP07831	0.00727008	1	8.85837	11.4369	ecok|ehor|smar	aace|amac|apa3|apan|apoc|atrc|atrn|bsub|efav|efOG|geur|gfra|ghan|gobo|gxyl|lani|lbga|lbrc|lbuc|lcas|lfal|lfer|lfrc|lfrk|lgas|llac|lmle|lmli|lplc|lplw|lrha|lver|pbur|pput	K11750
ASAHP07838	0.00727008	1	8.85837	11.4369	ecok|ehor|smar	aace|amac|apa3|apan|apoc|atrc|atrn|bsub|efav|efOG|geur|gfra|ghan|gobo|gxyl|lani|lbga|lbrc|lbuc|lcas|lfal|lfer|lfrc|lfrk|lgas|llac|lmle|lmli|lplc|lplw|lrha|lver|pbur|pput	#N/A
ASAHP07839	0.00727008	1	8.85837	11.4369	ecok|ehor|smar	aace|amac|apa3|apan|apoc|atrc|atrn|bsub|efav|efOG|geur|gfra|ghan|gobo|gxyl|lani|lbga|lbrc|lbuc|lcas|lfal|lfer|lfrc|lfrk|lgas|llac|lmle|lmli|lplc|lplw|lrha|lver|pbur|pput	K05517
ASAHP07840	0.00727008	1	8.85837	11.4369	ecok|ehor|smar	aace|amac|apa3|apan|apoc|atrc|atrn|bsub|efav|efOG|geur|gfra|ghan|gobo|gxyl|lani|lbga|lbrc|lbuc|lcas|lfal|lfer|lfrc|lfrk|lgas|llac|lmle|lmli|lplc|lplw|lrha|lver|pbur|pput	#N/A
ASAHP07841	0.00727008	1	8.85837	11.4369	ecok|ehor|smar	aace|amac|apa3|apan|apoc|atrc|atrn|bsub|efav|efOG|geur|gfra|ghan|gobo|gxyl|lani|lbga|lbrc|lbuc|lcas|lfal|lfer|lfrc|lfrk|lgas|llac|lmle|lmli|lplc|lplw|lrha|lver|pbur|pput	K11938
ASAHP07846	0.00727008	1	8.85837	11.4369	ecok|ehor|smar	aace|amac|apa3|apan|apoc|atrc|atrn|bsub|efav|efOG|geur|gfra|ghan|gobo|gxyl|lani|lbga|lbrc|lbuc|lcas|lfal|lfer|lfrc|lfrk|lgas|llac|lmle|lmli|lplc|lplw|lrha|lver|pbur|pput	K08225
ASAHP07847	0.00727008	1	8.85837	11.4369	ecok|ehor|smar	aace|amac|apa3|apan|apoc|atrc|atrn|bsub|efav|efOG|geur|gfra|ghan|gobo|gxyl|lani|lbga|lbrc|lbuc|lcas|lfal|lfer|lfrc|lfrk|lgas|llac|lmle|lmli|lplc|lplw|lrha|lver|pbur|pput	K02016
ASAHP07848	0.00727008	1	8.85837	11.4369	ecok|ehor|smar	aace|amac|apa3|apan|apoc|atrc|atrn|bsub|efav|efOG|geur|gfra|ghan|gobo|gxyl|lani|lbga|lbrc|lbuc|lcas|lfal|lfer|lfrc|lfrk|lgas|llac|lmle|lmli|lplc|lplw|lrha|lver|pbur|pput	#N/A
ASAHP07851	0.00727008	1	8.85837	11.4369	ecok|ehor|smar	aace|amac|apa3|apan|apoc|atrc|atrn|bsub|efav|efOG|geur|gfra|ghan|gobo|gxyl|lani|lbga|lbrc|lbuc|lcas|lfal|lfer|lfrc|lfrk|lgas|llac|lmle|lmli|lplc|lplw|lrha|lver|pbur|pput	#N/A
ASAHP07852	0.00727008	1	8.85837	11.4369	ecok|ehor|smar	aace|amac|apa3|apan|apoc|atrc|atrn|bsub|efav|efOG|geur|gfra|ghan|gobo|gxyl|lani|lbga|lbrc|lbuc|lcas|lfal|lfer|lfrc|lfrk|lgas|llac|lmle|lmli|lplc|lplw|lrha|lver|pbur|pput	K05522
ASAHP07853	0.00727008	1	8.85837	11.4369	ecok|ehor|smar	aace|amac|apa3|apan|apoc|atrc|atrn|bsub|efav|efOG|geur|gfra|ghan|gobo|gxyl|lani|lbga|lbrc|lbuc|lcas|lfal|lfer|lfrc|lfrk|lgas|llac|lmle|lmli|lplc|lplw|lrha|lver|pbur|pput	K00965
ASAHP07854	0.00727008	1	8.85837	11.4369	ecok|ehor|smar	aace|amac|apa3|apan|apoc|atrc|atrn|bsub|efav|efOG|geur|gfra|ghan|gobo|gxyl|lani|lbga|lbrc|lbuc|lcas|lfal|lfer|lfrc|lfrk|lgas|llac|lmle|lmli|lplc|lplw|lrha|lver|pbur|pput	#N/A
ASAHP07855	0.00727008	1	8.85837	11.4369	ecok|ehor|smar	aace|amac|apa3|apan|apoc|atrc|atrn|bsub|efav|efOG|geur|gfra|ghan|gobo|gxyl|lani|lbga|lbrc|lbuc|lcas|lfal|lfer|lfrc|lfrk|lgas|llac|lmle|lmli|lplc|lplw|lrha|lver|pbur|pput	K10038
ASAHP07857	0.00727008	1	8.85837	11.4369	ecok|ehor|smar	aace|amac|apa3|apan|apoc|atrc|atrn|bsub|efav|efOG|geur|gfra|ghan|gobo|gxyl|lani|lbga|lbrc|lbuc|lcas|lfal|lfer|lfrc|lfrk|lgas|llac|lmle|lmli|lplc|lplw|lrha|lver|pbur|pput	K11934
ASAHP07858	0.00727008	1	8.85837	11.4369	ecok|ehor|smar	aace|amac|apa3|apan|apoc|atrc|atrn|bsub|efav|efOG|geur|gfra|ghan|gobo|gxyl|lani|lbga|lbrc|lbuc|lcas|lfal|lfer|lfrc|lfrk|lgas|llac|lmle|lmli|lplc|lplw|lrha|lver|pbur|pput	#N/A
ASAHP07859	0.00727008	1	8.85837	11.4369	ecok|ehor|smar	aace|amac|apa3|apan|apoc|atrc|atrn|bsub|efav|efOG|geur|gfra|ghan|gobo|gxyl|lani|lbga|lbrc|lbuc|lcas|lfal|lfer|lfrc|lfrk|lgas|llac|lmle|lmli|lplc|lplw|lrha|lver|pbur|pput	K16291
ASAHP07860	0.00727008	1	8.85837	11.4369	ecok|ehor|smar	aace|amac|apa3|apan|apoc|atrc|atrn|bsub|efav|efOG|geur|gfra|ghan|gobo|gxyl|lani|lbga|lbrc|lbuc|lcas|lfal|lfer|lfrc|lfrk|lgas|llac|lmle|lmli|lplc|lplw|lrha|lver|pbur|pput	#N/A
ASAHP07861	0.00727008	1	8.85837	11.4369	ecok|ehor|smar	aace|amac|apa3|apan|apoc|atrc|atrn|bsub|efav|efOG|geur|gfra|ghan|gobo|gxyl|lani|lbga|lbrc|lbuc|lcas|lfal|lfer|lfrc|lfrk|lgas|llac|lmle|lmli|lplc|lplw|lrha|lver|pbur|pput	K11534
ASAHP07863	0.00727008	1	8.85837	11.4369	ecok|ehor|smar	aace|amac|apa3|apan|apoc|atrc|atrn|bsub|efav|efOG|geur|gfra|ghan|gobo|gxyl|lani|lbga|lbrc|lbuc|lcas|lfal|lfer|lfrc|lfrk|lgas|llac|lmle|lmli|lplc|lplw|lrha|lver|pbur|pput	#N/A
ASAHP07865	0.00727008	1	8.85837	11.4369	ecok|ehor|smar	aace|amac|apa3|apan|apoc|atrc|atrn|bsub|efav|efOG|geur|gfra|ghan|gobo|gxyl|lani|lbga|lbrc|lbuc|lcas|lfal|lfer|lfrc|lfrk|lgas|llac|lmle|lmli|lplc|lplw|lrha|lver|pbur|pput	#N/A
ASAHP07866	0.00727008	1	8.85837	11.4369	ecok|ehor|smar	aace|amac|apa3|apan|apoc|atrc|atrn|bsub|efav|efOG|geur|gfra|ghan|gobo|gxyl|lani|lbga|lbrc|lbuc|lcas|lfal|lfer|lfrc|lfrk|lgas|llac|lmle|lmli|lplc|lplw|lrha|lver|pbur|pput	#N/A
ASAHP07868	0.00727008	1	8.85837	11.4369	ecok|ehor|smar	aace|amac|apa3|apan|apoc|atrc|atrn|bsub|efav|efOG|geur|gfra|ghan|gobo|gxyl|lani|lbga|lbrc|lbuc|lcas|lfal|lfer|lfrc|lfrk|lgas|llac|lmle|lmli|lplc|lplw|lrha|lver|pbur|pput	#N/A
ASAHP07870	0.00727008	1	8.85837	11.4369	ecok|ehor|smar	aace|amac|apa3|apan|apoc|atrc|atrn|bsub|efav|efOG|geur|gfra|ghan|gobo|gxyl|lani|lbga|lbrc|lbuc|lcas|lfal|lfer|lfrc|lfrk|lgas|llac|lmle|lmli|lplc|lplw|lrha|lver|pbur|pput	K09909
ASAHP07872	0.00727008	1	8.85837	11.4369	ecok|ehor|smar	aace|amac|apa3|apan|apoc|atrc|atrn|bsub|efav|efOG|geur|gfra|ghan|gobo|gxyl|lani|lbga|lbrc|lbuc|lcas|lfal|lfer|lfrc|lfrk|lgas|llac|lmle|lmli|lplc|lplw|lrha|lver|pbur|pput	K11931
ASAHP07874	0.00727008	1	8.85837	11.4369	ecok|ehor|smar	aace|amac|apa3|apan|apoc|atrc|atrn|bsub|efav|efOG|geur|gfra|ghan|gobo|gxyl|lani|lbga|lbrc|lbuc|lcas|lfal|lfer|lfrc|lfrk|lgas|llac|lmle|lmli|lplc|lplw|lrha|lver|pbur|pput	K11935
ASAHP07880	0.00727008	1	8.85837	11.4369	ecok|ehor|smar	aace|amac|apa3|apan|apoc|atrc|atrn|bsub|efav|efOG|geur|gfra|ghan|gobo|gxyl|lani|lbga|lbrc|lbuc|lcas|lfal|lfer|lfrc|lfrk|lgas|llac|lmle|lmli|lplc|lplw|lrha|lver|pbur|pput	K11941
ASAHP07881	0.00727008	1	8.85837	11.4369	ecok|ehor|smar	aace|amac|apa3|apan|apoc|atrc|atrn|bsub|efav|efOG|geur|gfra|ghan|gobo|gxyl|lani|lbga|lbrc|lbuc|lcas|lfal|lfer|lfrc|lfrk|lgas|llac|lmle|lmli|lplc|lplw|lrha|lver|pbur|pput	#N/A
ASAHP07882	0.00727008	1	8.85837	11.4369	ecok|ehor|smar	aace|amac|apa3|apan|apoc|atrc|atrn|bsub|efav|efOG|geur|gfra|ghan|gobo|gxyl|lani|lbga|lbrc|lbuc|lcas|lfal|lfer|lfrc|lfrk|lgas|llac|lmle|lmli|lplc|lplw|lrha|lver|pbur|pput	K12147
ASAHP07884	0.00727008	1	8.85837	11.4369	ecok|ehor|smar	aace|amac|apa3|apan|apoc|atrc|atrn|bsub|efav|efOG|geur|gfra|ghan|gobo|gxyl|lani|lbga|lbrc|lbuc|lcas|lfal|lfer|lfrc|lfrk|lgas|llac|lmle|lmli|lplc|lplw|lrha|lver|pbur|pput	K12149
ASAHP07885	0.00727008	1	8.85837	11.4369	ecok|ehor|smar	aace|amac|apa3|apan|apoc|atrc|atrn|bsub|efav|efOG|geur|gfra|ghan|gobo|gxyl|lani|lbga|lbrc|lbuc|lcas|lfal|lfer|lfrc|lfrk|lgas|llac|lmle|lmli|lplc|lplw|lrha|lver|pbur|pput	K07000
ASAHP07888	0.00727008	1	8.85837	11.4369	ecok|ehor|smar	aace|amac|apa3|apan|apoc|atrc|atrn|bsub|efav|efOG|geur|gfra|ghan|gobo|gxyl|lani|lbga|lbrc|lbuc|lcas|lfal|lfer|lfrc|lfrk|lgas|llac|lmle|lmli|lplc|lplw|lrha|lver|pbur|pput	#N/A
ASAHP07890	0.00727008	1	8.85837	11.4369	ecok|ehor|smar	aace|amac|apa3|apan|apoc|atrc|atrn|bsub|efav|efOG|geur|gfra|ghan|gobo|gxyl|lani|lbga|lbrc|lbuc|lcas|lfal|lfer|lfrc|lfrk|lgas|llac|lmle|lmli|lplc|lplw|lrha|lver|pbur|pput	#N/A
ASAHP07891	0.00727008	1	8.85837	11.4369	ecok|ehor|smar	aace|amac|apa3|apan|apoc|atrc|atrn|bsub|efav|efOG|geur|gfra|ghan|gobo|gxyl|lani|lbga|lbrc|lbuc|lcas|lfal|lfer|lfrc|lfrk|lgas|llac|lmle|lmli|lplc|lplw|lrha|lver|pbur|pput	#N/A
ASAHP07893	0.00727008	1	8.85837	11.4369	ecok|ehor|smar	aace|amac|apa3|apan|apoc|atrc|atrn|bsub|efav|efOG|geur|gfra|ghan|gobo|gxyl|lani|lbga|lbrc|lbuc|lcas|lfal|lfer|lfrc|lfrk|lgas|llac|lmle|lmli|lplc|lplw|lrha|lver|pbur|pput	K03971
ASAHP07894	0.00727008	1	8.85837	11.4369	ecok|ehor|smar	aace|amac|apa3|apan|apoc|atrc|atrn|bsub|efav|efOG|geur|gfra|ghan|gobo|gxyl|lani|lbga|lbrc|lbuc|lcas|lfal|lfer|lfrc|lfrk|lgas|llac|lmle|lmli|lplc|lplw|lrha|lver|pbur|pput	K14054
ASAHP07896	0.00727008	1	8.85837	11.4369	ecok|ehor|smar	aace|amac|apa3|apan|apoc|atrc|atrn|bsub|efav|efOG|geur|gfra|ghan|gobo|gxyl|lani|lbga|lbrc|lbuc|lcas|lfal|lfer|lfrc|lfrk|lgas|llac|lmle|lmli|lplc|lplw|lrha|lver|pbur|pput	K09936
ASAHP07903	0.00727008	1	8.85837	11.4369	ecok|ehor|smar	aace|amac|apa3|apan|apoc|atrc|atrn|bsub|efav|efOG|geur|gfra|ghan|gobo|gxyl|lani|lbga|lbrc|lbuc|lcas|lfal|lfer|lfrc|lfrk|lgas|llac|lmle|lmli|lplc|lplw|lrha|lver|pbur|pput	#N/A
ASAHP07904	0.00727008	1	8.85837	11.4369	ecok|ehor|smar	aace|amac|apa3|apan|apoc|atrc|atrn|bsub|efav|efOG|geur|gfra|ghan|gobo|gxyl|lani|lbga|lbrc|lbuc|lcas|lfal|lfer|lfrc|lfrk|lgas|llac|lmle|lmli|lplc|lplw|lrha|lver|pbur|pput	#N/A
ASAHP07910	0.00727008	1	8.85837	11.4369	ecok|ehor|smar	aace|amac|apa3|apan|apoc|atrc|atrn|bsub|efav|efOG|geur|gfra|ghan|gobo|gxyl|lani|lbga|lbrc|lbuc|lcas|lfal|lfer|lfrc|lfrk|lgas|llac|lmle|lmli|lplc|lplw|lrha|lver|pbur|pput	#N/A
ASAHP07911	0.00727008	1	8.85837	11.4369	ecok|ehor|smar	aace|amac|apa3|apan|apoc|atrc|atrn|bsub|efav|efOG|geur|gfra|ghan|gobo|gxyl|lani|lbga|lbrc|lbuc|lcas|lfal|lfer|lfrc|lfrk|lgas|llac|lmle|lmli|lplc|lplw|lrha|lver|pbur|pput	#N/A
ASAHP07912	0.00727008	1	8.85837	11.4369	ecok|ehor|smar	aace|amac|apa3|apan|apoc|atrc|atrn|bsub|efav|efOG|geur|gfra|ghan|gobo|gxyl|lani|lbga|lbrc|lbuc|lcas|lfal|lfer|lfrc|lfrk|lgas|llac|lmle|lmli|lplc|lplw|lrha|lver|pbur|pput	K05984
ASAHP07913	0.00727008	1	8.85837	11.4369	ecok|ehor|smar	aace|amac|apa3|apan|apoc|atrc|atrn|bsub|efav|efOG|geur|gfra|ghan|gobo|gxyl|lani|lbga|lbrc|lbuc|lcas|lfal|lfer|lfrc|lfrk|lgas|llac|lmle|lmli|lplc|lplw|lrha|lver|pbur|pput	#N/A
ASAHP07916	0.00727008	1	8.85837	11.4369	ecok|ehor|smar	aace|amac|apa3|apan|apoc|atrc|atrn|bsub|efav|efOG|geur|gfra|ghan|gobo|gxyl|lani|lbga|lbrc|lbuc|lcas|lfal|lfer|lfrc|lfrk|lgas|llac|lmle|lmli|lplc|lplw|lrha|lver|pbur|pput	#N/A
ASAHP07917	0.00727008	1	8.85837	11.4369	ecok|ehor|smar	aace|amac|apa3|apan|apoc|atrc|atrn|bsub|efav|efOG|geur|gfra|ghan|gobo|gxyl|lani|lbga|lbrc|lbuc|lcas|lfal|lfer|lfrc|lfrk|lgas|llac|lmle|lmli|lplc|lplw|lrha|lver|pbur|pput	K10857
ASAHP07919	0.00727008	1	8.85837	11.4369	ecok|ehor|smar	aace|amac|apa3|apan|apoc|atrc|atrn|bsub|efav|efOG|geur|gfra|ghan|gobo|gxyl|lani|lbga|lbrc|lbuc|lcas|lfal|lfer|lfrc|lfrk|lgas|llac|lmle|lmli|lplc|lplw|lrha|lver|pbur|pput	K03516
ASAHP07921	0.00727008	1	8.85837	11.4369	ecok|ehor|smar	aace|amac|apa3|apan|apoc|atrc|atrn|bsub|efav|efOG|geur|gfra|ghan|gobo|gxyl|lani|lbga|lbrc|lbuc|lcas|lfal|lfer|lfrc|lfrk|lgas|llac|lmle|lmli|lplc|lplw|lrha|lver|pbur|pput	#N/A
ASAHP07924	0.00727008	1	8.85837	11.4369	ecok|ehor|smar	aace|amac|apa3|apan|apoc|atrc|atrn|bsub|efav|efOG|geur|gfra|ghan|gobo|gxyl|lani|lbga|lbrc|lbuc|lcas|lfal|lfer|lfrc|lfrk|lgas|llac|lmle|lmli|lplc|lplw|lrha|lver|pbur|pput	K13635
ASAHP07925	0.00727008	1	8.85837	11.4369	ecok|ehor|smar	aace|amac|apa3|apan|apoc|atrc|atrn|bsub|efav|efOG|geur|gfra|ghan|gobo|gxyl|lani|lbga|lbrc|lbuc|lcas|lfal|lfer|lfrc|lfrk|lgas|llac|lmle|lmli|lplc|lplw|lrha|lver|pbur|pput	#N/A
ASAHP07926	0.00727008	1	8.85837	11.4369	ecok|ehor|smar	aace|amac|apa3|apan|apoc|atrc|atrn|bsub|efav|efOG|geur|gfra|ghan|gobo|gxyl|lani|lbga|lbrc|lbuc|lcas|lfal|lfer|lfrc|lfrk|lgas|llac|lmle|lmli|lplc|lplw|lrha|lver|pbur|pput	K00963
ASAHP07928	0.00727008	1	8.85837	11.4369	ecok|ehor|smar	aace|amac|apa3|apan|apoc|atrc|atrn|bsub|efav|efOG|geur|gfra|ghan|gobo|gxyl|lani|lbga|lbrc|lbuc|lcas|lfal|lfer|lfrc|lfrk|lgas|llac|lmle|lmli|lplc|lplw|lrha|lver|pbur|pput	#N/A
ASAHP07929	0.00727008	1	8.85837	11.4369	ecok|ehor|smar	aace|amac|apa3|apan|apoc|atrc|atrn|bsub|efav|efOG|geur|gfra|ghan|gobo|gxyl|lani|lbga|lbrc|lbuc|lcas|lfal|lfer|lfrc|lfrk|lgas|llac|lmle|lmli|lplc|lplw|lrha|lver|pbur|pput	#N/A
ASAHP07934	0.00727008	1	8.85837	11.4369	ecok|ehor|smar	aace|amac|apa3|apan|apoc|atrc|atrn|bsub|efav|efOG|geur|gfra|ghan|gobo|gxyl|lani|lbga|lbrc|lbuc|lcas|lfal|lfer|lfrc|lfrk|lgas|llac|lmle|lmli|lplc|lplw|lrha|lver|pbur|pput	K10541
ASAHP07935	0.00727008	1	8.85837	11.4369	ecok|ehor|smar	aace|amac|apa3|apan|apoc|atrc|atrn|bsub|efav|efOG|geur|gfra|ghan|gobo|gxyl|lani|lbga|lbrc|lbuc|lcas|lfal|lfer|lfrc|lfrk|lgas|llac|lmle|lmli|lplc|lplw|lrha|lver|pbur|pput	K10542
ASAHP07936	0.00727008	1	8.85837	11.4369	ecok|ehor|smar	aace|amac|apa3|apan|apoc|atrc|atrn|bsub|efav|efOG|geur|gfra|ghan|gobo|gxyl|lani|lbga|lbrc|lbuc|lcas|lfal|lfer|lfrc|lfrk|lgas|llac|lmle|lmli|lplc|lplw|lrha|lver|pbur|pput	K10540
ASAHP07937	0.00727008	1	8.85837	11.4369	ecok|ehor|smar	aace|amac|apa3|apan|apoc|atrc|atrn|bsub|efav|efOG|geur|gfra|ghan|gobo|gxyl|lani|lbga|lbrc|lbuc|lcas|lfal|lfer|lfrc|lfrk|lgas|llac|lmle|lmli|lplc|lplw|lrha|lver|pbur|pput	K02529
ASAHP07943	0.00727008	1	8.85837	11.4369	ecok|ehor|smar	aace|amac|apa3|apan|apoc|atrc|atrn|bsub|efav|efOG|geur|gfra|ghan|gobo|gxyl|lani|lbga|lbrc|lbuc|lcas|lfal|lfer|lfrc|lfrk|lgas|llac|lmle|lmli|lplc|lplw|lrha|lver|pbur|pput	K05594
ASAHP07944	0.00727008	1	8.85837	11.4369	ecok|ehor|smar	aace|amac|apa3|apan|apoc|atrc|atrn|bsub|efav|efOG|geur|gfra|ghan|gobo|gxyl|lani|lbga|lbrc|lbuc|lcas|lfal|lfer|lfrc|lfrk|lgas|llac|lmle|lmli|lplc|lplw|lrha|lver|pbur|pput	K07095
ASAHP07945	0.00727008	1	8.85837	11.4369	ecok|ehor|smar	aace|amac|apa3|apan|apoc|atrc|atrn|bsub|efav|efOG|geur|gfra|ghan|gobo|gxyl|lani|lbga|lbrc|lbuc|lcas|lfal|lfer|lfrc|lfrk|lgas|llac|lmle|lmli|lplc|lplw|lrha|lver|pbur|pput	K07589
ASAHP07946	0.00727008	1	8.85837	11.4369	ecok|ehor|smar	aace|amac|apa3|apan|apoc|atrc|atrn|bsub|efav|efOG|geur|gfra|ghan|gobo|gxyl|lani|lbga|lbrc|lbuc|lcas|lfal|lfer|lfrc|lfrk|lgas|llac|lmle|lmli|lplc|lplw|lrha|lver|pbur|pput	K03749
ASAHP07947	0.00727008	1	8.85837	11.4369	ecok|ehor|smar	aace|amac|apa3|apan|apoc|atrc|atrn|bsub|efav|efOG|geur|gfra|ghan|gobo|gxyl|lani|lbga|lbrc|lbuc|lcas|lfal|lfer|lfrc|lfrk|lgas|llac|lmle|lmli|lplc|lplw|lrha|lver|pbur|pput	#N/A
ASAHP07948	0.00727008	1	8.85837	11.4369	ecok|ehor|smar	aace|amac|apa3|apan|apoc|atrc|atrn|bsub|efav|efOG|geur|gfra|ghan|gobo|gxyl|lani|lbga|lbrc|lbuc|lcas|lfal|lfer|lfrc|lfrk|lgas|llac|lmle|lmli|lplc|lplw|lrha|lver|pbur|pput	K07261
ASAHP07950	0.00727008	1	8.85837	11.4369	ecok|ehor|smar	aace|amac|apa3|apan|apoc|atrc|atrn|bsub|efav|efOG|geur|gfra|ghan|gobo|gxyl|lani|lbga|lbrc|lbuc|lcas|lfal|lfer|lfrc|lfrk|lgas|llac|lmle|lmli|lplc|lplw|lrha|lver|pbur|pput	#N/A
ASAHP07951	0.00727008	1	8.85837	11.4369	ecok|ehor|smar	aace|amac|apa3|apan|apoc|atrc|atrn|bsub|efav|efOG|geur|gfra|ghan|gobo|gxyl|lani|lbga|lbrc|lbuc|lcas|lfal|lfer|lfrc|lfrk|lgas|llac|lmle|lmli|lplc|lplw|lrha|lver|pbur|pput	#N/A
ASAHP07955	0.00727008	1	8.85837	11.4369	ecok|ehor|smar	aace|amac|apa3|apan|apoc|atrc|atrn|bsub|efav|efOG|geur|gfra|ghan|gobo|gxyl|lani|lbga|lbrc|lbuc|lcas|lfal|lfer|lfrc|lfrk|lgas|llac|lmle|lmli|lplc|lplw|lrha|lver|pbur|pput	K00616
ASAHP07956	0.00727008	1	8.85837	11.4369	ecok|ehor|smar	aace|amac|apa3|apan|apoc|atrc|atrn|bsub|efav|efOG|geur|gfra|ghan|gobo|gxyl|lani|lbga|lbrc|lbuc|lcas|lfal|lfer|lfrc|lfrk|lgas|llac|lmle|lmli|lplc|lplw|lrha|lver|pbur|pput	K07674
ASAHP07957	0.00727008	1	8.85837	11.4369	ecok|ehor|smar	aace|amac|apa3|apan|apoc|atrc|atrn|bsub|efav|efOG|geur|gfra|ghan|gobo|gxyl|lani|lbga|lbrc|lbuc|lcas|lfal|lfer|lfrc|lfrk|lgas|llac|lmle|lmli|lplc|lplw|lrha|lver|pbur|pput	K06999
ASAHP07958	0.00727008	1	8.85837	11.4369	ecok|ehor|smar	aace|amac|apa3|apan|apoc|atrc|atrn|bsub|efav|efOG|geur|gfra|ghan|gobo|gxyl|lani|lbga|lbrc|lbuc|lcas|lfal|lfer|lfrc|lfrk|lgas|llac|lmle|lmli|lplc|lplw|lrha|lver|pbur|pput	#N/A
ASAHP07959	0.00727008	1	8.85837	11.4369	ecok|ehor|smar	aace|amac|apa3|apan|apoc|atrc|atrn|bsub|efav|efOG|geur|gfra|ghan|gobo|gxyl|lani|lbga|lbrc|lbuc|lcas|lfal|lfer|lfrc|lfrk|lgas|llac|lmle|lmli|lplc|lplw|lrha|lver|pbur|pput	#N/A
ASAHP07962	0.00727008	1	8.85837	11.4369	ecok|ehor|smar	aace|amac|apa3|apan|apoc|atrc|atrn|bsub|efav|efOG|geur|gfra|ghan|gobo|gxyl|lani|lbga|lbrc|lbuc|lcas|lfal|lfer|lfrc|lfrk|lgas|llac|lmle|lmli|lplc|lplw|lrha|lver|pbur|pput	#N/A
ASAHP07964	0.00727008	1	8.85837	11.4369	ecok|ehor|smar	aace|amac|apa3|apan|apoc|atrc|atrn|bsub|efav|efOG|geur|gfra|ghan|gobo|gxyl|lani|lbga|lbrc|lbuc|lcas|lfal|lfer|lfrc|lfrk|lgas|llac|lmle|lmli|lplc|lplw|lrha|lver|pbur|pput	#N/A
ASAHP07966	0.00727008	1	8.85837	11.4369	ecok|ehor|smar	aace|amac|apa3|apan|apoc|atrc|atrn|bsub|efav|efOG|geur|gfra|ghan|gobo|gxyl|lani|lbga|lbrc|lbuc|lcas|lfal|lfer|lfrc|lfrk|lgas|llac|lmle|lmli|lplc|lplw|lrha|lver|pbur|pput	K05809
ASAHP07968	0.00727008	1	8.85837	11.4369	ecok|ehor|smar	aace|amac|apa3|apan|apoc|atrc|atrn|bsub|efav|efOG|geur|gfra|ghan|gobo|gxyl|lani|lbga|lbrc|lbuc|lcas|lfal|lfer|lfrc|lfrk|lgas|llac|lmle|lmli|lplc|lplw|lrha|lver|pbur|pput	#N/A
ASAHP07969	0.00727008	1	8.85837	11.4369	ecok|ehor|smar	aace|amac|apa3|apan|apoc|atrc|atrn|bsub|efav|efOG|geur|gfra|ghan|gobo|gxyl|lani|lbga|lbrc|lbuc|lcas|lfal|lfer|lfrc|lfrk|lgas|llac|lmle|lmli|lplc|lplw|lrha|lver|pbur|pput	#N/A
ASAHP07970	0.00727008	1	8.85837	11.4369	ecok|ehor|smar	aace|amac|apa3|apan|apoc|atrc|atrn|bsub|efav|efOG|geur|gfra|ghan|gobo|gxyl|lani|lbga|lbrc|lbuc|lcas|lfal|lfer|lfrc|lfrk|lgas|llac|lmle|lmli|lplc|lplw|lrha|lver|pbur|pput	K02467
ASAHP07973	0.00727008	1	8.85837	11.4369	ecok|ehor|smar	aace|amac|apa3|apan|apoc|atrc|atrn|bsub|efav|efOG|geur|gfra|ghan|gobo|gxyl|lani|lbga|lbrc|lbuc|lcas|lfal|lfer|lfrc|lfrk|lgas|llac|lmle|lmli|lplc|lplw|lrha|lver|pbur|pput	K03487
ASAHP07980	0.00727008	1	8.85837	11.4369	ecok|ehor|smar	aace|amac|apa3|apan|apoc|atrc|atrn|bsub|efav|efOG|geur|gfra|ghan|gobo|gxyl|lani|lbga|lbrc|lbuc|lcas|lfal|lfer|lfrc|lfrk|lgas|llac|lmle|lmli|lplc|lplw|lrha|lver|pbur|pput	#N/A
ASAHP07988	0.00727008	1	8.85837	11.4369	ecok|ehor|smar	aace|amac|apa3|apan|apoc|atrc|atrn|bsub|efav|efOG|geur|gfra|ghan|gobo|gxyl|lani|lbga|lbrc|lbuc|lcas|lfal|lfer|lfrc|lfrk|lgas|llac|lmle|lmli|lplc|lplw|lrha|lver|pbur|pput	#N/A
ASAHP07991	0.00727008	1	8.85837	11.4369	ecok|ehor|smar	aace|amac|apa3|apan|apoc|atrc|atrn|bsub|efav|efOG|geur|gfra|ghan|gobo|gxyl|lani|lbga|lbrc|lbuc|lcas|lfal|lfer|lfrc|lfrk|lgas|llac|lmle|lmli|lplc|lplw|lrha|lver|pbur|pput	K07352
ASAHP07992	0.00727008	1	8.85837	11.4369	ecok|ehor|smar	aace|amac|apa3|apan|apoc|atrc|atrn|bsub|efav|efOG|geur|gfra|ghan|gobo|gxyl|lani|lbga|lbrc|lbuc|lcas|lfal|lfer|lfrc|lfrk|lgas|llac|lmle|lmli|lplc|lplw|lrha|lver|pbur|pput	K03649
ASAHP07995	0.00727008	1	8.85837	11.4369	ecok|ehor|smar	aace|amac|apa3|apan|apoc|atrc|atrn|bsub|efav|efOG|geur|gfra|ghan|gobo|gxyl|lani|lbga|lbrc|lbuc|lcas|lfal|lfer|lfrc|lfrk|lgas|llac|lmle|lmli|lplc|lplw|lrha|lver|pbur|pput	#N/A
ASAHP07996	0.00727008	1	8.85837	11.4369	ecok|ehor|smar	aace|amac|apa3|apan|apoc|atrc|atrn|bsub|efav|efOG|geur|gfra|ghan|gobo|gxyl|lani|lbga|lbrc|lbuc|lcas|lfal|lfer|lfrc|lfrk|lgas|llac|lmle|lmli|lplc|lplw|lrha|lver|pbur|pput	#N/A
ASAHP07998	0.00727008	1	8.85837	11.4369	ecok|ehor|smar	aace|amac|apa3|apan|apoc|atrc|atrn|bsub|efav|efOG|geur|gfra|ghan|gobo|gxyl|lani|lbga|lbrc|lbuc|lcas|lfal|lfer|lfrc|lfrk|lgas|llac|lmle|lmli|lplc|lplw|lrha|lver|pbur|pput	K15548
ASAHP07999	0.00727008	1	8.85837	11.4369	ecok|ehor|smar	aace|amac|apa3|apan|apoc|atrc|atrn|bsub|efav|efOG|geur|gfra|ghan|gobo|gxyl|lani|lbga|lbrc|lbuc|lcas|lfal|lfer|lfrc|lfrk|lgas|llac|lmle|lmli|lplc|lplw|lrha|lver|pbur|pput	#N/A
ASAHP08000	0.00727008	1	8.85837	11.4369	ecok|ehor|smar	aace|amac|apa3|apan|apoc|atrc|atrn|bsub|efav|efOG|geur|gfra|ghan|gobo|gxyl|lani|lbga|lbrc|lbuc|lcas|lfal|lfer|lfrc|lfrk|lgas|llac|lmle|lmli|lplc|lplw|lrha|lver|pbur|pput	K03747
ASAHP08008	0.00727008	1	8.85837	11.4369	ecok|ehor|smar	aace|amac|apa3|apan|apoc|atrc|atrn|bsub|efav|efOG|geur|gfra|ghan|gobo|gxyl|lani|lbga|lbrc|lbuc|lcas|lfal|lfer|lfrc|lfrk|lgas|llac|lmle|lmli|lplc|lplw|lrha|lver|pbur|pput	K06141
ASAHP08023	0.00727008	1	8.85837	11.4369	ecok|ehor|smar	aace|amac|apa3|apan|apoc|atrc|atrn|bsub|efav|efOG|geur|gfra|ghan|gobo|gxyl|lani|lbga|lbrc|lbuc|lcas|lfal|lfer|lfrc|lfrk|lgas|llac|lmle|lmli|lplc|lplw|lrha|lver|pbur|pput	#N/A
ASAHP08024	0.00727008	1	8.85837	11.4369	ecok|ehor|smar	aace|amac|apa3|apan|apoc|atrc|atrn|bsub|efav|efOG|geur|gfra|ghan|gobo|gxyl|lani|lbga|lbrc|lbuc|lcas|lfal|lfer|lfrc|lfrk|lgas|llac|lmle|lmli|lplc|lplw|lrha|lver|pbur|pput	#N/A
ASAHP08025	0.00727008	1	8.85837	11.4369	ecok|ehor|smar	aace|amac|apa3|apan|apoc|atrc|atrn|bsub|efav|efOG|geur|gfra|ghan|gobo|gxyl|lani|lbga|lbrc|lbuc|lcas|lfal|lfer|lfrc|lfrk|lgas|llac|lmle|lmli|lplc|lplw|lrha|lver|pbur|pput	K01176
ASAHP08027	0.00727008	1	8.85837	11.4369	ecok|ehor|smar	aace|amac|apa3|apan|apoc|atrc|atrn|bsub|efav|efOG|geur|gfra|ghan|gobo|gxyl|lani|lbga|lbrc|lbuc|lcas|lfal|lfer|lfrc|lfrk|lgas|llac|lmle|lmli|lplc|lplw|lrha|lver|pbur|pput	K14762
ASAHP08028	0.00727008	1	8.85837	11.4369	ecok|ehor|smar	aace|amac|apa3|apan|apoc|atrc|atrn|bsub|efav|efOG|geur|gfra|ghan|gobo|gxyl|lani|lbga|lbrc|lbuc|lcas|lfal|lfer|lfrc|lfrk|lgas|llac|lmle|lmli|lplc|lplw|lrha|lver|pbur|pput	K02073
ASAHP08029	0.00727008	1	8.85837	11.4369	ecok|ehor|smar	aace|amac|apa3|apan|apoc|atrc|atrn|bsub|efav|efOG|geur|gfra|ghan|gobo|gxyl|lani|lbga|lbrc|lbuc|lcas|lfal|lfer|lfrc|lfrk|lgas|llac|lmle|lmli|lplc|lplw|lrha|lver|pbur|pput	K01653
ASAHP08032	0.00727008	1	8.85837	11.4369	ecok|ehor|smar	aace|amac|apa3|apan|apoc|atrc|atrn|bsub|efav|efOG|geur|gfra|ghan|gobo|gxyl|lani|lbga|lbrc|lbuc|lcas|lfal|lfer|lfrc|lfrk|lgas|llac|lmle|lmli|lplc|lplw|lrha|lver|pbur|pput	#N/A
ASAHP08035	0.00727008	1	8.85837	11.4369	ecok|ehor|smar	aace|amac|apa3|apan|apoc|atrc|atrn|bsub|efav|efOG|geur|gfra|ghan|gobo|gxyl|lani|lbga|lbrc|lbuc|lcas|lfal|lfer|lfrc|lfrk|lgas|llac|lmle|lmli|lplc|lplw|lrha|lver|pbur|pput	K05785
ASAHP08036	0.00727008	1	8.85837	11.4369	ecok|ehor|smar	aace|amac|apa3|apan|apoc|atrc|atrn|bsub|efav|efOG|geur|gfra|ghan|gobo|gxyl|lani|lbga|lbrc|lbuc|lcas|lfal|lfer|lfrc|lfrk|lgas|llac|lmle|lmli|lplc|lplw|lrha|lver|pbur|pput	K01271
ASAHP08037	0.00727008	1	8.85837	11.4369	ecok|ehor|smar	aace|amac|apa3|apan|apoc|atrc|atrn|bsub|efav|efOG|geur|gfra|ghan|gobo|gxyl|lani|lbga|lbrc|lbuc|lcas|lfal|lfer|lfrc|lfrk|lgas|llac|lmle|lmli|lplc|lplw|lrha|lver|pbur|pput	K00230
ASAHP08039	0.00727008	1	8.85837	11.4369	ecok|ehor|smar	aace|amac|apa3|apan|apoc|atrc|atrn|bsub|efav|efOG|geur|gfra|ghan|gobo|gxyl|lani|lbga|lbrc|lbuc|lcas|lfal|lfer|lfrc|lfrk|lgas|llac|lmle|lmli|lplc|lplw|lrha|lver|pbur|pput	#N/A
ASAHP08040	0.00727008	1	8.85837	11.4369	ecok|ehor|smar	aace|amac|apa3|apan|apoc|atrc|atrn|bsub|efav|efOG|geur|gfra|ghan|gobo|gxyl|lani|lbga|lbrc|lbuc|lcas|lfal|lfer|lfrc|lfrk|lgas|llac|lmle|lmli|lplc|lplw|lrha|lver|pbur|pput	K02024
ASAHP08041	0.00727008	1	8.85837	11.4369	ecok|ehor|smar	aace|amac|apa3|apan|apoc|atrc|atrn|bsub|efav|efOG|geur|gfra|ghan|gobo|gxyl|lani|lbga|lbrc|lbuc|lcas|lfal|lfer|lfrc|lfrk|lgas|llac|lmle|lmli|lplc|lplw|lrha|lver|pbur|pput	K05775
ASAHP08042	0.00727008	1	8.85837	11.4369	ecok|ehor|smar	aace|amac|apa3|apan|apoc|atrc|atrn|bsub|efav|efOG|geur|gfra|ghan|gobo|gxyl|lani|lbga|lbrc|lbuc|lcas|lfal|lfer|lfrc|lfrk|lgas|llac|lmle|lmli|lplc|lplw|lrha|lver|pbur|pput	#N/A
ASAHP08043	0.00727008	1	8.85837	11.4369	ecok|ehor|smar	aace|amac|apa3|apan|apoc|atrc|atrn|bsub|efav|efOG|geur|gfra|ghan|gobo|gxyl|lani|lbga|lbrc|lbuc|lcas|lfal|lfer|lfrc|lfrk|lgas|llac|lmle|lmli|lplc|lplw|lrha|lver|pbur|pput	#N/A
ASAHP08045	0.00727008	1	8.85837	11.4369	ecok|ehor|smar	aace|amac|apa3|apan|apoc|atrc|atrn|bsub|efav|efOG|geur|gfra|ghan|gobo|gxyl|lani|lbga|lbrc|lbuc|lcas|lfal|lfer|lfrc|lfrk|lgas|llac|lmle|lmli|lplc|lplw|lrha|lver|pbur|pput	K06162
ASAHP08046	0.00727008	1	8.85837	11.4369	ecok|ehor|smar	aace|amac|apa3|apan|apoc|atrc|atrn|bsub|efav|efOG|geur|gfra|ghan|gobo|gxyl|lani|lbga|lbrc|lbuc|lcas|lfal|lfer|lfrc|lfrk|lgas|llac|lmle|lmli|lplc|lplw|lrha|lver|pbur|pput	K05780
ASAHP08047	0.00727008	1	8.85837	11.4369	ecok|ehor|smar	aace|amac|apa3|apan|apoc|atrc|atrn|bsub|efav|efOG|geur|gfra|ghan|gobo|gxyl|lani|lbga|lbrc|lbuc|lcas|lfal|lfer|lfrc|lfrk|lgas|llac|lmle|lmli|lplc|lplw|lrha|lver|pbur|pput	K06163
ASAHP08048	0.00727008	1	8.85837	11.4369	ecok|ehor|smar	aace|amac|apa3|apan|apoc|atrc|atrn|bsub|efav|efOG|geur|gfra|ghan|gobo|gxyl|lani|lbga|lbrc|lbuc|lcas|lfal|lfer|lfrc|lfrk|lgas|llac|lmle|lmli|lplc|lplw|lrha|lver|pbur|pput	K06164
ASAHP08049	0.00727008	1	8.85837	11.4369	ecok|ehor|smar	aace|amac|apa3|apan|apoc|atrc|atrn|bsub|efav|efOG|geur|gfra|ghan|gobo|gxyl|lani|lbga|lbrc|lbuc|lcas|lfal|lfer|lfrc|lfrk|lgas|llac|lmle|lmli|lplc|lplw|lrha|lver|pbur|pput	K06165
ASAHP08050	0.00727008	1	8.85837	11.4369	ecok|ehor|smar	aace|amac|apa3|apan|apoc|atrc|atrn|bsub|efav|efOG|geur|gfra|ghan|gobo|gxyl|lani|lbga|lbrc|lbuc|lcas|lfal|lfer|lfrc|lfrk|lgas|llac|lmle|lmli|lplc|lplw|lrha|lver|pbur|pput	K06166
ASAHP08051	0.00727008	1	8.85837	11.4369	ecok|ehor|smar	aace|amac|apa3|apan|apoc|atrc|atrn|bsub|efav|efOG|geur|gfra|ghan|gobo|gxyl|lani|lbga|lbrc|lbuc|lcas|lfal|lfer|lfrc|lfrk|lgas|llac|lmle|lmli|lplc|lplw|lrha|lver|pbur|pput	K02043
ASAHP08052	0.00727008	1	8.85837	11.4369	ecok|ehor|smar	aace|amac|apa3|apan|apoc|atrc|atrn|bsub|efav|efOG|geur|gfra|ghan|gobo|gxyl|lani|lbga|lbrc|lbuc|lcas|lfal|lfer|lfrc|lfrk|lgas|llac|lmle|lmli|lplc|lplw|lrha|lver|pbur|pput	K09937
ASAHP08053	0.00727008	1	8.85837	11.4369	ecok|ehor|smar	aace|amac|apa3|apan|apoc|atrc|atrn|bsub|efav|efOG|geur|gfra|ghan|gobo|gxyl|lani|lbga|lbrc|lbuc|lcas|lfal|lfer|lfrc|lfrk|lgas|llac|lmle|lmli|lplc|lplw|lrha|lver|pbur|pput	#N/A
ASAHP08056	0.00727008	1	8.85837	11.4369	ecok|ehor|smar	aace|amac|apa3|apan|apoc|atrc|atrn|bsub|efav|efOG|geur|gfra|ghan|gobo|gxyl|lani|lbga|lbrc|lbuc|lcas|lfal|lfer|lfrc|lfrk|lgas|llac|lmle|lmli|lplc|lplw|lrha|lver|pbur|pput	K02533
ASAHP08057	0.00727008	1	8.85837	11.4369	ecok|ehor|smar	aace|amac|apa3|apan|apoc|atrc|atrn|bsub|efav|efOG|geur|gfra|ghan|gobo|gxyl|lani|lbga|lbrc|lbuc|lcas|lfal|lfer|lfrc|lfrk|lgas|llac|lmle|lmli|lplc|lplw|lrha|lver|pbur|pput	K03291
ASAHP08060	0.00727008	1	8.85837	11.4369	ecok|ehor|smar	aace|amac|apa3|apan|apoc|atrc|atrn|bsub|efav|efOG|geur|gfra|ghan|gobo|gxyl|lani|lbga|lbrc|lbuc|lcas|lfal|lfer|lfrc|lfrk|lgas|llac|lmle|lmli|lplc|lplw|lrha|lver|pbur|pput	K07479
ASAHP08062	0.00727008	1	8.85837	11.4369	ecok|ehor|smar	aace|amac|apa3|apan|apoc|atrc|atrn|bsub|efav|efOG|geur|gfra|ghan|gobo|gxyl|lani|lbga|lbrc|lbuc|lcas|lfal|lfer|lfrc|lfrk|lgas|llac|lmle|lmli|lplc|lplw|lrha|lver|pbur|pput	#N/A
ASAHP08067	0.00727008	1	8.85837	11.4369	ecok|ehor|smar	aace|amac|apa3|apan|apoc|atrc|atrn|bsub|efav|efOG|geur|gfra|ghan|gobo|gxyl|lani|lbga|lbrc|lbuc|lcas|lfal|lfer|lfrc|lfrk|lgas|llac|lmle|lmli|lplc|lplw|lrha|lver|pbur|pput	K06006
ASAHP08068	0.00727008	1	8.85837	11.4369	ecok|ehor|smar	aace|amac|apa3|apan|apoc|atrc|atrn|bsub|efav|efOG|geur|gfra|ghan|gobo|gxyl|lani|lbga|lbrc|lbuc|lcas|lfal|lfer|lfrc|lfrk|lgas|llac|lmle|lmli|lplc|lplw|lrha|lver|pbur|pput	K05781
ASAHP08069	0.00727008	1	8.85837	11.4369	ecok|ehor|smar	aace|amac|apa3|apan|apoc|atrc|atrn|bsub|efav|efOG|geur|gfra|ghan|gobo|gxyl|lani|lbga|lbrc|lbuc|lcas|lfal|lfer|lfrc|lfrk|lgas|llac|lmle|lmli|lplc|lplw|lrha|lver|pbur|pput	#N/A
ASAHP08070	0.00727008	1	8.85837	11.4369	ecok|ehor|smar	aace|amac|apa3|apan|apoc|atrc|atrn|bsub|efav|efOG|geur|gfra|ghan|gobo|gxyl|lani|lbga|lbrc|lbuc|lcas|lfal|lfer|lfrc|lfrk|lgas|llac|lmle|lmli|lplc|lplw|lrha|lver|pbur|pput	K16348
ASAHP08071	0.00727008	1	8.85837	11.4369	ecok|ehor|smar	aace|amac|apa3|apan|apoc|atrc|atrn|bsub|efav|efOG|geur|gfra|ghan|gobo|gxyl|lani|lbga|lbrc|lbuc|lcas|lfal|lfer|lfrc|lfrk|lgas|llac|lmle|lmli|lplc|lplw|lrha|lver|pbur|pput	#N/A
ASAHP08072	0.00727008	1	8.85837	11.4369	ecok|ehor|smar	aace|amac|apa3|apan|apoc|atrc|atrn|bsub|efav|efOG|geur|gfra|ghan|gobo|gxyl|lani|lbga|lbrc|lbuc|lcas|lfal|lfer|lfrc|lfrk|lgas|llac|lmle|lmli|lplc|lplw|lrha|lver|pbur|pput	#N/A
ASAHP08074	0.00727008	1	8.85837	11.4369	ecok|ehor|smar	aace|amac|apa3|apan|apoc|atrc|atrn|bsub|efav|efOG|geur|gfra|ghan|gobo|gxyl|lani|lbga|lbrc|lbuc|lcas|lfal|lfer|lfrc|lfrk|lgas|llac|lmle|lmli|lplc|lplw|lrha|lver|pbur|pput	#N/A
ASAHP06002	0.00727008	1	8.85837	11.4369	ecok|ehor|smar	aace|amac|apa3|apan|apoc|atrc|atrn|bsub|efav|efOG|geur|gfra|ghan|gobo|gxyl|lani|lbga|lbrc|lbuc|lcas|lfal|lfer|lfrc|lfrk|lgas|llac|lmle|lmli|lplc|lplw|lrha|lver|pbur|pput	#N/A
ASAHP06279	0.00727008	1	8.85837	11.4369	ecok|ehor|smar	aace|amac|apa3|apan|apoc|atrc|atrn|bsub|efav|efOG|geur|gfra|ghan|gobo|gxyl|lani|lbga|lbrc|lbuc|lcas|lfal|lfer|lfrc|lfrk|lgas|llac|lmle|lmli|lplc|lplw|lrha|lver|pbur|pput	K08984
ASAHP06285	0.00727008	1	8.85837	11.4369	ecok|ehor|smar	aace|amac|apa3|apan|apoc|atrc|atrn|bsub|efav|efOG|geur|gfra|ghan|gobo|gxyl|lani|lbga|lbrc|lbuc|lcas|lfal|lfer|lfrc|lfrk|lgas|llac|lmle|lmli|lplc|lplw|lrha|lver|pbur|pput	K07470
ASAHP06008	0.00727008	1	8.85837	11.4369	ecok|ehor|smar	aace|amac|apa3|apan|apoc|atrc|atrn|bsub|efav|efOG|geur|gfra|ghan|gobo|gxyl|lani|lbga|lbrc|lbuc|lcas|lfal|lfer|lfrc|lfrk|lgas|llac|lmle|lmli|lplc|lplw|lrha|lver|pbur|pput	K01620
ASAHP06309	0.00727008	1	8.85837	11.4369	ecok|ehor|smar	aace|amac|apa3|apan|apoc|atrc|atrn|bsub|efav|efOG|geur|gfra|ghan|gobo|gxyl|lani|lbga|lbrc|lbuc|lcas|lfal|lfer|lfrc|lfrk|lgas|llac|lmle|lmli|lplc|lplw|lrha|lver|pbur|pput	#N/A
ASAHP06342	0.00727008	1	8.85837	11.4369	ecok|ehor|smar	aace|amac|apa3|apan|apoc|atrc|atrn|bsub|efav|efOG|geur|gfra|ghan|gobo|gxyl|lani|lbga|lbrc|lbuc|lcas|lfal|lfer|lfrc|lfrk|lgas|llac|lmle|lmli|lplc|lplw|lrha|lver|pbur|pput	K09927
ASAHP06396	0.00727008	1	8.85837	11.4369	ecok|ehor|smar	aace|amac|apa3|apan|apoc|atrc|atrn|bsub|efav|efOG|geur|gfra|ghan|gobo|gxyl|lani|lbga|lbrc|lbuc|lcas|lfal|lfer|lfrc|lfrk|lgas|llac|lmle|lmli|lplc|lplw|lrha|lver|pbur|pput	K11208
ASAHP06415	0.00727008	1	8.85837	11.4369	ecok|ehor|smar	aace|amac|apa3|apan|apoc|atrc|atrn|bsub|efav|efOG|geur|gfra|ghan|gobo|gxyl|lani|lbga|lbrc|lbuc|lcas|lfal|lfer|lfrc|lfrk|lgas|llac|lmle|lmli|lplc|lplw|lrha|lver|pbur|pput	K07283
ASAHP06535	0.00727008	1	8.85837	11.4369	ecok|ehor|smar	aace|amac|apa3|apan|apoc|atrc|atrn|bsub|efav|efOG|geur|gfra|ghan|gobo|gxyl|lani|lbga|lbrc|lbuc|lcas|lfal|lfer|lfrc|lfrk|lgas|llac|lmle|lmli|lplc|lplw|lrha|lver|pbur|pput	K05501
ASAHP03771	0.00728677	1	9.56357	11.4891	geur|gfra|ghan|gobo|gxyl	aace|amac|apa3|apan|apoc|atrc|atrn|bsub|ecok|efav|efOG|ehor|lani|lbga|lbrc|lbuc|lcas|lfal|lfer|lfrc|lfrk|lgas|llac|lmle|lmli|lplc|lplw|lrha|lver|pbur|pput|smar	#N/A
ASAHP05159	0.00728677	1	9.56357	11.4891	geur|gfra|ghan|gobo|gxyl	aace|amac|apa3|apan|apoc|atrc|atrn|bsub|ecok|efav|efOG|ehor|lani|lbga|lbrc|lbuc|lcas|lfal|lfer|lfrc|lfrk|lgas|llac|lmle|lmli|lplc|lplw|lrha|lver|pbur|pput|smar	K01061
ASAHP05531	0.00728677	1	9.56357	11.4891	geur|gfra|ghan|gobo|gxyl	aace|amac|apa3|apan|apoc|atrc|atrn|bsub|ecok|efav|efOG|ehor|lani|lbga|lbrc|lbuc|lcas|lfal|lfer|lfrc|lfrk|lgas|llac|lmle|lmli|lplc|lplw|lrha|lver|pbur|pput|smar	#N/A
ASAHP05535	0.00728677	1	9.56357	11.4891	geur|gfra|ghan|gobo|gxyl	aace|amac|apa3|apan|apoc|atrc|atrn|bsub|ecok|efav|efOG|ehor|lani|lbga|lbrc|lbuc|lcas|lfal|lfer|lfrc|lfrk|lgas|llac|lmle|lmli|lplc|lplw|lrha|lver|pbur|pput|smar	#N/A
ASAHP05536	0.00728677	1	9.56357	11.4891	geur|gfra|ghan|gobo|gxyl	aace|amac|apa3|apan|apoc|atrc|atrn|bsub|ecok|efav|efOG|ehor|lani|lbga|lbrc|lbuc|lcas|lfal|lfer|lfrc|lfrk|lgas|llac|lmle|lmli|lplc|lplw|lrha|lver|pbur|pput|smar	#N/A
ASAHP05537	0.00728677	1	9.56357	11.4891	geur|gfra|ghan|gobo|gxyl	aace|amac|apa3|apan|apoc|atrc|atrn|bsub|ecok|efav|efOG|ehor|lani|lbga|lbrc|lbuc|lcas|lfal|lfer|lfrc|lfrk|lgas|llac|lmle|lmli|lplc|lplw|lrha|lver|pbur|pput|smar	#N/A
ASAHP05539	0.00728677	1	9.56357	11.4891	geur|gfra|ghan|gobo|gxyl	aace|amac|apa3|apan|apoc|atrc|atrn|bsub|ecok|efav|efOG|ehor|lani|lbga|lbrc|lbuc|lcas|lfal|lfer|lfrc|lfrk|lgas|llac|lmle|lmli|lplc|lplw|lrha|lver|pbur|pput|smar	#N/A
ASAHP05542	0.00728677	1	9.56357	11.4891	geur|gfra|ghan|gobo|gxyl	aace|amac|apa3|apan|apoc|atrc|atrn|bsub|ecok|efav|efOG|ehor|lani|lbga|lbrc|lbuc|lcas|lfal|lfer|lfrc|lfrk|lgas|llac|lmle|lmli|lplc|lplw|lrha|lver|pbur|pput|smar	#N/A
ASAHP05544	0.00728677	1	9.56357	11.4891	geur|gfra|ghan|gobo|gxyl	aace|amac|apa3|apan|apoc|atrc|atrn|bsub|ecok|efav|efOG|ehor|lani|lbga|lbrc|lbuc|lcas|lfal|lfer|lfrc|lfrk|lgas|llac|lmle|lmli|lplc|lplw|lrha|lver|pbur|pput|smar	#N/A
ASAHP04452	0.00728677	1	9.56357	11.4891	geur|gfra|ghan|gobo|gxyl	aace|amac|apa3|apan|apoc|atrc|atrn|bsub|ecok|efav|efOG|ehor|lani|lbga|lbrc|lbuc|lcas|lfal|lfer|lfrc|lfrk|lgas|llac|lmle|lmli|lplc|lplw|lrha|lver|pbur|pput|smar	K01975
ASAHP04694	0.00728677	1	9.56357	11.4891	geur|gfra|ghan|gobo|gxyl	aace|amac|apa3|apan|apoc|atrc|atrn|bsub|ecok|efav|efOG|ehor|lani|lbga|lbrc|lbuc|lcas|lfal|lfer|lfrc|lfrk|lgas|llac|lmle|lmli|lplc|lplw|lrha|lver|pbur|pput|smar	#N/A
ASAHP00589	0.00735441	1	11.6995	10.3459	aace|amac|atrc|atrn|bsub|efav|efOG|gfra|lani|lbga|lbrc|lbuc|lcas|lfer|lfrc|lgas|llac|lmli|lplc|lplw|lrha|lver|pbur|pput	apa3|apan|apoc|ecok|ehor|geur|ghan|gobo|gxyl|lfal|lfrk|lmle|smar	K01271
ASAHP01783	0.0073594	1	11.9998	10.645	bsub|lani|lbga|lbrc|lbuc|lcas|lfal|lfer|lfrc|lfrk|lgas|lmli|lplc|lplw|lrha|lver	aace|amac|apa3|apan|apoc|atrc|atrn|ecok|efav|efOG|ehor|geur|gfra|ghan|gobo|gxyl|llac|lmle|pbur|pput|smar	#N/A
ASAHP02288	0.00737681	1	10.3078	11.7366	aace|amac|atrc|atrn|bsub|ehor|geur|gfra|ghan|gobo|gxyl|pbur|smar	apa3|apan|apoc|ecok|efav|efOG|lani|lbga|lbrc|lbuc|lcas|lfal|lfer|lfrc|lfrk|lgas|llac|lmle|lmli|lplc|lplw|lrha|lver|pput	K00899
ASAHP01655	0.00739427	1	12.0689	10.6645	bsub|efav|efOG|lani|lbrc|lbuc|lcas|lfer|lfrc|lfrk|llac|lplc|lplw|lrha|lver	aace|amac|apa3|apan|apoc|atrc|atrn|ecok|ehor|geur|gfra|ghan|gobo|gxyl|lbga|lfal|lgas|lmle|lmli|pbur|pput|smar	K00965
ASAHP01573	0.00740584	1	10.4364	11.7775	aace|amac|apa3|apan|apoc|atrc|atrn|ehor|geur|gfra|ghan|gobo|gxyl|pput|smar	bsub|ecok|efav|efOG|lani|lbga|lbrc|lbuc|lcas|lfal|lfer|lfrc|lfrk|lgas|llac|lmle|lmli|lplc|lplw|lrha|lver|pbur	K09823
ASAHP01707	0.00740584	1	10.4364	11.7775	aace|amac|apa3|apan|apoc|atrc|atrn|ehor|geur|gfra|ghan|gobo|gxyl|pput|smar	bsub|ecok|efav|efOG|lani|lbga|lbrc|lbuc|lcas|lfal|lfer|lfrc|lfrk|lgas|llac|lmle|lmli|lplc|lplw|lrha|lver|pbur	K07735
ASAHP01720	0.00740584	1	10.4364	11.7775	aace|amac|apa3|apan|apoc|atrc|atrn|ehor|geur|gfra|ghan|gobo|gxyl|pput|smar	bsub|ecok|efav|efOG|lani|lbga|lbrc|lbuc|lcas|lfal|lfer|lfrc|lfrk|lgas|llac|lmle|lmli|lplc|lplw|lrha|lver|pbur	#N/A
ASAHP01880	0.00740584	1	10.4364	11.7775	aace|amac|apa3|apan|apoc|atrc|atrn|ehor|geur|gfra|ghan|gobo|gxyl|pput|smar	bsub|ecok|efav|efOG|lani|lbga|lbrc|lbuc|lcas|lfal|lfer|lfrc|lfrk|lgas|llac|lmle|lmli|lplc|lplw|lrha|lver|pbur	K06137
ASAHP01881	0.00740584	1	10.4364	11.7775	aace|amac|apa3|apan|apoc|atrc|atrn|ehor|geur|gfra|ghan|gobo|gxyl|pput|smar	bsub|ecok|efav|efOG|lani|lbga|lbrc|lbuc|lcas|lfal|lfer|lfrc|lfrk|lgas|llac|lmle|lmli|lplc|lplw|lrha|lver|pbur	K06136
ASAHP00992	0.00743473	1	10.6081	11.9724	aace|amac|apa3|apan|apoc|atrc|atrn|bsub|ecok|ehor|geur|gfra|ghan|gobo|gxyl|lcas|lrha|pbur|pput|smar	efav|efOG|lani|lbga|lbrc|lbuc|lfal|lfer|lfrc|lfrk|lgas|llac|lmle|lmli|lplc|lplw|lver	K06287
ASAHP01074	0.00743629	1	11.9136	10.6067	bsub|efav|efOG|lani|lbga|lbrc|lbuc|lcas|lfer|lfrc|lgas|llac|lmle|lmli|lplc|lplw|lrha|lver	aace|amac|apa3|apan|apoc|atrc|atrn|ecok|ehor|geur|gfra|ghan|gobo|gxyl|lfal|lfrk|pbur|pput|smar	K02340
ASAHP03386	0.00749028	1	9.24752	11.4751	ecok|ehor|lbrc|smar	aace|amac|apa3|apan|apoc|atrc|atrn|bsub|efav|efOG|geur|gfra|ghan|gobo|gxyl|lani|lbga|lbuc|lcas|lfal|lfer|lfrc|lfrk|lgas|llac|lmle|lmli|lplc|lplw|lrha|lver|pbur|pput	#N/A
ASAHP04297	0.00749028	1	9.24752	11.4751	ecok|ehor|lbrc|smar	aace|amac|apa3|apan|apoc|atrc|atrn|bsub|efav|efOG|geur|gfra|ghan|gobo|gxyl|lani|lbga|lbuc|lcas|lfal|lfer|lfrc|lfrk|lgas|llac|lmle|lmli|lplc|lplw|lrha|lver|pbur|pput	#N/A
ASAHP06447	0.00749028	1	9.24752	11.4751	ecok|ehor|lbrc|smar	aace|amac|apa3|apan|apoc|atrc|atrn|bsub|efav|efOG|geur|gfra|ghan|gobo|gxyl|lani|lbga|lbuc|lcas|lfal|lfer|lfrc|lfrk|lgas|llac|lmle|lmli|lplc|lplw|lrha|lver|pbur|pput	K05521
ASAHP00690	0.00773811	1	10.64	12.0146	aace|amac|apa3|apan|apoc|atrc|atrn|ecok|ehor|geur|gfra|ghan|gobo|gxyl|lbga|llac|lmli|lver|pbur|pput|smar	bsub|efav|efOG|lani|lbrc|lbuc|lcas|lfal|lfer|lfrc|lfrk|lgas|lmle|lplc|lplw|lrha	K01687
ASAHP02655	0.00774015	1	10.1148	11.6513	amac|apa3|apan|apoc|atrc|atrn|ecok|ehor|gfra|smar	aace|bsub|efav|efOG|geur|ghan|gobo|gxyl|lani|lbga|lbrc|lbuc|lcas|lfal|lfer|lfrc|lfrk|lgas|llac|lmle|lmli|lplc|lplw|lrha|lver|pbur|pput	K03281
ASAHP04308	0.00777152	1	9.78278	11.5201	aace|geur|gfra|gobo|lbrc|lrha	amac|apa3|apan|apoc|atrc|atrn|bsub|ecok|efav|efOG|ehor|ghan|gxyl|lani|lbga|lbuc|lcas|lfal|lfer|lfrc|lfrk|lgas|llac|lmle|lmli|lplc|lplw|lver|pbur|pput|smar	K07459
ASAHP00588	0.00785096	1	10.8965	12.6246	aace|amac|apa3|apan|apoc|atrc|atrn|bsub|ecok|efav|efOG|ehor|geur|gfra|ghan|gobo|gxyl|lani|lbga|lbrc|lbuc|lcas|lfer|lgas|llac|lplc|lplw|lver|pbur|smar	lfal|lfrc|lfrk|lmle|lmli|lrha|pput	K00997
ASAHP06072	0.0078842	1	9.30403	11.4491	apa3|geur|gobo|gxyl	aace|amac|apan|apoc|atrc|atrn|bsub|ecok|efav|efOG|ehor|gfra|ghan|lani|lbga|lbrc|lbuc|lcas|lfal|lfer|lfrc|lfrk|lgas|llac|lmle|lmli|lplc|lplw|lrha|lver|pbur|pput|smar	#N/A
ASAHP02054	0.00797365	1	12.0599	10.6892	lbga|lbrc|lbuc|lcas|lfal|lfer|lfrc|lfrk|llac|lmli|lplc|lplw|lrha|lver	aace|amac|apa3|apan|apoc|atrc|atrn|bsub|ecok|efav|efOG|ehor|geur|gfra|ghan|gobo|gxyl|lani|lgas|lmle|pbur|pput|smar	#N/A
ASAHP07455	0.00798367	1	8.9068	11.4111	apa3|geur|gobo	aace|amac|apan|apoc|atrc|atrn|bsub|ecok|efav|efOG|ehor|gfra|ghan|gxyl|lani|lbga|lbrc|lbuc|lcas|lfal|lfer|lfrc|lfrk|lgas|llac|lmle|lmli|lplc|lplw|lrha|lver|pbur|pput|smar	#N/A
ASAHP07457	0.00798367	1	8.9068	11.4111	apa3|geur|gobo	aace|amac|apan|apoc|atrc|atrn|bsub|ecok|efav|efOG|ehor|gfra|ghan|gxyl|lani|lbga|lbrc|lbuc|lcas|lfal|lfer|lfrc|lfrk|lgas|llac|lmle|lmli|lplc|lplw|lrha|lver|pbur|pput|smar	#N/A
ASAHP07482	0.00798367	1	8.9068	11.4111	apa3|geur|gobo	aace|amac|apan|apoc|atrc|atrn|bsub|ecok|efav|efOG|ehor|gfra|ghan|gxyl|lani|lbga|lbrc|lbuc|lcas|lfal|lfer|lfrc|lfrk|lgas|llac|lmle|lmli|lplc|lplw|lrha|lver|pbur|pput|smar	#N/A
ASAHP07493	0.00798367	1	8.9068	11.4111	apa3|geur|gobo	aace|amac|apan|apoc|atrc|atrn|bsub|ecok|efav|efOG|ehor|gfra|ghan|gxyl|lani|lbga|lbrc|lbuc|lcas|lfal|lfer|lfrc|lfrk|lgas|llac|lmle|lmli|lplc|lplw|lrha|lver|pbur|pput|smar	#N/A
ASAHP01660	0.00800094	1	12.1105	10.7055	efav|efOG|lani|lbrc|lcas|lfal|lfrc|lfrk|lgas|llac|lplc|lplw|lrha|lver	aace|amac|apa3|apan|apoc|atrc|atrn|bsub|ecok|ehor|geur|gfra|ghan|gobo|gxyl|lbga|lbuc|lfer|lmle|lmli|pbur|pput|smar	#N/A
ASAHP00029	0.00801267	1	11.4976	9.81605	amac|apa3|apan|apoc|atrc|atrn|bsub|ecok|efav|efOG|ehor|geur|lbga|lbrc|lbuc|lcas|lfal|lfer|lfrc|lfrk|lgas|llac|lmle|lmli|lplc|lplw|lrha|lver|pbur|pput|smar	aace|gfra|ghan|gobo|gxyl|lani	#N/A
ASAHP00271	0.00802566	1	11.0558	13.5795	aace|amac|apa3|apan|apoc|atrc|atrn|ecok|efav|efOG|ehor|geur|gfra|ghan|gobo|gxyl|lani|lbga|lbrc|lbuc|lcas|lfal|lfer|lfrc|llac|lmle|lmli|lplc|lplw|lrha|lver|pbur|pput|smar	bsub|lfrk|lgas	K02837
ASAHP01271	0.00806208	1	10.3144	11.6666	aace|amac|apa3|apan|apoc|atrc|atrn|geur|gfra|ghan|gobo|smar	bsub|ecok|efav|efOG|ehor|gxyl|lani|lbga|lbrc|lbuc|lcas|lfal|lfer|lfrc|lfrk|lgas|llac|lmle|lmli|lplc|lplw|lrha|lver|pbur|pput	K01114
ASAHP02011	0.00806208	1	10.3144	11.6666	aace|amac|apa3|apan|apoc|atrc|atrn|geur|gfra|ghan|gobo|smar	bsub|ecok|efav|efOG|ehor|gxyl|lani|lbga|lbrc|lbuc|lcas|lfal|lfer|lfrc|lfrk|lgas|llac|lmle|lmli|lplc|lplw|lrha|lver|pbur|pput	#N/A
ASAHP01738	0.00807101	1	10.2425	11.6612	aace|amac|apa3|apan|apoc|atrc|atrn|geur|gfra|gobo|gxyl	bsub|ecok|efav|efOG|ehor|ghan|lani|lbga|lbrc|lbuc|lcas|lfal|lfer|lfrc|lfrk|lgas|llac|lmle|lmli|lplc|lplw|lrha|lver|pbur|pput|smar	#N/A
ASAHP02451	0.00807101	1	10.2425	11.6612	aace|amac|apa3|apan|apoc|atrc|atrn|geur|gfra|gobo|gxyl	bsub|ecok|efav|efOG|ehor|ghan|lani|lbga|lbrc|lbuc|lcas|lfal|lfer|lfrc|lfrk|lgas|llac|lmle|lmli|lplc|lplw|lrha|lver|pbur|pput|smar	#N/A
ASAHP02765	0.00807101	1	10.2425	11.6612	aace|amac|apa3|apan|apoc|atrc|atrn|geur|gfra|gobo|gxyl	bsub|ecok|efav|efOG|ehor|ghan|lani|lbga|lbrc|lbuc|lcas|lfal|lfer|lfrc|lfrk|lgas|llac|lmle|lmli|lplc|lplw|lrha|lver|pbur|pput|smar	#N/A
ASAHP02766	0.00807101	1	10.2425	11.6612	aace|amac|apa3|apan|apoc|atrc|atrn|geur|gfra|gobo|gxyl	bsub|ecok|efav|efOG|ehor|ghan|lani|lbga|lbrc|lbuc|lcas|lfal|lfer|lfrc|lfrk|lgas|llac|lmle|lmli|lplc|lplw|lrha|lver|pbur|pput|smar	#N/A
ASAHP02779	0.00807101	1	10.2425	11.6612	aace|amac|apa3|apan|apoc|atrc|atrn|geur|gfra|gobo|gxyl	bsub|ecok|efav|efOG|ehor|ghan|lani|lbga|lbrc|lbuc|lcas|lfal|lfer|lfrc|lfrk|lgas|llac|lmle|lmli|lplc|lplw|lrha|lver|pbur|pput|smar	#N/A
ASAHP02783	0.00807101	1	10.2425	11.6612	aace|amac|apa3|apan|apoc|atrc|atrn|geur|gfra|gobo|gxyl	bsub|ecok|efav|efOG|ehor|ghan|lani|lbga|lbrc|lbuc|lcas|lfal|lfer|lfrc|lfrk|lgas|llac|lmle|lmli|lplc|lplw|lrha|lver|pbur|pput|smar	K01092
ASAHP02793	0.00807101	1	10.2425	11.6612	aace|amac|apa3|apan|apoc|atrc|atrn|geur|gfra|gobo|gxyl	bsub|ecok|efav|efOG|ehor|ghan|lani|lbga|lbrc|lbuc|lcas|lfal|lfer|lfrc|lfrk|lgas|llac|lmle|lmli|lplc|lplw|lrha|lver|pbur|pput|smar	#N/A
ASAHP02800	0.00807101	1	10.2425	11.6612	aace|amac|apa3|apan|apoc|atrc|atrn|geur|gfra|gobo|gxyl	bsub|ecok|efav|efOG|ehor|ghan|lani|lbga|lbrc|lbuc|lcas|lfal|lfer|lfrc|lfrk|lgas|llac|lmle|lmli|lplc|lplw|lrha|lver|pbur|pput|smar	#N/A
ASAHP02801	0.00807101	1	10.2425	11.6612	aace|amac|apa3|apan|apoc|atrc|atrn|geur|gfra|gobo|gxyl	bsub|ecok|efav|efOG|ehor|ghan|lani|lbga|lbrc|lbuc|lcas|lfal|lfer|lfrc|lfrk|lgas|llac|lmle|lmli|lplc|lplw|lrha|lver|pbur|pput|smar	#N/A
ASAHP02805	0.00807101	1	10.2425	11.6612	aace|amac|apa3|apan|apoc|atrc|atrn|geur|gfra|gobo|gxyl	bsub|ecok|efav|efOG|ehor|ghan|lani|lbga|lbrc|lbuc|lcas|lfal|lfer|lfrc|lfrk|lgas|llac|lmle|lmli|lplc|lplw|lrha|lver|pbur|pput|smar	#N/A
ASAHP02813	0.00807101	1	10.2425	11.6612	aace|amac|apa3|apan|apoc|atrc|atrn|geur|gfra|gobo|gxyl	bsub|ecok|efav|efOG|ehor|ghan|lani|lbga|lbrc|lbuc|lcas|lfal|lfer|lfrc|lfrk|lgas|llac|lmle|lmli|lplc|lplw|lrha|lver|pbur|pput|smar	#N/A
ASAHP02814	0.00807101	1	10.2425	11.6612	aace|amac|apa3|apan|apoc|atrc|atrn|geur|gfra|gobo|gxyl	bsub|ecok|efav|efOG|ehor|ghan|lani|lbga|lbrc|lbuc|lcas|lfal|lfer|lfrc|lfrk|lgas|llac|lmle|lmli|lplc|lplw|lrha|lver|pbur|pput|smar	#N/A
ASAHP02837	0.00807101	1	10.2425	11.6612	aace|amac|apa3|apan|apoc|atrc|atrn|geur|gfra|gobo|gxyl	bsub|ecok|efav|efOG|ehor|ghan|lani|lbga|lbrc|lbuc|lcas|lfal|lfer|lfrc|lfrk|lgas|llac|lmle|lmli|lplc|lplw|lrha|lver|pbur|pput|smar	#N/A
ASAHP02851	0.00807101	1	10.2425	11.6612	aace|amac|apa3|apan|apoc|atrc|atrn|geur|gfra|gobo|gxyl	bsub|ecok|efav|efOG|ehor|ghan|lani|lbga|lbrc|lbuc|lcas|lfal|lfer|lfrc|lfrk|lgas|llac|lmle|lmli|lplc|lplw|lrha|lver|pbur|pput|smar	#N/A
ASAHP02859	0.00807101	1	10.2425	11.6612	aace|amac|apa3|apan|apoc|atrc|atrn|geur|gfra|gobo|gxyl	bsub|ecok|efav|efOG|ehor|ghan|lani|lbga|lbrc|lbuc|lcas|lfal|lfer|lfrc|lfrk|lgas|llac|lmle|lmli|lplc|lplw|lrha|lver|pbur|pput|smar	#N/A
ASAHP02865	0.00807101	1	10.2425	11.6612	aace|amac|apa3|apan|apoc|atrc|atrn|geur|gfra|gobo|gxyl	bsub|ecok|efav|efOG|ehor|ghan|lani|lbga|lbrc|lbuc|lcas|lfal|lfer|lfrc|lfrk|lgas|llac|lmle|lmli|lplc|lplw|lrha|lver|pbur|pput|smar	#N/A
ASAHP02867	0.00807101	1	10.2425	11.6612	aace|amac|apa3|apan|apoc|atrc|atrn|geur|gfra|gobo|gxyl	bsub|ecok|efav|efOG|ehor|ghan|lani|lbga|lbrc|lbuc|lcas|lfal|lfer|lfrc|lfrk|lgas|llac|lmle|lmli|lplc|lplw|lrha|lver|pbur|pput|smar	K03073
ASAHP02874	0.00807101	1	10.2425	11.6612	aace|amac|apa3|apan|apoc|atrc|atrn|geur|gfra|gobo|gxyl	bsub|ecok|efav|efOG|ehor|ghan|lani|lbga|lbrc|lbuc|lcas|lfal|lfer|lfrc|lfrk|lgas|llac|lmle|lmli|lplc|lplw|lrha|lver|pbur|pput|smar	#N/A
ASAHP02876	0.00807101	1	10.2425	11.6612	aace|amac|apa3|apan|apoc|atrc|atrn|geur|gfra|gobo|gxyl	bsub|ecok|efav|efOG|ehor|ghan|lani|lbga|lbrc|lbuc|lcas|lfal|lfer|lfrc|lfrk|lgas|llac|lmle|lmli|lplc|lplw|lrha|lver|pbur|pput|smar	#N/A
ASAHP02049	0.00807101	1	10.2425	11.6612	aace|amac|apa3|apan|apoc|atrc|atrn|geur|gfra|gobo|gxyl	bsub|ecok|efav|efOG|ehor|ghan|lani|lbga|lbrc|lbuc|lcas|lfal|lfer|lfrc|lfrk|lgas|llac|lmle|lmli|lplc|lplw|lrha|lver|pbur|pput|smar	#N/A
ASAHP02435	0.00807101	1	10.2425	11.6612	aace|amac|apa3|apan|apoc|atrc|atrn|geur|gfra|gobo|gxyl	bsub|ecok|efav|efOG|ehor|ghan|lani|lbga|lbrc|lbuc|lcas|lfal|lfer|lfrc|lfrk|lgas|llac|lmle|lmli|lplc|lplw|lrha|lver|pbur|pput|smar	#N/A
ASAHP02478	0.00807101	1	10.2425	11.6612	aace|amac|apa3|apan|apoc|atrc|atrn|geur|gfra|gobo|gxyl	bsub|ecok|efav|efOG|ehor|ghan|lani|lbga|lbrc|lbuc|lcas|lfal|lfer|lfrc|lfrk|lgas|llac|lmle|lmli|lplc|lplw|lrha|lver|pbur|pput|smar	#N/A
ASAHP02559	0.00807101	1	10.2425	11.6612	aace|amac|apa3|apan|apoc|atrc|atrn|geur|gfra|gobo|gxyl	bsub|ecok|efav|efOG|ehor|ghan|lani|lbga|lbrc|lbuc|lcas|lfal|lfer|lfrc|lfrk|lgas|llac|lmle|lmli|lplc|lplw|lrha|lver|pbur|pput|smar	#N/A
ASAHP02582	0.00807101	1	10.2425	11.6612	aace|amac|apa3|apan|apoc|atrc|atrn|geur|gfra|gobo|gxyl	bsub|ecok|efav|efOG|ehor|ghan|lani|lbga|lbrc|lbuc|lcas|lfal|lfer|lfrc|lfrk|lgas|llac|lmle|lmli|lplc|lplw|lrha|lver|pbur|pput|smar	#N/A
ASAHP02629	0.00807101	1	10.2425	11.6612	aace|amac|apa3|apan|apoc|atrc|atrn|geur|gfra|gobo|gxyl	bsub|ecok|efav|efOG|ehor|ghan|lani|lbga|lbrc|lbuc|lcas|lfal|lfer|lfrc|lfrk|lgas|llac|lmle|lmli|lplc|lplw|lrha|lver|pbur|pput|smar	#N/A
ASAHP02187	0.00807101	1	10.2425	11.6612	aace|amac|apa3|apan|apoc|atrc|atrn|geur|gfra|gobo|gxyl	bsub|ecok|efav|efOG|ehor|ghan|lani|lbga|lbrc|lbuc|lcas|lfal|lfer|lfrc|lfrk|lgas|llac|lmle|lmli|lplc|lplw|lrha|lver|pbur|pput|smar	#N/A
ASAHP00018	0.00810048	1	11.0708	14.0474	aace|amac|apa3|apan|apoc|atrc|atrn|bsub|ecok|efav|efOG|ehor|geur|gfra|ghan|gobo|gxyl|lani|lbga|lbrc|lbuc|lcas|lfal|lfer|lfrc|lgas|llac|lmle|lmli|lplc|lplw|lrha|lver|pbur|smar	lfrk|pput	K07024
ASAHP06222	0.00812034	1	9.05852	11.4201	gfra|gobo|gxyl	aace|amac|apa3|apan|apoc|atrc|atrn|bsub|ecok|efav|efOG|ehor|geur|ghan|lani|lbga|lbrc|lbuc|lcas|lfal|lfer|lfrc|lfrk|lgas|llac|lmle|lmli|lplc|lplw|lrha|lver|pbur|pput|smar	K01144
ASAHP06735	0.00812034	1	9.05852	11.4201	gfra|gobo|gxyl	aace|amac|apa3|apan|apoc|atrc|atrn|bsub|ecok|efav|efOG|ehor|geur|ghan|lani|lbga|lbrc|lbuc|lcas|lfal|lfer|lfrc|lfrk|lgas|llac|lmle|lmli|lplc|lplw|lrha|lver|pbur|pput|smar	#N/A
ASAHP08338	0.00812034	1	9.05852	11.4201	gfra|gobo|gxyl	aace|amac|apa3|apan|apoc|atrc|atrn|bsub|ecok|efav|efOG|ehor|geur|ghan|lani|lbga|lbrc|lbuc|lcas|lfal|lfer|lfrc|lfrk|lgas|llac|lmle|lmli|lplc|lplw|lrha|lver|pbur|pput|smar	#N/A
ASAHP08339	0.00812034	1	9.05852	11.4201	gfra|gobo|gxyl	aace|amac|apa3|apan|apoc|atrc|atrn|bsub|ecok|efav|efOG|ehor|geur|ghan|lani|lbga|lbrc|lbuc|lcas|lfal|lfer|lfrc|lfrk|lgas|llac|lmle|lmli|lplc|lplw|lrha|lver|pbur|pput|smar	K01240
ASAHP02103	0.00812963	1	10.3973	11.738	amac|apa3|apan|apoc|atrc|atrn|ecok|ehor|gfra|ghan|gobo|pbur|pput|smar	aace|bsub|efav|efOG|geur|gxyl|lani|lbga|lbrc|lbuc|lcas|lfal|lfer|lfrc|lfrk|lgas|llac|lmle|lmli|lplc|lplw|lrha|lver	K17247
ASAHP00424	0.00820107	1	10.8843	12.5194	aace|amac|apa3|apoc|atrc|atrn|ecok|ehor|geur|gfra|ghan|gobo|gxyl|lani|lbga|lbrc|lbuc|lcas|lfal|lfer|lgas|lmle|lplc|lplw|lrha|lver|pbur|pput|smar	apan|bsub|efav|efOG|lfrc|lfrk|llac|lmli	K01420
ASAHP00386	0.00822165	1	11.4626	9.24068	aace|amac|apa3|apan|apoc|atrc|atrn|bsub|efav|efOG|geur|gfra|ghan|gobo|gxyl|lbga|lbrc|lbuc|lcas|lfal|lfer|lfrc|lfrk|lgas|llac|lmli|lplc|lplw|lrha|lver|pbur|pput|smar	ecok|ehor|lani|lmle	K06966
ASAHP00993	0.00829015	1	10.4572	11.8181	aace|amac|apa3|apan|apoc|atrc|atrn|bsub|ecok|ehor|geur|gobo|gxyl|pbur|pput|smar	efav|efOG|gfra|ghan|lani|lbga|lbrc|lbuc|lcas|lfal|lfer|lfrc|lfrk|lgas|llac|lmle|lmli|lplc|lplw|lrha|lver	K00239
ASAHP01746	0.00833871	1	10.5017	11.791	aace|amac|apa3|apan|apoc|atrc|atrn|ecok|geur|gfra|ghan|gobo|gxyl|lbga|pput|smar	bsub|efav|efOG|ehor|lani|lbrc|lbuc|lcas|lfal|lfer|lfrc|lfrk|lgas|llac|lmle|lmli|lplc|lplw|lrha|lver|pbur	K03769
ASAHP01533	0.00840312	1	10.2344	11.6593	aace|amac|apa3|apan|apoc|atrc|geur|gfra|ghan|gobo|gxyl	atrn|bsub|ecok|efav|efOG|ehor|lani|lbga|lbrc|lbuc|lcas|lfal|lfer|lfrc|lfrk|lgas|llac|lmle|lmli|lplc|lplw|lrha|lver|pbur|pput|smar	#N/A
ASAHP02555	0.00840312	1	10.2344	11.6593	aace|amac|apa3|apan|apoc|atrc|geur|gfra|ghan|gobo|gxyl	atrn|bsub|ecok|efav|efOG|ehor|lani|lbga|lbrc|lbuc|lcas|lfal|lfer|lfrc|lfrk|lgas|llac|lmle|lmli|lplc|lplw|lrha|lver|pbur|pput|smar	#N/A
ASAHP02794	0.00840312	1	10.2344	11.6593	aace|amac|apa3|apan|apoc|atrc|geur|gfra|ghan|gobo|gxyl	atrn|bsub|ecok|efav|efOG|ehor|lani|lbga|lbrc|lbuc|lcas|lfal|lfer|lfrc|lfrk|lgas|llac|lmle|lmli|lplc|lplw|lrha|lver|pbur|pput|smar	#N/A
ASAHP02816	0.00840312	1	10.2344	11.6593	aace|amac|apa3|apan|apoc|atrc|geur|gfra|ghan|gobo|gxyl	atrn|bsub|ecok|efav|efOG|ehor|lani|lbga|lbrc|lbuc|lcas|lfal|lfer|lfrc|lfrk|lgas|llac|lmle|lmli|lplc|lplw|lrha|lver|pbur|pput|smar	#N/A
ASAHP02863	0.00840312	1	10.2344	11.6593	aace|amac|apa3|apan|apoc|atrc|geur|gfra|ghan|gobo|gxyl	atrn|bsub|ecok|efav|efOG|ehor|lani|lbga|lbrc|lbuc|lcas|lfal|lfer|lfrc|lfrk|lgas|llac|lmle|lmli|lplc|lplw|lrha|lver|pbur|pput|smar	#N/A
ASAHP02462	0.00840312	1	10.2344	11.6593	aace|amac|apa3|apan|apoc|atrc|geur|gfra|ghan|gobo|gxyl	atrn|bsub|ecok|efav|efOG|ehor|lani|lbga|lbrc|lbuc|lcas|lfal|lfer|lfrc|lfrk|lgas|llac|lmle|lmli|lplc|lplw|lrha|lver|pbur|pput|smar	K03561
ASAHP02497	0.00840312	1	10.2344	11.6593	aace|amac|apa3|apan|apoc|atrc|geur|gfra|ghan|gobo|gxyl	atrn|bsub|ecok|efav|efOG|ehor|lani|lbga|lbrc|lbuc|lcas|lfal|lfer|lfrc|lfrk|lgas|llac|lmle|lmli|lplc|lplw|lrha|lver|pbur|pput|smar	#N/A
ASAHP02599	0.00840312	1	10.2344	11.6593	aace|amac|apa3|apan|apoc|atrc|geur|gfra|ghan|gobo|gxyl	atrn|bsub|ecok|efav|efOG|ehor|lani|lbga|lbrc|lbuc|lcas|lfal|lfer|lfrc|lfrk|lgas|llac|lmle|lmli|lplc|lplw|lrha|lver|pbur|pput|smar	K00858
ASAHP03978	0.00847444	1	9.77733	11.5046	amac|geur|ghan|gobo|pbur|smar	aace|apa3|apan|apoc|atrc|atrn|bsub|ecok|efav|efOG|ehor|gfra|gxyl|lani|lbga|lbrc|lbuc|lcas|lfal|lfer|lfrc|lfrk|lgas|llac|lmle|lmli|lplc|lplw|lrha|lver|pput	#N/A
ASAHP01343	0.00847596	1	11.9457	10.6502	bsub|efav|efOG|lani|lbga|lbrc|lbuc|lcas|lfal|lfrc|lgas|llac|lmle|lmli|lplc|lplw|lver	aace|amac|apa3|apan|apoc|atrc|atrn|ecok|ehor|geur|gfra|ghan|gobo|gxyl|lfer|lfrk|lrha|pbur|pput|smar	K16787
ASAHP03490	0.00850447	1	9.79874	11.517	aace|amac|atrc|geur|gfra|gobo	apa3|apan|apoc|atrn|bsub|ecok|efav|efOG|ehor|ghan|gxyl|lani|lbga|lbrc|lbuc|lcas|lfal|lfer|lfrc|lfrk|lgas|llac|lmle|lmli|lplc|lplw|lrha|lver|pbur|pput|smar	#N/A
ASAHP02029	0.00853277	1	10.2462	11.6926	aace|bsub|ecok|ehor|geur|gfra|ghan|gobo|gxyl|pbur|pput|smar	amac|apa3|apan|apoc|atrc|atrn|efav|efOG|lani|lbga|lbrc|lbuc|lcas|lfal|lfer|lfrc|lfrk|lgas|llac|lmle|lmli|lplc|lplw|lrha|lver	K04773
ASAHP00933	0.00857258	1	10.651	12.0003	aace|amac|apa3|apan|apoc|atrc|atrn|bsub|ecok|efav|efOG|ehor|geur|gfra|ghan|gobo|gxyl|lplc|lplw|pbur|smar	lani|lbga|lbrc|lbuc|lcas|lfal|lfer|lfrc|lfrk|lgas|llac|lmle|lmli|lrha|lver|pput	K03628
ASAHP01808	0.0085916	1	12.1737	10.7465	aace|lbga|lbrc|lbuc|lfer|lfrc|lfrk|lmle|lmli|lplc|lplw|pput	amac|apa3|apan|apoc|atrc|atrn|bsub|ecok|efav|efOG|ehor|geur|gfra|ghan|gobo|gxyl|lani|lcas|lfal|lgas|llac|lrha|lver|pbur|smar	K03457
ASAHP02404	0.00859175	1	10.1812	11.6268	aace|amac|apa3|apan|atrc|atrn|geur|gfra|gobo|gxyl	apoc|bsub|ecok|efav|efOG|ehor|ghan|lani|lbga|lbrc|lbuc|lcas|lfal|lfer|lfrc|lfrk|lgas|llac|lmle|lmli|lplc|lplw|lrha|lver|pbur|pput|smar	#N/A
ASAHP02764	0.00859175	1	10.1812	11.6268	aace|amac|apa3|apan|atrc|atrn|geur|gfra|gobo|gxyl	apoc|bsub|ecok|efav|efOG|ehor|ghan|lani|lbga|lbrc|lbuc|lcas|lfal|lfer|lfrc|lfrk|lgas|llac|lmle|lmli|lplc|lplw|lrha|lver|pbur|pput|smar	#N/A
ASAHP02852	0.00859175	1	10.1812	11.6268	aace|amac|apa3|apan|atrc|atrn|geur|gfra|gobo|gxyl	apoc|bsub|ecok|efav|efOG|ehor|ghan|lani|lbga|lbrc|lbuc|lcas|lfal|lfer|lfrc|lfrk|lgas|llac|lmle|lmli|lplc|lplw|lrha|lver|pbur|pput|smar	#N/A
ASAHP02600	0.00859175	1	10.1812	11.6268	aace|amac|apa3|apan|atrc|atrn|geur|gfra|gobo|gxyl	apoc|bsub|ecok|efav|efOG|ehor|ghan|lani|lbga|lbrc|lbuc|lcas|lfal|lfer|lfrc|lfrk|lgas|llac|lmle|lmli|lplc|lplw|lrha|lver|pbur|pput|smar	#N/A
ASAHP03052	0.00859175	1	10.1812	11.6268	aace|amac|apa3|apan|atrc|atrn|geur|gfra|gobo|gxyl	apoc|bsub|ecok|efav|efOG|ehor|ghan|lani|lbga|lbrc|lbuc|lcas|lfal|lfer|lfrc|lfrk|lgas|llac|lmle|lmli|lplc|lplw|lrha|lver|pbur|pput|smar	#N/A
ASAHP02341	0.00860571	1	12.1113	10.7287	bsub|lbga|lbrc|lbuc|lcas|lfer|lfrc|lfrk|lmle|lmli|lplc|lplw|lrha	aace|amac|apa3|apan|apoc|atrc|atrn|ecok|efav|efOG|ehor|geur|gfra|ghan|gobo|gxyl|lani|lfal|lgas|llac|lver|pbur|pput|smar	#N/A
ASAHP03256	0.00864259	1	10.0851	11.5961	aace|amac|apa3|apan|apoc|geur|gfra|ghan|gobo	atrc|atrn|bsub|ecok|efav|efOG|ehor|gxyl|lani|lbga|lbrc|lbuc|lcas|lfal|lfer|lfrc|lfrk|lgas|llac|lmle|lmli|lplc|lplw|lrha|lver|pbur|pput|smar	#N/A
ASAHP03151	0.00866382	1	12.3075	10.8269	bsub|efav|lbga|lbrc|lbuc|lfrc|lfrk|lmle|lplc|lplw	aace|amac|apa3|apan|apoc|atrc|atrn|ecok|efOG|ehor|geur|gfra|ghan|gobo|gxyl|lani|lcas|lfal|lfer|lgas|llac|lmli|lrha|lver|pbur|pput|smar	#N/A
ASAHP04417	0.00868263	1	9.80244	11.5163	amac|geur|gfra|gobo|gxyl|lcas	aace|apa3|apan|apoc|atrc|atrn|bsub|ecok|efav|efOG|ehor|ghan|lani|lbga|lbrc|lbuc|lfal|lfer|lfrc|lfrk|lgas|llac|lmle|lmli|lplc|lplw|lrha|lver|pbur|pput|smar	K00059
ASAHP04156	0.00869708	1	9.56949	11.4823	amac|apa3|gfra|gobo|gxyl	aace|apan|apoc|atrc|atrn|bsub|ecok|efav|efOG|ehor|geur|ghan|lani|lbga|lbrc|lbuc|lcas|lfal|lfer|lfrc|lfrk|lgas|llac|lmle|lmli|lplc|lplw|lrha|lver|pbur|pput|smar	#N/A
ASAHP04157	0.00869708	1	9.56949	11.4823	amac|apa3|gfra|gobo|gxyl	aace|apan|apoc|atrc|atrn|bsub|ecok|efav|efOG|ehor|geur|ghan|lani|lbga|lbrc|lbuc|lcas|lfal|lfer|lfrc|lfrk|lgas|llac|lmle|lmli|lplc|lplw|lrha|lver|pbur|pput|smar	#N/A
ASAHP02352	0.00880355	1	12.0725	10.7839	bsub|efav|efOG|lbga|lbrc|lbuc|lcas|lmle|lplc|lplw|lrha|lver|pput	aace|amac|apa3|apan|apoc|atrc|atrn|ecok|ehor|geur|gfra|ghan|gobo|gxyl|lani|lfal|lfer|lfrc|lfrk|lgas|llac|lmli|pbur|smar	K16869
ASAHP03854	0.00887712	1	9.908	11.548	aace|amac|geur|gfra|ghan|gobo|gxyl	apa3|apan|apoc|atrc|atrn|bsub|ecok|efav|efOG|ehor|lani|lbga|lbrc|lbuc|lcas|lfal|lfer|lfrc|lfrk|lgas|llac|lmle|lmli|lplc|lplw|lrha|lver|pbur|pput|smar	#N/A
ASAHP03790	0.00890914	1	9.75309	11.5091	apa3|apan|apoc|geur|gobo|gxyl	aace|amac|atrc|atrn|bsub|ecok|efav|efOG|ehor|gfra|ghan|lani|lbga|lbrc|lbuc|lcas|lfal|lfer|lfrc|lfrk|lgas|llac|lmle|lmli|lplc|lplw|lrha|lver|pbur|pput|smar	#N/A
ASAHP02791	0.00894945	1	10.1716	11.6251	aace|amac|apa3|apan|atrc|geur|gfra|ghan|gobo|gxyl	apoc|atrn|bsub|ecok|efav|efOG|ehor|lani|lbga|lbrc|lbuc|lcas|lfal|lfer|lfrc|lfrk|lgas|llac|lmle|lmli|lplc|lplw|lrha|lver|pbur|pput|smar	#N/A
ASAHP01740	0.00898624	1	10.4655	11.7521	aace|amac|apa3|apan|apoc|atrc|atrn|ecok|geur|gfra|ghan|gobo|pbur|pput|smar	bsub|efav|efOG|ehor|gxyl|lani|lbga|lbrc|lbuc|lcas|lfal|lfer|lfrc|lfrk|lgas|llac|lmle|lmli|lplc|lplw|lrha|lver	K06158
ASAHP03839	0.00899738	1	9.61309	11.4703	geur|ghan|gobo|gxyl|smar	aace|amac|apa3|apan|apoc|atrc|atrn|bsub|ecok|efav|efOG|ehor|gfra|lani|lbga|lbrc|lbuc|lcas|lfal|lfer|lfrc|lfrk|lgas|llac|lmle|lmli|lplc|lplw|lrha|lver|pbur|pput	#N/A
ASAHP02846	0.0090057	1	12.2226	10.8072	bsub|lbga|lbrc|lbuc|lcas|lfrc|llac|lmle|lplc|lplw|pput	aace|amac|apa3|apan|apoc|atrc|atrn|ecok|efav|efOG|ehor|geur|gfra|ghan|gobo|gxyl|lani|lfal|lfer|lfrk|lgas|lmli|lrha|lver|pbur|smar	K18104
ASAHP02710	0.00901543	1	10.0067	11.5713	aace|amac|apa3|apan|apoc|geur|gobo|gxyl	atrc|atrn|bsub|ecok|efav|efOG|ehor|gfra|ghan|lani|lbga|lbrc|lbuc|lcas|lfal|lfer|lfrc|lfrk|lgas|llac|lmle|lmli|lplc|lplw|lrha|lver|pbur|pput|smar	#N/A
ASAHP01358	0.00908663	1	11.9173	10.5826	bsub|efav|efOG|lani|lbga|lbrc|lbuc|lcas|lfal|lfer|lfrc|lfrk|llac|lmle|lmli|lplw|lrha|lver	aace|amac|apa3|apan|apoc|atrc|atrn|ecok|ehor|geur|gfra|ghan|gobo|gxyl|lgas|lplc|pbur|pput|smar	K06948
ASAHP01171	0.00909981	1	10.4655	11.7996	aace|amac|apa3|apan|apoc|atrc|atrn|bsub|ecok|ehor|geur|gfra|ghan|gobo|pput|smar	efav|efOG|gxyl|lani|lbga|lbrc|lbuc|lcas|lfal|lfer|lfrc|lfrk|lgas|llac|lmle|lmli|lplc|lplw|lrha|lver|pbur	K01061
ASAHP01220	0.00913079	1	10.5023	11.7966	amac|apa3|apan|apoc|atrc|atrn|ecok|ehor|geur|ghan|gobo|gxyl|lcas|pbur|pput|smar	aace|bsub|efav|efOG|gfra|lani|lbga|lbrc|lbuc|lfal|lfer|lfrc|lfrk|lgas|llac|lmle|lmli|lplc|lplw|lrha|lver	K01992
ASAHP02099	0.00913326	1	10.3091	11.6852	amac|atrc|atrn|ecok|ehor|geur|ghan|gobo|gxyl|pbur|pput|smar	aace|apa3|apan|apoc|bsub|efav|efOG|gfra|lani|lbga|lbrc|lbuc|lcas|lfal|lfer|lfrc|lfrk|lgas|llac|lmle|lmli|lplc|lplw|lrha|lver	K01241
ASAHP02662	0.00917596	1	12.1602	10.7649	lbga|lbrc|lbuc|lcas|lfer|lfrc|lfrk|lmle|lplc|lplw|lrha|lver	aace|amac|apa3|apan|apoc|atrc|atrn|bsub|ecok|efav|efOG|ehor|geur|gfra|ghan|gobo|gxyl|lani|lfal|lgas|llac|lmli|pbur|pput|smar	#N/A
ASAHP01434	0.00920709	1	10.5667	11.8701	aace|amac|apa3|apoc|atrc|atrn|ecok|efav|efOG|ehor|geur|gfra|ghan|gobo|gxyl|pbur|pput|smar	apan|bsub|lani|lbga|lbrc|lbuc|lcas|lfal|lfer|lfrc|lfrk|lgas|llac|lmle|lmli|lplc|lplw|lrha|lver	K01669
ASAHP05223	0.00926679	1	9.54029	11.5046	ecok|ehor|lbrc|pbur|smar	aace|amac|apa3|apan|apoc|atrc|atrn|bsub|efav|efOG|geur|gfra|ghan|gobo|gxyl|lani|lbga|lbuc|lcas|lfal|lfer|lfrc|lfrk|lgas|llac|lmle|lmli|lplc|lplw|lrha|lver|pput	#N/A
ASAHP04098	0.00935931	1	12.5431	10.9325	lbrc|lcas|lfrc|lgas|lplc|lplw|lver	aace|amac|apa3|apan|apoc|atrc|atrn|bsub|ecok|efav|efOG|ehor|geur|gfra|ghan|gobo|gxyl|lani|lbga|lbuc|lfal|lfer|lfrk|llac|lmle|lmli|lrha|pbur|pput|smar	#N/A
ASAHP03624	0.00942655	1	12.4771	10.8851	lbrc|lfrc|lfrk|lmle|lmli|lplc|lplw|lver	aace|amac|apa3|apan|apoc|atrc|atrn|bsub|ecok|efav|efOG|ehor|geur|gfra|ghan|gobo|gxyl|lani|lbga|lbuc|lcas|lfal|lfer|lgas|llac|lrha|pbur|pput|smar	#N/A
ASAHP00627	0.00943556	1	10.5898	11.9098	aace|amac|apa3|apan|apoc|atrc|atrn|bsub|ecok|ehor|geur|gfra|ghan|gobo|lfal|lmli|pbur|pput|smar	efav|efOG|gxyl|lani|lbga|lbrc|lbuc|lcas|lfer|lfrc|lfrk|lgas|llac|lmle|lplc|lplw|lrha|lver	K00012
ASAHP01805	0.00945503	1	12.0319	10.7137	lbga|lbrc|lbuc|lcas|lfal|lfer|lfrc|llac|lmli|lplc|lplw|lrha|lver|pput	aace|amac|apa3|apan|apoc|atrc|atrn|bsub|ecok|efav|efOG|ehor|geur|gfra|ghan|gobo|gxyl|lani|lfrk|lgas|lmle|pbur|smar	K00054
ASAHP02967	0.00948257	1	10.0271	11.5657	amac|apa3|atrc|atrn|geur|gfra|gobo|gxyl	aace|apan|apoc|bsub|ecok|efav|efOG|ehor|ghan|lani|lbga|lbrc|lbuc|lcas|lfal|lfer|lfrc|lfrk|lgas|llac|lmle|lmli|lplc|lplw|lrha|lver|pbur|pput|smar	#N/A
ASAHP01933	0.00955732	1	12.0448	10.6811	efav|lani|lbga|lbrc|lbuc|lcas|lfrc|lfrk|lgas|lmle|lmli|lplc|lplw|lrha|lver	aace|amac|apa3|apan|apoc|atrc|atrn|bsub|ecok|efOG|ehor|geur|gfra|ghan|gobo|gxyl|lfal|lfer|llac|pbur|pput|smar	K16786
ASAHP03262	0.00962969	1	10.1007	11.5913	aace|apa3|apan|apoc|geur|gfra|ghan|gobo|gxyl	amac|atrc|atrn|bsub|ecok|efav|efOG|ehor|lani|lbga|lbrc|lbuc|lcas|lfal|lfer|lfrc|lfrk|lgas|llac|lmle|lmli|lplc|lplw|lrha|lver|pbur|pput|smar	#N/A
ASAHP00065	0.00962969	1	11.5913	10.1007	amac|atrc|atrn|bsub|ecok|efav|efOG|ehor|lani|lbga|lbrc|lbuc|lcas|lfal|lfer|lfrc|lfrk|lgas|llac|lmle|lmli|lplc|lplw|lrha|lver|pbur|pput|smar	aace|apa3|apan|apoc|geur|gfra|ghan|gobo|gxyl	K02003
ASAHP03866	0.00964444	1	9.82143	11.5126	aace|atrc|geur|gfra|gobo|gxyl	amac|apa3|apan|apoc|atrn|bsub|ecok|efav|efOG|ehor|ghan|lani|lbga|lbrc|lbuc|lcas|lfal|lfer|lfrc|lfrk|lgas|llac|lmle|lmli|lplc|lplw|lrha|lver|pbur|pput|smar	#N/A
ASAHP03845	0.00967888	1	9.81502	11.5084	aace|apan|geur|gfra|gobo|lfer	amac|apa3|apoc|atrc|atrn|bsub|ecok|efav|efOG|ehor|ghan|gxyl|lani|lbga|lbrc|lbuc|lcas|lfal|lfrc|lfrk|lgas|llac|lmle|lmli|lplc|lplw|lrha|lver|pbur|pput|smar	K01066
ASAHP06844	0.00973282	1	13.1116	11.0262	lfrk|lgas|lmli|lver	aace|amac|apa3|apan|apoc|atrc|atrn|bsub|ecok|efav|efOG|ehor|geur|gfra|ghan|gobo|gxyl|lani|lbga|lbrc|lbuc|lcas|lfal|lfer|lfrc|llac|lmle|lplc|lplw|lrha|pbur|pput|smar	#N/A
ASAHP01612	0.00977527	1	12.0655	10.793	bsub|efav|efOG|lbrc|lcas|lfal|llac|lmle|lplc|lplw|lrha|lver|pput	aace|amac|apa3|apan|apoc|atrc|atrn|ecok|ehor|geur|gfra|ghan|gobo|gxyl|lani|lbga|lbuc|lfer|lfrc|lfrk|lgas|lmli|pbur|smar	#N/A
ASAHP00317	0.00978248	1	11.8134	10.4966	bsub|efav|efOG|ehor|lani|lbga|lbuc|lcas|lfal|lfer|lfrc|lfrk|lgas|llac|lmle|lmli|lplc|lplw|lrha|lver|smar	aace|amac|apa3|apan|apoc|atrc|atrn|ecok|geur|gfra|ghan|gobo|gxyl|lbrc|pbur|pput	K00841
ASAHP03982	0.00981	1	9.76664	11.4903	apa3|geur|ghan|gobo|gxyl|smar	aace|amac|apan|apoc|atrc|atrn|bsub|ecok|efav|efOG|ehor|gfra|lani|lbga|lbrc|lbuc|lcas|lfal|lfer|lfrc|lfrk|lgas|llac|lmle|lmli|lplc|lplw|lrha|lver|pbur|pput	K15598
ASAHP04151	0.00983703	1	12.5435	10.9218	lbrc|lcas|lfrk|lmli|lplc|lver|pput	aace|amac|apa3|apan|apoc|atrc|atrn|bsub|ecok|efav|efOG|ehor|geur|gfra|ghan|gobo|gxyl|lani|lbga|lbuc|lfal|lfer|lfrc|lgas|llac|lmle|lplw|lrha|pbur|smar	#N/A
ASAHP01984	0.00984533	1	9.44399	11.4516	apoc|geur|gobo|gxyl	aace|amac|apa3|apan|atrc|atrn|bsub|ecok|efav|efOG|ehor|gfra|ghan|lani|lbga|lbrc|lbuc|lcas|lfal|lfer|lfrc|lfrk|lgas|llac|lmle|lmli|lplc|lplw|lrha|lver|pbur|pput|smar	#N/A
ASAHP00484	0.00993648	1	10.9483	12.7262	aace|amac|apa3|apan|apoc|atrc|atrn|bsub|ecok|efav|efOG|ehor|geur|gfra|ghan|gobo|gxyl|lani|lbga|lbuc|lfal|lfer|llac|lmli|lplc|lplw|lrha|lver|pbur|pput|smar	lbrc|lcas|lfrc|lfrk|lgas|lmle	K00764
ASAHP06118	0.00997633	1	9.42709	11.4476	apan|apoc|geur|gobo	aace|amac|apa3|atrc|atrn|bsub|ecok|efav|efOG|ehor|gfra|ghan|gxyl|lani|lbga|lbrc|lbuc|lcas|lfal|lfer|lfrc|lfrk|lgas|llac|lmle|lmli|lplc|lplw|lrha|lver|pbur|pput|smar	#N/A
ASAHP01279	0.00999202	1	11.9585	10.7009	bsub|efOG|lbga|lbrc|lbuc|lcas|lfer|lfrc|lgas|llac|lmle|lplc|lplw|lrha|lver|smar	aace|amac|apa3|apan|apoc|atrc|atrn|ecok|efav|ehor|geur|gfra|ghan|gobo|gxyl|lani|lfal|lfrk|lmli|pbur|pput	K00851
ASAHP03338	0.0101322	1	10.1098	11.5936	amac|apa3|apoc|atrc|geur|gfra|ghan|gobo|gxyl	aace|apan|atrn|bsub|ecok|efav|efOG|ehor|lani|lbga|lbrc|lbuc|lcas|lfal|lfer|lfrc|lfrk|lgas|llac|lmle|lmli|lplc|lplw|lrha|lver|pbur|pput|smar	#N/A
ASAHP00676	0.0101874	1	10.5832	11.9095	aace|amac|apa3|apan|apoc|atrc|atrn|bsub|ecok|efav|efOG|ehor|geur|gfra|gobo|gxyl|pbur|pput|smar	ghan|lani|lbga|lbrc|lbuc|lcas|lfal|lfer|lfrc|lfrk|lgas|llac|lmle|lmli|lplc|lplw|lrha|lver	K03306
ASAHP03230	0.0103099	1	9.96689	11.524	aace|amac|apan|atrn|geur|gobo|smar	apa3|apoc|atrc|bsub|ecok|efav|efOG|ehor|gfra|ghan|gxyl|lani|lbga|lbrc|lbuc|lcas|lfal|lfer|lfrc|lfrk|lgas|llac|lmle|lmli|lplc|lplw|lrha|lver|pbur|pput	#N/A
ASAHP01649	0.0103144	1	12.0464	10.6861	bsub|efav|lani|lbrc|lbuc|lcas|lfrc|lfrk|llac|lmle|lmli|lplc|lplw|lrha|lver	aace|amac|apa3|apan|apoc|atrc|atrn|ecok|efOG|ehor|geur|gfra|ghan|gobo|gxyl|lbga|lfal|lfer|lgas|pbur|pput|smar	#N/A
ASAHP01650	0.0103144	1	12.0464	10.6861	bsub|efav|lani|lbrc|lbuc|lcas|lfrc|lfrk|llac|lmle|lmli|lplc|lplw|lrha|lver	aace|amac|apa3|apan|apoc|atrc|atrn|ecok|efOG|ehor|geur|gfra|ghan|gobo|gxyl|lbga|lfal|lfer|lgas|pbur|pput|smar	#N/A
ASAHP03050	0.0103147	1	10.2006	11.6301	aace|amac|apan|apoc|atrc|geur|gfra|ghan|gobo|gxyl	apa3|atrn|bsub|ecok|efav|efOG|ehor|lani|lbga|lbrc|lbuc|lcas|lfal|lfer|lfrc|lfrk|lgas|llac|lmle|lmli|lplc|lplw|lrha|lver|pbur|pput|smar	#N/A
ASAHP05258	0.0103437	1	13.4841	11.0279	lfrc|lfrk|llac	aace|amac|apa3|apan|apoc|atrc|atrn|bsub|ecok|efav|efOG|ehor|geur|gfra|ghan|gobo|gxyl|lani|lbga|lbrc|lbuc|lcas|lfal|lfer|lgas|lmle|lmli|lplc|lplw|lrha|lver|pbur|pput|smar	#N/A
ASAHP02010	0.0103552	1	10.3746	11.69	aace|apa3|apan|apoc|atrn|ecok|ehor|geur|ghan|gobo|pbur|pput|smar	amac|atrc|bsub|efav|efOG|gfra|gxyl|lani|lbga|lbrc|lbuc|lcas|lfal|lfer|lfrc|lfrk|lgas|llac|lmle|lmli|lplc|lplw|lrha|lver	K00573
ASAHP00522	0.0103797	1	10.9296	12.5559	aace|amac|apa3|apan|apoc|atrc|atrn|bsub|ecok|efav|efOG|ehor|geur|gfra|ghan|gobo|lani|lbga|lbuc|lcas|lfal|lfer|llac|lmli|lplc|lplw|lrha|lver|pbur|smar	gxyl|lbrc|lfrc|lfrk|lgas|lmle|pput	K01588
ASAHP08352	0.0104358	1	9.1073	11.4028	gobo|gxyl|smar	aace|amac|apa3|apan|apoc|atrc|atrn|bsub|ecok|efav|efOG|ehor|geur|gfra|ghan|lani|lbga|lbrc|lbuc|lcas|lfal|lfer|lfrc|lfrk|lgas|llac|lmle|lmli|lplc|lplw|lrha|lver|pbur|pput	K16860
ASAHP03376	0.0104404	1	10.1361	11.5955	ecok|ehor|lani|lbga|lbrc|lbuc|lmli|pbur|smar	aace|amac|apa3|apan|apoc|atrc|atrn|bsub|efav|efOG|geur|gfra|ghan|gobo|gxyl|lcas|lfal|lfer|lfrc|lfrk|lgas|llac|lmle|lplc|lplw|lrha|lver|pput	K02532
ASAHP04363	0.0106124	1	9.79892	11.517	aace|ehor|geur|ghan|gobo|gxyl	amac|apa3|apan|apoc|atrc|atrn|bsub|ecok|efav|efOG|gfra|lani|lbga|lbrc|lbuc|lcas|lfal|lfer|lfrc|lfrk|lgas|llac|lmle|lmli|lplc|lplw|lrha|lver|pbur|pput|smar	K08995
ASAHP02331	0.0106991	1	12.1642	10.7629	efav|efOG|lbga|lbrc|lbuc|lfrc|lfrk|llac|lmle|lmli|lplc|lplw	aace|amac|apa3|apan|apoc|atrc|atrn|bsub|ecok|ehor|geur|gfra|ghan|gobo|gxyl|lani|lcas|lfal|lfer|lgas|lrha|lver|pbur|pput|smar	K07025
ASAHP01705	0.0107754	1	12.0226	10.7141	bsub|lani|lbrc|lbuc|lfer|lfrc|lfrk|lgas|llac|lmle|lmli|lplc|lplw|lrha|lver	aace|amac|apa3|apan|apoc|atrc|atrn|ecok|efav|efOG|ehor|geur|gfra|ghan|gobo|gxyl|lbga|lcas|lfal|pbur|pput|smar	#N/A
ASAHP00467	0.010933	1	10.9517	12.7085	aace|amac|apa3|apan|apoc|atrc|atrn|bsub|ecok|efav|efOG|ehor|geur|gfra|ghan|gobo|gxyl|lani|lbga|lbrc|lbuc|lcas|llac|lmli|lplc|lplw|lrha|lver|pbur|pput|smar	lfal|lfer|lfrc|lfrk|lgas|lmle	K07568
ASAHP02320	0.0110487	1	10.3701	11.6977	amac|apa3|apan|apoc|atrc|ehor|geur|ghan|gobo|gxyl|pbur|pput|smar	aace|atrn|bsub|ecok|efav|efOG|gfra|lani|lbga|lbrc|lbuc|lcas|lfal|lfer|lfrc|lfrk|lgas|llac|lmle|lmli|lplc|lplw|lrha|lver	#N/A
ASAHP01669	0.0110612	1	12.2025	10.8053	lbga|lbrc|lbuc|lcas|lfrc|lfrk|lmle|lmli|lplc|lrha|lver	aace|amac|apa3|apan|apoc|atrc|atrn|bsub|ecok|efav|efOG|ehor|geur|gfra|ghan|gobo|gxyl|lani|lfal|lfer|lgas|llac|lplw|pbur|pput|smar	#N/A
ASAHP05903	0.0110926	1	9.42063	11.4304	geur|ghan|gobo|smar	aace|amac|apa3|apan|apoc|atrc|atrn|bsub|ecok|efav|efOG|ehor|gfra|gxyl|lani|lbga|lbrc|lbuc|lcas|lfal|lfer|lfrc|lfrk|lgas|llac|lmle|lmli|lplc|lplw|lrha|lver|pbur|pput	K00697
ASAHP02413	0.0111117	1	9.33867	11.4642	ecok|ehor|pbur|smar	aace|amac|apa3|apan|apoc|atrc|atrn|bsub|efav|efOG|geur|gfra|ghan|gobo|gxyl|lani|lbga|lbrc|lbuc|lcas|lfal|lfer|lfrc|lfrk|lgas|llac|lmle|lmli|lplc|lplw|lrha|lver|pput	#N/A
ASAHP03232	0.0111117	1	9.33867	11.4642	ecok|ehor|pbur|smar	aace|amac|apa3|apan|apoc|atrc|atrn|bsub|efav|efOG|geur|gfra|ghan|gobo|gxyl|lani|lbga|lbrc|lbuc|lcas|lfal|lfer|lfrc|lfrk|lgas|llac|lmle|lmli|lplc|lplw|lrha|lver|pput	#N/A
ASAHP03469	0.0111117	1	9.33867	11.4642	ecok|ehor|pbur|smar	aace|amac|apa3|apan|apoc|atrc|atrn|bsub|efav|efOG|geur|gfra|ghan|gobo|gxyl|lani|lbga|lbrc|lbuc|lcas|lfal|lfer|lfrc|lfrk|lgas|llac|lmle|lmli|lplc|lplw|lrha|lver|pput	K14062
ASAHP04256	0.0111117	1	9.33867	11.4642	ecok|ehor|pbur|smar	aace|amac|apa3|apan|apoc|atrc|atrn|bsub|efav|efOG|geur|gfra|ghan|gobo|gxyl|lani|lbga|lbrc|lbuc|lcas|lfal|lfer|lfrc|lfrk|lgas|llac|lmle|lmli|lplc|lplw|lrha|lver|pput	#N/A
ASAHP04642	0.0111117	1	9.33867	11.4642	ecok|ehor|pbur|smar	aace|amac|apa3|apan|apoc|atrc|atrn|bsub|efav|efOG|geur|gfra|ghan|gobo|gxyl|lani|lbga|lbrc|lbuc|lcas|lfal|lfer|lfrc|lfrk|lgas|llac|lmle|lmli|lplc|lplw|lrha|lver|pput	#N/A
ASAHP04788	0.0111117	1	9.33867	11.4642	ecok|ehor|pbur|smar	aace|amac|apa3|apan|apoc|atrc|atrn|bsub|efav|efOG|geur|gfra|ghan|gobo|gxyl|lani|lbga|lbrc|lbuc|lcas|lfal|lfer|lfrc|lfrk|lgas|llac|lmle|lmli|lplc|lplw|lrha|lver|pput	K00525
ASAHP04875	0.0111117	1	9.33867	11.4642	ecok|ehor|pbur|smar	aace|amac|apa3|apan|apoc|atrc|atrn|bsub|efav|efOG|geur|gfra|ghan|gobo|gxyl|lani|lbga|lbrc|lbuc|lcas|lfal|lfer|lfrc|lfrk|lgas|llac|lmle|lmli|lplc|lplw|lrha|lver|pput	K12151
ASAHP05303	0.0111117	1	9.33867	11.4642	ecok|ehor|pbur|smar	aace|amac|apa3|apan|apoc|atrc|atrn|bsub|efav|efOG|geur|gfra|ghan|gobo|gxyl|lani|lbga|lbrc|lbuc|lcas|lfal|lfer|lfrc|lfrk|lgas|llac|lmle|lmli|lplc|lplw|lrha|lver|pput	K07347
ASAHP05321	0.0111117	1	9.33867	11.4642	ecok|ehor|pbur|smar	aace|amac|apa3|apan|apoc|atrc|atrn|bsub|efav|efOG|geur|gfra|ghan|gobo|gxyl|lani|lbga|lbrc|lbuc|lcas|lfal|lfer|lfrc|lfrk|lgas|llac|lmle|lmli|lplc|lplw|lrha|lver|pput	K07214
ASAHP05356	0.0111117	1	9.33867	11.4642	ecok|ehor|pbur|smar	aace|amac|apa3|apan|apoc|atrc|atrn|bsub|efav|efOG|geur|gfra|ghan|gobo|gxyl|lani|lbga|lbrc|lbuc|lcas|lfal|lfer|lfrc|lfrk|lgas|llac|lmle|lmli|lplc|lplw|lrha|lver|pput	K14061
ASAHP05359	0.0111117	1	9.33867	11.4642	ecok|ehor|pbur|smar	aace|amac|apa3|apan|apoc|atrc|atrn|bsub|efav|efOG|geur|gfra|ghan|gobo|gxyl|lani|lbga|lbrc|lbuc|lcas|lfal|lfer|lfrc|lfrk|lgas|llac|lmle|lmli|lplc|lplw|lrha|lver|pput	#N/A
ASAHP05362	0.0111117	1	9.33867	11.4642	ecok|ehor|pbur|smar	aace|amac|apa3|apan|apoc|atrc|atrn|bsub|efav|efOG|geur|gfra|ghan|gobo|gxyl|lani|lbga|lbrc|lbuc|lcas|lfal|lfer|lfrc|lfrk|lgas|llac|lmle|lmli|lplc|lplw|lrha|lver|pput	K08321
ASAHP05381	0.0111117	1	9.33867	11.4642	ecok|ehor|pbur|smar	aace|amac|apa3|apan|apoc|atrc|atrn|bsub|efav|efOG|geur|gfra|ghan|gobo|gxyl|lani|lbga|lbrc|lbuc|lcas|lfal|lfer|lfrc|lfrk|lgas|llac|lmle|lmli|lplc|lplw|lrha|lver|pput	K03834
ASAHP05385	0.0111117	1	9.33867	11.4642	ecok|ehor|pbur|smar	aace|amac|apa3|apan|apoc|atrc|atrn|bsub|efav|efOG|geur|gfra|ghan|gobo|gxyl|lani|lbga|lbrc|lbuc|lcas|lfal|lfer|lfrc|lfrk|lgas|llac|lmle|lmli|lplc|lplw|lrha|lver|pput	K07781
ASAHP05398	0.0111117	1	9.33867	11.4642	ecok|ehor|pbur|smar	aace|amac|apa3|apan|apoc|atrc|atrn|bsub|efav|efOG|geur|gfra|ghan|gobo|gxyl|lani|lbga|lbrc|lbuc|lcas|lfal|lfer|lfrc|lfrk|lgas|llac|lmle|lmli|lplc|lplw|lrha|lver|pput	K11537
ASAHP05865	0.0111117	1	9.33867	11.4642	ecok|ehor|pbur|smar	aace|amac|apa3|apan|apoc|atrc|atrn|bsub|efav|efOG|geur|gfra|ghan|gobo|gxyl|lani|lbga|lbrc|lbuc|lcas|lfal|lfer|lfrc|lfrk|lgas|llac|lmle|lmli|lplc|lplw|lrha|lver|pput	K03674
ASAHP05866	0.0111117	1	9.33867	11.4642	ecok|ehor|pbur|smar	aace|amac|apa3|apan|apoc|atrc|atrn|bsub|efav|efOG|geur|gfra|ghan|gobo|gxyl|lani|lbga|lbrc|lbuc|lcas|lfal|lfer|lfrc|lfrk|lgas|llac|lmle|lmli|lplc|lplw|lrha|lver|pput	K00892
ASAHP05870	0.0111117	1	9.33867	11.4642	ecok|ehor|pbur|smar	aace|amac|apa3|apan|apoc|atrc|atrn|bsub|efav|efOG|geur|gfra|ghan|gobo|gxyl|lani|lbga|lbrc|lbuc|lcas|lfal|lfer|lfrc|lfrk|lgas|llac|lmle|lmli|lplc|lplw|lrha|lver|pput	K03184
ASAHP05881	0.0111117	1	9.33867	11.4642	ecok|ehor|pbur|smar	aace|amac|apa3|apan|apoc|atrc|atrn|bsub|efav|efOG|geur|gfra|ghan|gobo|gxyl|lani|lbga|lbrc|lbuc|lcas|lfal|lfer|lfrc|lfrk|lgas|llac|lmle|lmli|lplc|lplw|lrha|lver|pput	K14392
ASAHP05885	0.0111117	1	9.33867	11.4642	ecok|ehor|pbur|smar	aace|amac|apa3|apan|apoc|atrc|atrn|bsub|efav|efOG|geur|gfra|ghan|gobo|gxyl|lani|lbga|lbrc|lbuc|lcas|lfal|lfer|lfrc|lfrk|lgas|llac|lmle|lmli|lplc|lplw|lrha|lver|pput	K09857
ASAHP05890	0.0111117	1	9.33867	11.4642	ecok|ehor|pbur|smar	aace|amac|apa3|apan|apoc|atrc|atrn|bsub|efav|efOG|geur|gfra|ghan|gobo|gxyl|lani|lbga|lbrc|lbuc|lcas|lfal|lfer|lfrc|lfrk|lgas|llac|lmle|lmli|lplc|lplw|lrha|lver|pput	K12368
ASAHP05901	0.0111117	1	9.33867	11.4642	ecok|ehor|pbur|smar	aace|amac|apa3|apan|apoc|atrc|atrn|bsub|efav|efOG|geur|gfra|ghan|gobo|gxyl|lani|lbga|lbrc|lbuc|lcas|lfal|lfer|lfrc|lfrk|lgas|llac|lmle|lmli|lplc|lplw|lrha|lver|pput	K02560
ASAHP05907	0.0111117	1	9.33867	11.4642	ecok|ehor|pbur|smar	aace|amac|apa3|apan|apoc|atrc|atrn|bsub|efav|efOG|geur|gfra|ghan|gobo|gxyl|lani|lbga|lbrc|lbuc|lcas|lfal|lfer|lfrc|lfrk|lgas|llac|lmle|lmli|lplc|lplw|lrha|lver|pput	K11742
ASAHP05947	0.0111117	1	9.33867	11.4642	ecok|ehor|pbur|smar	aace|amac|apa3|apan|apoc|atrc|atrn|bsub|efav|efOG|geur|gfra|ghan|gobo|gxyl|lani|lbga|lbrc|lbuc|lcas|lfal|lfer|lfrc|lfrk|lgas|llac|lmle|lmli|lplc|lplw|lrha|lver|pput	K01489
ASAHP05950	0.0111117	1	9.33867	11.4642	ecok|ehor|pbur|smar	aace|amac|apa3|apan|apoc|atrc|atrn|bsub|efav|efOG|geur|gfra|ghan|gobo|gxyl|lani|lbga|lbrc|lbuc|lcas|lfal|lfer|lfrc|lfrk|lgas|llac|lmle|lmli|lplc|lplw|lrha|lver|pput	K15539
ASAHP06005	0.0111117	1	9.33867	11.4642	ecok|ehor|pbur|smar	aace|amac|apa3|apan|apoc|atrc|atrn|bsub|efav|efOG|geur|gfra|ghan|gobo|gxyl|lani|lbga|lbrc|lbuc|lcas|lfal|lfer|lfrc|lfrk|lgas|llac|lmle|lmli|lplc|lplw|lrha|lver|pput	K03924
ASAHP06041	0.0111117	1	9.33867	11.4642	ecok|ehor|pbur|smar	aace|amac|apa3|apan|apoc|atrc|atrn|bsub|efav|efOG|geur|gfra|ghan|gobo|gxyl|lani|lbga|lbrc|lbuc|lcas|lfal|lfer|lfrc|lfrk|lgas|llac|lmle|lmli|lplc|lplw|lrha|lver|pput	K09808
ASAHP06048	0.0111117	1	9.33867	11.4642	ecok|ehor|pbur|smar	aace|amac|apa3|apan|apoc|atrc|atrn|bsub|efav|efOG|geur|gfra|ghan|gobo|gxyl|lani|lbga|lbrc|lbuc|lcas|lfal|lfer|lfrc|lfrk|lgas|llac|lmle|lmli|lplc|lplw|lrha|lver|pput	K12370
ASAHP06057	0.0111117	1	9.33867	11.4642	ecok|ehor|pbur|smar	aace|amac|apa3|apan|apoc|atrc|atrn|bsub|efav|efOG|geur|gfra|ghan|gobo|gxyl|lani|lbga|lbrc|lbuc|lcas|lfal|lfer|lfrc|lfrk|lgas|llac|lmle|lmli|lplc|lplw|lrha|lver|pput	K01935
ASAHP06063	0.0111117	1	9.33867	11.4642	ecok|ehor|pbur|smar	aace|amac|apa3|apan|apoc|atrc|atrn|bsub|efav|efOG|geur|gfra|ghan|gobo|gxyl|lani|lbga|lbrc|lbuc|lcas|lfal|lfer|lfrc|lfrk|lgas|llac|lmle|lmli|lplc|lplw|lrha|lver|pput	#N/A
ASAHP06125	0.0111117	1	9.33867	11.4642	ecok|ehor|pbur|smar	aace|amac|apa3|apan|apoc|atrc|atrn|bsub|efav|efOG|geur|gfra|ghan|gobo|gxyl|lani|lbga|lbrc|lbuc|lcas|lfal|lfer|lfrc|lfrk|lgas|llac|lmle|lmli|lplc|lplw|lrha|lver|pput	K01407
ASAHP06163	0.0111117	1	9.33867	11.4642	ecok|ehor|pbur|smar	aace|amac|apa3|apan|apoc|atrc|atrn|bsub|efav|efOG|geur|gfra|ghan|gobo|gxyl|lani|lbga|lbrc|lbuc|lcas|lfal|lfer|lfrc|lfrk|lgas|llac|lmle|lmli|lplc|lplw|lrha|lver|pput	#N/A
ASAHP06181	0.0111117	1	9.33867	11.4642	ecok|ehor|pbur|smar	aace|amac|apa3|apan|apoc|atrc|atrn|bsub|efav|efOG|geur|gfra|ghan|gobo|gxyl|lani|lbga|lbrc|lbuc|lcas|lfal|lfer|lfrc|lfrk|lgas|llac|lmle|lmli|lplc|lplw|lrha|lver|pput	K04753
ASAHP06188	0.0111117	1	9.33867	11.4642	ecok|ehor|pbur|smar	aace|amac|apa3|apan|apoc|atrc|atrn|bsub|efav|efOG|geur|gfra|ghan|gobo|gxyl|lani|lbga|lbrc|lbuc|lcas|lfal|lfer|lfrc|lfrk|lgas|llac|lmle|lmli|lplc|lplw|lrha|lver|pput	K15977
ASAHP06200	0.0111117	1	9.33867	11.4642	ecok|ehor|pbur|smar	aace|amac|apa3|apan|apoc|atrc|atrn|bsub|efav|efOG|geur|gfra|ghan|gobo|gxyl|lani|lbga|lbrc|lbuc|lcas|lfal|lfer|lfrc|lfrk|lgas|llac|lmle|lmli|lplc|lplw|lrha|lver|pput	K06217
ASAHP06215	0.0111117	1	9.33867	11.4642	ecok|ehor|pbur|smar	aace|amac|apa3|apan|apoc|atrc|atrn|bsub|efav|efOG|geur|gfra|ghan|gobo|gxyl|lani|lbga|lbrc|lbuc|lcas|lfal|lfer|lfrc|lfrk|lgas|llac|lmle|lmli|lplc|lplw|lrha|lver|pput	K03402
ASAHP06234	0.0111117	1	9.33867	11.4642	ecok|ehor|pbur|smar	aace|amac|apa3|apan|apoc|atrc|atrn|bsub|efav|efOG|geur|gfra|ghan|gobo|gxyl|lani|lbga|lbrc|lbuc|lcas|lfal|lfer|lfrc|lfrk|lgas|llac|lmle|lmli|lplc|lplw|lrha|lver|pput	K07673
ASAHP06253	0.0111117	1	9.33867	11.4642	ecok|ehor|pbur|smar	aace|amac|apa3|apan|apoc|atrc|atrn|bsub|efav|efOG|geur|gfra|ghan|gobo|gxyl|lani|lbga|lbrc|lbuc|lcas|lfal|lfer|lfrc|lfrk|lgas|llac|lmle|lmli|lplc|lplw|lrha|lver|pput	K07792
ASAHP06257	0.0111117	1	9.33867	11.4642	ecok|ehor|pbur|smar	aace|amac|apa3|apan|apoc|atrc|atrn|bsub|efav|efOG|geur|gfra|ghan|gobo|gxyl|lani|lbga|lbrc|lbuc|lcas|lfal|lfer|lfrc|lfrk|lgas|llac|lmle|lmli|lplc|lplw|lrha|lver|pput	K03212
ASAHP06261	0.0111117	1	9.33867	11.4642	ecok|ehor|pbur|smar	aace|amac|apa3|apan|apoc|atrc|atrn|bsub|efav|efOG|geur|gfra|ghan|gobo|gxyl|lani|lbga|lbrc|lbuc|lcas|lfal|lfer|lfrc|lfrk|lgas|llac|lmle|lmli|lplc|lplw|lrha|lver|pput	K03840
ASAHP06263	0.0111117	1	9.33867	11.4642	ecok|ehor|pbur|smar	aace|amac|apa3|apan|apoc|atrc|atrn|bsub|efav|efOG|geur|gfra|ghan|gobo|gxyl|lani|lbga|lbrc|lbuc|lcas|lfal|lfer|lfrc|lfrk|lgas|llac|lmle|lmli|lplc|lplw|lrha|lver|pput	K01448
ASAHP06266	0.0111117	1	9.33867	11.4642	ecok|ehor|pbur|smar	aace|amac|apa3|apan|apoc|atrc|atrn|bsub|efav|efOG|geur|gfra|ghan|gobo|gxyl|lani|lbga|lbrc|lbuc|lcas|lfal|lfer|lfrc|lfrk|lgas|llac|lmle|lmli|lplc|lplw|lrha|lver|pput	#N/A
ASAHP06272	0.0111117	1	9.33867	11.4642	ecok|ehor|pbur|smar	aace|amac|apa3|apan|apoc|atrc|atrn|bsub|efav|efOG|geur|gfra|ghan|gobo|gxyl|lani|lbga|lbrc|lbuc|lcas|lfal|lfer|lfrc|lfrk|lgas|llac|lmle|lmli|lplc|lplw|lrha|lver|pput	#N/A
ASAHP06282	0.0111117	1	9.33867	11.4642	ecok|ehor|pbur|smar	aace|amac|apa3|apan|apoc|atrc|atrn|bsub|efav|efOG|geur|gfra|ghan|gobo|gxyl|lani|lbga|lbrc|lbuc|lcas|lfal|lfer|lfrc|lfrk|lgas|llac|lmle|lmli|lplc|lplw|lrha|lver|pput	K08303
ASAHP06287	0.0111117	1	9.33867	11.4642	ecok|ehor|pbur|smar	aace|amac|apa3|apan|apoc|atrc|atrn|bsub|efav|efOG|geur|gfra|ghan|gobo|gxyl|lani|lbga|lbrc|lbuc|lcas|lfal|lfer|lfrc|lfrk|lgas|llac|lmle|lmli|lplc|lplw|lrha|lver|pput	K02062
ASAHP06288	0.0111117	1	9.33867	11.4642	ecok|ehor|pbur|smar	aace|amac|apa3|apan|apoc|atrc|atrn|bsub|efav|efOG|geur|gfra|ghan|gobo|gxyl|lani|lbga|lbrc|lbuc|lcas|lfal|lfer|lfrc|lfrk|lgas|llac|lmle|lmli|lplc|lplw|lrha|lver|pput	K02063
ASAHP06289	0.0111117	1	9.33867	11.4642	ecok|ehor|pbur|smar	aace|amac|apa3|apan|apoc|atrc|atrn|bsub|efav|efOG|geur|gfra|ghan|gobo|gxyl|lani|lbga|lbrc|lbuc|lcas|lfal|lfer|lfrc|lfrk|lgas|llac|lmle|lmli|lplc|lplw|lrha|lver|pput	K02064
ASAHP06290	0.0111117	1	9.33867	11.4642	ecok|ehor|pbur|smar	aace|amac|apa3|apan|apoc|atrc|atrn|bsub|efav|efOG|geur|gfra|ghan|gobo|gxyl|lani|lbga|lbrc|lbuc|lcas|lfal|lfer|lfrc|lfrk|lgas|llac|lmle|lmli|lplc|lplw|lrha|lver|pput	K13301
ASAHP06291	0.0111117	1	9.33867	11.4642	ecok|ehor|pbur|smar	aace|amac|apa3|apan|apoc|atrc|atrn|bsub|efav|efOG|geur|gfra|ghan|gobo|gxyl|lani|lbga|lbrc|lbuc|lcas|lfal|lfer|lfrc|lfrk|lgas|llac|lmle|lmli|lplc|lplw|lrha|lver|pput	#N/A
ASAHP06292	0.0111117	1	9.33867	11.4642	ecok|ehor|pbur|smar	aace|amac|apa3|apan|apoc|atrc|atrn|bsub|efav|efOG|geur|gfra|ghan|gobo|gxyl|lani|lbga|lbrc|lbuc|lcas|lfal|lfer|lfrc|lfrk|lgas|llac|lmle|lmli|lplc|lplw|lrha|lver|pput	K02682
ASAHP06293	0.0111117	1	9.33867	11.4642	ecok|ehor|pbur|smar	aace|amac|apa3|apan|apoc|atrc|atrn|bsub|efav|efOG|geur|gfra|ghan|gobo|gxyl|lani|lbga|lbrc|lbuc|lcas|lfal|lfer|lfrc|lfrk|lgas|llac|lmle|lmli|lplc|lplw|lrha|lver|pput	K09910
ASAHP06294	0.0111117	1	9.33867	11.4642	ecok|ehor|pbur|smar	aace|amac|apa3|apan|apoc|atrc|atrn|bsub|efav|efOG|geur|gfra|ghan|gobo|gxyl|lani|lbga|lbrc|lbuc|lcas|lfal|lfer|lfrc|lfrk|lgas|llac|lmle|lmli|lplc|lplw|lrha|lver|pput	#N/A
ASAHP06297	0.0111117	1	9.33867	11.4642	ecok|ehor|pbur|smar	aace|amac|apa3|apan|apoc|atrc|atrn|bsub|efav|efOG|geur|gfra|ghan|gobo|gxyl|lani|lbga|lbrc|lbuc|lcas|lfal|lfer|lfrc|lfrk|lgas|llac|lmle|lmli|lplc|lplw|lrha|lver|pput	#N/A
ASAHP06298	0.0111117	1	9.33867	11.4642	ecok|ehor|pbur|smar	aace|amac|apa3|apan|apoc|atrc|atrn|bsub|efav|efOG|geur|gfra|ghan|gobo|gxyl|lani|lbga|lbrc|lbuc|lcas|lfal|lfer|lfrc|lfrk|lgas|llac|lmle|lmli|lplc|lplw|lrha|lver|pput	#N/A
ASAHP06300	0.0111117	1	9.33867	11.4642	ecok|ehor|pbur|smar	aace|amac|apa3|apan|apoc|atrc|atrn|bsub|efav|efOG|geur|gfra|ghan|gobo|gxyl|lani|lbga|lbrc|lbuc|lcas|lfal|lfer|lfrc|lfrk|lgas|llac|lmle|lmli|lplc|lplw|lrha|lver|pput	K06079
ASAHP06301	0.0111117	1	9.33867	11.4642	ecok|ehor|pbur|smar	aace|amac|apa3|apan|apoc|atrc|atrn|bsub|efav|efOG|geur|gfra|ghan|gobo|gxyl|lani|lbga|lbrc|lbuc|lcas|lfal|lfer|lfrc|lfrk|lgas|llac|lmle|lmli|lplc|lplw|lrha|lver|pput	K06080
ASAHP06302	0.0111117	1	9.33867	11.4642	ecok|ehor|pbur|smar	aace|amac|apa3|apan|apoc|atrc|atrn|bsub|efav|efOG|geur|gfra|ghan|gobo|gxyl|lani|lbga|lbrc|lbuc|lcas|lfal|lfer|lfrc|lfrk|lgas|llac|lmle|lmli|lplc|lplw|lrha|lver|pput	#N/A
ASAHP06303	0.0111117	1	9.33867	11.4642	ecok|ehor|pbur|smar	aace|amac|apa3|apan|apoc|atrc|atrn|bsub|efav|efOG|geur|gfra|ghan|gobo|gxyl|lani|lbga|lbrc|lbuc|lcas|lfal|lfer|lfrc|lfrk|lgas|llac|lmle|lmli|lplc|lplw|lrha|lver|pput	K11926
ASAHP06310	0.0111117	1	9.33867	11.4642	ecok|ehor|pbur|smar	aace|amac|apa3|apan|apoc|atrc|atrn|bsub|efav|efOG|geur|gfra|ghan|gobo|gxyl|lani|lbga|lbrc|lbuc|lcas|lfal|lfer|lfrc|lfrk|lgas|llac|lmle|lmli|lplc|lplw|lrha|lver|pput	K07286
ASAHP06313	0.0111117	1	9.33867	11.4642	ecok|ehor|pbur|smar	aace|amac|apa3|apan|apoc|atrc|atrn|bsub|efav|efOG|geur|gfra|ghan|gobo|gxyl|lani|lbga|lbrc|lbuc|lcas|lfal|lfer|lfrc|lfrk|lgas|llac|lmle|lmli|lplc|lplw|lrha|lver|pput	#N/A
ASAHP06314	0.0111117	1	9.33867	11.4642	ecok|ehor|pbur|smar	aace|amac|apa3|apan|apoc|atrc|atrn|bsub|efav|efOG|geur|gfra|ghan|gobo|gxyl|lani|lbga|lbrc|lbuc|lcas|lfal|lfer|lfrc|lfrk|lgas|llac|lmle|lmli|lplc|lplw|lrha|lver|pput	K05839
ASAHP06315	0.0111117	1	9.33867	11.4642	ecok|ehor|pbur|smar	aace|amac|apa3|apan|apoc|atrc|atrn|bsub|efav|efOG|geur|gfra|ghan|gobo|gxyl|lani|lbga|lbrc|lbuc|lcas|lfal|lfer|lfrc|lfrk|lgas|llac|lmle|lmli|lplc|lplw|lrha|lver|pput	#N/A
ASAHP06316	0.0111117	1	9.33867	11.4642	ecok|ehor|pbur|smar	aace|amac|apa3|apan|apoc|atrc|atrn|bsub|efav|efOG|geur|gfra|ghan|gobo|gxyl|lani|lbga|lbrc|lbuc|lcas|lfal|lfer|lfrc|lfrk|lgas|llac|lmle|lmli|lplc|lplw|lrha|lver|pput	#N/A
ASAHP06317	0.0111117	1	9.33867	11.4642	ecok|ehor|pbur|smar	aace|amac|apa3|apan|apoc|atrc|atrn|bsub|efav|efOG|geur|gfra|ghan|gobo|gxyl|lani|lbga|lbrc|lbuc|lcas|lfal|lfer|lfrc|lfrk|lgas|llac|lmle|lmli|lplc|lplw|lrha|lver|pput	K04067
ASAHP06318	0.0111117	1	9.33867	11.4642	ecok|ehor|pbur|smar	aace|amac|apa3|apan|apoc|atrc|atrn|bsub|efav|efOG|geur|gfra|ghan|gobo|gxyl|lani|lbga|lbrc|lbuc|lcas|lfal|lfer|lfrc|lfrk|lgas|llac|lmle|lmli|lplc|lplw|lrha|lver|pput	K07340
ASAHP06319	0.0111117	1	9.33867	11.4642	ecok|ehor|pbur|smar	aace|amac|apa3|apan|apoc|atrc|atrn|bsub|efav|efOG|geur|gfra|ghan|gobo|gxyl|lani|lbga|lbrc|lbuc|lcas|lfal|lfer|lfrc|lfrk|lgas|llac|lmle|lmli|lplc|lplw|lrha|lver|pput	K14761
ASAHP06321	0.0111117	1	9.33867	11.4642	ecok|ehor|pbur|smar	aace|amac|apa3|apan|apoc|atrc|atrn|bsub|efav|efOG|geur|gfra|ghan|gobo|gxyl|lani|lbga|lbrc|lbuc|lcas|lfal|lfer|lfrc|lfrk|lgas|llac|lmle|lmli|lplc|lplw|lrha|lver|pput	K07350
ASAHP06323	0.0111117	1	9.33867	11.4642	ecok|ehor|pbur|smar	aace|amac|apa3|apan|apoc|atrc|atrn|bsub|efav|efOG|geur|gfra|ghan|gobo|gxyl|lani|lbga|lbrc|lbuc|lcas|lfal|lfer|lfrc|lfrk|lgas|llac|lmle|lmli|lplc|lplw|lrha|lver|pput	K11932
ASAHP06324	0.0111117	1	9.33867	11.4642	ecok|ehor|pbur|smar	aace|amac|apa3|apan|apoc|atrc|atrn|bsub|efav|efOG|geur|gfra|ghan|gobo|gxyl|lani|lbga|lbrc|lbuc|lcas|lfal|lfer|lfrc|lfrk|lgas|llac|lmle|lmli|lplc|lplw|lrha|lver|pput	K12973
ASAHP06325	0.0111117	1	9.33867	11.4642	ecok|ehor|pbur|smar	aace|amac|apa3|apan|apoc|atrc|atrn|bsub|efav|efOG|geur|gfra|ghan|gobo|gxyl|lani|lbga|lbrc|lbuc|lcas|lfal|lfer|lfrc|lfrk|lgas|llac|lmle|lmli|lplc|lplw|lrha|lver|pput	K09158
ASAHP06327	0.0111117	1	9.33867	11.4642	ecok|ehor|pbur|smar	aace|amac|apa3|apan|apoc|atrc|atrn|bsub|efav|efOG|geur|gfra|ghan|gobo|gxyl|lani|lbga|lbrc|lbuc|lcas|lfal|lfer|lfrc|lfrk|lgas|llac|lmle|lmli|lplc|lplw|lrha|lver|pput	#N/A
ASAHP06328	0.0111117	1	9.33867	11.4642	ecok|ehor|pbur|smar	aace|amac|apa3|apan|apoc|atrc|atrn|bsub|efav|efOG|geur|gfra|ghan|gobo|gxyl|lani|lbga|lbrc|lbuc|lcas|lfal|lfer|lfrc|lfrk|lgas|llac|lmle|lmli|lplc|lplw|lrha|lver|pput	#N/A
ASAHP06329	0.0111117	1	9.33867	11.4642	ecok|ehor|pbur|smar	aace|amac|apa3|apan|apoc|atrc|atrn|bsub|efav|efOG|geur|gfra|ghan|gobo|gxyl|lani|lbga|lbrc|lbuc|lcas|lfal|lfer|lfrc|lfrk|lgas|llac|lmle|lmli|lplc|lplw|lrha|lver|pput	K03645
ASAHP06331	0.0111117	1	9.33867	11.4642	ecok|ehor|pbur|smar	aace|amac|apa3|apan|apoc|atrc|atrn|bsub|efav|efOG|geur|gfra|ghan|gobo|gxyl|lani|lbga|lbrc|lbuc|lcas|lfal|lfer|lfrc|lfrk|lgas|llac|lmle|lmli|lplc|lplw|lrha|lver|pput	#N/A
ASAHP06332	0.0111117	1	9.33867	11.4642	ecok|ehor|pbur|smar	aace|amac|apa3|apan|apoc|atrc|atrn|bsub|efav|efOG|geur|gfra|ghan|gobo|gxyl|lani|lbga|lbrc|lbuc|lcas|lfal|lfer|lfrc|lfrk|lgas|llac|lmle|lmli|lplc|lplw|lrha|lver|pput	#N/A
ASAHP06333	0.0111117	1	9.33867	11.4642	ecok|ehor|pbur|smar	aace|amac|apa3|apan|apoc|atrc|atrn|bsub|efav|efOG|geur|gfra|ghan|gobo|gxyl|lani|lbga|lbrc|lbuc|lcas|lfal|lfer|lfrc|lfrk|lgas|llac|lmle|lmli|lplc|lplw|lrha|lver|pput	K03560
ASAHP06334	0.0111117	1	9.33867	11.4642	ecok|ehor|pbur|smar	aace|amac|apa3|apan|apoc|atrc|atrn|bsub|efav|efOG|geur|gfra|ghan|gobo|gxyl|lani|lbga|lbrc|lbuc|lcas|lfal|lfer|lfrc|lfrk|lgas|llac|lmle|lmli|lplc|lplw|lrha|lver|pput	#N/A
ASAHP06337	0.0111117	1	9.33867	11.4642	ecok|ehor|pbur|smar	aace|amac|apa3|apan|apoc|atrc|atrn|bsub|efav|efOG|geur|gfra|ghan|gobo|gxyl|lani|lbga|lbrc|lbuc|lcas|lfal|lfer|lfrc|lfrk|lgas|llac|lmle|lmli|lplc|lplw|lrha|lver|pput	#N/A
ASAHP06339	0.0111117	1	9.33867	11.4642	ecok|ehor|pbur|smar	aace|amac|apa3|apan|apoc|atrc|atrn|bsub|efav|efOG|geur|gfra|ghan|gobo|gxyl|lani|lbga|lbrc|lbuc|lcas|lfal|lfer|lfrc|lfrk|lgas|llac|lmle|lmli|lplc|lplw|lrha|lver|pput	K10000
ASAHP06340	0.0111117	1	9.33867	11.4642	ecok|ehor|pbur|smar	aace|amac|apa3|apan|apoc|atrc|atrn|bsub|efav|efOG|geur|gfra|ghan|gobo|gxyl|lani|lbga|lbrc|lbuc|lcas|lfal|lfer|lfrc|lfrk|lgas|llac|lmle|lmli|lplc|lplw|lrha|lver|pput	#N/A
ASAHP06341	0.0111117	1	9.33867	11.4642	ecok|ehor|pbur|smar	aace|amac|apa3|apan|apoc|atrc|atrn|bsub|efav|efOG|geur|gfra|ghan|gobo|gxyl|lani|lbga|lbrc|lbuc|lcas|lfal|lfer|lfrc|lfrk|lgas|llac|lmle|lmli|lplc|lplw|lrha|lver|pput	K07459
ASAHP06343	0.0111117	1	9.33867	11.4642	ecok|ehor|pbur|smar	aace|amac|apa3|apan|apoc|atrc|atrn|bsub|efav|efOG|geur|gfra|ghan|gobo|gxyl|lani|lbga|lbrc|lbuc|lcas|lfal|lfer|lfrc|lfrk|lgas|llac|lmle|lmli|lplc|lplw|lrha|lver|pput	K03633
ASAHP06344	0.0111117	1	9.33867	11.4642	ecok|ehor|pbur|smar	aace|amac|apa3|apan|apoc|atrc|atrn|bsub|efav|efOG|geur|gfra|ghan|gobo|gxyl|lani|lbga|lbrc|lbuc|lcas|lfal|lfer|lfrc|lfrk|lgas|llac|lmle|lmli|lplc|lplw|lrha|lver|pput	K03804
ASAHP06345	0.0111117	1	9.33867	11.4642	ecok|ehor|pbur|smar	aace|amac|apa3|apan|apoc|atrc|atrn|bsub|efav|efOG|geur|gfra|ghan|gobo|gxyl|lani|lbga|lbrc|lbuc|lcas|lfal|lfer|lfrc|lfrk|lgas|llac|lmle|lmli|lplc|lplw|lrha|lver|pput	K03632
ASAHP06346	0.0111117	1	9.33867	11.4642	ecok|ehor|pbur|smar	aace|amac|apa3|apan|apoc|atrc|atrn|bsub|efav|efOG|geur|gfra|ghan|gobo|gxyl|lani|lbga|lbrc|lbuc|lcas|lfal|lfer|lfrc|lfrk|lgas|llac|lmle|lmli|lplc|lplw|lrha|lver|pput	#N/A
ASAHP06347	0.0111117	1	9.33867	11.4642	ecok|ehor|pbur|smar	aace|amac|apa3|apan|apoc|atrc|atrn|bsub|efav|efOG|geur|gfra|ghan|gobo|gxyl|lani|lbga|lbrc|lbuc|lcas|lfal|lfer|lfrc|lfrk|lgas|llac|lmle|lmli|lplc|lplw|lrha|lver|pput	#N/A
ASAHP06349	0.0111117	1	9.33867	11.4642	ecok|ehor|pbur|smar	aace|amac|apa3|apan|apoc|atrc|atrn|bsub|efav|efOG|geur|gfra|ghan|gobo|gxyl|lani|lbga|lbrc|lbuc|lcas|lfal|lfer|lfrc|lfrk|lgas|llac|lmle|lmli|lplc|lplw|lrha|lver|pput	K09911
ASAHP06350	0.0111117	1	9.33867	11.4642	ecok|ehor|pbur|smar	aace|amac|apa3|apan|apoc|atrc|atrn|bsub|efav|efOG|geur|gfra|ghan|gobo|gxyl|lani|lbga|lbrc|lbuc|lcas|lfal|lfer|lfrc|lfrk|lgas|llac|lmle|lmli|lplc|lplw|lrha|lver|pput	K03286
ASAHP06351	0.0111117	1	9.33867	11.4642	ecok|ehor|pbur|smar	aace|amac|apa3|apan|apoc|atrc|atrn|bsub|efav|efOG|geur|gfra|ghan|gobo|gxyl|lani|lbga|lbrc|lbuc|lcas|lfal|lfer|lfrc|lfrk|lgas|llac|lmle|lmli|lplc|lplw|lrha|lver|pput	K13053
ASAHP06352	0.0111117	1	9.33867	11.4642	ecok|ehor|pbur|smar	aace|amac|apa3|apan|apoc|atrc|atrn|bsub|efav|efOG|geur|gfra|ghan|gobo|gxyl|lani|lbga|lbrc|lbuc|lcas|lfal|lfer|lfrc|lfrk|lgas|llac|lmle|lmli|lplc|lplw|lrha|lver|pput	K07343
ASAHP06353	0.0111117	1	9.33867	11.4642	ecok|ehor|pbur|smar	aace|amac|apa3|apan|apoc|atrc|atrn|bsub|efav|efOG|geur|gfra|ghan|gobo|gxyl|lani|lbga|lbrc|lbuc|lcas|lfal|lfer|lfrc|lfrk|lgas|llac|lmle|lmli|lplc|lplw|lrha|lver|pput	K03658
ASAHP06354	0.0111117	1	9.33867	11.4642	ecok|ehor|pbur|smar	aace|amac|apa3|apan|apoc|atrc|atrn|bsub|efav|efOG|geur|gfra|ghan|gobo|gxyl|lani|lbga|lbrc|lbuc|lcas|lfal|lfer|lfrc|lfrk|lgas|llac|lmle|lmli|lplc|lplw|lrha|lver|pput	#N/A
ASAHP06355	0.0111117	1	9.33867	11.4642	ecok|ehor|pbur|smar	aace|amac|apa3|apan|apoc|atrc|atrn|bsub|efav|efOG|geur|gfra|ghan|gobo|gxyl|lani|lbga|lbrc|lbuc|lcas|lfal|lfer|lfrc|lfrk|lgas|llac|lmle|lmli|lplc|lplw|lrha|lver|pput	#N/A
ASAHP06356	0.0111117	1	9.33867	11.4642	ecok|ehor|pbur|smar	aace|amac|apa3|apan|apoc|atrc|atrn|bsub|efav|efOG|geur|gfra|ghan|gobo|gxyl|lani|lbga|lbrc|lbuc|lcas|lfal|lfer|lfrc|lfrk|lgas|llac|lmle|lmli|lplc|lplw|lrha|lver|pput	#N/A
ASAHP06358	0.0111117	1	9.33867	11.4642	ecok|ehor|pbur|smar	aace|amac|apa3|apan|apoc|atrc|atrn|bsub|efav|efOG|geur|gfra|ghan|gobo|gxyl|lani|lbga|lbrc|lbuc|lcas|lfal|lfer|lfrc|lfrk|lgas|llac|lmle|lmli|lplc|lplw|lrha|lver|pput	#N/A
ASAHP06359	0.0111117	1	9.33867	11.4642	ecok|ehor|pbur|smar	aace|amac|apa3|apan|apoc|atrc|atrn|bsub|efav|efOG|geur|gfra|ghan|gobo|gxyl|lani|lbga|lbrc|lbuc|lcas|lfal|lfer|lfrc|lfrk|lgas|llac|lmle|lmli|lplc|lplw|lrha|lver|pput	K08162
ASAHP06361	0.0111117	1	9.33867	11.4642	ecok|ehor|pbur|smar	aace|amac|apa3|apan|apoc|atrc|atrn|bsub|efav|efOG|geur|gfra|ghan|gobo|gxyl|lani|lbga|lbrc|lbuc|lcas|lfal|lfer|lfrc|lfrk|lgas|llac|lmle|lmli|lplc|lplw|lrha|lver|pput	K02399
ASAHP06362	0.0111117	1	9.33867	11.4642	ecok|ehor|pbur|smar	aace|amac|apa3|apan|apoc|atrc|atrn|bsub|efav|efOG|geur|gfra|ghan|gobo|gxyl|lani|lbga|lbrc|lbuc|lcas|lfal|lfer|lfrc|lfrk|lgas|llac|lmle|lmli|lplc|lplw|lrha|lver|pput	K02398
ASAHP06363	0.0111117	1	9.33867	11.4642	ecok|ehor|pbur|smar	aace|amac|apa3|apan|apoc|atrc|atrn|bsub|efav|efOG|geur|gfra|ghan|gobo|gxyl|lani|lbga|lbrc|lbuc|lcas|lfal|lfer|lfrc|lfrk|lgas|llac|lmle|lmli|lplc|lplw|lrha|lver|pput	#N/A
ASAHP06364	0.0111117	1	9.33867	11.4642	ecok|ehor|pbur|smar	aace|amac|apa3|apan|apoc|atrc|atrn|bsub|efav|efOG|geur|gfra|ghan|gobo|gxyl|lani|lbga|lbrc|lbuc|lcas|lfal|lfer|lfrc|lfrk|lgas|llac|lmle|lmli|lplc|lplw|lrha|lver|pput	K07337
ASAHP06365	0.0111117	1	9.33867	11.4642	ecok|ehor|pbur|smar	aace|amac|apa3|apan|apoc|atrc|atrn|bsub|efav|efOG|geur|gfra|ghan|gobo|gxyl|lani|lbga|lbrc|lbuc|lcas|lfal|lfer|lfrc|lfrk|lgas|llac|lmle|lmli|lplc|lplw|lrha|lver|pput	K07251
ASAHP06367	0.0111117	1	9.33867	11.4642	ecok|ehor|pbur|smar	aace|amac|apa3|apan|apoc|atrc|atrn|bsub|efav|efOG|geur|gfra|ghan|gobo|gxyl|lani|lbga|lbrc|lbuc|lcas|lfal|lfer|lfrc|lfrk|lgas|llac|lmle|lmli|lplc|lplw|lrha|lver|pput	K03603
ASAHP06368	0.0111117	1	9.33867	11.4642	ecok|ehor|pbur|smar	aace|amac|apa3|apan|apoc|atrc|atrn|bsub|efav|efOG|geur|gfra|ghan|gobo|gxyl|lani|lbga|lbrc|lbuc|lcas|lfal|lfer|lfrc|lfrk|lgas|llac|lmle|lmli|lplc|lplw|lrha|lver|pput	K08308
ASAHP06369	0.0111117	1	9.33867	11.4642	ecok|ehor|pbur|smar	aace|amac|apa3|apan|apoc|atrc|atrn|bsub|efav|efOG|geur|gfra|ghan|gobo|gxyl|lani|lbga|lbrc|lbuc|lcas|lfal|lfer|lfrc|lfrk|lgas|llac|lmle|lmli|lplc|lplw|lrha|lver|pput	#N/A
ASAHP06370	0.0111117	1	9.33867	11.4642	ecok|ehor|pbur|smar	aace|amac|apa3|apan|apoc|atrc|atrn|bsub|efav|efOG|geur|gfra|ghan|gobo|gxyl|lani|lbga|lbrc|lbuc|lcas|lfal|lfer|lfrc|lfrk|lgas|llac|lmle|lmli|lplc|lplw|lrha|lver|pput	K07300
ASAHP06372	0.0111117	1	9.33867	11.4642	ecok|ehor|pbur|smar	aace|amac|apa3|apan|apoc|atrc|atrn|bsub|efav|efOG|geur|gfra|ghan|gobo|gxyl|lani|lbga|lbrc|lbuc|lcas|lfal|lfer|lfrc|lfrk|lgas|llac|lmle|lmli|lplc|lplw|lrha|lver|pput	K06039
ASAHP06373	0.0111117	1	9.33867	11.4642	ecok|ehor|pbur|smar	aace|amac|apa3|apan|apoc|atrc|atrn|bsub|efav|efOG|geur|gfra|ghan|gobo|gxyl|lani|lbga|lbrc|lbuc|lcas|lfal|lfer|lfrc|lfrk|lgas|llac|lmle|lmli|lplc|lplw|lrha|lver|pput	K03746
ASAHP06374	0.0111117	1	9.33867	11.4642	ecok|ehor|pbur|smar	aace|amac|apa3|apan|apoc|atrc|atrn|bsub|efav|efOG|geur|gfra|ghan|gobo|gxyl|lani|lbga|lbrc|lbuc|lcas|lfal|lfer|lfrc|lfrk|lgas|llac|lmle|lmli|lplc|lplw|lrha|lver|pput	K09901
ASAHP06375	0.0111117	1	9.33867	11.4642	ecok|ehor|pbur|smar	aace|amac|apa3|apan|apoc|atrc|atrn|bsub|efav|efOG|geur|gfra|ghan|gobo|gxyl|lani|lbga|lbrc|lbuc|lcas|lfal|lfer|lfrc|lfrk|lgas|llac|lmle|lmli|lplc|lplw|lrha|lver|pput	K03832
ASAHP06376	0.0111117	1	9.33867	11.4642	ecok|ehor|pbur|smar	aace|amac|apa3|apan|apoc|atrc|atrn|bsub|efav|efOG|geur|gfra|ghan|gobo|gxyl|lani|lbga|lbrc|lbuc|lcas|lfal|lfer|lfrc|lfrk|lgas|llac|lmle|lmli|lplc|lplw|lrha|lver|pput	#N/A
ASAHP06377	0.0111117	1	9.33867	11.4642	ecok|ehor|pbur|smar	aace|amac|apa3|apan|apoc|atrc|atrn|bsub|efav|efOG|geur|gfra|ghan|gobo|gxyl|lani|lbga|lbrc|lbuc|lcas|lfal|lfer|lfrc|lfrk|lgas|llac|lmle|lmli|lplc|lplw|lrha|lver|pput	#N/A
ASAHP06378	0.0111117	1	9.33867	11.4642	ecok|ehor|pbur|smar	aace|amac|apa3|apan|apoc|atrc|atrn|bsub|efav|efOG|geur|gfra|ghan|gobo|gxyl|lani|lbga|lbrc|lbuc|lcas|lfal|lfer|lfrc|lfrk|lgas|llac|lmle|lmli|lplc|lplw|lrha|lver|pput	K01096
ASAHP06379	0.0111117	1	9.33867	11.4642	ecok|ehor|pbur|smar	aace|amac|apa3|apan|apoc|atrc|atrn|bsub|efav|efOG|geur|gfra|ghan|gobo|gxyl|lani|lbga|lbrc|lbuc|lcas|lfal|lfer|lfrc|lfrk|lgas|llac|lmle|lmli|lplc|lplw|lrha|lver|pput	K08992
ASAHP06380	0.0111117	1	9.33867	11.4642	ecok|ehor|pbur|smar	aace|amac|apa3|apan|apoc|atrc|atrn|bsub|efav|efOG|geur|gfra|ghan|gobo|gxyl|lani|lbga|lbrc|lbuc|lcas|lfal|lfer|lfrc|lfrk|lgas|llac|lmle|lmli|lplc|lplw|lrha|lver|pput	#N/A
ASAHP06381	0.0111117	1	9.33867	11.4642	ecok|ehor|pbur|smar	aace|amac|apa3|apan|apoc|atrc|atrn|bsub|efav|efOG|geur|gfra|ghan|gobo|gxyl|lani|lbga|lbrc|lbuc|lcas|lfal|lfer|lfrc|lfrk|lgas|llac|lmle|lmli|lplc|lplw|lrha|lver|pput	K04062
ASAHP06382	0.0111117	1	9.33867	11.4642	ecok|ehor|pbur|smar	aace|amac|apa3|apan|apoc|atrc|atrn|bsub|efav|efOG|geur|gfra|ghan|gobo|gxyl|lani|lbga|lbrc|lbuc|lcas|lfal|lfer|lfrc|lfrk|lgas|llac|lmle|lmli|lplc|lplw|lrha|lver|pput	K12372
ASAHP06383	0.0111117	1	9.33867	11.4642	ecok|ehor|pbur|smar	aace|amac|apa3|apan|apoc|atrc|atrn|bsub|efav|efOG|geur|gfra|ghan|gobo|gxyl|lani|lbga|lbrc|lbuc|lcas|lfal|lfer|lfrc|lfrk|lgas|llac|lmle|lmli|lplc|lplw|lrha|lver|pput	K12371
ASAHP06384	0.0111117	1	9.33867	11.4642	ecok|ehor|pbur|smar	aace|amac|apa3|apan|apoc|atrc|atrn|bsub|efav|efOG|geur|gfra|ghan|gobo|gxyl|lani|lbga|lbrc|lbuc|lcas|lfal|lfer|lfrc|lfrk|lgas|llac|lmle|lmli|lplc|lplw|lrha|lver|pput	K12369
ASAHP06385	0.0111117	1	9.33867	11.4642	ecok|ehor|pbur|smar	aace|amac|apa3|apan|apoc|atrc|atrn|bsub|efav|efOG|geur|gfra|ghan|gobo|gxyl|lani|lbga|lbrc|lbuc|lcas|lfal|lfer|lfrc|lfrk|lgas|llac|lmle|lmli|lplc|lplw|lrha|lver|pput	K03970
ASAHP06386	0.0111117	1	9.33867	11.4642	ecok|ehor|pbur|smar	aace|amac|apa3|apan|apoc|atrc|atrn|bsub|efav|efOG|geur|gfra|ghan|gobo|gxyl|lani|lbga|lbrc|lbuc|lcas|lfal|lfer|lfrc|lfrk|lgas|llac|lmle|lmli|lplc|lplw|lrha|lver|pput	K06918
ASAHP06387	0.0111117	1	9.33867	11.4642	ecok|ehor|pbur|smar	aace|amac|apa3|apan|apoc|atrc|atrn|bsub|efav|efOG|geur|gfra|ghan|gobo|gxyl|lani|lbga|lbrc|lbuc|lcas|lfal|lfer|lfrc|lfrk|lgas|llac|lmle|lmli|lplc|lplw|lrha|lver|pput	K08990
ASAHP06388	0.0111117	1	9.33867	11.4642	ecok|ehor|pbur|smar	aace|amac|apa3|apan|apoc|atrc|atrn|bsub|efav|efOG|geur|gfra|ghan|gobo|gxyl|lani|lbga|lbrc|lbuc|lcas|lfal|lfer|lfrc|lfrk|lgas|llac|lmle|lmli|lplc|lplw|lrha|lver|pput	K12942
ASAHP06390	0.0111117	1	9.33867	11.4642	ecok|ehor|pbur|smar	aace|amac|apa3|apan|apoc|atrc|atrn|bsub|efav|efOG|geur|gfra|ghan|gobo|gxyl|lani|lbga|lbrc|lbuc|lcas|lfal|lfer|lfrc|lfrk|lgas|llac|lmle|lmli|lplc|lplw|lrha|lver|pput	K03668
ASAHP06391	0.0111117	1	9.33867	11.4642	ecok|ehor|pbur|smar	aace|amac|apa3|apan|apoc|atrc|atrn|bsub|efav|efOG|geur|gfra|ghan|gobo|gxyl|lani|lbga|lbrc|lbuc|lcas|lfal|lfer|lfrc|lfrk|lgas|llac|lmle|lmli|lplc|lplw|lrha|lver|pput	#N/A
ASAHP06392	0.0111117	1	9.33867	11.4642	ecok|ehor|pbur|smar	aace|amac|apa3|apan|apoc|atrc|atrn|bsub|efav|efOG|geur|gfra|ghan|gobo|gxyl|lani|lbga|lbrc|lbuc|lcas|lfal|lfer|lfrc|lfrk|lgas|llac|lmle|lmli|lplc|lplw|lrha|lver|pput	K09978
ASAHP06397	0.0111117	1	9.33867	11.4642	ecok|ehor|pbur|smar	aace|amac|apa3|apan|apoc|atrc|atrn|bsub|efav|efOG|geur|gfra|ghan|gobo|gxyl|lani|lbga|lbrc|lbuc|lcas|lfal|lfer|lfrc|lfrk|lgas|llac|lmle|lmli|lplc|lplw|lrha|lver|pput	#N/A
ASAHP06398	0.0111117	1	9.33867	11.4642	ecok|ehor|pbur|smar	aace|amac|apa3|apan|apoc|atrc|atrn|bsub|efav|efOG|geur|gfra|ghan|gobo|gxyl|lani|lbga|lbrc|lbuc|lcas|lfal|lfer|lfrc|lfrk|lgas|llac|lmle|lmli|lplc|lplw|lrha|lver|pput	K11216
ASAHP06400	0.0111117	1	9.33867	11.4642	ecok|ehor|pbur|smar	aace|amac|apa3|apan|apoc|atrc|atrn|bsub|efav|efOG|geur|gfra|ghan|gobo|gxyl|lani|lbga|lbrc|lbuc|lcas|lfal|lfer|lfrc|lfrk|lgas|llac|lmle|lmli|lplc|lplw|lrha|lver|pput	#N/A
ASAHP06401	0.0111117	1	9.33867	11.4642	ecok|ehor|pbur|smar	aace|amac|apa3|apan|apoc|atrc|atrn|bsub|efav|efOG|geur|gfra|ghan|gobo|gxyl|lani|lbga|lbrc|lbuc|lcas|lfal|lfer|lfrc|lfrk|lgas|llac|lmle|lmli|lplc|lplw|lrha|lver|pput	K11743
ASAHP06402	0.0111117	1	9.33867	11.4642	ecok|ehor|pbur|smar	aace|amac|apa3|apan|apoc|atrc|atrn|bsub|efav|efOG|geur|gfra|ghan|gobo|gxyl|lani|lbga|lbrc|lbuc|lcas|lfal|lfer|lfrc|lfrk|lgas|llac|lmle|lmli|lplc|lplw|lrha|lver|pput	#N/A
ASAHP06405	0.0111117	1	9.33867	11.4642	ecok|ehor|pbur|smar	aace|amac|apa3|apan|apoc|atrc|atrn|bsub|efav|efOG|geur|gfra|ghan|gobo|gxyl|lani|lbga|lbrc|lbuc|lcas|lfal|lfer|lfrc|lfrk|lgas|llac|lmle|lmli|lplc|lplw|lrha|lver|pput	K10748
ASAHP06406	0.0111117	1	9.33867	11.4642	ecok|ehor|pbur|smar	aace|amac|apa3|apan|apoc|atrc|atrn|bsub|efav|efOG|geur|gfra|ghan|gobo|gxyl|lani|lbga|lbrc|lbuc|lcas|lfal|lfer|lfrc|lfrk|lgas|llac|lmle|lmli|lplc|lplw|lrha|lver|pput	K01809
ASAHP06407	0.0111117	1	9.33867	11.4642	ecok|ehor|pbur|smar	aace|amac|apa3|apan|apoc|atrc|atrn|bsub|efav|efOG|geur|gfra|ghan|gobo|gxyl|lani|lbga|lbrc|lbuc|lcas|lfal|lfer|lfrc|lfrk|lgas|llac|lmle|lmli|lplc|lplw|lrha|lver|pput	K16136
ASAHP06408	0.0111117	1	9.33867	11.4642	ecok|ehor|pbur|smar	aace|amac|apa3|apan|apoc|atrc|atrn|bsub|efav|efOG|geur|gfra|ghan|gobo|gxyl|lani|lbga|lbrc|lbuc|lcas|lfal|lfer|lfrc|lfrk|lgas|llac|lmle|lmli|lplc|lplw|lrha|lver|pput	#N/A
ASAHP06409	0.0111117	1	9.33867	11.4642	ecok|ehor|pbur|smar	aace|amac|apa3|apan|apoc|atrc|atrn|bsub|efav|efOG|geur|gfra|ghan|gobo|gxyl|lani|lbga|lbrc|lbuc|lcas|lfal|lfer|lfrc|lfrk|lgas|llac|lmle|lmli|lplc|lplw|lrha|lver|pput	K03616
ASAHP06410	0.0111117	1	9.33867	11.4642	ecok|ehor|pbur|smar	aace|amac|apa3|apan|apoc|atrc|atrn|bsub|efav|efOG|geur|gfra|ghan|gobo|gxyl|lani|lbga|lbrc|lbuc|lcas|lfal|lfer|lfrc|lfrk|lgas|llac|lmle|lmli|lplc|lplw|lrha|lver|pput	K03613
ASAHP06411	0.0111117	1	9.33867	11.4642	ecok|ehor|pbur|smar	aace|amac|apa3|apan|apoc|atrc|atrn|bsub|efav|efOG|geur|gfra|ghan|gobo|gxyl|lani|lbga|lbrc|lbuc|lcas|lfal|lfer|lfrc|lfrk|lgas|llac|lmle|lmli|lplc|lplw|lrha|lver|pput	#N/A
ASAHP06412	0.0111117	1	9.33867	11.4642	ecok|ehor|pbur|smar	aace|amac|apa3|apan|apoc|atrc|atrn|bsub|efav|efOG|geur|gfra|ghan|gobo|gxyl|lani|lbga|lbrc|lbuc|lcas|lfal|lfer|lfrc|lfrk|lgas|llac|lmle|lmli|lplc|lplw|lrha|lver|pput	K05997
ASAHP06413	0.0111117	1	9.33867	11.4642	ecok|ehor|pbur|smar	aace|amac|apa3|apan|apoc|atrc|atrn|bsub|efav|efOG|geur|gfra|ghan|gobo|gxyl|lani|lbga|lbrc|lbuc|lcas|lfal|lfer|lfrc|lfrk|lgas|llac|lmle|lmli|lplc|lplw|lrha|lver|pput	K01626
ASAHP06414	0.0111117	1	9.33867	11.4642	ecok|ehor|pbur|smar	aace|amac|apa3|apan|apoc|atrc|atrn|bsub|efav|efOG|geur|gfra|ghan|gobo|gxyl|lani|lbga|lbrc|lbuc|lcas|lfal|lfer|lfrc|lfrk|lgas|llac|lmle|lmli|lplc|lplw|lrha|lver|pput	K06074
ASAHP06416	0.0111117	1	9.33867	11.4642	ecok|ehor|pbur|smar	aace|amac|apa3|apan|apoc|atrc|atrn|bsub|efav|efOG|geur|gfra|ghan|gobo|gxyl|lani|lbga|lbrc|lbuc|lcas|lfal|lfer|lfrc|lfrk|lgas|llac|lmle|lmli|lplc|lplw|lrha|lver|pput	#N/A
ASAHP06419	0.0111117	1	9.33867	11.4642	ecok|ehor|pbur|smar	aace|amac|apa3|apan|apoc|atrc|atrn|bsub|efav|efOG|geur|gfra|ghan|gobo|gxyl|lani|lbga|lbrc|lbuc|lcas|lfal|lfer|lfrc|lfrk|lgas|llac|lmle|lmli|lplc|lplw|lrha|lver|pput	K07274
ASAHP06421	0.0111117	1	9.33867	11.4642	ecok|ehor|pbur|smar	aace|amac|apa3|apan|apoc|atrc|atrn|bsub|efav|efOG|geur|gfra|ghan|gobo|gxyl|lani|lbga|lbrc|lbuc|lcas|lfal|lfer|lfrc|lfrk|lgas|llac|lmle|lmli|lplc|lplw|lrha|lver|pput	#N/A
ASAHP06422	0.0111117	1	9.33867	11.4642	ecok|ehor|pbur|smar	aace|amac|apa3|apan|apoc|atrc|atrn|bsub|efav|efOG|geur|gfra|ghan|gobo|gxyl|lani|lbga|lbrc|lbuc|lcas|lfal|lfer|lfrc|lfrk|lgas|llac|lmle|lmli|lplc|lplw|lrha|lver|pput	K07285
ASAHP06423	0.0111117	1	9.33867	11.4642	ecok|ehor|pbur|smar	aace|amac|apa3|apan|apoc|atrc|atrn|bsub|efav|efOG|geur|gfra|ghan|gobo|gxyl|lani|lbga|lbrc|lbuc|lcas|lfal|lfer|lfrc|lfrk|lgas|llac|lmle|lmli|lplc|lplw|lrha|lver|pput	K09917
ASAHP06424	0.0111117	1	9.33867	11.4642	ecok|ehor|pbur|smar	aace|amac|apa3|apan|apoc|atrc|atrn|bsub|efav|efOG|geur|gfra|ghan|gobo|gxyl|lani|lbga|lbrc|lbuc|lcas|lfal|lfer|lfrc|lfrk|lgas|llac|lmle|lmli|lplc|lplw|lrha|lver|pput	#N/A
ASAHP06425	0.0111117	1	9.33867	11.4642	ecok|ehor|pbur|smar	aace|amac|apa3|apan|apoc|atrc|atrn|bsub|efav|efOG|geur|gfra|ghan|gobo|gxyl|lani|lbga|lbrc|lbuc|lcas|lfal|lfer|lfrc|lfrk|lgas|llac|lmle|lmli|lplc|lplw|lrha|lver|pput	K03808
ASAHP06426	0.0111117	1	9.33867	11.4642	ecok|ehor|pbur|smar	aace|amac|apa3|apan|apoc|atrc|atrn|bsub|efav|efOG|geur|gfra|ghan|gobo|gxyl|lani|lbga|lbrc|lbuc|lcas|lfal|lfer|lfrc|lfrk|lgas|llac|lmle|lmli|lplc|lplw|lrha|lver|pput	#N/A
ASAHP06427	0.0111117	1	9.33867	11.4642	ecok|ehor|pbur|smar	aace|amac|apa3|apan|apoc|atrc|atrn|bsub|efav|efOG|geur|gfra|ghan|gobo|gxyl|lani|lbga|lbrc|lbuc|lcas|lfal|lfer|lfrc|lfrk|lgas|llac|lmle|lmli|lplc|lplw|lrha|lver|pput	#N/A
ASAHP06428	0.0111117	1	9.33867	11.4642	ecok|ehor|pbur|smar	aace|amac|apa3|apan|apoc|atrc|atrn|bsub|efav|efOG|geur|gfra|ghan|gobo|gxyl|lani|lbga|lbrc|lbuc|lcas|lfal|lfer|lfrc|lfrk|lgas|llac|lmle|lmli|lplc|lplw|lrha|lver|pput	K02345
ASAHP06431	0.0111117	1	9.33867	11.4642	ecok|ehor|pbur|smar	aace|amac|apa3|apan|apoc|atrc|atrn|bsub|efav|efOG|geur|gfra|ghan|gobo|gxyl|lani|lbga|lbrc|lbuc|lcas|lfal|lfer|lfrc|lfrk|lgas|llac|lmle|lmli|lplc|lplw|lrha|lver|pput	K08310
ASAHP06432	0.0111117	1	9.33867	11.4642	ecok|ehor|pbur|smar	aace|amac|apa3|apan|apoc|atrc|atrn|bsub|efav|efOG|geur|gfra|ghan|gobo|gxyl|lani|lbga|lbrc|lbuc|lcas|lfal|lfer|lfrc|lfrk|lgas|llac|lmle|lmli|lplc|lplw|lrha|lver|pput	K09907
ASAHP06433	0.0111117	1	9.33867	11.4642	ecok|ehor|pbur|smar	aace|amac|apa3|apan|apoc|atrc|atrn|bsub|efav|efOG|geur|gfra|ghan|gobo|gxyl|lani|lbga|lbrc|lbuc|lcas|lfal|lfer|lfrc|lfrk|lgas|llac|lmle|lmli|lplc|lplw|lrha|lver|pput	K02402
ASAHP06434	0.0111117	1	9.33867	11.4642	ecok|ehor|pbur|smar	aace|amac|apa3|apan|apoc|atrc|atrn|bsub|efav|efOG|geur|gfra|ghan|gobo|gxyl|lani|lbga|lbrc|lbuc|lcas|lfal|lfer|lfrc|lfrk|lgas|llac|lmle|lmli|lplc|lplw|lrha|lver|pput	K02403
ASAHP06436	0.0111117	1	9.33867	11.4642	ecok|ehor|pbur|smar	aace|amac|apa3|apan|apoc|atrc|atrn|bsub|efav|efOG|geur|gfra|ghan|gobo|gxyl|lani|lbga|lbrc|lbuc|lcas|lfal|lfer|lfrc|lfrk|lgas|llac|lmle|lmli|lplc|lplw|lrha|lver|pput	#N/A
ASAHP06437	0.0111117	1	9.33867	11.4642	ecok|ehor|pbur|smar	aace|amac|apa3|apan|apoc|atrc|atrn|bsub|efav|efOG|geur|gfra|ghan|gobo|gxyl|lani|lbga|lbrc|lbuc|lcas|lfal|lfer|lfrc|lfrk|lgas|llac|lmle|lmli|lplc|lplw|lrha|lver|pput	K02425
ASAHP06438	0.0111117	1	9.33867	11.4642	ecok|ehor|pbur|smar	aace|amac|apa3|apan|apoc|atrc|atrn|bsub|efav|efOG|geur|gfra|ghan|gobo|gxyl|lani|lbga|lbrc|lbuc|lcas|lfal|lfer|lfrc|lfrk|lgas|llac|lmle|lmli|lplc|lplw|lrha|lver|pput	K02423
ASAHP06439	0.0111117	1	9.33867	11.4642	ecok|ehor|pbur|smar	aace|amac|apa3|apan|apoc|atrc|atrn|bsub|efav|efOG|geur|gfra|ghan|gobo|gxyl|lani|lbga|lbrc|lbuc|lcas|lfal|lfer|lfrc|lfrk|lgas|llac|lmle|lmli|lplc|lplw|lrha|lver|pput	K02415
ASAHP06440	0.0111117	1	9.33867	11.4642	ecok|ehor|pbur|smar	aace|amac|apa3|apan|apoc|atrc|atrn|bsub|efav|efOG|geur|gfra|ghan|gobo|gxyl|lani|lbga|lbrc|lbuc|lcas|lfal|lfer|lfrc|lfrk|lgas|llac|lmle|lmli|lplc|lplw|lrha|lver|pput	K02418
ASAHP06441	0.0111117	1	9.33867	11.4642	ecok|ehor|pbur|smar	aace|amac|apa3|apan|apoc|atrc|atrn|bsub|efav|efOG|geur|gfra|ghan|gobo|gxyl|lani|lbga|lbrc|lbuc|lcas|lfal|lfer|lfrc|lfrk|lgas|llac|lmle|lmli|lplc|lplw|lrha|lver|pput	#N/A
ASAHP06443	0.0111117	1	9.33867	11.4642	ecok|ehor|pbur|smar	aace|amac|apa3|apan|apoc|atrc|atrn|bsub|efav|efOG|geur|gfra|ghan|gobo|gxyl|lani|lbga|lbrc|lbuc|lcas|lfal|lfer|lfrc|lfrk|lgas|llac|lmle|lmli|lplc|lplw|lrha|lver|pput	K09802
ASAHP06444	0.0111117	1	9.33867	11.4642	ecok|ehor|pbur|smar	aace|amac|apa3|apan|apoc|atrc|atrn|bsub|efav|efOG|geur|gfra|ghan|gobo|gxyl|lani|lbga|lbrc|lbuc|lcas|lfal|lfer|lfrc|lfrk|lgas|llac|lmle|lmli|lplc|lplw|lrha|lver|pput	#N/A
ASAHP06449	0.0111117	1	9.33867	11.4642	ecok|ehor|pbur|smar	aace|amac|apa3|apan|apoc|atrc|atrn|bsub|efav|efOG|geur|gfra|ghan|gobo|gxyl|lani|lbga|lbrc|lbuc|lcas|lfal|lfer|lfrc|lfrk|lgas|llac|lmle|lmli|lplc|lplw|lrha|lver|pput	K02356
ASAHP06452	0.0111117	1	9.33867	11.4642	ecok|ehor|pbur|smar	aace|amac|apa3|apan|apoc|atrc|atrn|bsub|efav|efOG|geur|gfra|ghan|gobo|gxyl|lani|lbga|lbrc|lbuc|lcas|lfal|lfer|lfrc|lfrk|lgas|llac|lmle|lmli|lplc|lplw|lrha|lver|pput	#N/A
ASAHP06453	0.0111117	1	9.33867	11.4642	ecok|ehor|pbur|smar	aace|amac|apa3|apan|apoc|atrc|atrn|bsub|efav|efOG|geur|gfra|ghan|gobo|gxyl|lani|lbga|lbrc|lbuc|lcas|lfal|lfer|lfrc|lfrk|lgas|llac|lmle|lmli|lplc|lplw|lrha|lver|pput	K09904
ASAHP06454	0.0111117	1	9.33867	11.4642	ecok|ehor|pbur|smar	aace|amac|apa3|apan|apoc|atrc|atrn|bsub|efav|efOG|geur|gfra|ghan|gobo|gxyl|lani|lbga|lbrc|lbuc|lcas|lfal|lfer|lfrc|lfrk|lgas|llac|lmle|lmli|lplc|lplw|lrha|lver|pput	K07014
ASAHP06455	0.0111117	1	9.33867	11.4642	ecok|ehor|pbur|smar	aace|amac|apa3|apan|apoc|atrc|atrn|bsub|efav|efOG|geur|gfra|ghan|gobo|gxyl|lani|lbga|lbrc|lbuc|lcas|lfal|lfer|lfrc|lfrk|lgas|llac|lmle|lmli|lplc|lplw|lrha|lver|pput	K07676
ASAHP06456	0.0111117	1	9.33867	11.4642	ecok|ehor|pbur|smar	aace|amac|apa3|apan|apoc|atrc|atrn|bsub|efav|efOG|geur|gfra|ghan|gobo|gxyl|lani|lbga|lbrc|lbuc|lcas|lfal|lfer|lfrc|lfrk|lgas|llac|lmle|lmli|lplc|lplw|lrha|lver|pput	K11107
ASAHP06457	0.0111117	1	9.33867	11.4642	ecok|ehor|pbur|smar	aace|amac|apa3|apan|apoc|atrc|atrn|bsub|efav|efOG|geur|gfra|ghan|gobo|gxyl|lani|lbga|lbrc|lbuc|lcas|lfal|lfer|lfrc|lfrk|lgas|llac|lmle|lmli|lplc|lplw|lrha|lver|pput	#N/A
ASAHP06458	0.0111117	1	9.33867	11.4642	ecok|ehor|pbur|smar	aace|amac|apa3|apan|apoc|atrc|atrn|bsub|efav|efOG|geur|gfra|ghan|gobo|gxyl|lani|lbga|lbrc|lbuc|lcas|lfal|lfer|lfrc|lfrk|lgas|llac|lmle|lmli|lplc|lplw|lrha|lver|pput	K02549
ASAHP06459	0.0111117	1	9.33867	11.4642	ecok|ehor|pbur|smar	aace|amac|apa3|apan|apoc|atrc|atrn|bsub|efav|efOG|geur|gfra|ghan|gobo|gxyl|lani|lbga|lbrc|lbuc|lcas|lfal|lfer|lfrc|lfrk|lgas|llac|lmle|lmli|lplc|lplw|lrha|lver|pput	K09161
ASAHP06460	0.0111117	1	9.33867	11.4642	ecok|ehor|pbur|smar	aace|amac|apa3|apan|apoc|atrc|atrn|bsub|efav|efOG|geur|gfra|ghan|gobo|gxyl|lani|lbga|lbrc|lbuc|lcas|lfal|lfer|lfrc|lfrk|lgas|llac|lmle|lmli|lplc|lplw|lrha|lver|pput	K09899
ASAHP06461	0.0111117	1	9.33867	11.4642	ecok|ehor|pbur|smar	aace|amac|apa3|apan|apoc|atrc|atrn|bsub|efav|efOG|geur|gfra|ghan|gobo|gxyl|lani|lbga|lbrc|lbuc|lcas|lfal|lfer|lfrc|lfrk|lgas|llac|lmle|lmli|lplc|lplw|lrha|lver|pput	#N/A
ASAHP06462	0.0111117	1	9.33867	11.4642	ecok|ehor|pbur|smar	aace|amac|apa3|apan|apoc|atrc|atrn|bsub|efav|efOG|geur|gfra|ghan|gobo|gxyl|lani|lbga|lbrc|lbuc|lcas|lfal|lfer|lfrc|lfrk|lgas|llac|lmle|lmli|lplc|lplw|lrha|lver|pput	K09906
ASAHP06463	0.0111117	1	9.33867	11.4642	ecok|ehor|pbur|smar	aace|amac|apa3|apan|apoc|atrc|atrn|bsub|efav|efOG|geur|gfra|ghan|gobo|gxyl|lani|lbga|lbrc|lbuc|lcas|lfal|lfer|lfrc|lfrk|lgas|llac|lmle|lmli|lplc|lplw|lrha|lver|pput	#N/A
ASAHP06464	0.0111117	1	9.33867	11.4642	ecok|ehor|pbur|smar	aace|amac|apa3|apan|apoc|atrc|atrn|bsub|efav|efOG|geur|gfra|ghan|gobo|gxyl|lani|lbga|lbrc|lbuc|lcas|lfal|lfer|lfrc|lfrk|lgas|llac|lmle|lmli|lplc|lplw|lrha|lver|pput	#N/A
ASAHP06466	0.0111117	1	9.33867	11.4642	ecok|ehor|pbur|smar	aace|amac|apa3|apan|apoc|atrc|atrn|bsub|efav|efOG|geur|gfra|ghan|gobo|gxyl|lani|lbga|lbrc|lbuc|lcas|lfal|lfer|lfrc|lfrk|lgas|llac|lmle|lmli|lplc|lplw|lrha|lver|pput	K00868
ASAHP06467	0.0111117	1	9.33867	11.4642	ecok|ehor|pbur|smar	aace|amac|apa3|apan|apoc|atrc|atrn|bsub|efav|efOG|geur|gfra|ghan|gobo|gxyl|lani|lbga|lbrc|lbuc|lcas|lfal|lfer|lfrc|lfrk|lgas|llac|lmle|lmli|lplc|lplw|lrha|lver|pput	#N/A
ASAHP06468	0.0111117	1	9.33867	11.4642	ecok|ehor|pbur|smar	aace|amac|apa3|apan|apoc|atrc|atrn|bsub|efav|efOG|geur|gfra|ghan|gobo|gxyl|lani|lbga|lbrc|lbuc|lcas|lfal|lfer|lfrc|lfrk|lgas|llac|lmle|lmli|lplc|lplw|lrha|lver|pput	K06957
ASAHP06469	0.0111117	1	9.33867	11.4642	ecok|ehor|pbur|smar	aace|amac|apa3|apan|apoc|atrc|atrn|bsub|efav|efOG|geur|gfra|ghan|gobo|gxyl|lani|lbga|lbrc|lbuc|lcas|lfal|lfer|lfrc|lfrk|lgas|llac|lmle|lmli|lplc|lplw|lrha|lver|pput	K07287
ASAHP06473	0.0111117	1	9.33867	11.4642	ecok|ehor|pbur|smar	aace|amac|apa3|apan|apoc|atrc|atrn|bsub|efav|efOG|geur|gfra|ghan|gobo|gxyl|lani|lbga|lbrc|lbuc|lcas|lfal|lfer|lfrc|lfrk|lgas|llac|lmle|lmli|lplc|lplw|lrha|lver|pput	#N/A
ASAHP06475	0.0111117	1	9.33867	11.4642	ecok|ehor|pbur|smar	aace|amac|apa3|apan|apoc|atrc|atrn|bsub|efav|efOG|geur|gfra|ghan|gobo|gxyl|lani|lbga|lbrc|lbuc|lcas|lfal|lfer|lfrc|lfrk|lgas|llac|lmle|lmli|lplc|lplw|lrha|lver|pput	#N/A
ASAHP06476	0.0111117	1	9.33867	11.4642	ecok|ehor|pbur|smar	aace|amac|apa3|apan|apoc|atrc|atrn|bsub|efav|efOG|geur|gfra|ghan|gobo|gxyl|lani|lbga|lbrc|lbuc|lcas|lfal|lfer|lfrc|lfrk|lgas|llac|lmle|lmli|lplc|lplw|lrha|lver|pput	K07711
ASAHP06477	0.0111117	1	9.33867	11.4642	ecok|ehor|pbur|smar	aace|amac|apa3|apan|apoc|atrc|atrn|bsub|efav|efOG|geur|gfra|ghan|gobo|gxyl|lani|lbga|lbrc|lbuc|lcas|lfal|lfer|lfrc|lfrk|lgas|llac|lmle|lmli|lplc|lplw|lrha|lver|pput	K03803
ASAHP06478	0.0111117	1	9.33867	11.4642	ecok|ehor|pbur|smar	aace|amac|apa3|apan|apoc|atrc|atrn|bsub|efav|efOG|geur|gfra|ghan|gobo|gxyl|lani|lbga|lbrc|lbuc|lcas|lfal|lfer|lfrc|lfrk|lgas|llac|lmle|lmli|lplc|lplw|lrha|lver|pput	K03597
ASAHP06479	0.0111117	1	9.33867	11.4642	ecok|ehor|pbur|smar	aace|amac|apa3|apan|apoc|atrc|atrn|bsub|efav|efOG|geur|gfra|ghan|gobo|gxyl|lani|lbga|lbrc|lbuc|lcas|lfal|lfer|lfrc|lfrk|lgas|llac|lmle|lmli|lplc|lplw|lrha|lver|pput	K06866
ASAHP06480	0.0111117	1	9.33867	11.4642	ecok|ehor|pbur|smar	aace|amac|apa3|apan|apoc|atrc|atrn|bsub|efav|efOG|geur|gfra|ghan|gobo|gxyl|lani|lbga|lbrc|lbuc|lcas|lfal|lfer|lfrc|lfrk|lgas|llac|lmle|lmli|lplc|lplw|lrha|lver|pput	K03214
ASAHP06484	0.0111117	1	9.33867	11.4642	ecok|ehor|pbur|smar	aace|amac|apa3|apan|apoc|atrc|atrn|bsub|efav|efOG|geur|gfra|ghan|gobo|gxyl|lani|lbga|lbrc|lbuc|lcas|lfal|lfer|lfrc|lfrk|lgas|llac|lmle|lmli|lplc|lplw|lrha|lver|pput	K09801
ASAHP06495	0.0111117	1	9.33867	11.4642	ecok|ehor|pbur|smar	aace|amac|apa3|apan|apoc|atrc|atrn|bsub|efav|efOG|geur|gfra|ghan|gobo|gxyl|lani|lbga|lbrc|lbuc|lcas|lfal|lfer|lfrc|lfrk|lgas|llac|lmle|lmli|lplc|lplw|lrha|lver|pput	K15723
ASAHP06496	0.0111117	1	9.33867	11.4642	ecok|ehor|pbur|smar	aace|amac|apa3|apan|apoc|atrc|atrn|bsub|efav|efOG|geur|gfra|ghan|gobo|gxyl|lani|lbga|lbrc|lbuc|lcas|lfal|lfer|lfrc|lfrk|lgas|llac|lmle|lmli|lplc|lplw|lrha|lver|pput	K01146
ASAHP06497	0.0111117	1	9.33867	11.4642	ecok|ehor|pbur|smar	aace|amac|apa3|apan|apoc|atrc|atrn|bsub|efav|efOG|geur|gfra|ghan|gobo|gxyl|lani|lbga|lbrc|lbuc|lcas|lfal|lfer|lfrc|lfrk|lgas|llac|lmle|lmli|lplc|lplw|lrha|lver|pput	K01766
ASAHP06498	0.0111117	1	9.33867	11.4642	ecok|ehor|pbur|smar	aace|amac|apa3|apan|apoc|atrc|atrn|bsub|efav|efOG|geur|gfra|ghan|gobo|gxyl|lani|lbga|lbrc|lbuc|lcas|lfal|lfer|lfrc|lfrk|lgas|llac|lmle|lmli|lplc|lplw|lrha|lver|pput	K02680
ASAHP06499	0.0111117	1	9.33867	11.4642	ecok|ehor|pbur|smar	aace|amac|apa3|apan|apoc|atrc|atrn|bsub|efav|efOG|geur|gfra|ghan|gobo|gxyl|lani|lbga|lbrc|lbuc|lcas|lfal|lfer|lfrc|lfrk|lgas|llac|lmle|lmli|lplc|lplw|lrha|lver|pput	K02679
ASAHP06500	0.0111117	1	9.33867	11.4642	ecok|ehor|pbur|smar	aace|amac|apa3|apan|apoc|atrc|atrn|bsub|efav|efOG|geur|gfra|ghan|gobo|gxyl|lani|lbga|lbrc|lbuc|lcas|lfal|lfer|lfrc|lfrk|lgas|llac|lmle|lmli|lplc|lplw|lrha|lver|pput	K03573
ASAHP06501	0.0111117	1	9.33867	11.4642	ecok|ehor|pbur|smar	aace|amac|apa3|apan|apoc|atrc|atrn|bsub|efav|efOG|geur|gfra|ghan|gobo|gxyl|lani|lbga|lbrc|lbuc|lcas|lfal|lfer|lfrc|lfrk|lgas|llac|lmle|lmli|lplc|lplw|lrha|lver|pput	#N/A
ASAHP06503	0.0111117	1	9.33867	11.4642	ecok|ehor|pbur|smar	aace|amac|apa3|apan|apoc|atrc|atrn|bsub|efav|efOG|geur|gfra|ghan|gobo|gxyl|lani|lbga|lbrc|lbuc|lcas|lfal|lfer|lfrc|lfrk|lgas|llac|lmle|lmli|lplc|lplw|lrha|lver|pput	#N/A
ASAHP06504	0.0111117	1	9.33867	11.4642	ecok|ehor|pbur|smar	aace|amac|apa3|apan|apoc|atrc|atrn|bsub|efav|efOG|geur|gfra|ghan|gobo|gxyl|lani|lbga|lbrc|lbuc|lcas|lfal|lfer|lfrc|lfrk|lgas|llac|lmle|lmli|lplc|lplw|lrha|lver|pput	K09807
ASAHP06507	0.0111117	1	9.33867	11.4642	ecok|ehor|pbur|smar	aace|amac|apa3|apan|apoc|atrc|atrn|bsub|efav|efOG|geur|gfra|ghan|gobo|gxyl|lani|lbga|lbrc|lbuc|lcas|lfal|lfer|lfrc|lfrk|lgas|llac|lmle|lmli|lplc|lplw|lrha|lver|pput	#N/A
ASAHP06508	0.0111117	1	9.33867	11.4642	ecok|ehor|pbur|smar	aace|amac|apa3|apan|apoc|atrc|atrn|bsub|efav|efOG|geur|gfra|ghan|gobo|gxyl|lani|lbga|lbrc|lbuc|lcas|lfal|lfer|lfrc|lfrk|lgas|llac|lmle|lmli|lplc|lplw|lrha|lver|pput	#N/A
ASAHP06509	0.0111117	1	9.33867	11.4642	ecok|ehor|pbur|smar	aace|amac|apa3|apan|apoc|atrc|atrn|bsub|efav|efOG|geur|gfra|ghan|gobo|gxyl|lani|lbga|lbrc|lbuc|lcas|lfal|lfer|lfrc|lfrk|lgas|llac|lmle|lmli|lplc|lplw|lrha|lver|pput	#N/A
ASAHP06510	0.0111117	1	9.33867	11.4642	ecok|ehor|pbur|smar	aace|amac|apa3|apan|apoc|atrc|atrn|bsub|efav|efOG|geur|gfra|ghan|gobo|gxyl|lani|lbga|lbrc|lbuc|lcas|lfal|lfer|lfrc|lfrk|lgas|llac|lmle|lmli|lplc|lplw|lrha|lver|pput	#N/A
ASAHP06511	0.0111117	1	9.33867	11.4642	ecok|ehor|pbur|smar	aace|amac|apa3|apan|apoc|atrc|atrn|bsub|efav|efOG|geur|gfra|ghan|gobo|gxyl|lani|lbga|lbrc|lbuc|lcas|lfal|lfer|lfrc|lfrk|lgas|llac|lmle|lmli|lplc|lplw|lrha|lver|pput	#N/A
ASAHP06512	0.0111117	1	9.33867	11.4642	ecok|ehor|pbur|smar	aace|amac|apa3|apan|apoc|atrc|atrn|bsub|efav|efOG|geur|gfra|ghan|gobo|gxyl|lani|lbga|lbrc|lbuc|lcas|lfal|lfer|lfrc|lfrk|lgas|llac|lmle|lmli|lplc|lplw|lrha|lver|pput	K06911
ASAHP06514	0.0111117	1	9.33867	11.4642	ecok|ehor|pbur|smar	aace|amac|apa3|apan|apoc|atrc|atrn|bsub|efav|efOG|geur|gfra|ghan|gobo|gxyl|lani|lbga|lbrc|lbuc|lcas|lfal|lfer|lfrc|lfrk|lgas|llac|lmle|lmli|lplc|lplw|lrha|lver|pput	#N/A
ASAHP06515	0.0111117	1	9.33867	11.4642	ecok|ehor|pbur|smar	aace|amac|apa3|apan|apoc|atrc|atrn|bsub|efav|efOG|geur|gfra|ghan|gobo|gxyl|lani|lbga|lbrc|lbuc|lcas|lfal|lfer|lfrc|lfrk|lgas|llac|lmle|lmli|lplc|lplw|lrha|lver|pput	K03835
ASAHP06516	0.0111117	1	9.33867	11.4642	ecok|ehor|pbur|smar	aace|amac|apa3|apan|apoc|atrc|atrn|bsub|efav|efOG|geur|gfra|ghan|gobo|gxyl|lani|lbga|lbrc|lbuc|lcas|lfal|lfer|lfrc|lfrk|lgas|llac|lmle|lmli|lplc|lplw|lrha|lver|pput	K05803
ASAHP06518	0.0111117	1	9.33867	11.4642	ecok|ehor|pbur|smar	aace|amac|apa3|apan|apoc|atrc|atrn|bsub|efav|efOG|geur|gfra|ghan|gobo|gxyl|lani|lbga|lbrc|lbuc|lcas|lfal|lfer|lfrc|lfrk|lgas|llac|lmle|lmli|lplc|lplw|lrha|lver|pput	K11719
ASAHP06519	0.0111117	1	9.33867	11.4642	ecok|ehor|pbur|smar	aace|amac|apa3|apan|apoc|atrc|atrn|bsub|efav|efOG|geur|gfra|ghan|gobo|gxyl|lani|lbga|lbrc|lbuc|lcas|lfal|lfer|lfrc|lfrk|lgas|llac|lmle|lmli|lplc|lplw|lrha|lver|pput	#N/A
ASAHP06521	0.0111117	1	9.33867	11.4642	ecok|ehor|pbur|smar	aace|amac|apa3|apan|apoc|atrc|atrn|bsub|efav|efOG|geur|gfra|ghan|gobo|gxyl|lani|lbga|lbrc|lbuc|lcas|lfal|lfer|lfrc|lfrk|lgas|llac|lmle|lmli|lplc|lplw|lrha|lver|pput	K03623
ASAHP06523	0.0111117	1	9.33867	11.4642	ecok|ehor|pbur|smar	aace|amac|apa3|apan|apoc|atrc|atrn|bsub|efav|efOG|geur|gfra|ghan|gobo|gxyl|lani|lbga|lbrc|lbuc|lcas|lfal|lfer|lfrc|lfrk|lgas|llac|lmle|lmli|lplc|lplw|lrha|lver|pput	#N/A
ASAHP06527	0.0111117	1	9.33867	11.4642	ecok|ehor|pbur|smar	aace|amac|apa3|apan|apoc|atrc|atrn|bsub|efav|efOG|geur|gfra|ghan|gobo|gxyl|lani|lbga|lbrc|lbuc|lcas|lfal|lfer|lfrc|lfrk|lgas|llac|lmle|lmli|lplc|lplw|lrha|lver|pput	#N/A
ASAHP06528	0.0111117	1	9.33867	11.4642	ecok|ehor|pbur|smar	aace|amac|apa3|apan|apoc|atrc|atrn|bsub|efav|efOG|geur|gfra|ghan|gobo|gxyl|lani|lbga|lbrc|lbuc|lcas|lfal|lfer|lfrc|lfrk|lgas|llac|lmle|lmli|lplc|lplw|lrha|lver|pput	#N/A
ASAHP06529	0.0111117	1	9.33867	11.4642	ecok|ehor|pbur|smar	aace|amac|apa3|apan|apoc|atrc|atrn|bsub|efav|efOG|geur|gfra|ghan|gobo|gxyl|lani|lbga|lbrc|lbuc|lcas|lfal|lfer|lfrc|lfrk|lgas|llac|lmle|lmli|lplc|lplw|lrha|lver|pput	K06144
ASAHP06530	0.0111117	1	9.33867	11.4642	ecok|ehor|pbur|smar	aace|amac|apa3|apan|apoc|atrc|atrn|bsub|efav|efOG|geur|gfra|ghan|gobo|gxyl|lani|lbga|lbrc|lbuc|lcas|lfal|lfer|lfrc|lfrk|lgas|llac|lmle|lmli|lplc|lplw|lrha|lver|pput	K06149
ASAHP06531	0.0111117	1	9.33867	11.4642	ecok|ehor|pbur|smar	aace|amac|apa3|apan|apoc|atrc|atrn|bsub|efav|efOG|geur|gfra|ghan|gobo|gxyl|lani|lbga|lbrc|lbuc|lcas|lfal|lfer|lfrc|lfrk|lgas|llac|lmle|lmli|lplc|lplw|lrha|lver|pput	K07058
ASAHP06534	0.0111117	1	9.33867	11.4642	ecok|ehor|pbur|smar	aace|amac|apa3|apan|apoc|atrc|atrn|bsub|efav|efOG|geur|gfra|ghan|gobo|gxyl|lani|lbga|lbrc|lbuc|lcas|lfal|lfer|lfrc|lfrk|lgas|llac|lmle|lmli|lplc|lplw|lrha|lver|pput	K02562
ASAHP06536	0.0111117	1	9.33867	11.4642	ecok|ehor|pbur|smar	aace|amac|apa3|apan|apoc|atrc|atrn|bsub|efav|efOG|geur|gfra|ghan|gobo|gxyl|lani|lbga|lbrc|lbuc|lcas|lfal|lfer|lfrc|lfrk|lgas|llac|lmle|lmli|lplc|lplw|lrha|lver|pput	#N/A
ASAHP06538	0.0111117	1	9.33867	11.4642	ecok|ehor|pbur|smar	aace|amac|apa3|apan|apoc|atrc|atrn|bsub|efav|efOG|geur|gfra|ghan|gobo|gxyl|lani|lbga|lbrc|lbuc|lcas|lfal|lfer|lfrc|lfrk|lgas|llac|lmle|lmli|lplc|lplw|lrha|lver|pput	#N/A
ASAHP06539	0.0111117	1	9.33867	11.4642	ecok|ehor|pbur|smar	aace|amac|apa3|apan|apoc|atrc|atrn|bsub|efav|efOG|geur|gfra|ghan|gobo|gxyl|lani|lbga|lbrc|lbuc|lcas|lfal|lfer|lfrc|lfrk|lgas|llac|lmle|lmli|lplc|lplw|lrha|lver|pput	#N/A
ASAHP06540	0.0111117	1	9.33867	11.4642	ecok|ehor|pbur|smar	aace|amac|apa3|apan|apoc|atrc|atrn|bsub|efav|efOG|geur|gfra|ghan|gobo|gxyl|lani|lbga|lbrc|lbuc|lcas|lfal|lfer|lfrc|lfrk|lgas|llac|lmle|lmli|lplc|lplw|lrha|lver|pput	K09897
ASAHP06541	0.0111117	1	9.33867	11.4642	ecok|ehor|pbur|smar	aace|amac|apa3|apan|apoc|atrc|atrn|bsub|efav|efOG|geur|gfra|ghan|gobo|gxyl|lani|lbga|lbrc|lbuc|lcas|lfal|lfer|lfrc|lfrk|lgas|llac|lmle|lmli|lplc|lplw|lrha|lver|pput	K11258
ASAHP06542	0.0111117	1	9.33867	11.4642	ecok|ehor|pbur|smar	aace|amac|apa3|apan|apoc|atrc|atrn|bsub|efav|efOG|geur|gfra|ghan|gobo|gxyl|lani|lbga|lbrc|lbuc|lcas|lfal|lfer|lfrc|lfrk|lgas|llac|lmle|lmli|lplc|lplw|lrha|lver|pput	K02521
ASAHP06543	0.0111117	1	9.33867	11.4642	ecok|ehor|pbur|smar	aace|amac|apa3|apan|apoc|atrc|atrn|bsub|efav|efOG|geur|gfra|ghan|gobo|gxyl|lani|lbga|lbrc|lbuc|lcas|lfal|lfer|lfrc|lfrk|lgas|llac|lmle|lmli|lplc|lplw|lrha|lver|pput	K05790
ASAHP06545	0.0111117	1	9.33867	11.4642	ecok|ehor|pbur|smar	aace|amac|apa3|apan|apoc|atrc|atrn|bsub|efav|efOG|geur|gfra|ghan|gobo|gxyl|lani|lbga|lbrc|lbuc|lcas|lfal|lfer|lfrc|lfrk|lgas|llac|lmle|lmli|lplc|lplw|lrha|lver|pput	K05851
ASAHP06548	0.0111117	1	9.33867	11.4642	ecok|ehor|pbur|smar	aace|amac|apa3|apan|apoc|atrc|atrn|bsub|efav|efOG|geur|gfra|ghan|gobo|gxyl|lani|lbga|lbrc|lbuc|lcas|lfal|lfer|lfrc|lfrk|lgas|llac|lmle|lmli|lplc|lplw|lrha|lver|pput	K09896
ASAHP06550	0.0111117	1	9.33867	11.4642	ecok|ehor|pbur|smar	aace|amac|apa3|apan|apoc|atrc|atrn|bsub|efav|efOG|geur|gfra|ghan|gobo|gxyl|lani|lbga|lbrc|lbuc|lcas|lfal|lfer|lfrc|lfrk|lgas|llac|lmle|lmli|lplc|lplw|lrha|lver|pput	K09894
ASAHP06552	0.0111117	1	9.33867	11.4642	ecok|ehor|pbur|smar	aace|amac|apa3|apan|apoc|atrc|atrn|bsub|efav|efOG|geur|gfra|ghan|gobo|gxyl|lani|lbga|lbrc|lbuc|lcas|lfal|lfer|lfrc|lfrk|lgas|llac|lmle|lmli|lplc|lplw|lrha|lver|pput	#N/A
ASAHP06553	0.0111117	1	9.33867	11.4642	ecok|ehor|pbur|smar	aace|amac|apa3|apan|apoc|atrc|atrn|bsub|efav|efOG|geur|gfra|ghan|gobo|gxyl|lani|lbga|lbrc|lbuc|lcas|lfal|lfer|lfrc|lfrk|lgas|llac|lmle|lmli|lplc|lplw|lrha|lver|pput	K09892
ASAHP06555	0.0111117	1	9.33867	11.4642	ecok|ehor|pbur|smar	aace|amac|apa3|apan|apoc|atrc|atrn|bsub|efav|efOG|geur|gfra|ghan|gobo|gxyl|lani|lbga|lbrc|lbuc|lcas|lfal|lfer|lfrc|lfrk|lgas|llac|lmle|lmli|lplc|lplw|lrha|lver|pput	K03764
ASAHP06557	0.0111117	1	9.33867	11.4642	ecok|ehor|pbur|smar	aace|amac|apa3|apan|apoc|atrc|atrn|bsub|efav|efOG|geur|gfra|ghan|gobo|gxyl|lani|lbga|lbrc|lbuc|lcas|lfal|lfer|lfrc|lfrk|lgas|llac|lmle|lmli|lplc|lplw|lrha|lver|pput	#N/A
ASAHP06559	0.0111117	1	9.33867	11.4642	ecok|ehor|pbur|smar	aace|amac|apa3|apan|apoc|atrc|atrn|bsub|efav|efOG|geur|gfra|ghan|gobo|gxyl|lani|lbga|lbrc|lbuc|lcas|lfal|lfer|lfrc|lfrk|lgas|llac|lmle|lmli|lplc|lplw|lrha|lver|pput	K03150
ASAHP06561	0.0111117	1	9.33867	11.4642	ecok|ehor|pbur|smar	aace|amac|apa3|apan|apoc|atrc|atrn|bsub|efav|efOG|geur|gfra|ghan|gobo|gxyl|lani|lbga|lbrc|lbuc|lcas|lfal|lfer|lfrc|lfrk|lgas|llac|lmle|lmli|lplc|lplw|lrha|lver|pput	K09891
ASAHP06562	0.0111117	1	9.33867	11.4642	ecok|ehor|pbur|smar	aace|amac|apa3|apan|apoc|atrc|atrn|bsub|efav|efOG|geur|gfra|ghan|gobo|gxyl|lani|lbga|lbrc|lbuc|lcas|lfal|lfer|lfrc|lfrk|lgas|llac|lmle|lmli|lplc|lplw|lrha|lver|pput	#N/A
ASAHP06564	0.0111117	1	9.33867	11.4642	ecok|ehor|pbur|smar	aace|amac|apa3|apan|apoc|atrc|atrn|bsub|efav|efOG|geur|gfra|ghan|gobo|gxyl|lani|lbga|lbrc|lbuc|lcas|lfal|lfer|lfrc|lfrk|lgas|llac|lmle|lmli|lplc|lplw|lrha|lver|pput	#N/A
ASAHP06568	0.0111117	1	9.33867	11.4642	ecok|ehor|pbur|smar	aace|amac|apa3|apan|apoc|atrc|atrn|bsub|efav|efOG|geur|gfra|ghan|gobo|gxyl|lani|lbga|lbrc|lbuc|lcas|lfal|lfer|lfrc|lfrk|lgas|llac|lmle|lmli|lplc|lplw|lrha|lver|pput	#N/A
ASAHP06569	0.0111117	1	9.33867	11.4642	ecok|ehor|pbur|smar	aace|amac|apa3|apan|apoc|atrc|atrn|bsub|efav|efOG|geur|gfra|ghan|gobo|gxyl|lani|lbga|lbrc|lbuc|lcas|lfal|lfer|lfrc|lfrk|lgas|llac|lmle|lmli|lplc|lplw|lrha|lver|pput	K00247
ASAHP06570	0.0111117	1	9.33867	11.4642	ecok|ehor|pbur|smar	aace|amac|apa3|apan|apoc|atrc|atrn|bsub|efav|efOG|geur|gfra|ghan|gobo|gxyl|lani|lbga|lbrc|lbuc|lcas|lfal|lfer|lfrc|lfrk|lgas|llac|lmle|lmli|lplc|lplw|lrha|lver|pput	K00246
ASAHP06571	0.0111117	1	9.33867	11.4642	ecok|ehor|pbur|smar	aace|amac|apa3|apan|apoc|atrc|atrn|bsub|efav|efOG|geur|gfra|ghan|gobo|gxyl|lani|lbga|lbrc|lbuc|lcas|lfal|lfer|lfrc|lfrk|lgas|llac|lmle|lmli|lplc|lplw|lrha|lver|pput	K05802
ASAHP06572	0.0111117	1	9.33867	11.4642	ecok|ehor|pbur|smar	aace|amac|apa3|apan|apoc|atrc|atrn|bsub|efav|efOG|geur|gfra|ghan|gobo|gxyl|lani|lbga|lbrc|lbuc|lcas|lfal|lfer|lfrc|lfrk|lgas|llac|lmle|lmli|lplc|lplw|lrha|lver|pput	#N/A
ASAHP06573	0.0111117	1	9.33867	11.4642	ecok|ehor|pbur|smar	aace|amac|apa3|apan|apoc|atrc|atrn|bsub|efav|efOG|geur|gfra|ghan|gobo|gxyl|lani|lbga|lbrc|lbuc|lcas|lfal|lfer|lfrc|lfrk|lgas|llac|lmle|lmli|lplc|lplw|lrha|lver|pput	K07269
ASAHP06574	0.0111117	1	9.33867	11.4642	ecok|ehor|pbur|smar	aace|amac|apa3|apan|apoc|atrc|atrn|bsub|efav|efOG|geur|gfra|ghan|gobo|gxyl|lani|lbga|lbrc|lbuc|lcas|lfal|lfer|lfrc|lfrk|lgas|llac|lmle|lmli|lplc|lplw|lrha|lver|pput	K07109
ASAHP06575	0.0111117	1	9.33867	11.4642	ecok|ehor|pbur|smar	aace|amac|apa3|apan|apoc|atrc|atrn|bsub|efav|efOG|geur|gfra|ghan|gobo|gxyl|lani|lbga|lbrc|lbuc|lcas|lfal|lfer|lfrc|lfrk|lgas|llac|lmle|lmli|lplc|lplw|lrha|lver|pput	#N/A
ASAHP06576	0.0111117	1	9.33867	11.4642	ecok|ehor|pbur|smar	aace|amac|apa3|apan|apoc|atrc|atrn|bsub|efav|efOG|geur|gfra|ghan|gobo|gxyl|lani|lbga|lbrc|lbuc|lcas|lfal|lfer|lfrc|lfrk|lgas|llac|lmle|lmli|lplc|lplw|lrha|lver|pput	#N/A
ASAHP06577	0.0111117	1	9.33867	11.4642	ecok|ehor|pbur|smar	aace|amac|apa3|apan|apoc|atrc|atrn|bsub|efav|efOG|geur|gfra|ghan|gobo|gxyl|lani|lbga|lbrc|lbuc|lcas|lfal|lfer|lfrc|lfrk|lgas|llac|lmle|lmli|lplc|lplw|lrha|lver|pput	K09893
ASAHP06578	0.0111117	1	9.33867	11.4642	ecok|ehor|pbur|smar	aace|amac|apa3|apan|apoc|atrc|atrn|bsub|efav|efOG|geur|gfra|ghan|gobo|gxyl|lani|lbga|lbrc|lbuc|lcas|lfal|lfer|lfrc|lfrk|lgas|llac|lmle|lmli|lplc|lplw|lrha|lver|pput	K07351
ASAHP06579	0.0111117	1	9.33867	11.4642	ecok|ehor|pbur|smar	aace|amac|apa3|apan|apoc|atrc|atrn|bsub|efav|efOG|geur|gfra|ghan|gobo|gxyl|lani|lbga|lbrc|lbuc|lcas|lfal|lfer|lfrc|lfrk|lgas|llac|lmle|lmli|lplc|lplw|lrha|lver|pput	K02344
ASAHP06580	0.0111117	1	9.33867	11.4642	ecok|ehor|pbur|smar	aace|amac|apa3|apan|apoc|atrc|atrn|bsub|efav|efOG|geur|gfra|ghan|gobo|gxyl|lani|lbga|lbrc|lbuc|lcas|lfal|lfer|lfrc|lfrk|lgas|llac|lmle|lmli|lplc|lplw|lrha|lver|pput	K07186
ASAHP06581	0.0111117	1	9.33867	11.4642	ecok|ehor|pbur|smar	aace|amac|apa3|apan|apoc|atrc|atrn|bsub|efav|efOG|geur|gfra|ghan|gobo|gxyl|lani|lbga|lbrc|lbuc|lcas|lfal|lfer|lfrc|lfrk|lgas|llac|lmle|lmli|lplc|lplw|lrha|lver|pput	K03720
ASAHP06582	0.0111117	1	9.33867	11.4642	ecok|ehor|pbur|smar	aace|amac|apa3|apan|apoc|atrc|atrn|bsub|efav|efOG|geur|gfra|ghan|gobo|gxyl|lani|lbga|lbrc|lbuc|lcas|lfal|lfer|lfrc|lfrk|lgas|llac|lmle|lmli|lplc|lplw|lrha|lver|pput	#N/A
ASAHP06584	0.0111117	1	9.33867	11.4642	ecok|ehor|pbur|smar	aace|amac|apa3|apan|apoc|atrc|atrn|bsub|efav|efOG|geur|gfra|ghan|gobo|gxyl|lani|lbga|lbrc|lbuc|lcas|lfal|lfer|lfrc|lfrk|lgas|llac|lmle|lmli|lplc|lplw|lrha|lver|pput	K00835
ASAHP06586	0.0111117	1	9.33867	11.4642	ecok|ehor|pbur|smar	aace|amac|apa3|apan|apoc|atrc|atrn|bsub|efav|efOG|geur|gfra|ghan|gobo|gxyl|lani|lbga|lbrc|lbuc|lcas|lfal|lfer|lfrc|lfrk|lgas|llac|lmle|lmli|lplc|lplw|lrha|lver|pput	K12582
ASAHP06587	0.0111117	1	9.33867	11.4642	ecok|ehor|pbur|smar	aace|amac|apa3|apan|apoc|atrc|atrn|bsub|efav|efOG|geur|gfra|ghan|gobo|gxyl|lani|lbga|lbrc|lbuc|lcas|lfal|lfer|lfrc|lfrk|lgas|llac|lmle|lmli|lplc|lplw|lrha|lver|pput	K07024
ASAHP04171	0.0111117	1	9.33867	11.4642	ecok|ehor|pbur|smar	aace|amac|apa3|apan|apoc|atrc|atrn|bsub|efav|efOG|geur|gfra|ghan|gobo|gxyl|lani|lbga|lbrc|lbuc|lcas|lfal|lfer|lfrc|lfrk|lgas|llac|lmle|lmli|lplc|lplw|lrha|lver|pput	#N/A
ASAHP04174	0.0111117	1	9.33867	11.4642	ecok|ehor|pbur|smar	aace|amac|apa3|apan|apoc|atrc|atrn|bsub|efav|efOG|geur|gfra|ghan|gobo|gxyl|lani|lbga|lbrc|lbuc|lcas|lfal|lfer|lfrc|lfrk|lgas|llac|lmle|lmli|lplc|lplw|lrha|lver|pput	K01270
ASAHP04177	0.0111117	1	9.33867	11.4642	ecok|ehor|pbur|smar	aace|amac|apa3|apan|apoc|atrc|atrn|bsub|efav|efOG|geur|gfra|ghan|gobo|gxyl|lani|lbga|lbrc|lbuc|lcas|lfal|lfer|lfrc|lfrk|lgas|llac|lmle|lmli|lplc|lplw|lrha|lver|pput	K13694
ASAHP04186	0.0111117	1	9.33867	11.4642	ecok|ehor|pbur|smar	aace|amac|apa3|apan|apoc|atrc|atrn|bsub|efav|efOG|geur|gfra|ghan|gobo|gxyl|lani|lbga|lbrc|lbuc|lcas|lfal|lfer|lfrc|lfrk|lgas|llac|lmle|lmli|lplc|lplw|lrha|lver|pput	K16089
ASAHP04948	0.0111117	1	9.33867	11.4642	ecok|ehor|pbur|smar	aace|amac|apa3|apan|apoc|atrc|atrn|bsub|efav|efOG|geur|gfra|ghan|gobo|gxyl|lani|lbga|lbrc|lbuc|lcas|lfal|lfer|lfrc|lfrk|lgas|llac|lmle|lmli|lplc|lplw|lrha|lver|pput	#N/A
ASAHP04962	0.0111117	1	9.33867	11.4642	ecok|ehor|pbur|smar	aace|amac|apa3|apan|apoc|atrc|atrn|bsub|efav|efOG|geur|gfra|ghan|gobo|gxyl|lani|lbga|lbrc|lbuc|lcas|lfal|lfer|lfrc|lfrk|lgas|llac|lmle|lmli|lplc|lplw|lrha|lver|pput	K02341
ASAHP05005	0.0111117	1	9.33867	11.4642	ecok|ehor|pbur|smar	aace|amac|apa3|apan|apoc|atrc|atrn|bsub|efav|efOG|geur|gfra|ghan|gobo|gxyl|lani|lbga|lbrc|lbuc|lcas|lfal|lfer|lfrc|lfrk|lgas|llac|lmle|lmli|lplc|lplw|lrha|lver|pput	K00113
ASAHP05024	0.0111117	1	9.33867	11.4642	ecok|ehor|pbur|smar	aace|amac|apa3|apan|apoc|atrc|atrn|bsub|efav|efOG|geur|gfra|ghan|gobo|gxyl|lani|lbga|lbrc|lbuc|lcas|lfal|lfer|lfrc|lfrk|lgas|llac|lmle|lmli|lplc|lplw|lrha|lver|pput	K01673
ASAHP05063	0.0111117	1	9.33867	11.4642	ecok|ehor|pbur|smar	aace|amac|apa3|apan|apoc|atrc|atrn|bsub|efav|efOG|geur|gfra|ghan|gobo|gxyl|lani|lbga|lbrc|lbuc|lcas|lfal|lfer|lfrc|lfrk|lgas|llac|lmle|lmli|lplc|lplw|lrha|lver|pput	K15460
ASAHP05081	0.0111117	1	9.33867	11.4642	ecok|ehor|pbur|smar	aace|amac|apa3|apan|apoc|atrc|atrn|bsub|efav|efOG|geur|gfra|ghan|gobo|gxyl|lani|lbga|lbrc|lbuc|lcas|lfal|lfer|lfrc|lfrk|lgas|llac|lmle|lmli|lplc|lplw|lrha|lver|pput	K06175
ASAHP05126	0.0111117	1	9.33867	11.4642	ecok|ehor|pbur|smar	aace|amac|apa3|apan|apoc|atrc|atrn|bsub|efav|efOG|geur|gfra|ghan|gobo|gxyl|lani|lbga|lbrc|lbuc|lcas|lfal|lfer|lfrc|lfrk|lgas|llac|lmle|lmli|lplc|lplw|lrha|lver|pput	K07085
ASAHP05168	0.0111117	1	9.33867	11.4642	ecok|ehor|pbur|smar	aace|amac|apa3|apan|apoc|atrc|atrn|bsub|efav|efOG|geur|gfra|ghan|gobo|gxyl|lani|lbga|lbrc|lbuc|lcas|lfal|lfer|lfrc|lfrk|lgas|llac|lmle|lmli|lplc|lplw|lrha|lver|pput	K06182
ASAHP05260	0.0111117	1	9.33867	11.4642	ecok|ehor|pbur|smar	aace|amac|apa3|apan|apoc|atrc|atrn|bsub|efav|efOG|geur|gfra|ghan|gobo|gxyl|lani|lbga|lbrc|lbuc|lcas|lfal|lfer|lfrc|lfrk|lgas|llac|lmle|lmli|lplc|lplw|lrha|lver|pput	K02548
ASAHP05267	0.0111117	1	9.33867	11.4642	ecok|ehor|pbur|smar	aace|amac|apa3|apan|apoc|atrc|atrn|bsub|efav|efOG|geur|gfra|ghan|gobo|gxyl|lani|lbga|lbrc|lbuc|lcas|lfal|lfer|lfrc|lfrk|lgas|llac|lmle|lmli|lplc|lplw|lrha|lver|pput	K07791
ASAHP05272	0.0111117	1	9.33867	11.4642	ecok|ehor|pbur|smar	aace|amac|apa3|apan|apoc|atrc|atrn|bsub|efav|efOG|geur|gfra|ghan|gobo|gxyl|lani|lbga|lbrc|lbuc|lcas|lfal|lfer|lfrc|lfrk|lgas|llac|lmle|lmli|lplc|lplw|lrha|lver|pput	K02217
ASAHP05277	0.0111117	1	9.33867	11.4642	ecok|ehor|pbur|smar	aace|amac|apa3|apan|apoc|atrc|atrn|bsub|efav|efOG|geur|gfra|ghan|gobo|gxyl|lani|lbga|lbrc|lbuc|lcas|lfal|lfer|lfrc|lfrk|lgas|llac|lmle|lmli|lplc|lplw|lrha|lver|pput	K00610
ASAHP05285	0.0111117	1	9.33867	11.4642	ecok|ehor|pbur|smar	aace|amac|apa3|apan|apoc|atrc|atrn|bsub|efav|efOG|geur|gfra|ghan|gobo|gxyl|lani|lbga|lbrc|lbuc|lcas|lfal|lfer|lfrc|lfrk|lgas|llac|lmle|lmli|lplc|lplw|lrha|lver|pput	K00111
ASAHP05286	0.0111117	1	9.33867	11.4642	ecok|ehor|pbur|smar	aace|amac|apa3|apan|apoc|atrc|atrn|bsub|efav|efOG|geur|gfra|ghan|gobo|gxyl|lani|lbga|lbrc|lbuc|lcas|lfal|lfer|lfrc|lfrk|lgas|llac|lmle|lmli|lplc|lplw|lrha|lver|pput	K00112
ASAHP05290	0.0111117	1	9.33867	11.4642	ecok|ehor|pbur|smar	aace|amac|apa3|apan|apoc|atrc|atrn|bsub|efav|efOG|geur|gfra|ghan|gobo|gxyl|lani|lbga|lbrc|lbuc|lcas|lfal|lfer|lfrc|lfrk|lgas|llac|lmle|lmli|lplc|lplw|lrha|lver|pput	K01112
ASAHP05293	0.0111117	1	9.33867	11.4642	ecok|ehor|pbur|smar	aace|amac|apa3|apan|apoc|atrc|atrn|bsub|efav|efOG|geur|gfra|ghan|gobo|gxyl|lani|lbga|lbrc|lbuc|lcas|lfal|lfer|lfrc|lfrk|lgas|llac|lmle|lmli|lplc|lplw|lrha|lver|pput	K05601
ASAHP04286	0.0111117	1	9.33867	11.4642	ecok|ehor|pbur|smar	aace|amac|apa3|apan|apoc|atrc|atrn|bsub|efav|efOG|geur|gfra|ghan|gobo|gxyl|lani|lbga|lbrc|lbuc|lcas|lfal|lfer|lfrc|lfrk|lgas|llac|lmle|lmli|lplc|lplw|lrha|lver|pput	K03973
ASAHP04540	0.0111117	1	9.33867	11.4642	ecok|ehor|pbur|smar	aace|amac|apa3|apan|apoc|atrc|atrn|bsub|efav|efOG|geur|gfra|ghan|gobo|gxyl|lani|lbga|lbrc|lbuc|lcas|lfal|lfer|lfrc|lfrk|lgas|llac|lmle|lmli|lplc|lplw|lrha|lver|pput	K07245
ASAHP05101	0.0111117	1	9.33867	11.4642	ecok|ehor|pbur|smar	aace|amac|apa3|apan|apoc|atrc|atrn|bsub|efav|efOG|geur|gfra|ghan|gobo|gxyl|lani|lbga|lbrc|lbuc|lcas|lfal|lfer|lfrc|lfrk|lgas|llac|lmle|lmli|lplc|lplw|lrha|lver|pput	K01993
ASAHP05227	0.0111117	1	9.33867	11.4642	ecok|ehor|pbur|smar	aace|amac|apa3|apan|apoc|atrc|atrn|bsub|efav|efOG|geur|gfra|ghan|gobo|gxyl|lani|lbga|lbrc|lbuc|lcas|lfal|lfer|lfrc|lfrk|lgas|llac|lmle|lmli|lplc|lplw|lrha|lver|pput	K00874
ASAHP05336	0.0111117	1	9.33867	11.4642	ecok|ehor|pbur|smar	aace|amac|apa3|apan|apoc|atrc|atrn|bsub|efav|efOG|geur|gfra|ghan|gobo|gxyl|lani|lbga|lbrc|lbuc|lcas|lfal|lfer|lfrc|lfrk|lgas|llac|lmle|lmli|lplc|lplw|lrha|lver|pput	K11940
ASAHP05357	0.0111117	1	9.33867	11.4642	ecok|ehor|pbur|smar	aace|amac|apa3|apan|apoc|atrc|atrn|bsub|efav|efOG|geur|gfra|ghan|gobo|gxyl|lani|lbga|lbrc|lbuc|lcas|lfal|lfer|lfrc|lfrk|lgas|llac|lmle|lmli|lplc|lplw|lrha|lver|pput	#N/A
ASAHP05377	0.0111117	1	9.33867	11.4642	ecok|ehor|pbur|smar	aace|amac|apa3|apan|apoc|atrc|atrn|bsub|efav|efOG|geur|gfra|ghan|gobo|gxyl|lani|lbga|lbrc|lbuc|lcas|lfal|lfer|lfrc|lfrk|lgas|llac|lmle|lmli|lplc|lplw|lrha|lver|pput	K07136
ASAHP05454	0.0111117	1	9.33867	11.4642	ecok|ehor|pbur|smar	aace|amac|apa3|apan|apoc|atrc|atrn|bsub|efav|efOG|geur|gfra|ghan|gobo|gxyl|lani|lbga|lbrc|lbuc|lcas|lfal|lfer|lfrc|lfrk|lgas|llac|lmle|lmli|lplc|lplw|lrha|lver|pput	K03926
ASAHP04612	0.0111117	1	9.33867	11.4642	ecok|ehor|pbur|smar	aace|amac|apa3|apan|apoc|atrc|atrn|bsub|efav|efOG|geur|gfra|ghan|gobo|gxyl|lani|lbga|lbrc|lbuc|lcas|lfal|lfer|lfrc|lfrk|lgas|llac|lmle|lmli|lplc|lplw|lrha|lver|pput	#N/A
ASAHP02575	0.0111344	1	10.1427	11.6037	apa3|apan|apoc|bsub|geur|gfra|ghan|gobo|gxyl|smar	aace|amac|atrc|atrn|ecok|efav|efOG|ehor|lani|lbga|lbrc|lbuc|lcas|lfal|lfer|lfrc|lfrk|lgas|llac|lmle|lmli|lplc|lplw|lrha|lver|pbur|pput	K15599
ASAHP01928	0.0111424	1	10.3695	11.7035	amac|apa3|apan|apoc|ecok|geur|gfra|ghan|gobo|gxyl|lmli|pbur|pput	aace|atrc|atrn|bsub|efav|efOG|ehor|lani|lbga|lbrc|lbuc|lcas|lfal|lfer|lfrc|lfrk|lgas|llac|lmle|lplc|lplw|lrha|lver|smar	K02471
ASAHP01589	0.0111705	1	10.5429	11.8388	aace|amac|apa3|apan|apoc|atrc|ecok|ehor|geur|gfra|ghan|gobo|gxyl|lcas|llac|lrha|pput	atrn|bsub|efav|efOG|lani|lbga|lbrc|lbuc|lfal|lfer|lfrc|lfrk|lgas|lmle|lmli|lplc|lplw|lver|pbur|smar	K04063
ASAHP03608	0.0111809	1	10.0295	11.5547	apa3|apan|atrc|geur|gfra|ghan|gobo|gxyl	aace|amac|apoc|atrn|bsub|ecok|efav|efOG|ehor|lani|lbga|lbrc|lbuc|lcas|lfal|lfer|lfrc|lfrk|lgas|llac|lmle|lmli|lplc|lplw|lrha|lver|pbur|pput|smar	#N/A
ASAHP00506	0.0112026	1	10.7116	12.0006	amac|atrc|atrn|bsub|ecok|ehor|geur|gfra|gobo|gxyl|lani|lbga|lbrc|lbuc|lfal|lfer|lfrc|lmle|lplc|lver|pbur|smar	aace|apa3|apan|apoc|efav|efOG|ghan|lcas|lfrk|lgas|llac|lmli|lplw|lrha|pput	K16323
ASAHP03936	0.0113371	1	9.79994	11.5059	amac|apa3|apoc|gfra|gobo|gxyl	aace|apan|atrc|atrn|bsub|ecok|efav|efOG|ehor|geur|ghan|lani|lbga|lbrc|lbuc|lcas|lfal|lfer|lfrc|lfrk|lgas|llac|lmle|lmli|lplc|lplw|lrha|lver|pbur|pput|smar	#N/A
ASAHP05512	0.0113621	1	12.8557	10.9594	lcas|lfer|lfrc|lfrk|lmli	aace|amac|apa3|apan|apoc|atrc|atrn|bsub|ecok|efav|efOG|ehor|geur|gfra|ghan|gobo|gxyl|lani|lbga|lbrc|lbuc|lfal|lgas|llac|lmle|lplc|lplw|lrha|lver|pbur|pput|smar	#N/A
ASAHP00934	0.011365	1	10.5725	11.807	aace|amac|apa3|apan|apoc|atrc|atrn|ehor|geur|gfra|ghan|gobo|gxyl|lfrc|llac|pbur|smar	bsub|ecok|efav|efOG|lani|lbga|lbrc|lbuc|lcas|lfal|lfer|lfrk|lgas|lmle|lmli|lplc|lplw|lrha|lver|pput	K01568
ASAHP01792	0.0113844	1	11.9795	10.667	bsub|efav|efOG|lani|lbga|lbrc|lbuc|lfal|lfer|lfrc|lfrk|lgas|lmle|lmli|lplc|lplw	aace|amac|apa3|apan|apoc|atrc|atrn|ecok|ehor|geur|gfra|ghan|gobo|gxyl|lcas|llac|lrha|lver|pbur|pput|smar	#N/A
ASAHP04874	0.0113864	1	8.97638	11.4199	ecok|gfra|smar	aace|amac|apa3|apan|apoc|atrc|atrn|bsub|efav|efOG|ehor|geur|ghan|gobo|gxyl|lani|lbga|lbrc|lbuc|lcas|lfal|lfer|lfrc|lfrk|lgas|llac|lmle|lmli|lplc|lplw|lrha|lver|pbur|pput	K17213
ASAHP02786	0.0114089	1	10.2724	11.6433	aace|amac|apa3|apan|apoc|atrn|geur|gfra|ghan|gobo|gxyl	atrc|bsub|ecok|efav|efOG|ehor|lani|lbga|lbrc|lbuc|lcas|lfal|lfer|lfrc|lfrk|lgas|llac|lmle|lmli|lplc|lplw|lrha|lver|pbur|pput|smar	#N/A
ASAHP03910	0.0114855	1	9.77996	11.5318	apa3|apan|ecok|ehor|lani|lgas|smar	aace|amac|apoc|atrc|atrn|bsub|efav|efOG|geur|gfra|ghan|gobo|gxyl|lbga|lbrc|lbuc|lcas|lfal|lfer|lfrc|lfrk|llac|lmle|lmli|lplc|lplw|lrha|lver|pbur|pput	K01577
ASAHP05222	0.0114863	1	9.63692	11.4837	ecok|efOG|ehor|gobo|pbur	aace|amac|apa3|apan|apoc|atrc|atrn|bsub|efav|geur|gfra|ghan|gxyl|lani|lbga|lbrc|lbuc|lcas|lfal|lfer|lfrc|lfrk|lgas|llac|lmle|lmli|lplc|lplw|lrha|lver|pput|smar	#N/A
ASAHP01598	0.0114955	1	11.9871	10.6611	bsub|efOG|lani|lbrc|lbuc|lcas|lfal|lfrc|lfrk|llac|lmle|lmli|lplc|lplw|lrha|lver	aace|amac|apa3|apan|apoc|atrc|atrn|ecok|efav|ehor|geur|gfra|ghan|gobo|gxyl|lbga|lfer|lgas|pbur|pput|smar	#N/A
ASAHP01357	0.0115499	1	11.9392	10.6365	bsub|efav|efOG|lani|lbga|lbrc|lbuc|lfal|lfrc|lfrk|llac|lmle|lmli|lplc|lplw|lrha|lver	aace|amac|apa3|apan|apoc|atrc|atrn|ecok|ehor|geur|gfra|ghan|gobo|gxyl|lcas|lfer|lgas|pbur|pput|smar	#N/A
ASAHP02436	0.0116498	1	12.2785	10.8218	efav|efOG|lbga|lbuc|lcas|lfal|lfrc|lfrk|llac|lrha	aace|amac|apa3|apan|apoc|atrc|atrn|bsub|ecok|ehor|geur|gfra|ghan|gobo|gxyl|lani|lbrc|lfer|lgas|lmle|lmli|lplc|lplw|lver|pbur|pput|smar	K00226
ASAHP00824	0.0116893	1	10.5139	11.7819	aace|amac|apa3|apan|atrc|atrn|ecok|efav|ehor|geur|ghan|gobo|gxyl|pbur|pput|smar	apoc|bsub|efOG|gfra|lani|lbga|lbrc|lbuc|lcas|lfal|lfer|lfrc|lfrk|lgas|llac|lmle|lmli|lplc|lplw|lrha|lver	K07666
ASAHP02518	0.0118368	1	10.3403	11.6701	aace|amac|apa3|apan|apoc|atrc|atrn|ecok|geur|ghan|gobo|gxyl	bsub|efav|efOG|ehor|gfra|lani|lbga|lbrc|lbuc|lcas|lfal|lfer|lfrc|lfrk|lgas|llac|lmle|lmli|lplc|lplw|lrha|lver|pbur|pput|smar	#N/A
ASAHP01764	0.0118822	1	10.3895	11.6874	apa3|apoc|atrc|atrn|ecok|ehor|geur|ghan|gobo|gxyl|pbur|pput|smar	aace|amac|apan|bsub|efav|efOG|gfra|lani|lbga|lbrc|lbuc|lcas|lfal|lfer|lfrc|lfrk|lgas|llac|lmle|lmli|lplc|lplw|lrha|lver	K05834
ASAHP03400	0.0119592	1	12.3655	10.8439	lbga|lbuc|lcas|lfrc|lfrk|lmle|lplc|lplw|lrha	aace|amac|apa3|apan|apoc|atrc|atrn|bsub|ecok|efav|efOG|ehor|geur|gfra|ghan|gobo|gxyl|lani|lbrc|lfal|lfer|lgas|llac|lmli|lver|pbur|pput|smar	#N/A
ASAHP04213	0.0120064	1	9.64812	11.4708	apa3|apoc|geur|gobo|gxyl	aace|amac|apan|atrc|atrn|bsub|ecok|efav|efOG|ehor|gfra|ghan|lani|lbga|lbrc|lbuc|lcas|lfal|lfer|lfrc|lfrk|lgas|llac|lmle|lmli|lplc|lplw|lrha|lver|pbur|pput|smar	#N/A
ASAHP04494	0.0120272	1	9.7185	11.5154	apa3|apan|apoc|ecok|ehor|smar	aace|amac|atrc|atrn|bsub|efav|efOG|geur|gfra|ghan|gobo|gxyl|lani|lbga|lbrc|lbuc|lcas|lfal|lfer|lfrc|lfrk|lgas|llac|lmle|lmli|lplc|lplw|lrha|lver|pbur|pput	K07085
ASAHP04497	0.0120272	1	9.7185	11.5154	apa3|apan|apoc|ecok|ehor|smar	aace|amac|atrc|atrn|bsub|efav|efOG|geur|gfra|ghan|gobo|gxyl|lani|lbga|lbrc|lbuc|lcas|lfal|lfer|lfrc|lfrk|lgas|llac|lmle|lmli|lplc|lplw|lrha|lver|pbur|pput	#N/A
ASAHP05034	0.0121583	1	9.63844	11.4666	apa3|apan|apoc|geur|gobo	aace|amac|atrc|atrn|bsub|ecok|efav|efOG|ehor|gfra|ghan|gxyl|lani|lbga|lbrc|lbuc|lcas|lfal|lfer|lfrc|lfrk|lgas|llac|lmle|lmli|lplc|lplw|lrha|lver|pbur|pput|smar	#N/A
ASAHP05135	0.0121583	1	9.63844	11.4666	apa3|apan|apoc|geur|gobo	aace|amac|atrc|atrn|bsub|ecok|efav|efOG|ehor|gfra|ghan|gxyl|lani|lbga|lbrc|lbuc|lcas|lfal|lfer|lfrc|lfrk|lgas|llac|lmle|lmli|lplc|lplw|lrha|lver|pbur|pput|smar	#N/A
ASAHP00265	0.0122177	1	10.7905	12.1874	amac|apa3|apan|apoc|atrc|atrn|bsub|ecok|ehor|geur|gfra|ghan|gobo|gxyl|lbga|lbrc|lbuc|lfer|lmle|lmli|lplc|lplw|pbur|pput|smar	aace|efav|efOG|lani|lcas|lfal|lfrc|lfrk|lgas|llac|lrha|lver	K03719
ASAHP03439	0.0122331	1	12.705	10.9635	efav|efOG|lcas|lfrk|lmle|lver	aace|amac|apa3|apan|apoc|atrc|atrn|bsub|ecok|ehor|geur|gfra|ghan|gobo|gxyl|lani|lbga|lbrc|lbuc|lfal|lfer|lfrc|lgas|llac|lmli|lplc|lplw|lrha|pbur|pput|smar	K01447
ASAHP06068	0.0123682	1	9.40668	11.4379	apa3|gfra|gobo|gxyl	aace|amac|apan|apoc|atrc|atrn|bsub|ecok|efav|efOG|ehor|geur|ghan|lani|lbga|lbrc|lbuc|lcas|lfal|lfer|lfrc|lfrk|lgas|llac|lmle|lmli|lplc|lplw|lrha|lver|pbur|pput|smar	#N/A
ASAHP02041	0.0124104	1	10.4448	11.7097	aace|amac|apa3|apan|apoc|atrn|ecok|ehor|geur|ghan|gobo|lmli|pput|smar	atrc|bsub|efav|efOG|gfra|gxyl|lani|lbga|lbrc|lbuc|lcas|lfal|lfer|lfrc|lfrk|lgas|llac|lmle|lplc|lplw|lrha|lver|pbur	#N/A
ASAHP01527	0.0124467	1	10.3959	11.7	aace|amac|apa3|apan|apoc|atrc|atrn|geur|gfra|ghan|gobo|gxyl|pbur	bsub|ecok|efav|efOG|ehor|lani|lbga|lbrc|lbuc|lcas|lfal|lfer|lfrc|lfrk|lgas|llac|lmle|lmli|lplc|lplw|lrha|lver|pput|smar	#N/A
ASAHP02082	0.0124467	1	10.3959	11.7	aace|amac|apa3|apan|apoc|atrc|atrn|geur|gfra|ghan|gobo|gxyl|pbur	bsub|ecok|efav|efOG|ehor|lani|lbga|lbrc|lbuc|lcas|lfal|lfer|lfrc|lfrk|lgas|llac|lmle|lmli|lplc|lplw|lrha|lver|pput|smar	#N/A
ASAHP02178	0.0124467	1	10.3959	11.7	aace|amac|apa3|apan|apoc|atrc|atrn|geur|gfra|ghan|gobo|gxyl|pbur	bsub|ecok|efav|efOG|ehor|lani|lbga|lbrc|lbuc|lcas|lfal|lfer|lfrc|lfrk|lgas|llac|lmle|lmli|lplc|lplw|lrha|lver|pput|smar	#N/A
ASAHP00741	0.0124467	1	11.7	10.3959	bsub|ecok|efav|efOG|ehor|lani|lbga|lbrc|lbuc|lcas|lfal|lfer|lfrc|lfrk|lgas|llac|lmle|lmli|lplc|lplw|lrha|lver|pput|smar	aace|amac|apa3|apan|apoc|atrc|atrn|geur|gfra|ghan|gobo|gxyl|pbur	K02860
ASAHP01288	0.0124696	1	10.4854	11.7911	amac|apa3|apan|apoc|atrc|bsub|ecok|ehor|gfra|ghan|gobo|gxyl|lbga|pbur|pput|smar	aace|atrn|efav|efOG|geur|lani|lbrc|lbuc|lcas|lfal|lfer|lfrc|lfrk|lgas|llac|lmle|lmli|lplc|lplw|lrha|lver	K01069
ASAHP01577	0.0124763	1	10.4865	11.8212	aace|amac|apa3|apan|apoc|atrc|atrn|ecok|ehor|geur|gfra|ghan|gxyl|pbur|pput|smar	bsub|efav|efOG|gobo|lani|lbga|lbrc|lbuc|lcas|lfal|lfer|lfrc|lfrk|lgas|llac|lmle|lmli|lplc|lplw|lrha|lver	K03579
ASAHP01647	0.0124823	1	11.9301	10.7706	bsub|efav|efOG|lbrc|lbuc|lcas|lfal|lfer|lgas|llac|lmle|lplc|lplw|lrha|lver	aace|amac|apa3|apan|apoc|atrc|atrn|ecok|ehor|geur|gfra|ghan|gobo|gxyl|lani|lbga|lfrc|lfrk|lmli|pbur|pput|smar	#N/A
ASAHP00473	0.0125319	1	11.7993	10.5527	atrc|bsub|efav|efOG|ehor|gfra|gxyl|lbga|lbuc|lcas|lfrc|lfrk|llac|lmli|lplc|lplw|lver|pbur|pput|smar	aace|amac|apa3|apan|apoc|atrn|ecok|geur|ghan|gobo|lani|lbrc|lfal|lfer|lgas|lmle|lrha	#N/A
ASAHP02419	0.0125336	1	10.0992	11.6022	amac|apa3|apoc|atrc|atrn|ecok|ehor|gfra|smar	aace|apan|bsub|efav|efOG|geur|ghan|gobo|gxyl|lani|lbga|lbrc|lbuc|lcas|lfal|lfer|lfrc|lfrk|lgas|llac|lmle|lmli|lplc|lplw|lrha|lver|pbur|pput	#N/A
ASAHP02120	0.0127559	1	10.2948	11.6703	bsub|ecok|ehor|geur|gfra|ghan|gobo|gxyl|lmli|pbur|pput|smar	aace|amac|apa3|apan|apoc|atrc|atrn|efav|efOG|lani|lbga|lbrc|lbuc|lcas|lfal|lfer|lfrc|lfrk|lgas|llac|lmle|lplc|lplw|lrha|lver	K00575
ASAHP00314	0.0128071	1	10.9285	12.5378	aace|amac|apa3|apan|apoc|atrc|atrn|bsub|ecok|efav|efOG|ehor|geur|gfra|ghan|gobo|gxyl|lani|lbga|lbrc|lcas|llac|lmli|lplc|lplw|lrha|lver|pbur|pput|smar	lbuc|lfal|lfer|lfrc|lfrk|lgas|lmle	K13283
ASAHP01640	0.0129275	1	11.942	10.6144	efav|efOG|lani|lbga|lbrc|lbuc|lcas|lfer|lfrc|lfrk|lgas|llac|lmle|lmli|lplc|lplw|lrha	aace|amac|apa3|apan|apoc|atrc|atrn|bsub|ecok|ehor|geur|gfra|ghan|gobo|gxyl|lfal|lver|pbur|pput|smar	#N/A
ASAHP03841	0.0129887	1	9.71513	11.4771	aace|geur|gobo|gxyl|lbrc	amac|apa3|apan|apoc|atrc|atrn|bsub|ecok|efav|efOG|ehor|gfra|ghan|lani|lbga|lbuc|lcas|lfal|lfer|lfrc|lfrk|lgas|llac|lmle|lmli|lplc|lplw|lrha|lver|pbur|pput|smar	#N/A
ASAHP04512	0.013134	1	9.6978	11.4581	geur|ghan|gobo|pbur|smar	aace|amac|apa3|apan|apoc|atrc|atrn|bsub|ecok|efav|efOG|ehor|gfra|gxyl|lani|lbga|lbrc|lbuc|lcas|lfal|lfer|lfrc|lfrk|lgas|llac|lmle|lmli|lplc|lplw|lrha|lver|pput	K02016
ASAHP03125	0.0131618	1	10.0911	11.5484	atrc|atrn|ecok|ehor|ghan|gobo|pbur|smar	aace|amac|apa3|apan|apoc|bsub|efav|efOG|geur|gfra|gxyl|lani|lbga|lbrc|lbuc|lcas|lfal|lfer|lfrc|lfrk|lgas|llac|lmle|lmli|lplc|lplw|lrha|lver|pput	K02035
ASAHP01717	0.013196	1	11.933	10.7528	bsub|efav|efOG|lbga|lbrc|lcas|lfer|lmle|lmli|lplc|lplw|lrha|lver|pbur|pput	aace|amac|apa3|apan|apoc|atrc|atrn|ecok|ehor|geur|gfra|ghan|gobo|gxyl|lani|lbuc|lfal|lfrc|lfrk|lgas|llac|smar	#N/A
ASAHP00631	0.0132073	1	10.3971	11.694	ecok|ehor|geur|ghan|gobo|gxyl|lbrc|lfal|llac|lmli|pbur|pput|smar	aace|amac|apa3|apan|apoc|atrc|atrn|bsub|efav|efOG|gfra|lani|lbga|lbuc|lcas|lfer|lfrc|lfrk|lgas|lmle|lplc|lplw|lrha|lver	K00694
ASAHP00719	0.013229	1	10.6834	11.9661	aace|amac|apa3|apan|apoc|atrc|atrn|bsub|ecok|ehor|geur|gfra|ghan|gobo|gxyl|lbga|lplc|lplw|pbur|pput|smar	efav|efOG|lani|lbrc|lbuc|lcas|lfal|lfer|lfrc|lfrk|lgas|llac|lmle|lmli|lrha|lver	K00955
ASAHP02650	0.0132974	1	10.2923	11.6349	amac|apa3|apan|apoc|atrc|atrn|geur|gfra|ghan|gobo|gxyl	aace|bsub|ecok|efav|efOG|ehor|lani|lbga|lbrc|lbuc|lcas|lfal|lfer|lfrc|lfrk|lgas|llac|lmle|lmli|lplc|lplw|lrha|lver|pbur|pput|smar	K02916
ASAHP02651	0.0132974	1	10.2923	11.6349	amac|apa3|apan|apoc|atrc|atrn|geur|gfra|ghan|gobo|gxyl	aace|bsub|ecok|efav|efOG|ehor|lani|lbga|lbrc|lbuc|lcas|lfal|lfer|lfrc|lfrk|lgas|llac|lmle|lmli|lplc|lplw|lrha|lver|pbur|pput|smar	#N/A
ASAHP02887	0.0132974	1	10.2923	11.6349	amac|apa3|apan|apoc|atrc|atrn|geur|gfra|ghan|gobo|gxyl	aace|bsub|ecok|efav|efOG|ehor|lani|lbga|lbrc|lbuc|lcas|lfal|lfer|lfrc|lfrk|lgas|llac|lmle|lmli|lplc|lplw|lrha|lver|pbur|pput|smar	#N/A
ASAHP02890	0.0132974	1	10.2923	11.6349	amac|apa3|apan|apoc|atrc|atrn|geur|gfra|ghan|gobo|gxyl	aace|bsub|ecok|efav|efOG|ehor|lani|lbga|lbrc|lbuc|lcas|lfal|lfer|lfrc|lfrk|lgas|llac|lmle|lmli|lplc|lplw|lrha|lver|pbur|pput|smar	#N/A
ASAHP02891	0.0132974	1	10.2923	11.6349	amac|apa3|apan|apoc|atrc|atrn|geur|gfra|ghan|gobo|gxyl	aace|bsub|ecok|efav|efOG|ehor|lani|lbga|lbrc|lbuc|lcas|lfal|lfer|lfrc|lfrk|lgas|llac|lmle|lmli|lplc|lplw|lrha|lver|pbur|pput|smar	#N/A
ASAHP02897	0.0132974	1	10.2923	11.6349	amac|apa3|apan|apoc|atrc|atrn|geur|gfra|ghan|gobo|gxyl	aace|bsub|ecok|efav|efOG|ehor|lani|lbga|lbrc|lbuc|lcas|lfal|lfer|lfrc|lfrk|lgas|llac|lmle|lmli|lplc|lplw|lrha|lver|pbur|pput|smar	#N/A
ASAHP02898	0.0132974	1	10.2923	11.6349	amac|apa3|apan|apoc|atrc|atrn|geur|gfra|ghan|gobo|gxyl	aace|bsub|ecok|efav|efOG|ehor|lani|lbga|lbrc|lbuc|lcas|lfal|lfer|lfrc|lfrk|lgas|llac|lmle|lmli|lplc|lplw|lrha|lver|pbur|pput|smar	#N/A
ASAHP02899	0.0132974	1	10.2923	11.6349	amac|apa3|apan|apoc|atrc|atrn|geur|gfra|ghan|gobo|gxyl	aace|bsub|ecok|efav|efOG|ehor|lani|lbga|lbrc|lbuc|lcas|lfal|lfer|lfrc|lfrk|lgas|llac|lmle|lmli|lplc|lplw|lrha|lver|pbur|pput|smar	#N/A
ASAHP02901	0.0132974	1	10.2923	11.6349	amac|apa3|apan|apoc|atrc|atrn|geur|gfra|ghan|gobo|gxyl	aace|bsub|ecok|efav|efOG|ehor|lani|lbga|lbrc|lbuc|lcas|lfal|lfer|lfrc|lfrk|lgas|llac|lmle|lmli|lplc|lplw|lrha|lver|pbur|pput|smar	#N/A
ASAHP02905	0.0132974	1	10.2923	11.6349	amac|apa3|apan|apoc|atrc|atrn|geur|gfra|ghan|gobo|gxyl	aace|bsub|ecok|efav|efOG|ehor|lani|lbga|lbrc|lbuc|lcas|lfal|lfer|lfrc|lfrk|lgas|llac|lmle|lmli|lplc|lplw|lrha|lver|pbur|pput|smar	#N/A
ASAHP02907	0.0132974	1	10.2923	11.6349	amac|apa3|apan|apoc|atrc|atrn|geur|gfra|ghan|gobo|gxyl	aace|bsub|ecok|efav|efOG|ehor|lani|lbga|lbrc|lbuc|lcas|lfal|lfer|lfrc|lfrk|lgas|llac|lmle|lmli|lplc|lplw|lrha|lver|pbur|pput|smar	#N/A
ASAHP01173	0.0133272	1	11.8981	10.5803	efav|efOG|lani|lbga|lbrc|lbuc|lcas|lfal|lfer|lfrc|lfrk|lgas|llac|lmle|lmli|lplc|lplw|lrha	aace|amac|apa3|apan|apoc|atrc|atrn|bsub|ecok|ehor|geur|gfra|ghan|gobo|gxyl|lver|pbur|pput|smar	K07009
ASAHP01249	0.0133272	1	11.8981	10.5803	efav|efOG|lani|lbga|lbrc|lbuc|lcas|lfal|lfer|lfrc|lfrk|lgas|llac|lmle|lmli|lplc|lplw|lrha	aace|amac|apa3|apan|apoc|atrc|atrn|bsub|ecok|ehor|geur|gfra|ghan|gobo|gxyl|lver|pbur|pput|smar	K00938
ASAHP03296	0.0133437	1	10.0629	11.546	aace|ecok|ehor|geur|ghan|gobo|pput|smar	amac|apa3|apan|apoc|atrc|atrn|bsub|efav|efOG|gfra|gxyl|lani|lbga|lbrc|lbuc|lcas|lfal|lfer|lfrc|lfrk|lgas|llac|lmle|lmli|lplc|lplw|lrha|lver|pbur	K03923
ASAHP08524	0.0133518	1	13.3598	11.0327	lfer|lfrc|lfrk	aace|amac|apa3|apan|apoc|atrc|atrn|bsub|ecok|efav|efOG|ehor|geur|gfra|ghan|gobo|gxyl|lani|lbga|lbrc|lbuc|lcas|lfal|lgas|llac|lmle|lmli|lplc|lplw|lrha|lver|pbur|pput|smar	#N/A
ASAHP03609	0.0133768	1	9.56036	11.4837	apa3|ecok|ehor|pbur|smar	aace|amac|apan|apoc|atrc|atrn|bsub|efav|efOG|geur|gfra|ghan|gobo|gxyl|lani|lbga|lbrc|lbuc|lcas|lfal|lfer|lfrc|lfrk|lgas|llac|lmle|lmli|lplc|lplw|lrha|lver|pput	K16868
ASAHP00044	0.0134498	1	10.401	11.6919	aace|amac|apa3|apan|apoc|atrc|atrn|ecok|geur|gfra|gobo|gxyl|pput	bsub|efav|efOG|ehor|ghan|lani|lbga|lbrc|lbuc|lcas|lfal|lfer|lfrc|lfrk|lgas|llac|lmle|lmli|lplc|lplw|lrha|lver|pbur|smar	K07481
ASAHP03039	0.0135167	1	10.2425	11.6043	aace|amac|apa3|apan|apoc|atrc|atrn|geur|gfra|gobo	bsub|ecok|efav|efOG|ehor|ghan|gxyl|lani|lbga|lbrc|lbuc|lcas|lfal|lfer|lfrc|lfrk|lgas|llac|lmle|lmli|lplc|lplw|lrha|lver|pbur|pput|smar	#N/A
ASAHP01991	0.0136438	1	10.3207	11.623	aace|atrc|atrn|ecok|geur|gfra|gobo|gxyl|pbur|pput|smar	amac|apa3|apan|apoc|bsub|efav|efOG|ehor|ghan|lani|lbga|lbrc|lbuc|lcas|lfal|lfer|lfrc|lfrk|lgas|llac|lmle|lmli|lplc|lplw|lrha|lver	#N/A
ASAHP02992	0.0137425	1	12.3037	10.8706	lbga|lbrc|lbuc|lfer|lfrc|lfrk|lgas|lplc|lplw	aace|amac|apa3|apan|apoc|atrc|atrn|bsub|ecok|efav|efOG|ehor|geur|gfra|ghan|gobo|gxyl|lani|lcas|lfal|llac|lmle|lmli|lrha|lver|pbur|pput|smar	#N/A
ASAHP02698	0.0138247	1	12.1317	10.7686	efOG|lbga|lbrc|lbuc|lcas|lfrc|lfrk|lmle|lmli|lplc|lplw|lrha	aace|amac|apa3|apan|apoc|atrc|atrn|bsub|ecok|efav|ehor|geur|gfra|ghan|gobo|gxyl|lani|lfal|lfer|lgas|llac|lver|pbur|pput|smar	#N/A
ASAHP02808	0.0138275	1	10.1729	11.5786	aace|amac|apa3|atrc|atrn|geur|gfra|gobo|gxyl	apan|apoc|bsub|ecok|efav|efOG|ehor|ghan|lani|lbga|lbrc|lbuc|lcas|lfal|lfer|lfrc|lfrk|lgas|llac|lmle|lmli|lplc|lplw|lrha|lver|pbur|pput|smar	#N/A
ASAHP03037	0.0138275	1	10.1729	11.5786	aace|amac|apa3|atrc|atrn|geur|gfra|gobo|gxyl	apan|apoc|bsub|ecok|efav|efOG|ehor|ghan|lani|lbga|lbrc|lbuc|lcas|lfal|lfer|lfrc|lfrk|lgas|llac|lmle|lmli|lplc|lplw|lrha|lver|pbur|pput|smar	#N/A
ASAHP01523	0.0140094	1	10.4743	11.7406	aace|amac|apa3|apan|apoc|atrc|atrn|bsub|geur|gfra|ghan|gobo|gxyl|pbur|smar	ecok|efav|efOG|ehor|lani|lbga|lbrc|lbuc|lcas|lfal|lfer|lfrc|lfrk|lgas|llac|lmle|lmli|lplc|lplw|lrha|lver|pput	#N/A
ASAHP02868	0.0140394	1	10.2334	11.6026	aace|amac|apa3|apan|apoc|atrc|geur|gfra|ghan|gobo	atrn|bsub|ecok|efav|efOG|ehor|gxyl|lani|lbga|lbrc|lbuc|lcas|lfal|lfer|lfrc|lfrk|lgas|llac|lmle|lmli|lplc|lplw|lrha|lver|pbur|pput|smar	#N/A
ASAHP03035	0.0140394	1	10.2334	11.6026	aace|amac|apa3|apan|apoc|atrc|geur|gfra|ghan|gobo	atrn|bsub|ecok|efav|efOG|ehor|gxyl|lani|lbga|lbrc|lbuc|lcas|lfal|lfer|lfrc|lfrk|lgas|llac|lmle|lmli|lplc|lplw|lrha|lver|pbur|pput|smar	#N/A
ASAHP03155	0.0140695	1	12.2452	10.8456	bsub|lbga|lbrc|lbuc|lfrc|lfrk|lmle|lmli|lplc|lplw	aace|amac|apa3|apan|apoc|atrc|atrn|ecok|efav|efOG|ehor|geur|gfra|ghan|gobo|gxyl|lani|lcas|lfal|lfer|lgas|llac|lrha|lver|pbur|pput|smar	#N/A
ASAHP00879	0.0140802	1	10.5412	11.8149	aace|amac|apa3|apan|apoc|atrc|atrn|bsub|ecok|ehor|geur|ghan|gobo|gxyl|pbur|pput|smar	efav|efOG|gfra|lani|lbga|lbrc|lbuc|lcas|lfal|lfer|lfrc|lfrk|lgas|llac|lmle|lmli|lplc|lplw|lrha|lver	K00341
ASAHP01150	0.0140802	1	10.5412	11.8149	aace|amac|apa3|apan|apoc|atrc|atrn|bsub|ecok|ehor|geur|ghan|gobo|gxyl|pbur|pput|smar	efav|efOG|gfra|lani|lbga|lbrc|lbuc|lcas|lfal|lfer|lfrc|lfrk|lgas|llac|lmle|lmli|lplc|lplw|lrha|lver	K13533
ASAHP01436	0.0140802	1	10.5412	11.8149	aace|amac|apa3|apan|apoc|atrc|atrn|bsub|ecok|ehor|geur|ghan|gobo|gxyl|pbur|pput|smar	efav|efOG|gfra|lani|lbga|lbrc|lbuc|lcas|lfal|lfer|lfrc|lfrk|lgas|llac|lmle|lmli|lplc|lplw|lrha|lver	#N/A
ASAHP01744	0.0141314	1	10.4314	11.7069	aace|amac|apa3|apan|apoc|atrc|atrn|bsub|ecok|geur|ghan|gobo|gxyl|smar	efav|efOG|ehor|gfra|lani|lbga|lbrc|lbuc|lcas|lfal|lfer|lfrc|lfrk|lgas|llac|lmle|lmli|lplc|lplw|lrha|lver|pbur|pput	K09771
ASAHP00722	0.0141386	1	11.8689	10.7195	bsub|efav|efOG|lbga|lbrc|lcas|lfer|lgas|llac|lmle|lplc|lplw|lrha|lver|pbur|pput|smar	aace|amac|apa3|apan|apoc|atrc|atrn|ecok|ehor|geur|gfra|ghan|gobo|gxyl|lani|lbuc|lfal|lfrc|lfrk|lmli	K07118
ASAHP00585	0.0141795	1	10.8847	12.3226	aace|amac|apa3|apan|apoc|atrc|atrn|ecok|ehor|geur|gfra|ghan|gobo|gxyl|lani|lbga|lcas|lfer|lgas|llac|lmli|lplc|lplw|lrha|lver|pbur|pput|smar	bsub|efav|efOG|lbrc|lbuc|lfal|lfrc|lfrk|lmle	K01733
ASAHP05188	0.0142972	1	13.0349	11.0466	bsub|ghan|lgas|pput	aace|amac|apa3|apan|apoc|atrc|atrn|ecok|efav|efOG|ehor|geur|gfra|gobo|gxyl|lani|lbga|lbrc|lbuc|lcas|lfal|lfer|lfrc|lfrk|llac|lmle|lmli|lplc|lplw|lrha|lver|pbur|smar	#N/A
ASAHP00938	0.0144541	1	10.6233	11.932	aace|amac|apa3|apan|apoc|atrc|atrn|bsub|ecok|ehor|geur|gfra|ghan|gobo|gxyl|lbga|lver|pbur|pput|smar	efav|efOG|lani|lbrc|lbuc|lcas|lfal|lfer|lfrc|lfrk|lgas|llac|lmle|lmli|lplc|lplw|lrha	K02302
ASAHP01072	0.0144541	1	10.6233	11.932	aace|amac|apa3|apan|apoc|atrc|atrn|bsub|ecok|ehor|geur|gfra|ghan|gobo|gxyl|lbga|lver|pbur|pput|smar	efav|efOG|lani|lbrc|lbuc|lcas|lfal|lfer|lfrc|lfrk|lgas|llac|lmle|lmli|lplc|lplw|lrha	K01698
ASAHP01091	0.0144541	1	10.6233	11.932	aace|amac|apa3|apan|apoc|atrc|atrn|bsub|ecok|ehor|geur|gfra|ghan|gobo|gxyl|lbga|lver|pbur|pput|smar	efav|efOG|lani|lbrc|lbuc|lcas|lfal|lfer|lfrc|lfrk|lgas|llac|lmle|lmli|lplc|lplw|lrha	K01749
ASAHP07726	0.0145159	1	13.3375	11.0349	lbga|lfrc|lfrk	aace|amac|apa3|apan|apoc|atrc|atrn|bsub|ecok|efav|efOG|ehor|geur|gfra|ghan|gobo|gxyl|lani|lbrc|lbuc|lcas|lfal|lfer|lgas|llac|lmle|lmli|lplc|lplw|lrha|lver|pbur|pput|smar	#N/A
ASAHP08408	0.0145159	1	13.3375	11.0349	lbga|lfrc|lfrk	aace|amac|apa3|apan|apoc|atrc|atrn|bsub|ecok|efav|efOG|ehor|geur|gfra|ghan|gobo|gxyl|lani|lbrc|lbuc|lcas|lfal|lfer|lgas|llac|lmle|lmli|lplc|lplw|lrha|lver|pbur|pput|smar	#N/A
ASAHP08409	0.0145159	1	13.3375	11.0349	lbga|lfrc|lfrk	aace|amac|apa3|apan|apoc|atrc|atrn|bsub|ecok|efav|efOG|ehor|geur|gfra|ghan|gobo|gxyl|lani|lbrc|lbuc|lcas|lfal|lfer|lgas|llac|lmle|lmli|lplc|lplw|lrha|lver|pbur|pput|smar	#N/A
ASAHP03446	0.014556	1	9.86966	11.498	aace|geur|gfra|ghan|gobo|gxyl	amac|apa3|apan|apoc|atrc|atrn|bsub|ecok|efav|efOG|ehor|lani|lbga|lbrc|lbuc|lcas|lfal|lfer|lfrc|lfrk|lgas|llac|lmle|lmli|lplc|lplw|lrha|lver|pbur|pput|smar	#N/A
ASAHP03881	0.014556	1	9.86966	11.498	aace|geur|gfra|ghan|gobo|gxyl	amac|apa3|apan|apoc|atrc|atrn|bsub|ecok|efav|efOG|ehor|lani|lbga|lbrc|lbuc|lcas|lfal|lfer|lfrc|lfrk|lgas|llac|lmle|lmli|lplc|lplw|lrha|lver|pbur|pput|smar	#N/A
ASAHP04298	0.014556	1	9.86966	11.498	aace|geur|gfra|ghan|gobo|gxyl	amac|apa3|apan|apoc|atrc|atrn|bsub|ecok|efav|efOG|ehor|lani|lbga|lbrc|lbuc|lcas|lfal|lfer|lfrc|lfrk|lgas|llac|lmle|lmli|lplc|lplw|lrha|lver|pbur|pput|smar	K02058
ASAHP04317	0.014556	1	9.86966	11.498	aace|geur|gfra|ghan|gobo|gxyl	amac|apa3|apan|apoc|atrc|atrn|bsub|ecok|efav|efOG|ehor|lani|lbga|lbrc|lbuc|lcas|lfal|lfer|lfrc|lfrk|lgas|llac|lmle|lmli|lplc|lplw|lrha|lver|pbur|pput|smar	#N/A
ASAHP04322	0.014556	1	9.86966	11.498	aace|geur|gfra|ghan|gobo|gxyl	amac|apa3|apan|apoc|atrc|atrn|bsub|ecok|efav|efOG|ehor|lani|lbga|lbrc|lbuc|lcas|lfal|lfer|lfrc|lfrk|lgas|llac|lmle|lmli|lplc|lplw|lrha|lver|pbur|pput|smar	#N/A
ASAHP04326	0.014556	1	9.86966	11.498	aace|geur|gfra|ghan|gobo|gxyl	amac|apa3|apan|apoc|atrc|atrn|bsub|ecok|efav|efOG|ehor|lani|lbga|lbrc|lbuc|lcas|lfal|lfer|lfrc|lfrk|lgas|llac|lmle|lmli|lplc|lplw|lrha|lver|pbur|pput|smar	#N/A
ASAHP04333	0.014556	1	9.86966	11.498	aace|geur|gfra|ghan|gobo|gxyl	amac|apa3|apan|apoc|atrc|atrn|bsub|ecok|efav|efOG|ehor|lani|lbga|lbrc|lbuc|lcas|lfal|lfer|lfrc|lfrk|lgas|llac|lmle|lmli|lplc|lplw|lrha|lver|pbur|pput|smar	#N/A
ASAHP04370	0.014556	1	9.86966	11.498	aace|geur|gfra|ghan|gobo|gxyl	amac|apa3|apan|apoc|atrc|atrn|bsub|ecok|efav|efOG|ehor|lani|lbga|lbrc|lbuc|lcas|lfal|lfer|lfrc|lfrk|lgas|llac|lmle|lmli|lplc|lplw|lrha|lver|pbur|pput|smar	#N/A
ASAHP03447	0.014556	1	9.86966	11.498	aace|geur|gfra|ghan|gobo|gxyl	amac|apa3|apan|apoc|atrc|atrn|bsub|ecok|efav|efOG|ehor|lani|lbga|lbrc|lbuc|lcas|lfal|lfer|lfrc|lfrk|lgas|llac|lmle|lmli|lplc|lplw|lrha|lver|pbur|pput|smar	K01623
ASAHP03909	0.014556	1	9.86966	11.498	aace|geur|gfra|ghan|gobo|gxyl	amac|apa3|apan|apoc|atrc|atrn|bsub|ecok|efav|efOG|ehor|lani|lbga|lbrc|lbuc|lcas|lfal|lfer|lfrc|lfrk|lgas|llac|lmle|lmli|lplc|lplw|lrha|lver|pbur|pput|smar	#N/A
ASAHP01435	0.0146176	1	10.5037	11.7432	aace|amac|apa3|apan|apoc|atrc|atrn|ecok|ehor|gobo|gxyl|lbga|pbur|pput|smar	bsub|efav|efOG|geur|gfra|ghan|lani|lbrc|lbuc|lcas|lfal|lfer|lfrc|lfrk|lgas|llac|lmle|lmli|lplc|lplw|lrha|lver	K02048
ASAHP01886	0.0146176	1	10.5037	11.7432	aace|amac|apa3|apan|apoc|atrc|atrn|ecok|ehor|gobo|gxyl|lbga|pbur|pput|smar	bsub|efav|efOG|geur|gfra|ghan|lani|lbrc|lbuc|lcas|lfal|lfer|lfrc|lfrk|lgas|llac|lmle|lmli|lplc|lplw|lrha|lver	K02047
ASAHP00909	0.0146368	1	9.88161	11.5271	bsub|ehor|geur|ghan|gobo|gxyl|smar	aace|amac|apa3|apan|apoc|atrc|atrn|ecok|efav|efOG|gfra|lani|lbga|lbrc|lbuc|lcas|lfal|lfer|lfrc|lfrk|lgas|llac|lmle|lmli|lplc|lplw|lrha|lver|pbur|pput	K14051
ASAHP01829	0.0147801	1	12.4451	10.9603	atrc|lbga|lgas|lplc|lplw|lver|pput	aace|amac|apa3|apan|apoc|atrn|bsub|ecok|efav|efOG|ehor|geur|gfra|ghan|gobo|gxyl|lani|lbrc|lbuc|lcas|lfal|lfer|lfrc|lfrk|llac|lmle|lmli|lrha|pbur|smar	#N/A
ASAHP00976	0.0148068	1	11.957	10.6902	bsub|efav|efOG|lani|lbga|lbrc|lbuc|lfal|lfrc|lfrk|lgas|llac|lmle|lplc|lplw|lrha	aace|amac|apa3|apan|apoc|atrc|atrn|ecok|ehor|geur|gfra|ghan|gobo|gxyl|lcas|lfer|lmli|lver|pbur|pput|smar	K00847
ASAHP00576	0.0148082	1	10.7187	11.9986	aace|amac|apa3|apan|apoc|atrc|atrn|bsub|ecok|ehor|geur|gfra|ghan|gobo|gxyl|lbga|lcas|llac|lmli|pbur|pput|smar	efav|efOG|lani|lbrc|lbuc|lfal|lfer|lfrc|lfrk|lgas|lmle|lplc|lplw|lrha|lver	K01754
ASAHP00971	0.014849	1	7.39349	11.3213	gobo	aace|amac|apa3|apan|apoc|atrc|atrn|bsub|ecok|efav|efOG|ehor|geur|gfra|ghan|gxyl|lani|lbga|lbrc|lbuc|lcas|lfal|lfer|lfrc|lfrk|lgas|llac|lmle|lmli|lplc|lplw|lrha|lver|pbur|pput|smar	#N/A
ASAHP05795	0.014849	1	7.39349	11.3213	gobo	aace|amac|apa3|apan|apoc|atrc|atrn|bsub|ecok|efav|efOG|ehor|geur|gfra|ghan|gxyl|lani|lbga|lbrc|lbuc|lcas|lfal|lfer|lfrc|lfrk|lgas|llac|lmle|lmli|lplc|lplw|lrha|lver|pbur|pput|smar	#N/A
ASAHP10190	0.014849	1	7.39349	11.3213	gobo	aace|amac|apa3|apan|apoc|atrc|atrn|bsub|ecok|efav|efOG|ehor|geur|gfra|ghan|gxyl|lani|lbga|lbrc|lbuc|lcas|lfal|lfer|lfrc|lfrk|lgas|llac|lmle|lmli|lplc|lplw|lrha|lver|pbur|pput|smar	#N/A
ASAHP11345	0.014849	1	7.39349	11.3213	gobo	aace|amac|apa3|apan|apoc|atrc|atrn|bsub|ecok|efav|efOG|ehor|geur|gfra|ghan|gxyl|lani|lbga|lbrc|lbuc|lcas|lfal|lfer|lfrc|lfrk|lgas|llac|lmle|lmli|lplc|lplw|lrha|lver|pbur|pput|smar	#N/A
ASAHP11346	0.014849	1	7.39349	11.3213	gobo	aace|amac|apa3|apan|apoc|atrc|atrn|bsub|ecok|efav|efOG|ehor|geur|gfra|ghan|gxyl|lani|lbga|lbrc|lbuc|lcas|lfal|lfer|lfrc|lfrk|lgas|llac|lmle|lmli|lplc|lplw|lrha|lver|pbur|pput|smar	#N/A
ASAHP11347	0.014849	1	7.39349	11.3213	gobo	aace|amac|apa3|apan|apoc|atrc|atrn|bsub|ecok|efav|efOG|ehor|geur|gfra|ghan|gxyl|lani|lbga|lbrc|lbuc|lcas|lfal|lfer|lfrc|lfrk|lgas|llac|lmle|lmli|lplc|lplw|lrha|lver|pbur|pput|smar	#N/A
ASAHP11349	0.014849	1	7.39349	11.3213	gobo	aace|amac|apa3|apan|apoc|atrc|atrn|bsub|ecok|efav|efOG|ehor|geur|gfra|ghan|gxyl|lani|lbga|lbrc|lbuc|lcas|lfal|lfer|lfrc|lfrk|lgas|llac|lmle|lmli|lplc|lplw|lrha|lver|pbur|pput|smar	#N/A
ASAHP11350	0.014849	1	7.39349	11.3213	gobo	aace|amac|apa3|apan|apoc|atrc|atrn|bsub|ecok|efav|efOG|ehor|geur|gfra|ghan|gxyl|lani|lbga|lbrc|lbuc|lcas|lfal|lfer|lfrc|lfrk|lgas|llac|lmle|lmli|lplc|lplw|lrha|lver|pbur|pput|smar	#N/A
ASAHP11351	0.014849	1	7.39349	11.3213	gobo	aace|amac|apa3|apan|apoc|atrc|atrn|bsub|ecok|efav|efOG|ehor|geur|gfra|ghan|gxyl|lani|lbga|lbrc|lbuc|lcas|lfal|lfer|lfrc|lfrk|lgas|llac|lmle|lmli|lplc|lplw|lrha|lver|pbur|pput|smar	#N/A
ASAHP11361	0.014849	1	7.39349	11.3213	gobo	aace|amac|apa3|apan|apoc|atrc|atrn|bsub|ecok|efav|efOG|ehor|geur|gfra|ghan|gxyl|lani|lbga|lbrc|lbuc|lcas|lfal|lfer|lfrc|lfrk|lgas|llac|lmle|lmli|lplc|lplw|lrha|lver|pbur|pput|smar	#N/A
ASAHP02986	0.014849	1	7.39349	11.3213	gobo	aace|amac|apa3|apan|apoc|atrc|atrn|bsub|ecok|efav|efOG|ehor|geur|gfra|ghan|gxyl|lani|lbga|lbrc|lbuc|lcas|lfal|lfer|lfrc|lfrk|lgas|llac|lmle|lmli|lplc|lplw|lrha|lver|pbur|pput|smar	#N/A
ASAHP04812	0.014849	1	7.39349	11.3213	gobo	aace|amac|apa3|apan|apoc|atrc|atrn|bsub|ecok|efav|efOG|ehor|geur|gfra|ghan|gxyl|lani|lbga|lbrc|lbuc|lcas|lfal|lfer|lfrc|lfrk|lgas|llac|lmle|lmli|lplc|lplw|lrha|lver|pbur|pput|smar	K07494
ASAHP05689	0.014849	1	7.39349	11.3213	gobo	aace|amac|apa3|apan|apoc|atrc|atrn|bsub|ecok|efav|efOG|ehor|geur|gfra|ghan|gxyl|lani|lbga|lbrc|lbuc|lcas|lfal|lfer|lfrc|lfrk|lgas|llac|lmle|lmli|lplc|lplw|lrha|lver|pbur|pput|smar	#N/A
ASAHP05699	0.014849	1	7.39349	11.3213	gobo	aace|amac|apa3|apan|apoc|atrc|atrn|bsub|ecok|efav|efOG|ehor|geur|gfra|ghan|gxyl|lani|lbga|lbrc|lbuc|lcas|lfal|lfer|lfrc|lfrk|lgas|llac|lmle|lmli|lplc|lplw|lrha|lver|pbur|pput|smar	K07499
ASAHP06955	0.014849	1	7.39349	11.3213	gobo	aace|amac|apa3|apan|apoc|atrc|atrn|bsub|ecok|efav|efOG|ehor|geur|gfra|ghan|gxyl|lani|lbga|lbrc|lbuc|lcas|lfal|lfer|lfrc|lfrk|lgas|llac|lmle|lmli|lplc|lplw|lrha|lver|pbur|pput|smar	#N/A
ASAHP06960	0.014849	1	7.39349	11.3213	gobo	aace|amac|apa3|apan|apoc|atrc|atrn|bsub|ecok|efav|efOG|ehor|geur|gfra|ghan|gxyl|lani|lbga|lbrc|lbuc|lcas|lfal|lfer|lfrc|lfrk|lgas|llac|lmle|lmli|lplc|lplw|lrha|lver|pbur|pput|smar	K03111
ASAHP06968	0.014849	1	7.39349	11.3213	gobo	aace|amac|apa3|apan|apoc|atrc|atrn|bsub|ecok|efav|efOG|ehor|geur|gfra|ghan|gxyl|lani|lbga|lbrc|lbuc|lcas|lfal|lfer|lfrc|lfrk|lgas|llac|lmle|lmli|lplc|lplw|lrha|lver|pbur|pput|smar	#N/A
ASAHP06970	0.014849	1	7.39349	11.3213	gobo	aace|amac|apa3|apan|apoc|atrc|atrn|bsub|ecok|efav|efOG|ehor|geur|gfra|ghan|gxyl|lani|lbga|lbrc|lbuc|lcas|lfal|lfer|lfrc|lfrk|lgas|llac|lmle|lmli|lplc|lplw|lrha|lver|pbur|pput|smar	#N/A
ASAHP08672	0.014849	1	7.39349	11.3213	gobo	aace|amac|apa3|apan|apoc|atrc|atrn|bsub|ecok|efav|efOG|ehor|geur|gfra|ghan|gxyl|lani|lbga|lbrc|lbuc|lcas|lfal|lfer|lfrc|lfrk|lgas|llac|lmle|lmli|lplc|lplw|lrha|lver|pbur|pput|smar	#N/A
ASAHP08673	0.014849	1	7.39349	11.3213	gobo	aace|amac|apa3|apan|apoc|atrc|atrn|bsub|ecok|efav|efOG|ehor|geur|gfra|ghan|gxyl|lani|lbga|lbrc|lbuc|lcas|lfal|lfer|lfrc|lfrk|lgas|llac|lmle|lmli|lplc|lplw|lrha|lver|pbur|pput|smar	K02314
ASAHP08674	0.014849	1	7.39349	11.3213	gobo	aace|amac|apa3|apan|apoc|atrc|atrn|bsub|ecok|efav|efOG|ehor|geur|gfra|ghan|gxyl|lani|lbga|lbrc|lbuc|lcas|lfal|lfer|lfrc|lfrk|lgas|llac|lmle|lmli|lplc|lplw|lrha|lver|pbur|pput|smar	#N/A
ASAHP08675	0.014849	1	7.39349	11.3213	gobo	aace|amac|apa3|apan|apoc|atrc|atrn|bsub|ecok|efav|efOG|ehor|geur|gfra|ghan|gxyl|lani|lbga|lbrc|lbuc|lcas|lfal|lfer|lfrc|lfrk|lgas|llac|lmle|lmli|lplc|lplw|lrha|lver|pbur|pput|smar	#N/A
ASAHP08676	0.014849	1	7.39349	11.3213	gobo	aace|amac|apa3|apan|apoc|atrc|atrn|bsub|ecok|efav|efOG|ehor|geur|gfra|ghan|gxyl|lani|lbga|lbrc|lbuc|lcas|lfal|lfer|lfrc|lfrk|lgas|llac|lmle|lmli|lplc|lplw|lrha|lver|pbur|pput|smar	K02051
ASAHP08677	0.014849	1	7.39349	11.3213	gobo	aace|amac|apa3|apan|apoc|atrc|atrn|bsub|ecok|efav|efOG|ehor|geur|gfra|ghan|gxyl|lani|lbga|lbrc|lbuc|lcas|lfal|lfer|lfrc|lfrk|lgas|llac|lmle|lmli|lplc|lplw|lrha|lver|pbur|pput|smar	#N/A
ASAHP08678	0.014849	1	7.39349	11.3213	gobo	aace|amac|apa3|apan|apoc|atrc|atrn|bsub|ecok|efav|efOG|ehor|geur|gfra|ghan|gxyl|lani|lbga|lbrc|lbuc|lcas|lfal|lfer|lfrc|lfrk|lgas|llac|lmle|lmli|lplc|lplw|lrha|lver|pbur|pput|smar	#N/A
ASAHP08679	0.014849	1	7.39349	11.3213	gobo	aace|amac|apa3|apan|apoc|atrc|atrn|bsub|ecok|efav|efOG|ehor|geur|gfra|ghan|gxyl|lani|lbga|lbrc|lbuc|lcas|lfal|lfer|lfrc|lfrk|lgas|llac|lmle|lmli|lplc|lplw|lrha|lver|pbur|pput|smar	#N/A
ASAHP08680	0.014849	1	7.39349	11.3213	gobo	aace|amac|apa3|apan|apoc|atrc|atrn|bsub|ecok|efav|efOG|ehor|geur|gfra|ghan|gxyl|lani|lbga|lbrc|lbuc|lcas|lfal|lfer|lfrc|lfrk|lgas|llac|lmle|lmli|lplc|lplw|lrha|lver|pbur|pput|smar	#N/A
ASAHP09428	0.014849	1	7.39349	11.3213	gobo	aace|amac|apa3|apan|apoc|atrc|atrn|bsub|ecok|efav|efOG|ehor|geur|gfra|ghan|gxyl|lani|lbga|lbrc|lbuc|lcas|lfal|lfer|lfrc|lfrk|lgas|llac|lmle|lmli|lplc|lplw|lrha|lver|pbur|pput|smar	#N/A
ASAHP09429	0.014849	1	7.39349	11.3213	gobo	aace|amac|apa3|apan|apoc|atrc|atrn|bsub|ecok|efav|efOG|ehor|geur|gfra|ghan|gxyl|lani|lbga|lbrc|lbuc|lcas|lfal|lfer|lfrc|lfrk|lgas|llac|lmle|lmli|lplc|lplw|lrha|lver|pbur|pput|smar	#N/A
ASAHP09430	0.014849	1	7.39349	11.3213	gobo	aace|amac|apa3|apan|apoc|atrc|atrn|bsub|ecok|efav|efOG|ehor|geur|gfra|ghan|gxyl|lani|lbga|lbrc|lbuc|lcas|lfal|lfer|lfrc|lfrk|lgas|llac|lmle|lmli|lplc|lplw|lrha|lver|pbur|pput|smar	#N/A
ASAHP09431	0.014849	1	7.39349	11.3213	gobo	aace|amac|apa3|apan|apoc|atrc|atrn|bsub|ecok|efav|efOG|ehor|geur|gfra|ghan|gxyl|lani|lbga|lbrc|lbuc|lcas|lfal|lfer|lfrc|lfrk|lgas|llac|lmle|lmli|lplc|lplw|lrha|lver|pbur|pput|smar	#N/A
ASAHP09432	0.014849	1	7.39349	11.3213	gobo	aace|amac|apa3|apan|apoc|atrc|atrn|bsub|ecok|efav|efOG|ehor|geur|gfra|ghan|gxyl|lani|lbga|lbrc|lbuc|lcas|lfal|lfer|lfrc|lfrk|lgas|llac|lmle|lmli|lplc|lplw|lrha|lver|pbur|pput|smar	#N/A
ASAHP09433	0.014849	1	7.39349	11.3213	gobo	aace|amac|apa3|apan|apoc|atrc|atrn|bsub|ecok|efav|efOG|ehor|geur|gfra|ghan|gxyl|lani|lbga|lbrc|lbuc|lcas|lfal|lfer|lfrc|lfrk|lgas|llac|lmle|lmli|lplc|lplw|lrha|lver|pbur|pput|smar	#N/A
ASAHP09434	0.014849	1	7.39349	11.3213	gobo	aace|amac|apa3|apan|apoc|atrc|atrn|bsub|ecok|efav|efOG|ehor|geur|gfra|ghan|gxyl|lani|lbga|lbrc|lbuc|lcas|lfal|lfer|lfrc|lfrk|lgas|llac|lmle|lmli|lplc|lplw|lrha|lver|pbur|pput|smar	#N/A
ASAHP09435	0.014849	1	7.39349	11.3213	gobo	aace|amac|apa3|apan|apoc|atrc|atrn|bsub|ecok|efav|efOG|ehor|geur|gfra|ghan|gxyl|lani|lbga|lbrc|lbuc|lcas|lfal|lfer|lfrc|lfrk|lgas|llac|lmle|lmli|lplc|lplw|lrha|lver|pbur|pput|smar	#N/A
ASAHP09436	0.014849	1	7.39349	11.3213	gobo	aace|amac|apa3|apan|apoc|atrc|atrn|bsub|ecok|efav|efOG|ehor|geur|gfra|ghan|gxyl|lani|lbga|lbrc|lbuc|lcas|lfal|lfer|lfrc|lfrk|lgas|llac|lmle|lmli|lplc|lplw|lrha|lver|pbur|pput|smar	#N/A
ASAHP09437	0.014849	1	7.39349	11.3213	gobo	aace|amac|apa3|apan|apoc|atrc|atrn|bsub|ecok|efav|efOG|ehor|geur|gfra|ghan|gxyl|lani|lbga|lbrc|lbuc|lcas|lfal|lfer|lfrc|lfrk|lgas|llac|lmle|lmli|lplc|lplw|lrha|lver|pbur|pput|smar	#N/A
ASAHP09438	0.014849	1	7.39349	11.3213	gobo	aace|amac|apa3|apan|apoc|atrc|atrn|bsub|ecok|efav|efOG|ehor|geur|gfra|ghan|gxyl|lani|lbga|lbrc|lbuc|lcas|lfal|lfer|lfrc|lfrk|lgas|llac|lmle|lmli|lplc|lplw|lrha|lver|pbur|pput|smar	#N/A
ASAHP09439	0.014849	1	7.39349	11.3213	gobo	aace|amac|apa3|apan|apoc|atrc|atrn|bsub|ecok|efav|efOG|ehor|geur|gfra|ghan|gxyl|lani|lbga|lbrc|lbuc|lcas|lfal|lfer|lfrc|lfrk|lgas|llac|lmle|lmli|lplc|lplw|lrha|lver|pbur|pput|smar	#N/A
ASAHP09440	0.014849	1	7.39349	11.3213	gobo	aace|amac|apa3|apan|apoc|atrc|atrn|bsub|ecok|efav|efOG|ehor|geur|gfra|ghan|gxyl|lani|lbga|lbrc|lbuc|lcas|lfal|lfer|lfrc|lfrk|lgas|llac|lmle|lmli|lplc|lplw|lrha|lver|pbur|pput|smar	#N/A
ASAHP09441	0.014849	1	7.39349	11.3213	gobo	aace|amac|apa3|apan|apoc|atrc|atrn|bsub|ecok|efav|efOG|ehor|geur|gfra|ghan|gxyl|lani|lbga|lbrc|lbuc|lcas|lfal|lfer|lfrc|lfrk|lgas|llac|lmle|lmli|lplc|lplw|lrha|lver|pbur|pput|smar	#N/A
ASAHP09442	0.014849	1	7.39349	11.3213	gobo	aace|amac|apa3|apan|apoc|atrc|atrn|bsub|ecok|efav|efOG|ehor|geur|gfra|ghan|gxyl|lani|lbga|lbrc|lbuc|lcas|lfal|lfer|lfrc|lfrk|lgas|llac|lmle|lmli|lplc|lplw|lrha|lver|pbur|pput|smar	#N/A
ASAHP09443	0.014849	1	7.39349	11.3213	gobo	aace|amac|apa3|apan|apoc|atrc|atrn|bsub|ecok|efav|efOG|ehor|geur|gfra|ghan|gxyl|lani|lbga|lbrc|lbuc|lcas|lfal|lfer|lfrc|lfrk|lgas|llac|lmle|lmli|lplc|lplw|lrha|lver|pbur|pput|smar	#N/A
ASAHP09444	0.014849	1	7.39349	11.3213	gobo	aace|amac|apa3|apan|apoc|atrc|atrn|bsub|ecok|efav|efOG|ehor|geur|gfra|ghan|gxyl|lani|lbga|lbrc|lbuc|lcas|lfal|lfer|lfrc|lfrk|lgas|llac|lmle|lmli|lplc|lplw|lrha|lver|pbur|pput|smar	#N/A
ASAHP09445	0.014849	1	7.39349	11.3213	gobo	aace|amac|apa3|apan|apoc|atrc|atrn|bsub|ecok|efav|efOG|ehor|geur|gfra|ghan|gxyl|lani|lbga|lbrc|lbuc|lcas|lfal|lfer|lfrc|lfrk|lgas|llac|lmle|lmli|lplc|lplw|lrha|lver|pbur|pput|smar	#N/A
ASAHP09446	0.014849	1	7.39349	11.3213	gobo	aace|amac|apa3|apan|apoc|atrc|atrn|bsub|ecok|efav|efOG|ehor|geur|gfra|ghan|gxyl|lani|lbga|lbrc|lbuc|lcas|lfal|lfer|lfrc|lfrk|lgas|llac|lmle|lmli|lplc|lplw|lrha|lver|pbur|pput|smar	#N/A
ASAHP09447	0.014849	1	7.39349	11.3213	gobo	aace|amac|apa3|apan|apoc|atrc|atrn|bsub|ecok|efav|efOG|ehor|geur|gfra|ghan|gxyl|lani|lbga|lbrc|lbuc|lcas|lfal|lfer|lfrc|lfrk|lgas|llac|lmle|lmli|lplc|lplw|lrha|lver|pbur|pput|smar	#N/A
ASAHP09448	0.014849	1	7.39349	11.3213	gobo	aace|amac|apa3|apan|apoc|atrc|atrn|bsub|ecok|efav|efOG|ehor|geur|gfra|ghan|gxyl|lani|lbga|lbrc|lbuc|lcas|lfal|lfer|lfrc|lfrk|lgas|llac|lmle|lmli|lplc|lplw|lrha|lver|pbur|pput|smar	#N/A
ASAHP09449	0.014849	1	7.39349	11.3213	gobo	aace|amac|apa3|apan|apoc|atrc|atrn|bsub|ecok|efav|efOG|ehor|geur|gfra|ghan|gxyl|lani|lbga|lbrc|lbuc|lcas|lfal|lfer|lfrc|lfrk|lgas|llac|lmle|lmli|lplc|lplw|lrha|lver|pbur|pput|smar	#N/A
ASAHP09450	0.014849	1	7.39349	11.3213	gobo	aace|amac|apa3|apan|apoc|atrc|atrn|bsub|ecok|efav|efOG|ehor|geur|gfra|ghan|gxyl|lani|lbga|lbrc|lbuc|lcas|lfal|lfer|lfrc|lfrk|lgas|llac|lmle|lmli|lplc|lplw|lrha|lver|pbur|pput|smar	#N/A
ASAHP09451	0.014849	1	7.39349	11.3213	gobo	aace|amac|apa3|apan|apoc|atrc|atrn|bsub|ecok|efav|efOG|ehor|geur|gfra|ghan|gxyl|lani|lbga|lbrc|lbuc|lcas|lfal|lfer|lfrc|lfrk|lgas|llac|lmle|lmli|lplc|lplw|lrha|lver|pbur|pput|smar	#N/A
ASAHP09452	0.014849	1	7.39349	11.3213	gobo	aace|amac|apa3|apan|apoc|atrc|atrn|bsub|ecok|efav|efOG|ehor|geur|gfra|ghan|gxyl|lani|lbga|lbrc|lbuc|lcas|lfal|lfer|lfrc|lfrk|lgas|llac|lmle|lmli|lplc|lplw|lrha|lver|pbur|pput|smar	#N/A
ASAHP09453	0.014849	1	7.39349	11.3213	gobo	aace|amac|apa3|apan|apoc|atrc|atrn|bsub|ecok|efav|efOG|ehor|geur|gfra|ghan|gxyl|lani|lbga|lbrc|lbuc|lcas|lfal|lfer|lfrc|lfrk|lgas|llac|lmle|lmli|lplc|lplw|lrha|lver|pbur|pput|smar	#N/A
ASAHP09454	0.014849	1	7.39349	11.3213	gobo	aace|amac|apa3|apan|apoc|atrc|atrn|bsub|ecok|efav|efOG|ehor|geur|gfra|ghan|gxyl|lani|lbga|lbrc|lbuc|lcas|lfal|lfer|lfrc|lfrk|lgas|llac|lmle|lmli|lplc|lplw|lrha|lver|pbur|pput|smar	#N/A
ASAHP09455	0.014849	1	7.39349	11.3213	gobo	aace|amac|apa3|apan|apoc|atrc|atrn|bsub|ecok|efav|efOG|ehor|geur|gfra|ghan|gxyl|lani|lbga|lbrc|lbuc|lcas|lfal|lfer|lfrc|lfrk|lgas|llac|lmle|lmli|lplc|lplw|lrha|lver|pbur|pput|smar	#N/A
ASAHP09456	0.014849	1	7.39349	11.3213	gobo	aace|amac|apa3|apan|apoc|atrc|atrn|bsub|ecok|efav|efOG|ehor|geur|gfra|ghan|gxyl|lani|lbga|lbrc|lbuc|lcas|lfal|lfer|lfrc|lfrk|lgas|llac|lmle|lmli|lplc|lplw|lrha|lver|pbur|pput|smar	#N/A
ASAHP09457	0.014849	1	7.39349	11.3213	gobo	aace|amac|apa3|apan|apoc|atrc|atrn|bsub|ecok|efav|efOG|ehor|geur|gfra|ghan|gxyl|lani|lbga|lbrc|lbuc|lcas|lfal|lfer|lfrc|lfrk|lgas|llac|lmle|lmli|lplc|lplw|lrha|lver|pbur|pput|smar	#N/A
[truncated: 10,286 more rows]
